# Supplementary material for: Proteomic Profiling of Pre- and Post-Surgery Saliva of Glioblastoma Patients II: A Preliminary Investigation of the Complementary Low Molecular Mass Fraction
Source: Int J Mol Sci. 2025 Oct 14;26(20):9995. doi: 10.3390/ijms26209995 (PMC12562582; doi:10.3390/ijms26209995)
Supplement: Supplementary file 1 [file ijms-26-09995-s001.zip]

Archive with 7 entries (6 files):
- ijms-3892957-supplementary/
- ijms-3892957-supplementary/Table S6.pdf
- ijms-3892957-supplementary/TableS1.xlsx
- ijms-3892957-supplementary/TableS2.xlsx
- ijms-3892957-supplementary/TableS3.xlsx
- ijms-3892957-supplementary/TableS4.xlsx
- ijms-3892957-supplementary/TableS5.xlsx
