# Supplementary material for: Proteomic Profiling of Pre- and Post-Surgery Saliva of Glioblastoma Patients II: A Preliminary Investigation of the Complementary Low Molecular Mass Fraction
Source: Int J Mol Sci. 2025 Oct 14;26(20):9995. doi: 10.3390/ijms26209995 (PMC12562582; doi:10.3390/ijms26209995)
Supplement: Supplementary file 1 [file ijms-26-09995-s001.zip › ijms-3892957-supplementary/TableS1.xlsx]

## Sheet: Sal_CTRL_A
List of the peptide sequences identified by software elaboration of LC-MS raw data in triplicate: 473 total peptide sequences (filters applied: high confidence (HIGH) and rank1 peptide).
Number sequences	Sequence	# PSMs	# Proteins	# Protein Groups	Protein Group Accessions	Modifications	MH+ [Da]	A5: Area	B5: Area	C5: Area	q-Value	PEP	A2	XCorr A2	B2	XCorr B2	C2	XCorr C2	# Missed Cleavages
1	GRPQGPPQQGGHQQGPPPPPPGKPQGPPPQGGRPQGPPQGQSPQ	20	1	1	P02810		4369.18	126176403	10654249984	390909537	0	1.226e-08	High	12.361	High	14.641	High	12.2842	0
2	GRPQGPPQQGGHQQGPPPPPPGKPQGPPPQGGRPQ	22	1	1	P02810		3492.77	3.8883e+07	4172648824	3.94153e+08	0	0.000108963	High	12.2894	High	11.6551	High	13.9261	0
3	GPPPQGGNQPQGPPPPPGKPQGPPPQGGNKPQGPPPPGKPQGPPPQGGSKS	4	1	1	P02812		4834.46	3.46165e+08	333999631	281241571	0	3.622e-05	High	11.8925	High	12.4723	High	12.3402	0
4	SPPGKPQGPPPQGGNQPQGPPPPPGKPQGPPPQGGNKPQGPPPPGKPQ	6	2	2	P02812;P04280		4633.39	3.58425e+09	3.2486e+09	2516776670	0	3.277e-06	High	11.2969	High	11.6729	High	11.5867	0
5	GPPQQGGHQQGPPPPPPGKPQGPPPQGGRPQGPPQGQSPQ	7	1	1	P02810		3930.95	1600064592	0	1.52367e+09	0	0.02327	High	10.905	High	9.79083	High	11.3043	0
6	QGGNKPQGPPPPPGKPQGPPPQGGNKPQGPPPPGKPQGPPPQGDKS	3	1	1	P04280		4457.29	55539712	53780862	0	0	0.0001788	High	10.4583	High	11.3735	High	7.16169	0
7	GPPPQGGNQPQGPPPPPGKPQGPPPQGGNKPQGPPPPGKPQGPPPQGDKS	3	2	2	P02812;P04280		4805.42	8.81266e+07	50776471	6.35723e+07	0	0.1144	High	10.255	High	8.415	High	10.7455	0
8	GPPPQGGNQPQGPPPPPGKPQGPPPQGGNKPQGPPPPGKPQGPPPQGDNKS	3	1	1	P02812		4919.48	0	153821917	0	0	0.02478	High	10.1014	High	10.3712	High	11.0243	0
9	SPPGKPQGPPPQGGNQPQGPPPPPGKPQGPPPQGGNKPQ	9	2	2	P02812;P04280		3777.92	5257442776	4939634868	2319749728	0	0.0051	High	9.86525	High	9.37854	High	9.14963	0
10	GRPQGPPQQGGHQQGPPPPPPGKPQGPPPQGGRPQGPPQGQSP	4	1	1	P02810		4241.13	236698748	0	130971330	0	3.677e-08	High	9.61143	High	10.5807	High	10.5638	0
11	GPPPQGGNQPQGPPPPPGKPQGPPPQGGNKPQGPPPPGKPQ	6	2	2	P02812;P04280		3942.02	745283174	646531725	565353195	0	0.02452	High	9.59199	High	9.11554	High	9.56117	0
12	SPPGKPQGPPPQGGNQPQGPPPPPGKPQGPPPQGGNKPQGPPPPGKPQGPPPQGDNKSRSS	2	1	1	P02812		5941.01	347167208	0	0	0	0.03694	High	9.57545			High	8.08108	0
13	SPQSPPGKPQGPPPQGGNQPQGPPPPPGKPQGPPPQGGNKPQ	6	1	1	P04280		4090.06	275281636	263521920	2.26147e+08	0	0.005132	High	9.43019	High	8.82449	High	9.45383	0
14	GRPQGPPQQGGHQQGPPPPPPGKPQGPPPQ	7	1	1	P02810		2997.53	145435582	3.43618e+08	0	0	0.01324	High	8.92361	High	7.11023	High	7.97533	0
15	SPPGKPQGPPPQGGNQPQGPPPPPGKPQGPPPQGGNKPQGPPPPGKPQGPPPQGDNKS	3	1	1	P02812		5610.84	0	0	5.74941e+07	0	9.528e-05	High	8.86334	High	9.89085	High	7.53894	0
16	SPPGKPQGPPPQGGNQPQGPPPPPGKPQGPPPQGGNKPQGPPPPGKPQGPPPQGGSKSRSA	3	1	1	P02812		5840	0	0	193459270	0	0.03029	High	8.58937	High	9.78789	High	9.82993	0
17	SPPGKPQGPPPQGGNQPQGPPPPPGKPQGPPPQGGNKPQGPPPPGKPQGPPPQ	3	2	2	P02812;P04280		5109.63	58852429	72500932	0	0	2.753e-05	High	8.4771	High	10.2003	High	9.27295	0
18	SPPGKPQGPPQQEGNNPQGPPPPAGGNPQQPQAPPAGQPQGPPRPPQGGRPSRPPQ	7	2	2	P02812;P04280		5587.78	0	1.35443e+10	128051960	0	0.0004588	High	8.43031	High	8.70509	High	7.29312	0
19	GNPQGPSPQGGNKPQGPPPPPGKPQGPPPQGGNKPQ	9	1	1	P04280		3472.75	2922610281	2990997206	2.85367e+09	0	0.004494	High	8.29099	High	7.94744	High	8.2563	0
20	GPPPQGGNQPQGPPPPPGKPQGPPPQGGNKPQ	11	2	2	P02812;P04280		3086.57	82809713	316099494	47791612	0	0.01492	High	8.10954	High	7.87546	High	7.18864	0
21	QGGNKPQGPPPPPGKPQGPPPQGGNKPQGPPPPGKPQ	3	1	1	P04280		3593.88	300451331	2.84949e+08	2.49075e+08	0	0.04637	High	8.08225	High	6.82886	High	7.5711	0
22	GPPPQGDKSRSPQSPPGKPQGPPPQGGNQPQGPPPPPGKPQ	3	1	1	P04280		4052.05	0	4.44335e+07	0	0	0.03286	High	8.06283	High	8.72019	High	8.74892	0
23	GPPPQGGNQPQGPPPPPGKPQGPPQQGGNRPQGPPPPGKPQ	5	1	1	P04280		4001.03	242595720	236265636	163406829	0	0.009226	High	7.94215	High	7.51603	High	7.7478	0
24	SPPGKPQGPPQQEGNNPQGPPPPAGGNPQQPQAPPAGQPQGPPRPPQGGRPSRPP	4	2	2	P02812;P04280		5459.72	221589616	455550868	288143327	0	0.01881	High	7.73742	High	8.39853	High	8.86009	0
25	GPPQQGGQQQQGPPPPQGKPQGPPQQGGHPPPPQGRPQ	3	1	1	P02810		3848.91	3.19085e+07	3.29691e+07	9.37009e+06	0	0.007769	High	7.44357	High	5.94843	High	7.01541	0
26	PQGPPQQGGHQQGPPPPPPGKPQGPPPQGGRPQ	4	1	1	P02810		3279.65	4.60402e+07	1.52132e+07	35925851	0	1.986e-07	High	7.30132	High	9.16169	High	8.72354	0
27	SPQSPPGKPQGPPPQGGNQPQGPPPPPGKPQGPPPQGGNKPQGPPPPGKPQ	2	1	1	P04280		4945.53	135891418	124037598	0	0	3.048e-05	High	7.26103	High	8.59418			0
28	SPQSPPGKPQGPPPQGGNQPQGPPPPPGKPQ	10	1	1	P04280		3032.54	235747096	2.31243e+08	168412557	0	0.00756	High	7.25563	High	7.04254	High	8.1068	0
29	SPPGKPQGPPQQEGNNPQGPPPPAGGNPQQPQAPPAGQPQGPPRPPQGGRPS	4	2	2	P02812;P04280		5109.52	177415274	0	2.54657e+08	0	0.02766	High	7.14069			High	7.53523	0
30	QGPPQQGGQQQQGPPPPQGKPQGPPQQGGHPPPPQGRPQ	7	1	1	P02810		3976.97	384945592	395051174	370046108	0	3.562e-06	High	7.09666	High	8.29399	High	7.24191	0
31	SPPGKPQGPPPQGGNQPQGPPPPPGKPQ	15	2	2	P02812;P04280		2720.39	700844929	546970569	947073756	0	5.512e-08	High	7.05007	High	8.54124	High	7.09661	0
32	GPPPQGGNQPQGPPPPPGKPQGPPQQGGNRPQ	4	1	1	P04280		3145.57	1.15491e+07	130535318	1.6365e+07	0	0.00206	High	7.02614	High	7.92562	High	8.19461	0
33	PQGPPQQGGHQQGPPPPPPGKPQ	9	1	1	P02810		2308.16	1.34674e+06	6.46759e+07	0	0	0.001318	High	6.99564	High	5.95692	High	7.72399	0
34	SPPGKPQGPPPQGGNQPQGPPPPPGKPQGPPPQ	6	2	2	P02812;P04280		3196.63	62330535	102458002	73596341	0	0.0003612	High	6.95531	High	9.03841	High	7.78176	0
35	GPPQQEGNNPQGPPPPAGGNPQQPQAPPAGQPQGPPRPPQGGRPSRPPQ	6	2	2	P02812;P04280		4896.42	7.89234e+08	998767151	6.33584e+08	0	0.01924	High	6.93236	High	7.08849	High	7.24716	0
36	QGPPQQGGQQQQGPPPPQGKPQ	10	1	1	P02810		2264.12	0	6.52389e+07	0	0	0.02466	High	6.92388	High	6.71309	High	6.40578	0
37	GPPQQGGHQQGPPPPPPGKPQ	7	1	1	P02810		2083.04	941478588	622446280	945593436	0	8.978e-10	High	6.75635	High	7.34322	High	7.08431	0
38	SPRSPPGKPQGPPPQGGNQPQGPPPPPGKPQ	3	2	2	P02812;P04280		3060.58	43210422	49077363	0	0	0.01771	High	6.71178	High	5.94693			0
39	SPPGKPQGPPQQEGNKPQGPPPPGKPQ	16	1	1	P10163		2726.4	1720383084	2386446164	0	0	0.04158	High	6.54595	High	5.01569	High	4.91865	0
40	GPPQQGGHQQGPPPPPPGKPQGPPPQGGRPQ	8	1	1	P02810		3054.53	0	6.19023e+07	410638014	0	0.004465	High	6.52118	High	6.97669	High	7.80664	0
41	GPPPQGGNQPQGPPPPPGKPQGPPPQ	1	2	2	P02812;P04280		2505.27	2.8194e+07	0	0	0	0.1225	High	6.50417					0
42	AGDGNQDDGPQQGPPQQGGQQQQGPPPPQGKPQGPPQQGGHPPPPQGRPQ	3	1	1	P02810		5031.38	173921138	0	9.2951e+07	0	0.02645	High	6.45635			High	4.47572	0
43	GGNKPQGPPPPPGKPQGPPPQGGNKPQGPPPPGKPQ	5	1	1	P04280		3465.81	261765741	2.6588e+08	231360899	0	0.001185	High	6.445	High	6.89113	High	7.70417	0
44	GPPPQGDNKSQSARSPPGKPQGPPPQGGNQPQGPPPPPGKPQ	6	1	1	P02812		4140.07	7.42737e+08	724807269	699749058	0	0.05424	High	6.43657	High	6.061	High	6.59556	0
45	ESPSLIAGNPQGPSPQGGNKPQGPPPPPGKPQ	6	1	1	P04280		3112.58	170792354	1.40904e+08	149266706	0	0.05033	High	6.37575	High	5.92226	High	7.28174	0
46	KRHHGYKRKFHEKHHSHRGY	3	1	1	P15516		2625.37	0	3.87684e+07	75937000	0	0.08745	High	6.35748	High	6.35162	High	7.27855	0
47	SHFELPHYPGLLAHQKPFIRK	2	1	1	Q8TAX7		2515.37	3.18082e+07	33743378	0	0	1.923e-05	High	6.17563	High	6.7816			0
48	GPPPQGGNQPQGPPPPPGKPQ	18	2	2	P02812;P04280		2029.03	1779350608	3.00841e+07	1.06136e+09	0	0.009853	High	6.10958	High	5.70635	High	6.61499	0
49	GPPPQGDKSQSPRSPPGKPQGPPPQGGNQPQGPPPPPGKPQ	4	1	1	P04280		4052.06	1182057495	944588577	1000614720	0	0.1781	High	6.10039	High	6.66674	High	6.49497	0
50	GRPQGPPQQGGHQQGPPPPPPGKPQ	28	1	1	P02810		2521.28	7968991128	5139019270	5013065119	0	0.022	High	6.07649	High	7.85718	High	9.49133	0
51	QGGHQQGPPPPPPGKPQGPPPQGGRPQGPPQGQSPQ	3	1	1	P02810		3551.77	72479444	72002879	58965895	0	0.05965	High	6.05967	High	7.13273	High	6.91507	0
52	GQQQQGPPPPQGKPQGPPQQGGHPPPPQGRPQ	6	1	1	P02810		3284.64	206909499	67177710	1.89317e+08	0	1.793e-05	High	6.00251	High	6.36185	High	4.76402	0
53	GPSPQGGNKPQGPPPPPGKPQGPPPQGGNKPQ	4	1	1	P04280		3076.58	43335206	4.72963e+07	0	0	0.1007	High	5.96289	High	4.83882	High	5.93716	0
54	GGNQPQGPPPPPGKPQGPPQQGGNRPQ	5	1	1	P04280		2669.33	9.57519e+07	7.48401e+07	86527827	0	0.03535	High	5.9195	High	5.52582	High	6.39137	0
55	GGHQQGPPPPPPGKPQGPPPQ	6	1	1	P02810		2052.05	10187016	5.83813e+06	0	0	0.05916	High	5.9102	High	5.5676	High	5.09741	0
56	SPPGKPQGPPQQEGNNPQGPPPPAGGNPQQPQAPPAGQPQGPPRPPQ	5	2	2	P02812;P04280		4655.28	316273508	406908684	251156077	0	0.0001264	High	5.89166	High	6.77891	High	6.15741	0
57	GPPQQGGHQQGPPPPPPGKPQGPPP	2	1	1	P02810		2431.23	4130810	3.98383e+06	0	0	0.1442	High	5.87082	High	5.63867			0
58	SSRSPPGKPQGPPPQGGNQPQGPPPPPGKPQ	2	1	1	P02812		3050.54	4.86315e+07	0	30766323	0	0.04537	High	5.82868			High	6.32071	0
59	GNPQGPSPQGGNKPQGPPPPPGKPQ	11	1	1	P04280		2415.22	78505837	5.18142e+08	124262293	0	0.04572	High	5.79207	High	6.1023	High	6.40071	0
60	GPPQQEGNNPQGPPPPAGGNPQQPQAPPAGQPQGPPRPPQGGRPS	9	2	2	P02812;P04280		4418.15	472328395	605059347	461440775	0	2.98e-05	High	5.78088	High	7.89855	High	7.16704	0
61	SHFELPHYPGLLAHQKPF	2	1	1	Q8TAX7		2118.09	1.02243e+07	0	0	0	0.02922	High	5.75415					0
62	GPPQQGGHQQGPPPPPPGKPQGPPPQ	8	1	1	P02810		2559.29	1.23418e+07	2.96676e+07	0	0	1.285e-12	High	5.7521	High	8.44681	High	7.91454	0
63	GPPPQGGNKPQGPPPPGKPQGPPPQ	11	2	2	P02812;P04280		2408.25	27290396	5047269	2.93306e+07	0	3.6e-06	High	5.62718	High	5.66499	High	4.55857	0
64	GPSPQGGNKPQGPPPPPGKPQ	6	1	1	P04280		2019.04	0	241756978	0	0	0.01979	High	5.45021	High	5.40949	High	4.12517	0
65	QGGQQQQGPPPPQGKPQGPPQQGGHPPPPQGRPQ	2	1	1	P02810		3469.72	1.91636e+07	0	1.83293e+07	0	0.06635	High	5.38682			High	5.57679	0
66	GPPQQGGNRPQGPPPPGKPQGPPPQGDKS	7	1	1	P04280		2854.44	2.75449e+08	0	56551534	0	0.07137	High	5.33794			High	5.55791	0
67	GPPPPAGGNPQQPQAPPAGQPQGPPRPPQ	9	2	2	P02812;P04280		2817.42	1.88067e+08	1.88514e+08	71339011	0	4.79e-10	High	5.31322	High	5.93788	High	5.69028	0
68	GPPPPGGNPQQPLPPPAGKPQ	12	1	1	Q04118		2028.06	8627516	14030276	0	0	0.01952	High	5.29789	High	5.04451	High	5.31679	0
69	GGHQQGPPPPPPGKPQGPPPQGGRPQGPPQGQSPQ	4	1	1	P02810		3423.7	6.48918e+07	0	5.87817e+07	0	0.0005116	High	5.18988	High	5.61228	High	4.81576	0
70	GGNKPQGPPPPGKPQGPPAQ	2	1	1	P04280		1905.99	49674315	0	2.11177e+07	0	0.09993	High	5.16888			High	4.91406	0
71	GPPPQGGRPQGPPQGQSPQ	21	1	1	P02810		1866.92	446183742	3148227194	0	0	0.001426	High	5.15891	High	5.67093	High	5.24308	0
72	GPPQQGGNRPQGPPPPGKPQGPPPQ	4	1	1	P04280		2467.26	1.08149e+07	9.85581e+06	11008666	0	9.924e-08	High	5.13981	High	5.44324	High	4.98376	0
73	GNPQGAPPQGGNKPQGPPSPPGKPQGPPPQGGNQPQ	3	1	1	P02812		3446.7	47303254	1.10746e+08	8.43604e+07	0	0.0219	High	5.12797	High	4.8048	High	5.28293	0
74	GPPPPGGNPQQPLPPPAGKPQGPPPPPQGGRPH	5	1	1	Q04118		3202.67	151923984	5.76951e+08	149275666	0	0.07271	High	5.11029	High	4.02783	High	4.24342	0
75	GNPQGAPPQGGNKPQGPPSPPGKPQGPPPQGGNQPQGPPPPPGKPQ	3	1	1	P02812		4399.2	81803920	239615144	0	0	0.1415	High	5.09638	High	4.30969	High	6.28156	0
76	GPPQQGGNRPQGPPPPGKPQ	4	1	1	P04280		1991.02	517478264	273298968	758077866	0	0.03927	High	5.07887	High	3.42815	High	4.65929	0
77	GHQQGPPPPPPGKPQGPPPQGGRPQGPPQGQSPQ	3	1	1	P02810		3366.69	80690015	7.87645e+07	8.11367e+07	0	0.1434	High	5.03463	High	5.82432	High	4.98569	0
78	GGNQPQGPPPPPGKPQGPPPQGGNKPQ	4	2	2	P02812;P04280		2610.32	1.54852e+08	8.32826e+07	1.03403e+08	0	0.06137	High	5.01225	High	3.8515	High	6.50665	0
79	GGNKPQGPPPPPGKPQ	5	1	1	P04280		1552.82	0	415596248	529873744	0	0.1414	High	4.98814	High	4.88829	High	4.93599	0
80	GPPPPAGGNPQQPQAPPAGQPQGPPRPP	5	2	2	P02812;P04280		2689.36	6.66522e+07	69397357	74596834	0	1.095e-06	High	4.98295	High	5.62171	High	5.36458	0
81	RSPQSPPGKPQGPPPQGGNQPQGPPPPPGKPQ	1	1	1	P04280		3188.64	7.87157e+07	0	0	0	0.1091	High	4.91028					0
82	PPPPGRPQGPPPPGGNPQQPLPPPAGKPQ	5	1	1	Q04118		2854.51	98158107	6.29206e+07	7.90482e+07	0	0.0927	High	4.89358	High	3.98894	High	4.19383	0
83	GPPPPAGGNPQQPQAPPAGQPQGPP	7	2	2	P02812;P04280		2339.15	1777365008	1645577383	6.89835e+08	0	0.0003101	High	4.8716	High	5.40324	High	5.34956	0
84	GPPQQEGNNPQGPPPPAGGNPQQPQAPPAGQPQ	3	2	2	P02812;P04280		3234.52	85313222	1.61529e+08	8.79857e+07	0	0.1769	High	4.7149	High	5.25873	High	5.22286	0
85	FIENEEQEYVQTVK	2	1	1	P04083		1755.84	1.97757e+07	0	18804327	0	0.07238	High	4.70181			High	4.7601	0
86	RGRPQGPPQQGGHQQGPPPPPPGKPQGPPPQGGRPQGPPQGQSPQ	2	1	1	P02810		4525.29	2.95298e+08	291464343	0	0	0.164	High	4.65554	High	4.6702			0
87	GPGFVPPPPPPPYGPG	5	1	1	P02814		1529.78	0	720544	0	0	0.1826	High	4.64498	High	3.98678	High	4.21357	0
88	GPPPPPPGKPQGPPPQGGRPQ	14	1	1	P02810		2040.08	0	1.74198e+06	0	0	0.09085	High	4.61853	High	4.08835	High	4.2334	0
89	GYGPYQPVPEQPLYPQPYQPQ	6	1	1	P02808		2446.17	5.39102e+07	5.25745e+07	5.3464e+07	0	0.0001938	High	4.6092	High	5.30205	High	4.764	0
90	AIQDPRLFAEEKAVADTRDQADGSR	2	1	1	P01833		2759.37	3.88116e+07	0	2.85794e+07	0	0.06135	High	4.59028			High	4.17162	0
91	GPPPQGGNKPQGPPPPGKPQGPPPQGDKSRSP	8	2	2	P02812;P04280		3135.61	1119537504	0	823898472	0	0.1272	High	4.55986	High	3.85374	High	4.86451	0
92	SPPGKPQGPPQQEGNNPQGPPPPAGGNPQQPQ	2	2	2	P02812;P04280		3179.52	1.98385e+07	3.21832e+07	0	0	0.113	High	4.54796	High	3.97144			0
93	SPPGKPQGPPPQGGNQPQ	9	2	2	P02812;P04280		1767.88	5383996384	3586393420	3696107596	0	0.05478	High	4.4991	High	4.41152	High	4.33663	0
94	IPPPPPAPYGPGIFPPPPPQP	19	1	1	P02814		2130.14	0	0	6.11604e+07	0	0.2358	High	4.45351	High	4.81192	High	4.79106	0
95	GPPPQGGNKPQGPPPPGKPQ	13	2	2	P02812;P04280		1932.01	3425478946	3049129848	3225608942	0	0.03226	High	4.44288	High	4.9372	High	5.15801	0
96	HHSHREFPFYGDYGSNY	6	1	1	P15515		2112.9	24795978	3.29812e+07	26434780	0	0.07248	High	4.43768	High	3.87455	High	4.37153	0
97	SPQSPPGKPQGPPPQGGNQPQ	13	1	1	P04280		2080.02	0	2.5322e+06	2.53291e+06	0	0.0006075	High	4.41316	High	4.59194	High	4.69776	0
98	GPPPPPPGKPQGPPPQGGRPQGPPQGQSPQ	8	1	1	P02810		2916.49	2075465408	2447090816	1410565712	0	0.08274	High	4.35002	High	4.54169	High	3.82538	0
99	GPPQQEGNNPQGPPPPAGGNPQQPQAPPA	3	2	2	P02812;P04280		2824.35	0	18315925	0	0	0.166	High	4.34564	High	4.35748	High	3.80264	0
100	AIQDPRLFAEEKAVADTR	7	1	1	P01833		2030.07	5.52831e+07	54431505	5.31207e+07	0	0.09498	High	4.34021	High	3.86323	High	3.54187	0
101	GPPPQGGNKPQGPPPPGKPQGPPPQGDKS	7	2	2	P02812;P04280		2795.42	833106418	0	5.98829e+08	0	0.1761	High	4.3315			High	3.99256	0
102	YQPVPEQPLYPQPYQPQYQQYT	6	1	1	P02808		2755.31	2.32601e+07	19288285	2.17985e+07	0	0.03358	High	4.33124	High	4.37994	High	4.51137	0
103	GPPPPAGGNPQQPQAPPAGQPQGPPRPPQGGRPSRPP	6	2	2	P02812;P04280		3621.86	1.25388e+07	3.62285e+08	7.7385e+06	0	0.05959	High	4.3096	High	4.41911	High	3.69268	0
104	GGNQPQGPPPPPGKPQ	13	2	2	P02812;P04280		1552.79	0	9.55539e+07	1.01582e+06	0	0.1358	High	4.25998	High	4.30248	High	4.17355	0
105	ELPHYPGLLAHQKPF	5	1	1	Q8TAX7		1746.94	7.80606e+06	1.08242e+07	1.11617e+07	0	0.1631	High	4.24585	High	2.77387	High	3.419	0
106	RDGQVINETSQHHDDLE	3	1	1	P08670		1992.9	1.25799e+07	1.65819e+07	1.45421e+07	0	0.1284	High	4.23718	High	3.14454	High	2.92286	0
107	YGPYQPVPEQPLYPQPYQPQ	8	1	1	P02808		2389.16	2.90233e+07	2.88203e+07	2.72333e+07	0	0.06172	High	4.21749	High	3.88998	High	4.20498	0
108	GGNKPQGPPPPPGKPQGPPPQGGNKPQ	6	1	1	P04280		2610.35	121860944	1.6122e+06	81775928	0	0.1129	High	4.21724	High	2.30953	High	4.78644	0
109	SQPSAGDGNQDDGPQ	2	1	1	P02810		1472.59	3.14869e+06	0	2422526	0	0.08037	High	4.20791			High	4.46095	0
110	YGDYGSNYLYDN	3	1	1	P15515		1443.57	1.40823e+08	0	59963216	0	0.1123	High	4.20511	High	4.2549	High	4.49846	0
111	APPQPFGPGFVPPPPPPPY	7	1	1	P02814		1956	3.85433e+06	7.43576e+06	4.47912e+06	0	0.08885	High	4.17513	High	2.67639	High	4.28454	0
112	IGRFGYGYGPY	3	1	1	P02808		1249.6	6.14534e+07	61410640	6.05659e+07	0	0.1473	High	4.16714	High	4.09253	High	3.75159	0
113	YQPVPEQPLYPQPYQPQ	6	1	1	P02808		2072.01	8.54731e+07	76285930	8.50528e+07	0	0.1769	High	4.15842	High	3.85345	High	3.99612	0
114	GPPPPPGKPQGPPPQGGNKPQGPPPPGKPQ	9	2	2	P02812;P04280		2884.53	3.68252e+09	3734275030	3.27332e+09	0	0.01423	High	4.13804	High	4.80106	High	5.71936	0
115	AGDGNQDDGPQQGPPQQGGQQQQ	2	1	1	P02810		2335	5730744	1.19174e+07	0	0	0.1229	High	4.1341	High	4.11315			0
116	HEKHHSHREFPFY	4	1	1	P15515		1750.82	8.51947e+06	1.57929e+07	0	0	0.1617	High	4.10662	High	4.35468	High	3.39681	0
117	ASVDSGSSEEQGGSSRAL	3	1	1	P01833		1723.77	6.40317e+06	5.68795e+06	3.62966e+06	0	0.09491	High	4.10617	High	4.34919	High	4.91769	0
118	ESPSLIAGNPQGAPPQGGNKPQGPPSPPGKPQ	2	1	1	P02812		3086.56	6.11551e+07	0	40079315	0	0.04485	High	4.10387			High	4.62377	0
119	GPPPPAGGNPQ	6	2	2	P02812;P04280		988.486	61349638	119558627	6.07146e+07	0	0.1918	High	4.09735	High	4.01299	High	4.42032	0
120	REFPFYGDYGSNY	3	1	1	P15515		1614.69	11445882	2.41929e+06	1.34323e+07	0	0.2006	High	4.02259	High	4.59778	High	3.31597	0
121	GQQQQGPPPPQGKPQGPPQQG	3	1	1	P02810		2136.06	0	0	5.63393e+06	0	0.1038	High	4.00676			High	4.02504	0
122	GPPPPPPGKPQGPPPQ	12	1	1	P02810		1544.82	1.94864e+07	8.06493e+06	1.12935e+07	0	0.0009519	High	4.00335	High	4.15854	High	4.1298	0
123	GPYQPVPEQPLYPQPY	3	1	1	P02808		1872.92	3.46715e+07	29222465	3.08011e+07	0	0.08387	High	3.96835	High	3.39526	High	3.79935	0
124	GPPPQGGNKPQGPPPPGKPQGPPPQGDNKS	10	1	1	P02812		2909.46	261372930	1.58971e+06	2.25388e+08	0	0.09433	High	3.95475	High	3.27306	High	3.9201	0
125	GPPPQGGNKPQGPPPPGKPQGPPPQGDKSQSP	4	1	1	P04280		3107.57	0	0	35018434	0	0.1295	High	3.94465	High	3.7474	High	5.30453	0
126	APPAGKPQGPPPPPQ	3	1	1	P10163		1435.77	8.4592e+06	8.96719e+06	4.3107e+06	0	0.001153	High	3.92552	High	4.09742	High	3.72047	0
127	SPQSPPGKPQGPPPQ	7	1	1	P04280		1498.77	4.92524e+06	3.00202e+07	1.91198e+06	0	0.1612	High	3.91488	High	2.95294	High	2.74373	0
128	GPPPPAGGNPQQPQAPPAGQPQ	4	2	2	P02812;P04280		2088.04	675178300	0	605241698	0	0.1262	High	3.91257			High	4.70222	0
129	GPYQPVPEQPLYPQPYQPQ	6	1	1	P02808		2226.08	4.78054e+07	4.8614e+07	4.63999e+07	0	0.1207	High	3.90278	High	4.16089	High	3.80874	0
130	SPPGKPQGPPQQEGNNPQ	12	2	2	P02812;P04280		1856.89	1137719721	1018236376	8.43615e+08	0	0.03869	High	3.86114	High	3.84415	High	4.73063	0
131	GPPPPGKPQGPPPAG	7	1	1	P10163		1350.72	178971052	452136640	31202045	0	0.1732	High	3.83017	High	3.91718	High	3.87996	0
132	LFAEEKAVADTRDQADGSR	6	1	1	P01833		2079.02	77916269	5.61075e+07	58420478	0	2.243e-06	High	3.79984	High	4.88587	High	4.24242	0
133	IDEERQGPPLGGQQ	3	1	1	P02810		1523.75	15081585	1.3797e+07	1.51802e+07	0	0.05078	High	3.78881	High	4.2538	High	4.64568	0
134	GPPPQGGNKPQGPPPPGKPQGPPAQ	3	1	1	P04280		2382.23	0	1.69503e+07	1.16085e+07	0	0.03824	High	3.78069	High	3.37655	High	3.4576	0
135	EERQGPPLGGQQSQPS	3	1	1	P02810		1694.81	0	5.69265e+07	28147478	0	0.2087	High	3.74926	High	3.21811	High	3.43017	0
136	GPPPPGKPQGPPPQ	7	2	2	P02812;P04280		1350.72	28655867	0	0	0	0.1459	High	3.74241	High	2.73408	High	3.93578	0
137	PQGPPPPGKPQGPPPAGG	3	1	1	P10163		1632.85	4.23543e+06	2.23632e+06	9.45781e+06	0	0.2052	High	3.73653	High	3.00201	High	3.07905	0
138	KPQGPPPAGGNPQQPQAPPAGKPQ	3	1	1	P10163		2344.22	1.06355e+07	0	4.80198e+06	0	0.05203	High	3.728	High	3.59009	High	4.20628	0
139	GPPPAGGNPQQPQAPPAGKPQ	8	1	1	P10163		1991.01	3.55164e+07	37952892	59499213	0	0.0006831	High	3.70163	High	4.11455	High	3.91621	0
140	GNPQGPSPQGGNKPQGPPPPPGKPQGPPPQGGNKPQGPPPPGKPQGPPPQGDKS	3	1	1	P04280		5191.62	0	0	1.28209e+08	0	0.2411	High	3.68351	High	4.855	High	5.23592	0
141	GPPPPPGKPQGPPPQGGNKPQ	18	2	2	P02812;P04280		2029.06	5275139472	4734245672	2745799514	0	0.1357	High	3.66027	High	3.35512	High	4.68063	0
142	GPPPPPGKPQGPPPQG	4	2	2	P02812;P04280		1504.79	0	2.0555e+07	30177596	0	0.1299	High	3.65322	High	3.91681	High	4.19121	0
143	GPGRIPPPPPAPY	4	1	1	P02814		1315.72	2.00494e+09	2.10449e+09	2.31265e+09	0	0.1794	High	3.63991	High	3.35411	High	3.32153	0
144	FAEEKAVADTRDQADGSR	2	1	1	P01833		1965.93	0	0	15081601	0	0.08016	High	3.61706			High	3.54852	0
145	GPGFVPPPPPPPY	10	1	1	P02814		1318.68	0	527685568	763086236	0	0.1856	High	3.59208	High	3.85179	High	3.78368	0
146	YPQPYQPQYQQYTF	4	1	1	P02808		1850.84	8.30872e+07	7.36527e+07	7.93426e+07	0	0.1599	High	3.58948	High	3.07803	High	3.15177	0
147	GNQPQGPPPPPGKPQ	9	2	2	P02812;P04280		1495.76	1.77956e+06	4.74496e+06	2.47657e+06	0	0.2408	High	3.58901	High	3.58924	High	3.71171	0
148	DGPQQGPPQQGGQQQQ	3	1	1	P02810		1677.76	0	1.0572e+07	7.33804e+06	0	0.07652	High	3.53639	High	3.90418	High	4.3759	0
149	GPPPPAGGNPQQPQ	6	2	2	P02812;P04280		1341.66	0	0	0	0	0.1508	High	3.51521	High	3.64715	High	3.55472	0
150	GPPPQGGNKPQGPPPPGKPQGPPAQGGSKSQ	5	1	1	P04280		2926.49	432150908	2.42191e+06	310069402	0	0.1972	High	3.49259	High	2.65879	High	4.31062	0
151	QGGNQPQGPPPPPGKPQ	6	2	2	P02812;P04280		1680.85	2.37998e+06	4.65435e+06	0	0	0.0002659	High	3.49099	High	3.79379	High	3.13897	0
152	GPPQQGGHPPPPQGRPQGPPQQGGHPRPP	7	1	1	P02810		2937.47	1568745800	0	749205848	0	0.1263	High	3.45376			High	4.00356	0
153	GPPPPPGKPQGPPPQ	5	2	2	P02812;P04280		1447.77	7.47464e+06	0	0	0	0.09466	High	3.43843	High	3.89306	High	3.38491	0
154	QGPPPPPPGKPQGPPPQGGRPQ	3	1	1	P02810		2168.14	0	3.00928e+06	0	0	0.1487	High	3.40104	High	2.91476	High	2.85606	0
155	ESPSLIAGNPQGPSPQGGNKPQ	4	1	1	P04280		2160.07	5135749	11183247	1.38782e+07	0	0.09653	High	3.34995	High	5.45757	High	4.69	0
156	FVPPPPPPPYGPG	4	1	1	P02814		1318.68	2428113	6.20692e+06	2906991	0	0.1053	High	3.32808	High	3.66015	High	3.44796	0
157	EQPLYPQPYQPQ	2	1	1	P02808		1487.72	6.04237e+07	0	6.28728e+07	0	0.2132	High	3.31539			High	3.40376	0
158	GGNKPQGPPSPPGKPQ	4	1	1	P02812		1542.8	3.19328e+06	0	187417424	0	0.1203	High	3.3123	High	3.52756	High	3.89013	0
159	YGPYQPVPEQPLYPQPY	4	1	1	P02808		2035.98	7859595	8.49462e+06	8.36054e+06	0	0.0977	High	3.30977	High	3.65848	High	3.35133	0
160	FLISGKPEGRRPQGGNQPQRPPPPPGKPQ	3	1	1	P10163		3117.68	0	1.43552e+08	1.61428e+07	0	0.1103	High	3.30861	High	3.18352	High	3.21482	0
161	QQGPPPPPPGKPQ	12	1	1	P02810		1324.7	82533380	250679648	4.04934e+06	0	0.1863	High	3.30415	High	3.50897	High	3.60035	0
162	YQPVPEQPLYPQPYQP	3	1	1	P02808		1943.95	6.423e+06	5.13666e+06	5.62646e+06	0	0.1972	High	3.27043	High	3.02443	High	3.01805	0
163	HREFPFYGDYGS	3	1	1	P15515		1474.64	3.69315e+07	4.00628e+07	3.76099e+07	0	0.1311	High	3.2702	High	3.40799	High	3.44953	0
164	FAEEKAVADTR	3	1	1	P01833		1236.62	4.55987e+06	5.93172e+06	3.57481e+06	0	0.09084	High	3.2464	High	3.35735	High	3.26326	0
165	RGPYPPGPLAPPQPFGPGF	5	1	1	P02814		1949.01	7.06627e+06	5.2502e+06	6.86624e+06	0	0.2364	High	3.24534	High	3.02172	High	2.59842	0
166	IQQVVDNPQHKTQLQTLI	4	1	1	Q96DR5		2103.16	3.13176e+07	2.81325e+07	2.60063e+07	0	0.09793	High	3.22946	High	3.84547	High	3.88323	0
167	IGRFGYGYGPYQPVPEQPLYPQPYQPQ	4	1	1	P02808		3139.53	5.02324e+07	4.06636e+07	3.7808e+07	0	0.0008448	High	3.22851	High	3.17631	High	3.30276	0
168	GPPQQGGHPPPPQGRPQ	6	1	1	P02810		1731.87	274645916	1880316292	1558644872	0	0.07048	High	3.21263	High	2.69046	High	3.99945	0
169	QQGPPPPQGKPQGPPQQGGHPPPPQGRPQ	2	1	1	P02810		2971.51	0	0	1.18671e+06	0	0.09845	High	3.18852			High	3.49782	0
170	GNPQGAPPQGGNKPQGPPSPPGKPQ	7	1	1	P02812		2389.2	0	0	1.07207e+07	0	0.0006601	High	3.15219	High	3.00518	High	2.70901	0
171	GPYPPGPLAPPQPF	3	1	1	P02814		1434.74	5.30771e+08	3.50125e+08	4.81749e+08	0	0.2147	High	3.15093	High	3.22892	High	3.69125	0
172	SHREFPFYGDY	3	1	1	P15515		1417.62	6.38636e+06	7.62656e+06	6.47949e+06	0	0.1825	High	3.12893	High	2.93358	High	2.95705	0
173	FYGDYGSNYLYDN	3	1	1	P15515		1590.64	11864244	8.67167e+06	1.00557e+07	0	0.1514	High	3.10933	High	3.33668	High	3.94954	0
174	GDYGSNYLYD	3	1	1	P15515		1166.46	5.14611e+06	5.51099e+06	4.93532e+06	0	0.2433	High	3.10884	High	3.36811	High	3.14573	0
175	GYGYGPYQPVPEQPL	6	1	1	P02808		1664.8	3.99578e+08	3.58099e+08	3.84378e+08	0	0.001268	High	3.10602	High	3.30055	High	3.26124	0
176	LFAEEKAVADTR	3	1	1	P01833		1349.71	2.3158e+07	2.32833e+07	2.3883e+07	0	0.1022	High	3.08622	High	3.32338	High	3.0939	0
177	QPQAPPAGQPQGPP	3	2	2	P02812;P04280		1369.68	56053584	79548227	2.88266e+07	0	0.2251	High	3.07756	High	3.65951	High	3.72562	0
178	YGYGPYQPVPEQPLYPQPYQPQ	6	1	1	P02808		2609.24	8.67014e+06	1.01728e+07	7548228	0	0.1904	High	3.05771	High	3.35538	High	3.32464	0
179	GNPQGAPPQGGNKPQ	2	1	1	P02812		1446.71	301531164	0	215526248	0	0.1158	High	3.03692			High	1.86077	0
180	GPGRIPPPPPAPYGPGIFPPPPPQP	9	1	1	P02814		2497.34	3.08039e+07	7.7247e+06	3.60538e+08	0	0.001181	High	3.03042	High	3.21275	High	3.27766	0
181	SQGTPPPPGKPE	2	1	1	P10163		1191.6	270631496	0	170502584	0	0.2293	High	2.99726			High	2.95726	0
182	GNPQGPSPQGGNKPQ	4	1	1	P04280		1462.7	0	432821040	0	0	0.001488	High	2.96106	High	3.11347	High	2.44215	0
183	GPYQPVPEQPLYPQPYQP	3	1	1	P02808		2098.03	1.488e+06	681215	1.27985e+06	0	0.171	High	2.9558	High	3.71774	High	3.31771	0
184	APPAGKPQGPPPPPQGGRPP	3	1	1	P10163		1900.02	5.55789e+07	2.67856e+07	2.66777e+06	0	1.075e-06	High	2.95505	High	5.02364	High	4.16469	0
185	SLPRFPSVSLQ	3	1	1	Q16378		1230.68	1.92021e+07	8.91416e+06	14026204	0	0.108	High	2.88917	High	3.14452	High	3.48093	0
186	YQPVPEQPLYPQPY	3	1	1	P02808		1718.84	9.21959e+06	9.17664e+06	8.17248e+06	0	0.1799	High	2.87393	High	3.3556	High	3.39488	0
187	GPGFVPPPPPPPYGPGRIPPPPPAPY	3	1	1	P02814		2615.38	56044683	0	4.78714e+07	0	0.05451	High	2.83667	High	3.41778	High	3.85437	0
188	GRFGYGYGPYQPVPEQPLYPQPYQPQ	4	1	1	P02808		3026.44	5.26749e+06	0	5.81361e+06	0	0.1688	High	2.83253	High	3.09518	High	3.18033	0
189	FVPPPPPPPY	5	1	1	P02814		1107.59	0	0	1.32446e+08	0	0.2429	High	2.81089	High	2.91462	High	2.89816	0
190	GYGPYQPVPEQPLYPQPYQP	3	1	1	P02808		2318.11	1.97217e+06	1.80397e+06	2.05445e+06	0	0.2329	High	2.79746	High	2.8365	High	2.66963	0
191	APPQPFGPGFVPPPPPPPYGPGR	5	1	1	P02814		2323.2	1.55953e+08	1.19592e+07	1.21708e+08	0	0.2275	High	2.79321	High	2.65902	High	2.25097	0
192	GKPQGPPPPPQGGRPPRPAQGQQPPQ	1	1	1	P10163		2651.4	3.90479e+07	0	0	0	0.1286	High	2.76183					0
193	GPPPPPGKPQGPPQQGGNRPQ	8	1	1	P04280		2088.07	1.24188e+09	0	0	0	0.08339	High	2.72706	High	2.60415	High	3.40237	0
194	GPPPPGGNPQ	4	1	1	Q04118		917.449	3057563	22130816	7.94853e+07	0	0.1889	High	2.72117	High	3.26671	High	3.74929	0
195	GYGPYQPVPEQPL	3	1	1	P02808		1444.71	57084081	47436301	22540377	0	0.2168	High	2.66195	High	2.65641	High	2.70132	0
196	VPEQPLYPQPYQPQ	3	1	1	P02808		1683.84	15459320	6.28061e+06	12688101	0	0.1807	High	2.63995	High	2.58984	High	2.39023	0
197	SLPRFPSVSLQEA	3	1	1	Q16378		1430.77	1.64451e+07	1.87125e+07	12436208	0	0.1835	High	2.63158	High	2.58476	High	2.79377	0
198	SLQEASSFFQRDRPA	5	1	1	Q16378		1738.85	11105225	1.09101e+07	0	0	0.1947	High	2.61528	High	2.42425	High	2.4149	0
199	GRFGYGYGPYQPVPEQPL	4	1	1	P02808		2024.99	1.98369e+07	1.91473e+07	1.8404e+07	0	0.08026	High	2.61109	High	2.65023	High	2.739	0
200	FGYGYGPYQPVPEQPL	3	1	1	P02808		1811.86	4.0844e+07	36368739	3.94507e+07	0	0.2436	High	2.55594	High	2.16967	High	3.2479	0
201	DVPLVISDGGDSEQF	3	1	1	P02810		1577.73	6.93942e+06	6.74252e+06	6.49415e+06	0	0.1584	High	2.54698	High	3.29865	High	3.75639	0
202	SDTQGDEAEAGEGGEN	2	1	1	P63104		1565.58	0	0	0	0	0.2172	High	2.53968			High	3.19391	0
203	YQPVPEQPLYPQPYQPQYQQ	3	1	1	P02808		2491.19	1.52116e+06	5.44784e+06	5.74494e+06	0	0.1543	High	2.4926	High	3.40174	High	3.16149	0
204	FHEKHHSHREFPF	4	1	1	P15515		1734.82	5.25931e+07	151217219	0	0	0.2384	High	2.48059	High	2.31662	High	2.33945	0
205	IGRFGYGYGPYQPVPEQPL	3	1	1	P02808		2138.07	7.18863e+07	7.166e+07	7.27409e+07	0	0.2345	High	2.42125	High	3.42896	High	3.18615	0
206	RQGPPLGGQQSQPS	2	1	1	P02810		1436.73	0	0	0	0	0.1904	High	2.31097			High	3.13866	0
207	QGPPPPPPGKPQ	5	1	1	P02810		1196.64	0	144207520	99547656	0	0.156	High	2.26008	High	2.3992	High	2.28626	0
208	QPLPPPAGKPQ	6	1	1	Q04118		1129.64	0	0	0	0	0.2112	High	2.00857	High	2.29094	High	1.99488	0
209	GAPPQGGNKPQGPPSPPGKPQ	3	1	1	P02812		1993.02	0	0	0	0	0.04483	High	1.92403	High	2.66646	High	2.48726	0
210	GGNPQQPQAPPAGQPQGPPRPPQGGRPSRPPQ	1	2	2	P02812;P04280		3233.64	0	0	0	0	0.1683	High	1.40417					0
211	GGNKPQGPPPPPGKPQGPPPQGGNKPQGPPPPGKPQGPPPQGDKS	1	1	1	P04280		4329.23	0	1.07432e+08	0	0	2.608e-05			High	12.0915			0
212	GNKPQGPPPPPGKPQGPPPQGGNKPQGPPPPGKPQGPPPQGDKS	2	1	1	P04280		4272.21	0	41101381	0	0	3.181e-07			High	10.9176	High	10.2923	0
213	GRPQGPPQQGGHQQGPPPPPPGKPQGPPPQGGRPQGPPQGQSPQ	1	1	1	P02810	N-Term(Acetyl)	4411.23	0	46222232	0	0	0.0005508			High	10.0444			0
214	GPPPQGGNQPQGPPPPPGKPQGPPQQGGNRPQGPPPPGKPQGPPPQGDKS	2	1	1	P04280		4864.44	0	3.38982e+08	2.77482e+08	0	3.383e-05			High	9.14884	High	7.74479	0
215	GNKPQGPPPPPGKPQGPPPQGGNKPQGPPPPGKPQ	2	1	1	P04280		3408.8	0	1.10464e+08	89197500	0	0.1091			High	8.79294	High	6.0058	0
216	DGPQQGPPQQGGQQQQGPPPPQGKPQ	2	1	1	P02810		2661.28	0	14033149	25973178	0	1.619e-06			High	7.03601	High	5.73391	0
217	GPPPAGGNPQQPQAPPAGKPQGPPPPPQGGRPPRPAQGQQPPQ	1	1	1	P10163		4213.16	0	163651635	0	0	2.787e-05			High	6.95279			0
218	SPPGKPQGPPPQGGNQPQGPPPPPGKPQGPPPQGGNKPQGPPPPGKPQGPPPQGGSKS	2	1	1	P02812		5525.83	0	149582492	1.22428e+08	0	0.1278			High	6.83034	High	8.71702	0
219	GPPQQEGNNPQGPPPPAGGNPQQPQAPPAGQPQGPPRPPQGGRPSRPP	2	2	2	P02812;P04280		4768.35	0	125784399	0	0	3.52e-06			High	6.66885	High	6.27428	0
220	GRPQGPPQQGGHQQGPPPPPPGKPQGPPPQG	2	1	1	P02810		3054.54	0	0	0	0	0.05585			High	6.55109	High	5.90639	0
221	SARSPPGKPQGPPPQGGNQPQGPPPPPGKPQ	2	1	1	P02812		3034.55	0	60244007	6.19602e+07	0	0.1364			High	5.72893	High	6.25452	0
222	SLAKADAAPDEKVLDSGFREIENK	1	1	1	P01833		2603.33	0	9.50426e+06	0	0	6.696e-05			High	5.46241			0
223	QGPPPPPPGKPQGPPPQ	1	1	1	P02810		1672.89	0	1.30831e+06	0	0	0.0001516			High	5.1893			0
224	GRPQGPPQQGGHQQGPPPPPPGKPQGPPPQGGRP	2	1	1	P02810		3364.72	0	1.07117e+07	0	0	0.182			High	5.13842	High	5.35959	0
225	GPPPPGGNPQQPLPPPAGKPQGPPPPPQ	3	1	1	Q04118		2698.42	0	0	3.38983e+07	0	2.38e-05			High	5.0757	High	4.25153	0
226	QSPRSPPGKPQGPPPQGGNQPQGPPPPPGKPQ	2	1	1	P04280		3188.63	0	61330461	0	0	3.879e-06			High	4.91602	High	5.66073	0
227	GPPPPAGGNPQQPQAPPAGQPQGPPRPPQGGRPS	4	2	2	P02812;P04280		3271.64	0	1021992547	170439396	0	0.08422			High	4.43998	High	4.51914	0
228	QGGNKPQGPPPPPGKPQGPPPQGGNKPQ	3	1	1	P04280		2738.41	0	0	127201109	0	0.1889			High	4.25086	High	7.20588	0
229	GRPQGPPQQGGHQQGPPPPPPGKPQGPPP	2	1	1	P02810		2869.47	0	3.72936e+07	2.87723e+07	0	0.1928			High	4.13803	High	4.1867	0
230	GPPPPAGGNPQQPQAPPA	4	2	2	P02812;P04280		1677.84	0	4.93598e+07	0	0	0.001356			High	4.02152	High	3.74944	0
231	GPYPPGPLAPPQPFGPG	2	1	1	P02814		1645.84	0	1.11914e+08	1.23011e+08	0	0.0004974			High	3.66251	High	3.42967	0
232	HREFPFYGDY	2	1	1	P15515		1330.58	0	1.01839e+07	1.07162e+07	0	0.1399			High	3.31362	High	2.95856	0
233	AGKPQGPPPPPQGGRPP	6	1	1	P10163		1634.88	0	2.26509e+06	0	0	0.0588			High	3.27909	High	4.01418	0
234	QPVPEQPLYPQPYQPQ	4	1	1	P02808		1908.95	0	3.35768e+06	3.01312e+07	0	0.1687			High	3.24982	High	3.49081	0
235	GGNPQQPQAPPAGQPQGPP	2	2	2	P02812;P04280		1822.88	0	56325872	0	0	0.1467			High	3.17236	High	3.28022	0
236	RIGRFGYGYGPYQPVPEQPLYPQPYQPQ	3	1	1	P02808		3295.63	0	1.70796e+07	1.02958e+07	0	0.2156			High	3.15688	High	3.01292	0
237	ELPHYPGLLAHQKPFIR	2	1	1	Q8TAX7		2016.12	0	0	0	0	0.09132			High	2.76854	High	2.81196	0
238	GNQPQGPPPPPG	2	2	2	P02812;P04280		1142.56	0	5626276	3.71994e+06	0	0.2195			High	2.5469	High	2.65902	0
239	IGRFGYGYGPYQPVPE	2	1	1	P02808		1799.88	0	5.18295e+06	4.89831e+06	0	0.1011			High	2.14115	High	3.01912	0
240	SPPGKPQGPPPQGGNQPQGPPPPPGKPQGPPQQGGNRPQ	1	1	1	P04280		3836.94	0	0	94174748	0	0.02597					High	7.94154	0
241	GNPQGPSPQGGNKPQGPPPPPGKPQGPPPQ	1	1	1	P04280		2891.46	0	0	21897969	0	0.03609					High	6.368	0
242	GNPQGPSPQGGNKPQGPPPPPGKPQGPPPQGGNKPQGPPPPGKPQ	2	1	1	P04280		4328.2	0	0	0	0	0.04432					High	6.2168	0
243	GNPQGPSPQGGNKPQGPPPPPGKPQGPPPQGGNKPQGPPPPGKPQGPPPQGDKSRSPR	1	1	1	P04280		5687.91	0	0	3.1391e+07	0	0.0849					High	5.96839	0
244	GDKSQSPRSPPGKPQGPPPQGGNQPQGPPPPPGKPQ	1	1	1	P04280		3575.82	0	0	0	0	0.06577					High	5.6053	0
245	DDGPQQGPPQQGGQQQQGPPPPQGKPQ	1	1	1	P02810		2776.32	0	0	0	0	0.2212					High	5.30739	0
246	QGGNKPQGPPPPPGKPQGPPPQGGNKPQGPPPPGKPQGPPPQGDKSRSPR	1	1	1	P04280		4953.58	0	0	0	0	0.1338					High	5.26399	0
247	GPPSPPGKPQGPPPQGGNQPQGPPPPPGKPQ	1	1	1	P02812		2971.52	0	0	23169561	0	0.1308					High	4.93734	0
248	GPPPQGGNQPQGPPPPPGKPQGPPPQGGNKSQ	1	1	1	P02812		3076.55	0	0	18856949	0	0.2093					High	4.58518	0
249	AGDGNQDDGPQQGPPQQGGQQQQGPPPPQGKPQ	1	1	1	P02810		3318.53	0	0	0	0	0.1563					High	4.41759	0
250	SPPGKPQGPPQQEGNKPQGPPPPGKPQGPPPAGGNPQQPQAPPAGKPQ	1	1	1	P10163		4698.38	0	0	1.37047e+08	0	0.1946					High	4.33903	0
251	SPPGKPQGPPQQEGNKPQ	1	1	1	P10163		1870.95	0	0	1047660860	0	0.02986					High	4.15066	0
252	GPPQQGGHQQGPPPPPPGKPQGPPPQG	1	1	1	P02810		2616.31	0	0	3908235	0	0.1676					High	4.10751	0
253	QGPPPPQGKPQGPPQQGGHPPPPQGRPQ	2	1	1	P02810		2843.45	0	0	0	0	0.2256					High	3.61525	0
254	AGDGNQDDGPQQGPPQQGGQQQQGPPPPQGKPQGPPQQGGHPPPPQGRPQGPPQQGGHPRPP	1	1	1	P02810		6236.97	0	0	0	0	0.24					High	3.03814	0
255	HHHQSPKSHFELPHYPGLL	1	1	1	Q8TAX7		2261.13	0	0	0	0	0.1655					High	2.96931	0
256	GPPPPGKPQGPPPQGDKSQSP	2	1	1	P04280		2050.04	0	0	261661840	0	0.08513					High	2.75875	0
257	GGRPQGPPQGQSPQ	1	1	1	P02810		1390.68	0	0	1220538144	0	0.2146					High	2.75024	0
258	GPPPPPGKPQGPPP	2	2	2	P02812;P04280		1319.71	0	0	0	0	0.2341					High	2.30281	0
259	NLPINGNGKQ	1	1	1	P09211		1054.56	0	0	0	0	0.177					High	2.25522	0
260	SPPGKPQGPPPQGGNQPQGPPPPPGKPQGPPPQGGNKPQGPPPPGKPQGPPAQGGSKSQSAR	3	1	1	P04280		5942.02	0	21631989	100415580	0.002	0.1938	High	7.26157	High	7.78113	High	7.1318	0
261	GNPQGPSPQGGNKPQGPPPPPGKPQGPPPQGGNKPQGPPPPGKPQGPPPQGDKSRSP	3	1	1	P04280		5531.82	1.67469e+08	0	0	0.002	0.3287	High	6.90814	High	8.04903	High	7.70428	0
262	SQPSAGDGNQDDGPQQGPPQQGGQQQQGPPPPQGKPQGPPQQGGHPPPPQGRPQ	1	1	1	P02810		5430.56	104682430	0	0	0.002	0.2633	High	6.23776					0
263	GPPPPGGNPQQPLPPPAGKPQGPPPPPQGGRPHRPPQGQPPQ	2	1	1	Q04118		4188.18	0	1.7845e+09	0	0.002	0.2743	High	5.16473	High	4.51728			0
264	DSHAKRHHGYKRKFHEKHHSHRGY	2	1	1	P15516		3035.53	0	0	0	0.002	0.1981	High	5.07542	High	4.62622			0
265	GGNKPQGPPSPPGKPQGPPPQGGNQPQ	3	1	1	P02812		2600.29	1.92764e+07	3.00634e+06	0	0.002	0.2765	High	4.94598	High	2.92402	High	5.40098	0
266	GPPQQEGNNPQGPPPPAGGNPQQPQAPPAGQPQGPP	2	2	2	P02812;P04280		3485.65	0	0	0	0.002	0.1909	High	4.92295			High	5.60948	0
267	SPPGKPQGPPQQEGNNPQGPPPPAGGNPQQPQAPPAGQPQ	2	2	2	P02812;P04280		3925.9	1.58846e+08	0	0	0.002	0.2416	High	4.08194			High	3.51962	0
268	GDYGSNYLYDN	2	1	1	P15515		1280.51	6.53616e+08	593668039	0	0.002	0.2929	High	4.05526	High	4.02103			0
269	PPPPGRPQGPPPPGGNPQQPLPPPAGKPQGPPPPPQGGRPH	3	1	1	Q04118		4029.11	200763723	202939544	0	0.002	0.3326	High	4.01577	High	4.46698			0
270	GGHQQGPPPPPPGKPQ	3	1	1	P02810		1575.8	3043969	214472244	0	0.002	0.3334	High	3.82742	High	2.68662			0
271	GDYGSNYLY	3	1	1	P15515		1051.44	34660866	43860590	4.12648e+07	0.002	0.2602	High	3.74318	High	3.73699	High	3.71524	0
272	GPPPPPQGGRPP	11	1	1	P10163		1153.61	0	3.82954e+08	0	0.002	0.2617	High	3.68614	High	3.49598	High	3.64022	0
273	GNKPQGPPPPPGKPQ	2	1	1	P04280		1495.8	2.10401e+06	4.3244e+06	0	0.002	0.1962	High	3.58884	High	3.44651			0
274	GNKPQGPPPPGKPQ	2	3	3	P02812;P10163;P04280		1398.75	2552031	3.13672e+06	0	0.002	0.3256	High	3.54981	High	3.07628			0
275	DDGPQQGPPQQGGQQQQ	3	1	1	P02810		1792.79	9.55246e+06	1.42416e+07	7.05478e+06	0.002	0.2729	High	3.49956	High	3.8199	High	4.11783	0
276	LNRIIDDMVEQ	3	1	1	Q8TAX7		1345.68	5.90864e+06	9.64982e+06	8.4842e+06	0.002	0.1888	High	3.49772	High	3.90267	High	3.35241	0
277	GPPPPGGNPQQPLPPPAGKPQGPPPPPQGGRPHRPPQGQPP	1	1	1	Q04118		4060.12	0	0	0	0.002	0.2854	High	3.4819					0
278	SHREFPFYGDYGS	3	1	1	P15515		1561.67	1.0151e+07	9.6811e+06	1.0209e+07	0.002	0.235	High	3.28171	High	3.84093	High	3.3969	0
279	GPPLGGQQSQPS	3	1	1	P02810		1152.57	0	7.8883e+06	0	0.002	0.3278	High	3.23904	High	3.37738			0
280	GYGYGPYQPVPEQPLYPQ	3	1	1	P02808		2052.97	6.22586e+06	5.08609e+06	5.83712e+06	0.002	0.2377	High	3.20828	High	3.59693	High	2.56603	0
281	SQGPPPPPGKPE	6	1	1	P10163		1187.61	0	327405086	0	0.002	0.2146	High	3.19137	High	3.18936	High	3.36998	0
282	GYGYGPYQPVPEQPLYPQPYQPQ	4	1	1	P02808		2666.26	1.65917e+08	5.61973e+07	1.58525e+08	0.002	0.3169	High	3.14042	High	3.10189	High	3.5799	0
283	NVIQQVVDNPQHKTQLQTLI	2	1	1	Q96DR5		2316.27	7.65402e+06	7180500	0	0.002	0.2912	High	3.12575	High	2.61662			0
284	VPPPPPPPYGPGRIPPPPPAPYGPGIFPPPPPQP	2	1	1	P02814		3438.85	0	8.09217e+06	0	0.002	0.2697	High	3.11387	High	2.85273			0
285	APPAGQPQGPPRPPQ	3	2	2	P02812;P04280		1494.78	57727732	54770796	0	0.002	0.3283	High	3.09066	High	3.10054	High	3.08316	0
286	GYGYGPYQPVPEQPLYPQP	2	1	1	P02808		2150.02	6.27753e+06	4.94727e+06	0	0.002	0.3053	High	3.04788	High	2.38638			0
287	YGYGPYQPVPEQPL	1	1	1	P02808		1607.78	30395867	0	0	0.002	0.2481	High	3.03885					0
288	GPPPQGDKSQSPRSPPGKPQGPPPQGGNQPQ	1	1	1	P04280		3099.54	0	0	0	0.002	0.2636	High	3.00871					0
289	GPPPQGGNKSQGPPPPGKPQ	1	1	1	P02812		1922	795397	0	0	0.002	0.2504	High	3.0011					0
290	GPRGPYPPGPL	2	2	1	P02814		1107.6	20668608	39531837	0	0.002	0.3459	High	2.87962	High	2.65141			0
291	GPPPQGGNKPQGPPPPGKPQGPPPQGGSKS	5	1	1	P02812		2824.45	432454904	298485424	0	0.002	0.2865	High	2.87734	High	3.65233	High	3.3859	0
292	RQGPPLGGQQ	3	1	1	P02810		1037.55	26075229	55613100	0	0.002	0.2648	High	2.8523	High	3.60146	High	3.43113	0
293	APPAGKPQGPPPPPQGGRPPRPAQGQQPPQ	2	1	1	P10163		2987.58	92724151	84344594	0	0.002	0.2127	High	2.83922	High	2.66841			0
294	NELRVAPEEHPVLL	2	3	1	P60709		1615.88	2.72719e+06	0	3.37309e+06	0.002	0.3006	High	2.76726			High	2.01102	0
295	GPYPPGPLAPPQPFGPGF	3	1	1	P02814		1792.91	3.57354e+07	2.71533e+07	0	0.002	0.2137	High	2.76316	High	2.55557			0
296	SHFELPHYPGLL	3	1	1	Q8TAX7		1409.72	7.89421e+06	6.45104e+06	3.63262e+06	0.002	0.3095	High	2.74946	High	2.53146	High	2.35572	0
297	KPQGPPPPPQGGRPP	2	1	1	P10163		1506.82	9.75763e+06	0	0	0.002	0.2697	High	2.73434			High	2.89483	0
298	QPLYPQPYQPQYQQYT	3	1	1	P02808		2041.97	9.92065e+06	5.37112e+06	9.45552e+06	0.002	0.2488	High	2.72491	High	3.13541	High	3.36789	0
299	RFGYGYGPYQPVPEQPLYPQPYQPQ	2	1	1	P02808		2969.43	4.74672e+06	0	4.42162e+06	0.002	0.3458	High	2.70778			High	2.84261	0
300	GPGIFPPPPPQP	5	1	1	P02814		1200.64	0	0	0	0.002	0.2903	High	2.70423	High	2.78838	High	3.17997	0
301	PQQPQAPPAGQPQGPPRPPQGGRPSRPPQ	1	2	2	P02812;P04280		3005.56	82787223	0	0	0.002	0.3515	High	2.69743					0
302	YGPYQPVPEQPLYPQPYQPQYQQ	1	1	1	P02808		2808.33	2.30183e+06	0	0	0.002	0.3195	High	2.62515					0
303	YQPVPEQPLYPQPYQPQYQQY	1	1	1	P02808		2654.26	1.93165e+06	0	0	0.002	0.2823	High	2.62507					0
304	FGYGYGPYQPVPEQP	2	1	1	P02808		1698.78	4.94697e+06	4.05503e+06	0	0.002	0.3219	High	2.61275	High	3.05554			0
305	GPPPQGDKSRSPQSPPGKPQGPPPQGGNQPQ	3	1	1	P04280		3099.54	0	0	0	0.002	0.306	High	2.57371	High	2.58706	High	2.43205	0
306	LLDNLGNDLSNV	1	1	1	Q96DR5		1286.66	1.00008e+06	0	0	0.002	0.3208	High	2.55375					0
307	QGPPPPPGKPQGPPPQG	1	2	2	P02812;P04280		1632.85	1.1582e+07	0	0	0.002	0.2072	High	2.53972					0
308	GYGYGPYQPVPE	3	1	1	P02808		1326.6	2.59224e+07	1.45318e+07	16306508	0.002	0.2847	High	2.51677	High	3.07409	High	2.7559	0
309	RGPYPPGPLAPPQPF	3	1	1	P02814		1590.85	6.90562e+07	2.89295e+07	0	0.002	0.3178	High	2.51228	High	2.24323			0
310	GPPPQGGNKPQGPPPPGKPQGPPPQGDKSQ	2	1	1	P04280		2923.49	0	0	3.33381e+06	0.002	0.2537	High	2.49553			High	2.04633	0
311	GPPPQGGRPQGPPQGQSP	6	1	1	P02810		1738.86	2.87617e+06	0	924042	0.002	0.3466	High	2.38208	High	2.53836	High	2.59209	0
312	GYGPYQPVPEQPLYPQPYQ	1	1	1	P02808		2221.06	674790	0	0	0.002	0.3218	High	2.29258					0
313	QPVPEQPLYPQPYQPQYQQYT	1	1	1	P02808		2592.24	3.21862e+06	0	0	0.002	0.3476	High	2.18976					0
314	QPLYPQPYQPQYQQYTF	1	1	1	P02808		2189.03	1.51723e+06	0	0	0.002	0.3173	High	2.08222					0
315	FLISGKPEGRRPQ	4	1	1	P10163		1484.84	2.14614e+07	1.8964e+07	2.66756e+07	0.002	0.2468	High	2.05252	High	2.26622	High	2.07327	0
316	SLQEASSFF	2	1	1	Q16378		1015.47	3.22041e+06	0	2.41455e+06	0.002	0.3498	High	2.04955			High	2.62151	0
317	GGNKPQGPPPPGKPQ	1	2	2	P02812;P04280		1455.77	301389636	0	0	0.002	0.2396	High	1.76972					0
318	GPPPQGDKSQSPRSPPGKPQ	2	1	1	P04280		2042.04	8324902482	3208145920	0	0.002	0.2886	High	1.44588	High	1.41846			0
319	RLYYYWERDYRRALCRLSQAGARVTIMDYEEFAYCWENFVYNEGQQFMPWYK	1	1	1	Q9UH17	M48(Oxidation)	6693.1	0	0	0	0.002	0.2445	High	0.476569					0
320	VDNPQHKTQLQTLI	2	1	1	Q96DR5		1634.89	0	35659918	35203602	0.002	0.2624			High	3.11095	High	3.0001	0
321	RKFHEKHHSHRGY	4	1	1	P15516		1718.87	0	1.67212e+06	471481	0.002	0.2542			High	2.99705	High	2.17395	0
322	GYGYGPYQPVPEQPLYPQPYQPQYQ	2	1	1	P02808		2957.37	0	2.51699e+06	1.71213e+06	0.002	0.2573			High	2.38026	High	3.04617	0
323	AMVSEFLK	2	1	1	P04083	N-Term(Acetyl)	966.496	0	5.47553e+06	4.85972e+06	0.002	0.2716			High	2.20469	High	2.33647	0
324	APPQPFGPGFVPPPPPPP	3	1	1	P02814		1792.94	0	6.08095e+06	8.44216e+06	0.002	0.2552			High	2.13996	High	2.25071	0
325	HEKHHSHRGY	3	1	1	P15516		1287.61	0	1.64688e+06	1.37372e+06	0.002	0.2556			High	1.61288	High	1.66738	0
326	GPPPPGKPQGPPPAGGNPQQPQAPPAGKPQGPPPPPQGGRPPRPAQGQQPPQ	1	1	1	P10163		5068.6	0	0	30084351	0.002	0.2728					High	7.36965	0
327	RRSSSSSSISSAYTVSRRSSLASPFPPGSPPENGASSLPGLMP	1	1	1	P08151	N-Term(Acetyl)	4391.16	0	0	0	0.002	0.2659					High	4.7597	0
328	GPPQQEGNKPQGPPPPGKPQ	1	1	1	P10163		2035.04	0	0	405419824	0.002	0.2544					High	2.83007	0
329	IPPPPPAPYGPGIFPPPP	1	1	1	P02814		1807.98	0	0	1.74248e+06	0.002	0.2595					High	2.77318	0
330	FELPHYPG	1	1	1	Q8TAX7		959.462	0	0	5.92092e+06	0.002	0.2636					High	2.30308	0
331	GDKSRSPQSPPGKPQGPPPQGGNQPQGPPPPPGKPQ	1	1	1	P04280		3575.82	0	3.6681e+07	0	0.003	0.002295			High	5.94623			0
332	GPPPPAGGNPQQPQAPPAGQPQGPPRPPQG	1	2	2	P02812;P04280		2874.43	0	13450913	0	0.003	0.007804			High	4.52264			0
333	QGGNKPQGPPPPPGKPQGPPPQG	1	1	1	P04280		2214.14	0	4.03634e+06	0	0.003	0.01499			High	4.13862			0
334	GGNKPQGPPPPPGKPQGPPPQ	1	1	1	P04280		2029.06	0	0	0	0.003	0.005135			High	3.81663			0
335	AGNPQGPSPQGGNKPQGPPPPPGKPQ	2	1	1	P04280		2486.25	0	5.55122e+06	0	0.003	0.002501			High	3.55876	High	2.55247	0
336	GGNQPQGPPPPPGKPQGPPQQ	1	1	1	P04280		2060.04	0	0	0	0.003	0.01852			High	3.52298			0
337	GPGFVPPPPPPPYGPGRIPPPPPAPYGPGIFPPPPPQP	2	1	1	P02814		3797	0	1.96117e+06	0	0.003	0.01519			High	3.21921			0
338	GGNKPQGPPPPPGKPQGPPP	2	1	1	P04280		1901	0	2.98186e+06	0	0.003	0.006788			High	3.07506	High	3.32568	0
339	QGGNKSQGPPPPGKPQGPPPQ	1	1	1	P02812		2050.05	0	0	0	0.003	0.01277			High	3.04953			0
340	YMKNLLNRIIDD	1	1	1	Q8TAX7	M2(Oxidation)	1523.79	0	4.55024e+06	0	0.003	0.003091			High	3.02225			0
341	KFHEKHHSHRGY	4	1	1	P15516		1562.77	0	2.49375e+06	492473	0.003	0.01157			High	2.69099	High	2.94793	0
342	PPPQGGNQPQGPPPPPGKPQGPPQQGGNRPQGPPPPGKPQGPPPQ	1	1	1	P04280		4420.26	1.79598e+07	0	0	0.004	0.3701	High	3.72462					0
343	EERQGPPLGGQQ	5	1	1	P02810		1295.64	7.62269e+07	0	0	0.004	0.01912	High	3.61985	High	3.7927	High	3.80942	0
344	GKPEGRRPQGGNQPQRPPPPPGKPQ	2	1	1	P10163		2657.42	529066258	0	396322258	0.004	0.3583	High	3.38996			High	3.91857	0
345	GGNPQQPQAPPAGQPQ	3	2	2	P02812;P04280		1571.75	1.36539e+07	6.13587e+06	0	0.004	0.3836	High	3.3882	High	3.16802	High	3.01519	0
346	SPPGKPQGPPPQ	3	2	2	P02812;P04280		1186.62	922216760	459910057	0	0.004	0.386	High	3.24764	High	3.08345			0
347	GPPPPGKPQGPPPQGD	4	2	2	P02812;P04280		1522.77	0	0	0	0.004	0.3746	High	2.94204	High	2.59383	High	3.02755	0
348	KPQGPPPQGGRPQGPPQGQSPQ	1	1	1	P02810		2220.13	290372484	0	0	0.004	0.3694	High	2.74346					0
349	GPPPPPPG	2	4	1	P02810		715.377	0	0	0	0.004	0.3887	High	2.51924	High	2.29676			0
350	VPPPPPPPYGPG	1	1	1	P02814		1171.62	0	0	0	0.004	0.3798	High	2.39724					0
351	APPQPFGPGF	1	1	1	P02814		1014.51	0	0	0	0.004	0.3765	High	2.32788					0
352	GPPPPPGKPQGPPPQGGNKPQGPPPPGKPQGPPPQGDKS	1	2	2	P02812;P04280		3747.94	1.55634e+07	0	0	0.004	0.3887	High	2.29949					0
353	GFVPPPPPPPY	1	1	1	P02814		1164.61	0	0	0	0.004	0.3673	High	2.18522					0
354	PGFVPPPPPPPY	2	1	1	P02814		1261.66	10024997	3.49444e+06	0	0.004	0.07801	High	2.18187	High	2.34317			0
355	YGPYQPVPEQPLYPQPYQPQYQQYT	1	1	1	P02808		3072.44	2.78049e+06	0	0	0.004	0.3762	High	2.14639					0
356	GPPPQGGNKPQGPPPPGKPQGPPPQGD	1	2	2	P02812;P04280		2580.29	2.36477e+06	0	0	0.004	0.3657	High	2.05528					0
357	GYGPYQPVPEQPLYPQPYQPQYQQYT	1	1	1	P02808		3129.46	2.21349e+06	0	0	0.004	0.3874	High	2.00294					0
358	GPGFVPPPPPPPYGPGR	2	1	1	P02814		1685.88	4.85987e+06	0	0	0.004	0.3585	High	1.9092	High	2.55153			0
359	GPPPPPPGKPQ	4	1	1	P02810		1068.58	0	0	8067557704	0.004	0.3796	High	1.70002	High	2.83316	High	1.71374	0
360	GPPPQGDKSRSPQSPPGKPQ	2	1	1	P04280		2042.04	0	0	0	0.004	0.3681	High	1.49266	High	1.38484			0
361	QPQRPPPPP	1	1	1	P10163		1013.55	2.95373e+07	0	0	0.004	0.3715	High	1.43689					0
362	GPPQQGGHPRPP	2	1	1	P02810		1224.62	1310090512	0	622111984	0.004	0.3047	High	1.13225			High	2.67216	0
363	AQMYNFTSFAMVLNEVDKDMESVIPKTDCRLRPDIRAMENGEIDQASEEKKRLEE	1	1	1	Q9BXW6	N-Term(Acetyl); M3(Oxidation); M11(Oxidation); M20(Oxidation)	6510.04	0	0	0	0.004	0.3601	High	0.713381					0
364	MEDSFCHYNMFNHHFFDGKTALEVCRAFLQEDKGEGIIMVTDPPFGGLVEPLAITFK	2	1	1	Q9H5U6	M10(Oxidation)	6508.06	0	0	0	0.004	0.357	High	0.695369					0
365	GNPQGAPPQGGNKPQGPPSPPGKPQGPPPQGGNQPQGPPPPPGKPQGPPPQGGNKPQ	2	1	1	P02812		5456.74	0	2.21215e+08	178060940	0.004	0.2957			High	5.58245	High	5.3806	0
366	GPPQQEGNNPQGPPPPAGGNPQQPQ	2	2	2	P02812;P04280		2488.16	0	6.82241e+07	3.06824e+07	0.004	0.03478			High	4.9103	High	3.90524	0
367	QGPPQQGGHPRPPRGRPQGPPQQGGHQQGPPPPPPGKPQ	2	1	1	P02810	N-Term(Acetyl)	4053.06	0	98873353	0	0.004	0.0424			High	4.55581			0
368	GPPPQEGNKPQRPPPPGRPQGPPPPGGNPQQPLPPPAGKPQ	2	1	1	Q04118		4140.18	0	27686919	0	0.004	0.05964			High	4.40727			0
369	GPPPPAGGNPQQPQAPPAGQPQGPPRPPQGGRPSRPPQ	3	2	2	P02812;P04280		3749.92	0	2749884780	1752284912	0.004	0.04985			High	3.80448	High	3.8393	0
370	APYGPGIFPPPPPQP	1	1	1	P02814		1531.79	0	0	0	0.004	0.02164			High	3.58186			0
371	GPPPPPGKPQGPPQQ	2	1	1	P04280		1478.78	0	1.70533e+07	11743652	0.004	0.02177			High	3.48645	High	3.49598	0
372	GQQQQGPPPPQGKPQGPPQQGGHPPPPQGRPQGPPQQGGHPRPP	1	1	1	P02810		4490.25	0	0	0	0.004	0.04608			High	3.3351			0
373	GKPQGPPPQGGNQPQGPPPPPGKPQ	1	2	2	P02812;P04280		2439.25	0	3.30658e+06	0	0.004	0.03485			High	3.24194			0
374	YGPYQPVPEQPLYPQPYQP	2	1	1	P02808		2261.1	0	1.69457e+06	849359	0.004	0.06098			High	3.2389	High	2.29387	0
375	GGNQPQGPPPPPGKP	1	2	2	P02812;P04280		1424.73	0	1.15798e+07	0	0.004	0.05683			High	3.23665			0
376	RDRPARHPQEQPLW	2	1	1	Q16378		1785.92	0	7.56307e+06	5.09526e+06	0.004	0.04497			High	3.187	High	2.33413	0
377	YPQPYQPQYQQY	1	1	1	P02808		1602.72	0	1.62843e+07	0	0.004	0.03241			High	3.1813			0
378	QGGNKPQGPPPPPGKPQ	1	1	1	P04280		1680.89	0	0	0	0.004	0.04148			High	3.17679			0
379	APPAGQPQGPP	2	2	2	P02812;P04280		1016.52	0	0	0	0.004	0.04992			High	3.169	High	3.28063	0
380	QPVPEQPLYPQPY	2	1	1	P02808		1555.78	0	3.98913e+07	101506620	0.004	0.05754			High	3.09758	High	2.78968	0
381	GPYQPVPEQPLYPQPYQPQYQ	2	1	1	P02808		2517.21	0	0	1.43861e+06	0.004	0.03771			High	3.04416	High	3.82812	0
382	PGRIPPPPPAPY	1	1	1	P02814		1258.69	0	0	0	0.004	0.04888			High	2.99515			0
383	GYGPYQPVPEQPLYPQP	2	1	1	P02808		1929.94	0	0	0	0.004	0.02732			High	2.96247			0
384	GPPQQEGNNPQ	1	2	2	P02812;P04280		1165.52	0	5.19926e+06	0	0.004	0.06413			High	2.84463			0
385	EERQGPPLGGQ	1	1	1	P02810		1167.58	0	0	0	0.004	0.04028			High	2.81483			0
386	NRPQGPPPPGKPQ	1	1	1	P04280		1369.72	0	0	0	0.004	0.02181			High	2.80193			0
387	GPPPQGGNKPQGPPPPGKPQGPPPQGGSKSRSA	1	1	1	P02812		3138.62	0	0	0	0.004	0.03231			High	2.75287			0
388	QQGPPPPQGKPQGPPQQGGHPPPP	1	1	1	P02810		2405.2	0	2.0595e+06	0	0.004	0.02928			High	2.72479			0
389	FGYGYGPYQPVPE	2	1	1	P02808		1473.67	0	6.18581e+06	5.93765e+06	0.004	0.02098			High	2.67206	High	2.38704	0
390	ADNAGEEGGEAPQEPQS	1	1	1	P31947		1685.69	0	4.9623e+06	0	0.004	0.02784			High	2.61889			0
391	GPPPPGKPQGPPP	2	3	3	P02812;P10163;P04280		1222.66	0	6.74139e+06	0	0.004	0.02299			High	2.61384			0
392	IGRFGYGY	2	1	1	P02808		932.463	0	31516203	2.93416e+07	0.004	0.05259			High	2.52909	High	2.46992	0
393	SPPGKPQGPPQQE	1	3	3	P02812;P10163;P04280		1346.67	0	0	0	0.004	0.0592			High	2.48888			0
394	GPRGPYPPGPLAPPQPFGPGF	1	1	1	P02814		2103.08	0	1.55366e+06	0	0.004	0.03784			High	2.48174			0
395	IRNLPPPLYYRPV	2	1	1	Q6MZM9		1597.92	0	5.79364e+06	4.13076e+06	0.004	0.01982			High	2.45802	High	2.52138	0
396	NQPQGPPPPPGKPQ	2	2	2	P02812;P04280		1438.75	0	7435069	0	0.004	0.04383			High	2.31352	High	2.37221	0
397	GPPPPGKPQGPPPAGG	1	1	1	P10163		1407.73	0	0	0	0.004	0.05335			High	2.2805			0
398	HEKHHSHREFPFYGDYGSNYLYDN	1	1	1	P15515		3012.31	0	0	0	0.004	0.07172			High	2.26423			0
399	IGEDDNDDGHPLHPS	1	1	1	Q6MZM9		1617.68	0	2.19683e+06	0	0.004	0.07234			High	2.24274			0
400	QPQAPPAGQPQGPPRPPQGGRPSRPPQ	1	2	2	P02812;P04280		2780.45	0	158859046	0	0.004	0.06715			High	2.08902			0
401	PQGPPPPPGKPQ	1	2	2	P02812;P04280		1196.64	0	0	0	0.004	0.0293			High	2.03343			0
402	GPGRIPPPPPAPYGPGIFP	1	1	1	P02814		1884.01	0	1.83375e+06	0	0.004	0.08678			High	1.93228			0
403	QGPPPPQGKPQ	1	1	1	P02810		1130.6	0	1.65226e+06	0	0.004	0.0494			High	1.88008			0
404	GQPQGPPRPPQ	2	2	2	P02812;P04280		1158.6	0	0	0	0.004	0.05014			High	1.79779	High	2.25128	0
405	LESDDDEDEDDEEDHDIMEADLDKDELIQPQLGELSGEKLLTTEYLGIMTNTGKTRRK	1	1	1	Q7Z3E5	N-Term(Acetyl)	6693.1	0	0	0	0.004	0.07749			High	0.52907			0
406	CECDCD	1	1	1	Q6ZRI0		687.135	0	0	0	0.004	0.0896			High	0.188852			0
407	QGPPPPPGKPQGPPPQGGNKPQGPPPPGKPQGPPPQGGSKSR	1	1	1	P02812		4061.1	0	0	56779420	0.004	0.2912					High	7.28544	0
408	VYHSSKWMVAGNADSPVPPRVYIHPDSL	1	1	1	Q96SF7	N-Term(Acetyl); M8(Oxidation)	3180.56	0	0	1.37336e+07	0.004	0.3051					High	3.86005	0
409	SRQSSVSFR	1	1	1	P13647	N-Term(Acetyl)	1095.55	0	0	9947498	0.004	0.2915					High	3.3844	0
410	GPYQPVPEQPL	1	1	1	P02808		1224.63	0	0	1.27257e+08	0.004	0.2842					High	2.96828	0
411	GPPPQGGNKPQGPPPPGKPQGPPPQGDNKSRSS	1	1	1	P02812		3239.63	0	0	0	0.004	0.298					High	2.86216	0
412	KPQGPPPPPQGGRPPRPAQGQQPPQ	1	1	1	P10163		2594.37	0	0	2.07607e+07	0.004	0.3126					High	2.8307	0
413	YRSNYLYDN	1	1	1	P15516		1207.54	0	0	64324879	0.004	0.2885					High	2.81826	0
414	GPPSPPGKPQ	1	1	1	P02812		961.51	0	0	0	0.004	0.289					High	2.39914	0
415	GPPPPPGKPQGPPPQGGNKPQGPPPPGKPQGPPPQGDNKSRSS	1	1	1	P02812		4192.13	0	0	57349533	0.004	0.3162					High	2.23985	0
416	AGKPQGPPPPPQGGRPPRPAQGQQPPQ	1	1	1	P10163		2722.44	0	0	0	0.004	0.3116					High	2.14966	0
417	YGPGIFPPPPPQP	1	1	1	P02814		1363.7	0	0	6.60585e+06	0.004	0.316					High	2.13941	0
418	GNQPQRPPPPPG	1	1	1	P10163		1241.64	0	0	2.80872e+06	0.004	0.3069					High	2.12319	0
419	YQPVPEQPLYPQPYQPQYQQYTF	1	1	1	P02808		2902.37	0	0	1.1494e+06	0.004	0.3018					High	2.10023	0
420	PPAQGGSKSQSARSPPGKPQGPPQQEGNNPQGPPPPAGGNPQQPQAPPAGQPQGPP	1	1	1	P04280	N-Term(Acetyl)	5470.68	0	65885758	0	0.006	0.09921			High	5.00996			0
421	HHGYKRKFHEKHHSHRGY	1	1	1	P15516		2341.18	0	0	0	0.006	0.1209			High	3.83961			0
422	GPPPPPGKPQGPPQQGGNRPQGPPPPGKPQ	1	1	1	P04280		2943.54	0	5.7033e+06	0	0.006	0.1323			High	3.38056			0
423	FLISGKPEGRRPQGGNQPQ	1	1	1	P10163		2066.09	0	4.15661e+07	0	0.006	0.1418			High	2.77492			0
424	GYRSNYLYDN	1	1	1	P15516		1264.56	0	246176882	0	0.006	0.1614			High	2.76902			0
425	DDGPQQGPPQQG	1	1	1	P02810		1223.53	0	8.02137e+06	0	0.006	0.1183			High	2.76199			0
426	DEERQGPPLGGQQ	1	1	1	P02810		1410.66	0	3.45489e+06	0	0.006	0.09251			High	2.73473			0
427	REFPFYGDYGS	1	1	1	P15515		1337.58	0	0	0	0.006	0.1294			High	2.63792			0
428	AGQPQGPPRPPQ	1	2	2	P02812;P04280		1229.64	0	1.32383e+07	0	0.006	0.1317			High	2.62265			0
429	PGKPEGPPPQGGNQSQGPPP	2	1	1	Q04118		1922.94	0	0	0	0.006	0.1098			High	2.58076	High	3.00011	0
430	DDGPQQGPPQQGGQQQ	1	1	1	P02810		1664.73	0	2.56244e+06	0	0.006	0.09614			High	2.57038			0
431	GYGPYQPVPEQPLYPQPY	2	1	1	P02808		2093	0	902170	2.08544e+07	0.006	0.1231			High	2.5604	High	2.7427	0
432	HSHREFPFYGDYGSNY	1	1	1	P15515		1975.84	0	1.44151e+07	0	0.006	0.09438			High	2.50242			0
433	GIFPPPPPQP	2	1	1	P02814		1046.57	0	6.95534e+06	0	0.006	0.1178			High	2.48771			0
434	HHSHREFPFYGDY	1	1	1	P15515		1691.74	0	9.12027e+06	0	0.006	0.1056			High	2.48395			0
435	IPPPPPAPYGPGIFPPPPP	2	1	1	P02814		1905.04	0	1.07184e+06	1.42569e+06	0.006	0.3225			High	2.45519	High	2.69406	0
436	QPLYPQPYQPQ	1	1	1	P02808		1358.68	0	5.11458e+06	0	0.006	0.1972			High	2.3983			0
437	SHREFPFYGDYGSNYLYDN	2	1	1	P15515		2344	0	4.55827e+06	3.76834e+06	0.006	0.1657			High	2.35021	High	1.39748	0
438	VPEQPLYPQPYQPQYQQY	1	1	1	P02808		2266.08	0	0	0	0.006	0.1018			High	2.28941			0
439	VPPPPPPPYGPGRIPPPPPAPY	1	1	1	P02814		2257.22	0	1.61476e+06	0	0.006	0.1839			High	2.1778			0
440	RFGYGYGPYQPVPEQPL	1	1	1	P02808		1967.97	0	5.26289e+06	0	0.006	0.1466			High	2.11231			0
441	HSHREFPFYGDYGS	2	1	1	P15515		1698.73	0	31960875	0	0.006	0.1654			High	2.07431	High	2.20564	0
442	FDSLLLREAVVEGDGILPPLRTEATESDSDSD	1	1	1	Q8N5A5	N-Term(Acetyl)	3488.69	0	0	0	0.006	0.1108			High	2.02204			0
443	GNPQGPSPQGGNKPQGPPPPPGKP	1	1	1	P04280		2287.16	0	1.23845e+07	0	0.006	0.1199			High	1.97899			0
444	HREFPFY	2	1	1	P15515		995.474	0	24427545	21889100	0.006	0.1713			High	1.86847	High	1.9633	0
445	PPQGDNKSRSSRSPPGKPQGPPPQGGNQPQGPPPPPGKPQ	1	1	1	P02812		4030.04	0	5.40497e+06	0	0.006	0.1906			High	1.81608			0
446	QSQGPPPPPGKPE	1	1	1	P10163		1315.66	0	0	0	0.006	0.1053			High	1.753			0
447	DSHAKRHHGYKR	1	1	1	P15516		1491.77	0	864022	0	0.006	0.1247			High	1.28701			0
448	GPPRPPQGGRPS	1	2	2	P02812;P04280		1202.64	0	4.50843e+08	0	0.006	0.1785			High	0.984479			0
449	QQGPPPPQGKPQ	1	1	1	P02810		1258.66	0	0	0	0.006	0.1085			High	0.959409			0
450	RSGIETFSPPPPPPKSRH	1	1	1	Q86YV5	N-Term(Acetyl)	2029.06	0	0	8.18915e+06	0.006	0.3269					High	1.98285	0
451	GNPQGPSPQGGNKPQGPPPPPGKPQGPPPQGGNKPQGPPPPGKPQGPPPQ	1	1	1	P04280		4804.44	0	0	24323783	0.008	0.3431					High	5.76025	0
452	VPPPPPPPYGPGR	1	1	1	P02814		1327.72	0	0	0	0.008	0.3871					High	3.65038	0
453	SQPSAGDGNQDDGPQQGPPQQGGQQQQ	1	1	1	P02810		2734.19	0	0	7.14633e+06	0.008	0.4227					High	3.43114	0
454	IPPPPPAPYGPGIFPPPPPQ	1	1	1	P02814		2033.09	0	0	1.48821e+07	0.008	0.3972					High	3.1974	0
455	GPPPPQGKPQGPPQQGGHPPPPQGRPQ	1	1	1	P02810		2715.39	0	0	0	0.008	0.3756					High	3.15381	0
456	QPQAPPAGQPQ	1	2	2	P02812;P04280		1118.56	0	0	0	0.008	0.4213					High	2.91771	0
457	VPPPPPPPY	1	1	1	P02814		960.519	0	0	0	0.008	0.3361					High	2.68017	0
458	YPQPYQPQYQQYT	1	1	1	P02808		1703.77	0	0	3.51861e+06	0.008	0.3811					High	2.61448	0
459	GYGPYQPVPEQPLYPQPYQPQYQ	1	1	1	P02808		2737.29	0	0	957558	0.008	0.4211					High	2.57462	0
460	GPPPPGKPQGPPAQ	1	1	1	P04280		1324.7	0	0	13453790	0.008	0.4188					High	2.5495	0
461	EIENKAIQDPR	1	1	1	P01833		1312.69	0	0	4.33764e+06	0.008	0.3603					High	2.27352	0
462	GPPPQGGNQPQ	1	2	2	P02812;P04280		1076.51	0	0	126757351	0.008	0.4146					High	2.26306	0
463	GPPPPGKPQGPPAQG	1	1	1	P04280		1381.72	0	0	0	0.008	0.4194					High	2.25098	0
464	IGRFGYGYGPYQPVPEQPLYPQPY	1	1	1	P02808		2786.36	0	0	5476767	0.008	0.3654					High	2.20375	0
465	ERQGPPLGGQ	1	1	1	P02810		1038.53	0	0	0	0.008	0.3922					High	2.06204	0
466	MKNLLNRIIDD	1	1	1	Q8TAX7		1344.73	0	0	4898384	0.008	0.4237					High	1.88225	0
467	GPPPPGKPQ	1	3	3	P02812;P10163;P04280	N-Term(Acetyl)	916.489	0	0	3.88058e+06	0.008	0.3605					High	1.87343	0
468	HSHREFPFY	1	1	1	P15515		1219.56	0	0	6802149	0.008	0.3481					High	1.84232	0
469	SQGPPPRPGKPE	1	1	1	Q04118		1246.65	0	0	6.9926e+08	0.008	0.4222					High	1.77213	0
470	PPPPQGGRPP	1	1	1	P10163		999.537	0	0	0	0.008	0.4072					High	1.56846	0
471	FVPPPPPPPYGPGRIPPPPPAPY	1	1	1	P02814		2404.28	0	0	0	0.008	0.3762					High	1.36353	0
472	QPQGPPPPPGKP	1	2	2	P02812;P04280		1196.64	0	0	0	0.008	0.3605					High	1.28026	0
473	GPPPQEGNKPQRPPPPGRPQ	1	1	1	Q04118		2131.12	0	0	0	0.008	0.4212					High	1.22467	0

## Sheet: Sal_CTRL_B
List of the peptides sequences identified with high confidence (HIGH) in all the analytical triplicates: 201 total peptide sequences. The list was filtered for unique peptides resulting in 161 unique peptides sequences and 40 non-unique peptides (in grey) excluded from further analysis.
Number sequences	Sequence	# PSMs	# Proteins	# Protein Groups	Protein Group Accessions	Modifications	MH+ [Da]	A5: Area	B5: Area	C5: Area	q-Value	PEP	A2	XCorr A2	B2	XCorr B2	C2	XCorr C2	# Missed Cleavages
1	GRPQGPPQQGGHQQGPPPPPPGKPQGPPPQGGRPQGPPQGQSPQ	20	1	1	P02810		4369.18	126176403	10654249984	390909537	0	1.226e-08	High	12.361	High	14.641	High	12.2842	0
2	GRPQGPPQQGGHQQGPPPPPPGKPQGPPPQGGRPQ	22	1	1	P02810		3492.77	3.8883e+07	4172648824	3.94153e+08	0	0.000108963	High	12.2894	High	11.6551	High	13.9261	0
3	GPPPQGGNQPQGPPPPPGKPQGPPPQGGNKPQGPPPPGKPQGPPPQGGSKS	4	1	1	P02812		4834.46	3.46165e+08	333999631	281241571	0	3.622e-05	High	11.8925	High	12.4723	High	12.3402	0
4	SPPGKPQGPPPQGGNQPQGPPPPPGKPQGPPPQGGNKPQGPPPPGKPQ	6	2	2	P02812;P04280		4633.39	3.58425e+09	3.2486e+09	2516776670	0	3.277e-06	High	11.2969	High	11.6729	High	11.5867	0
5	GPPQQGGHQQGPPPPPPGKPQGPPPQGGRPQGPPQGQSPQ	7	1	1	P02810		3930.95	1600064592	0	1.52367e+09	0	0.02327	High	10.905	High	9.79083	High	11.3043	0
6	QGGNKPQGPPPPPGKPQGPPPQGGNKPQGPPPPGKPQGPPPQGDKS	3	1	1	P04280		4457.29	55539712	53780862	0	0	0.0001788	High	10.4583	High	11.3735	High	7.16169	0
7	GPPPQGGNQPQGPPPPPGKPQGPPPQGGNKPQGPPPPGKPQGPPPQGDKS	3	2	2	P02812;P04280		4805.42	8.81266e+07	50776471	6.35723e+07	0	0.1144	High	10.255	High	8.415	High	10.7455	0
8	GPPPQGGNQPQGPPPPPGKPQGPPPQGGNKPQGPPPPGKPQGPPPQGDNKS	3	1	1	P02812		4919.48	0	153821917	0	0	0.02478	High	10.1014	High	10.3712	High	11.0243	0
9	SPPGKPQGPPPQGGNQPQGPPPPPGKPQGPPPQGGNKPQ	9	2	2	P02812;P04280		3777.92	5257442776	4939634868	2319749728	0	0.0051	High	9.86525	High	9.37854	High	9.14963	0
10	GRPQGPPQQGGHQQGPPPPPPGKPQGPPPQGGRPQGPPQGQSP	4	1	1	P02810		4241.13	236698748	0	130971330	0	3.677e-08	High	9.61143	High	10.5807	High	10.5638	0
11	GPPPQGGNQPQGPPPPPGKPQGPPPQGGNKPQGPPPPGKPQ	6	2	2	P02812;P04280		3942.02	745283174	646531725	565353195	0	0.02452	High	9.59199	High	9.11554	High	9.56117	0
12	SPQSPPGKPQGPPPQGGNQPQGPPPPPGKPQGPPPQGGNKPQ	6	1	1	P04280		4090.06	275281636	263521920	2.26147e+08	0	0.005132	High	9.43019	High	8.82449	High	9.45383	0
13	GRPQGPPQQGGHQQGPPPPPPGKPQGPPPQ	7	1	1	P02810		2997.53	145435582	3.43618e+08	0	0	0.01324	High	8.92361	High	7.11023	High	7.97533	0
14	SPPGKPQGPPPQGGNQPQGPPPPPGKPQGPPPQGGNKPQGPPPPGKPQGPPPQGDNKS	3	1	1	P02812		5610.84	0	0	5.74941e+07	0	9.528e-05	High	8.86334	High	9.89085	High	7.53894	0
15	SPPGKPQGPPPQGGNQPQGPPPPPGKPQGPPPQGGNKPQGPPPPGKPQGPPPQGGSKSRSA	3	1	1	P02812		5840	0	0	193459270	0	0.03029	High	8.58937	High	9.78789	High	9.82993	0
16	SPPGKPQGPPPQGGNQPQGPPPPPGKPQGPPPQGGNKPQGPPPPGKPQGPPPQ	3	2	2	P02812;P04280		5109.63	58852429	72500932	0	0	2.753e-05	High	8.4771	High	10.2003	High	9.27295	0
17	SPPGKPQGPPQQEGNNPQGPPPPAGGNPQQPQAPPAGQPQGPPRPPQGGRPSRPPQ	7	2	2	P02812;P04280		5587.78	0	1.35443e+10	128051960	0	0.0004588	High	8.43031	High	8.70509	High	7.29312	0
18	GNPQGPSPQGGNKPQGPPPPPGKPQGPPPQGGNKPQ	9	1	1	P04280		3472.75	2922610281	2990997206	2.85367e+09	0	0.004494	High	8.29099	High	7.94744	High	8.2563	0
19	GPPPQGGNQPQGPPPPPGKPQGPPPQGGNKPQ	11	2	2	P02812;P04280		3086.57	82809713	316099494	47791612	0	0.01492	High	8.10954	High	7.87546	High	7.18864	0
20	QGGNKPQGPPPPPGKPQGPPPQGGNKPQGPPPPGKPQ	3	1	1	P04280		3593.88	300451331	2.84949e+08	2.49075e+08	0	0.04637	High	8.08225	High	6.82886	High	7.5711	0
21	GPPPQGDKSRSPQSPPGKPQGPPPQGGNQPQGPPPPPGKPQ	3	1	1	P04280		4052.05	0	4.44335e+07	0	0	0.03286	High	8.06283	High	8.72019	High	8.74892	0
22	GPPPQGGNQPQGPPPPPGKPQGPPQQGGNRPQGPPPPGKPQ	5	1	1	P04280		4001.03	242595720	236265636	163406829	0	0.009226	High	7.94215	High	7.51603	High	7.7478	0
23	SPPGKPQGPPQQEGNNPQGPPPPAGGNPQQPQAPPAGQPQGPPRPPQGGRPSRPP	4	2	2	P02812;P04280		5459.72	221589616	455550868	288143327	0	0.01881	High	7.73742	High	8.39853	High	8.86009	0
24	GPPQQGGQQQQGPPPPQGKPQGPPQQGGHPPPPQGRPQ	3	1	1	P02810		3848.91	3.19085e+07	3.29691e+07	9.37009e+06	0	0.007769	High	7.44357	High	5.94843	High	7.01541	0
25	PQGPPQQGGHQQGPPPPPPGKPQGPPPQGGRPQ	4	1	1	P02810		3279.65	4.60402e+07	1.52132e+07	35925851	0	1.986e-07	High	7.30132	High	9.16169	High	8.72354	0
26	SPQSPPGKPQGPPPQGGNQPQGPPPPPGKPQ	10	1	1	P04280		3032.54	235747096	2.31243e+08	168412557	0	0.00756	High	7.25563	High	7.04254	High	8.1068	0
27	QGPPQQGGQQQQGPPPPQGKPQGPPQQGGHPPPPQGRPQ	7	1	1	P02810		3976.97	384945592	395051174	370046108	0	3.562e-06	High	7.09666	High	8.29399	High	7.24191	0
28	SPPGKPQGPPPQGGNQPQGPPPPPGKPQ	15	2	2	P02812;P04280		2720.39	700844929	546970569	947073756	0	5.512e-08	High	7.05007	High	8.54124	High	7.09661	0
29	GPPPQGGNQPQGPPPPPGKPQGPPQQGGNRPQ	4	1	1	P04280		3145.57	1.15491e+07	130535318	1.6365e+07	0	0.00206	High	7.02614	High	7.92562	High	8.19461	0
30	PQGPPQQGGHQQGPPPPPPGKPQ	9	1	1	P02810		2308.16	1.34674e+06	6.46759e+07	0	0	0.001318	High	6.99564	High	5.95692	High	7.72399	0
31	SPPGKPQGPPPQGGNQPQGPPPPPGKPQGPPPQ	6	2	2	P02812;P04280		3196.63	62330535	102458002	73596341	0	0.0003612	High	6.95531	High	9.03841	High	7.78176	0
32	GPPQQEGNNPQGPPPPAGGNPQQPQAPPAGQPQGPPRPPQGGRPSRPPQ	6	2	2	P02812;P04280		4896.42	7.89234e+08	998767151	6.33584e+08	0	0.01924	High	6.93236	High	7.08849	High	7.24716	0
33	QGPPQQGGQQQQGPPPPQGKPQ	10	1	1	P02810		2264.12	0	6.52389e+07	0	0	0.02466	High	6.92388	High	6.71309	High	6.40578	0
34	GPPQQGGHQQGPPPPPPGKPQ	7	1	1	P02810		2083.04	941478588	622446280	945593436	0	8.978e-10	High	6.75635	High	7.34322	High	7.08431	0
35	SPPGKPQGPPQQEGNKPQGPPPPGKPQ	16	1	1	P10163		2726.4	1720383084	2386446164	0	0	0.04158	High	6.54595	High	5.01569	High	4.91865	0
36	GPPQQGGHQQGPPPPPPGKPQGPPPQGGRPQ	8	1	1	P02810		3054.53	0	6.19023e+07	410638014	0	0.004465	High	6.52118	High	6.97669	High	7.80664	0
37	GGNKPQGPPPPPGKPQGPPPQGGNKPQGPPPPGKPQ	5	1	1	P04280		3465.81	261765741	2.6588e+08	231360899	0	0.001185	High	6.445	High	6.89113	High	7.70417	0
38	GPPPQGDNKSQSARSPPGKPQGPPPQGGNQPQGPPPPPGKPQ	6	1	1	P02812		4140.07	7.42737e+08	724807269	699749058	0	0.05424	High	6.43657	High	6.061	High	6.59556	0
39	ESPSLIAGNPQGPSPQGGNKPQGPPPPPGKPQ	6	1	1	P04280		3112.58	170792354	1.40904e+08	149266706	0	0.05033	High	6.37575	High	5.92226	High	7.28174	0
40	KRHHGYKRKFHEKHHSHRGY	3	1	1	P15516		2625.37	0	3.87684e+07	75937000	0	0.08745	High	6.35748	High	6.35162	High	7.27855	0
41	GPPPQGGNQPQGPPPPPGKPQ	18	2	2	P02812;P04280		2029.03	1779350608	3.00841e+07	1.06136e+09	0	0.009853	High	6.10958	High	5.70635	High	6.61499	0
42	GPPPQGDKSQSPRSPPGKPQGPPPQGGNQPQGPPPPPGKPQ	4	1	1	P04280		4052.06	1182057495	944588577	1000614720	0	0.1781	High	6.10039	High	6.66674	High	6.49497	0
43	GRPQGPPQQGGHQQGPPPPPPGKPQ	28	1	1	P02810		2521.28	7968991128	5139019270	5013065119	0	0.022	High	6.07649	High	7.85718	High	9.49133	0
44	QGGHQQGPPPPPPGKPQGPPPQGGRPQGPPQGQSPQ	3	1	1	P02810		3551.77	72479444	72002879	58965895	0	0.05965	High	6.05967	High	7.13273	High	6.91507	0
45	GQQQQGPPPPQGKPQGPPQQGGHPPPPQGRPQ	6	1	1	P02810		3284.64	206909499	67177710	1.89317e+08	0	1.793e-05	High	6.00251	High	6.36185	High	4.76402	0
46	GPSPQGGNKPQGPPPPPGKPQGPPPQGGNKPQ	4	1	1	P04280		3076.58	43335206	4.72963e+07	0	0	0.1007	High	5.96289	High	4.83882	High	5.93716	0
47	GGNQPQGPPPPPGKPQGPPQQGGNRPQ	5	1	1	P04280		2669.33	9.57519e+07	7.48401e+07	86527827	0	0.03535	High	5.9195	High	5.52582	High	6.39137	0
48	GGHQQGPPPPPPGKPQGPPPQ	6	1	1	P02810		2052.05	10187016	5.83813e+06	0	0	0.05916	High	5.9102	High	5.5676	High	5.09741	0
49	SPPGKPQGPPQQEGNNPQGPPPPAGGNPQQPQAPPAGQPQGPPRPPQ	5	2	2	P02812;P04280		4655.28	316273508	406908684	251156077	0	0.0001264	High	5.89166	High	6.77891	High	6.15741	0
50	GNPQGPSPQGGNKPQGPPPPPGKPQ	11	1	1	P04280		2415.22	78505837	5.18142e+08	124262293	0	0.04572	High	5.79207	High	6.1023	High	6.40071	0
51	GPPQQEGNNPQGPPPPAGGNPQQPQAPPAGQPQGPPRPPQGGRPS	9	2	2	P02812;P04280		4418.15	472328395	605059347	461440775	0	2.98e-05	High	5.78088	High	7.89855	High	7.16704	0
52	GPPQQGGHQQGPPPPPPGKPQGPPPQ	8	1	1	P02810		2559.29	1.23418e+07	2.96676e+07	0	0	1.285e-12	High	5.7521	High	8.44681	High	7.91454	0
53	GPPPQGGNKPQGPPPPGKPQGPPPQ	11	2	2	P02812;P04280		2408.25	27290396	5047269	2.93306e+07	0	3.6e-06	High	5.62718	High	5.66499	High	4.55857	0
54	GPSPQGGNKPQGPPPPPGKPQ	6	1	1	P04280		2019.04	0	241756978	0	0	0.01979	High	5.45021	High	5.40949	High	4.12517	0
55	GPPPPAGGNPQQPQAPPAGQPQGPPRPPQ	9	2	2	P02812;P04280		2817.42	1.88067e+08	1.88514e+08	71339011	0	4.79e-10	High	5.31322	High	5.93788	High	5.69028	0
56	GPPPPGGNPQQPLPPPAGKPQ	12	1	1	Q04118		2028.06	8627516	14030276	0	0	0.01952	High	5.29789	High	5.04451	High	5.31679	0
57	GGHQQGPPPPPPGKPQGPPPQGGRPQGPPQGQSPQ	4	1	1	P02810		3423.7	6.48918e+07	0	5.87817e+07	0	0.0005116	High	5.18988	High	5.61228	High	4.81576	0
58	GPPPQGGRPQGPPQGQSPQ	21	1	1	P02810		1866.92	446183742	3148227194	0	0	0.001426	High	5.15891	High	5.67093	High	5.24308	0
59	GPPQQGGNRPQGPPPPGKPQGPPPQ	4	1	1	P04280		2467.26	1.08149e+07	9.85581e+06	11008666	0	9.924e-08	High	5.13981	High	5.44324	High	4.98376	0
60	GNPQGAPPQGGNKPQGPPSPPGKPQGPPPQGGNQPQ	3	1	1	P02812		3446.7	47303254	1.10746e+08	8.43604e+07	0	0.0219	High	5.12797	High	4.8048	High	5.28293	0
61	GPPPPGGNPQQPLPPPAGKPQGPPPPPQGGRPH	5	1	1	Q04118		3202.67	151923984	5.76951e+08	149275666	0	0.07271	High	5.11029	High	4.02783	High	4.24342	0
62	GNPQGAPPQGGNKPQGPPSPPGKPQGPPPQGGNQPQGPPPPPGKPQ	3	1	1	P02812		4399.2	81803920	239615144	0	0	0.1415	High	5.09638	High	4.30969	High	6.28156	0
63	GPPQQGGNRPQGPPPPGKPQ	4	1	1	P04280		1991.02	517478264	273298968	758077866	0	0.03927	High	5.07887	High	3.42815	High	4.65929	0
64	GHQQGPPPPPPGKPQGPPPQGGRPQGPPQGQSPQ	3	1	1	P02810		3366.69	80690015	7.87645e+07	8.11367e+07	0	0.1434	High	5.03463	High	5.82432	High	4.98569	0
65	GGNQPQGPPPPPGKPQGPPPQGGNKPQ	4	2	2	P02812;P04280		2610.32	1.54852e+08	8.32826e+07	1.03403e+08	0	0.06137	High	5.01225	High	3.8515	High	6.50665	0
66	GGNKPQGPPPPPGKPQ	5	1	1	P04280		1552.82	0	415596248	529873744	0	0.1414	High	4.98814	High	4.88829	High	4.93599	0
67	GPPPPAGGNPQQPQAPPAGQPQGPPRPP	5	2	2	P02812;P04280		2689.36	6.66522e+07	69397357	74596834	0	1.095e-06	High	4.98295	High	5.62171	High	5.36458	0
68	PPPPGRPQGPPPPGGNPQQPLPPPAGKPQ	5	1	1	Q04118		2854.51	98158107	6.29206e+07	7.90482e+07	0	0.0927	High	4.89358	High	3.98894	High	4.19383	0
69	GPPPPAGGNPQQPQAPPAGQPQGPP	7	2	2	P02812;P04280		2339.15	1777365008	1645577383	6.89835e+08	0	0.0003101	High	4.8716	High	5.40324	High	5.34956	0
70	GPPQQEGNNPQGPPPPAGGNPQQPQAPPAGQPQ	3	2	2	P02812;P04280		3234.52	85313222	1.61529e+08	8.79857e+07	0	0.1769	High	4.7149	High	5.25873	High	5.22286	0
71	GPGFVPPPPPPPYGPG	5	1	1	P02814		1529.78	0	720544	0	0	0.1826	High	4.64498	High	3.98678	High	4.21357	0
72	GPPPPPPGKPQGPPPQGGRPQ	14	1	1	P02810		2040.08	0	1.74198e+06	0	0	0.09085	High	4.61853	High	4.08835	High	4.2334	0
73	GYGPYQPVPEQPLYPQPYQPQ	6	1	1	P02808		2446.17	5.39102e+07	5.25745e+07	5.3464e+07	0	0.0001938	High	4.6092	High	5.30205	High	4.764	0
74	GPPPQGGNKPQGPPPPGKPQGPPPQGDKSRSP	8	2	2	P02812;P04280		3135.61	1119537504	0	823898472	0	0.1272	High	4.55986	High	3.85374	High	4.86451	0
75	SPPGKPQGPPPQGGNQPQ	9	2	2	P02812;P04280		1767.88	5383996384	3586393420	3696107596	0	0.05478	High	4.4991	High	4.41152	High	4.33663	0
76	IPPPPPAPYGPGIFPPPPPQP	19	1	1	P02814		2130.14	0	0	6.11604e+07	0	0.2358	High	4.45351	High	4.81192	High	4.79106	0
77	GPPPQGGNKPQGPPPPGKPQ	13	2	2	P02812;P04280		1932.01	3425478946	3049129848	3225608942	0	0.03226	High	4.44288	High	4.9372	High	5.15801	0
78	HHSHREFPFYGDYGSNY	6	1	1	P15515		2112.9	24795978	3.29812e+07	26434780	0	0.07248	High	4.43768	High	3.87455	High	4.37153	0
79	SPQSPPGKPQGPPPQGGNQPQ	13	1	1	P04280		2080.02	0	2.5322e+06	2.53291e+06	0	0.0006075	High	4.41316	High	4.59194	High	4.69776	0
80	GPPPPPPGKPQGPPPQGGRPQGPPQGQSPQ	8	1	1	P02810		2916.49	2075465408	2447090816	1410565712	0	0.08274	High	4.35002	High	4.54169	High	3.82538	0
81	GPPQQEGNNPQGPPPPAGGNPQQPQAPPA	3	2	2	P02812;P04280		2824.35	0	18315925	0	0	0.166	High	4.34564	High	4.35748	High	3.80264	0
82	AIQDPRLFAEEKAVADTR	7	1	1	P01833		2030.07	5.52831e+07	54431505	5.31207e+07	0	0.09498	High	4.34021	High	3.86323	High	3.54187	0
83	YQPVPEQPLYPQPYQPQYQQYT	6	1	1	P02808		2755.31	2.32601e+07	19288285	2.17985e+07	0	0.03358	High	4.33124	High	4.37994	High	4.51137	0
84	GPPPPAGGNPQQPQAPPAGQPQGPPRPPQGGRPSRPP	6	2	2	P02812;P04280		3621.86	1.25388e+07	3.62285e+08	7.7385e+06	0	0.05959	High	4.3096	High	4.41911	High	3.69268	0
85	GGNQPQGPPPPPGKPQ	13	2	2	P02812;P04280		1552.79	0	9.55539e+07	1.01582e+06	0	0.1358	High	4.25998	High	4.30248	High	4.17355	0
86	ELPHYPGLLAHQKPF	5	1	1	Q8TAX7		1746.94	7.80606e+06	1.08242e+07	1.11617e+07	0	0.1631	High	4.24585	High	2.77387	High	3.419	0
87	RDGQVINETSQHHDDLE	3	1	1	P08670		1992.9	1.25799e+07	1.65819e+07	1.45421e+07	0	0.1284	High	4.23718	High	3.14454	High	2.92286	0
88	YGPYQPVPEQPLYPQPYQPQ	8	1	1	P02808		2389.16	2.90233e+07	2.88203e+07	2.72333e+07	0	0.06172	High	4.21749	High	3.88998	High	4.20498	0
89	GGNKPQGPPPPPGKPQGPPPQGGNKPQ	6	1	1	P04280		2610.35	121860944	1.6122e+06	81775928	0	0.1129	High	4.21724	High	2.30953	High	4.78644	0
90	YGDYGSNYLYDN	3	1	1	P15515		1443.57	1.40823e+08	0	59963216	0	0.1123	High	4.20511	High	4.2549	High	4.49846	0
91	APPQPFGPGFVPPPPPPPY	7	1	1	P02814		1956	3.85433e+06	7.43576e+06	4.47912e+06	0	0.08885	High	4.17513	High	2.67639	High	4.28454	0
92	IGRFGYGYGPY	3	1	1	P02808		1249.6	6.14534e+07	61410640	6.05659e+07	0	0.1473	High	4.16714	High	4.09253	High	3.75159	0
93	YQPVPEQPLYPQPYQPQ	6	1	1	P02808		2072.01	8.54731e+07	76285930	8.50528e+07	0	0.1769	High	4.15842	High	3.85345	High	3.99612	0
94	GPPPPPGKPQGPPPQGGNKPQGPPPPGKPQ	9	2	2	P02812;P04280		2884.53	3.68252e+09	3734275030	3.27332e+09	0	0.01423	High	4.13804	High	4.80106	High	5.71936	0
95	HEKHHSHREFPFY	4	1	1	P15515		1750.82	8.51947e+06	1.57929e+07	0	0	0.1617	High	4.10662	High	4.35468	High	3.39681	0
96	ASVDSGSSEEQGGSSRAL	3	1	1	P01833		1723.77	6.40317e+06	5.68795e+06	3.62966e+06	0	0.09491	High	4.10617	High	4.34919	High	4.91769	0
97	GPPPPAGGNPQ	6	2	2	P02812;P04280		988.486	61349638	119558627	6.07146e+07	0	0.1918	High	4.09735	High	4.01299	High	4.42032	0
98	REFPFYGDYGSNY	3	1	1	P15515		1614.69	11445882	2.41929e+06	1.34323e+07	0	0.2006	High	4.02259	High	4.59778	High	3.31597	0
99	GPPPPPPGKPQGPPPQ	12	1	1	P02810		1544.82	1.94864e+07	8.06493e+06	1.12935e+07	0	0.0009519	High	4.00335	High	4.15854	High	4.1298	0
100	GPYQPVPEQPLYPQPY	3	1	1	P02808		1872.92	3.46715e+07	29222465	3.08011e+07	0	0.08387	High	3.96835	High	3.39526	High	3.79935	0
101	GPPPQGGNKPQGPPPPGKPQGPPPQGDNKS	10	1	1	P02812		2909.46	261372930	1.58971e+06	2.25388e+08	0	0.09433	High	3.95475	High	3.27306	High	3.9201	0
102	GPPPQGGNKPQGPPPPGKPQGPPPQGDKSQSP	4	1	1	P04280		3107.57	0	0	35018434	0	0.1295	High	3.94465	High	3.7474	High	5.30453	0
103	APPAGKPQGPPPPPQ	3	1	1	P10163		1435.77	8.4592e+06	8.96719e+06	4.3107e+06	0	0.001153	High	3.92552	High	4.09742	High	3.72047	0
104	SPQSPPGKPQGPPPQ	7	1	1	P04280		1498.77	4.92524e+06	3.00202e+07	1.91198e+06	0	0.1612	High	3.91488	High	2.95294	High	2.74373	0
105	GPYQPVPEQPLYPQPYQPQ	6	1	1	P02808		2226.08	4.78054e+07	4.8614e+07	4.63999e+07	0	0.1207	High	3.90278	High	4.16089	High	3.80874	0
106	SPPGKPQGPPQQEGNNPQ	12	2	2	P02812;P04280		1856.89	1137719721	1018236376	8.43615e+08	0	0.03869	High	3.86114	High	3.84415	High	4.73063	0
107	GPPPPGKPQGPPPAG	7	1	1	P10163		1350.72	178971052	452136640	31202045	0	0.1732	High	3.83017	High	3.91718	High	3.87996	0
108	LFAEEKAVADTRDQADGSR	6	1	1	P01833		2079.02	77916269	5.61075e+07	58420478	0	2.243e-06	High	3.79984	High	4.88587	High	4.24242	0
109	IDEERQGPPLGGQQ	3	1	1	P02810		1523.75	15081585	1.3797e+07	1.51802e+07	0	0.05078	High	3.78881	High	4.2538	High	4.64568	0
110	GPPPQGGNKPQGPPPPGKPQGPPAQ	3	1	1	P04280		2382.23	0	1.69503e+07	1.16085e+07	0	0.03824	High	3.78069	High	3.37655	High	3.4576	0
111	EERQGPPLGGQQSQPS	3	1	1	P02810		1694.81	0	5.69265e+07	28147478	0	0.2087	High	3.74926	High	3.21811	High	3.43017	0
112	GPPPPGKPQGPPPQ	7	2	2	P02812;P04280		1350.72	28655867	0	0	0	0.1459	High	3.74241	High	2.73408	High	3.93578	0
113	PQGPPPPGKPQGPPPAGG	3	1	1	P10163		1632.85	4.23543e+06	2.23632e+06	9.45781e+06	0	0.2052	High	3.73653	High	3.00201	High	3.07905	0
114	KPQGPPPAGGNPQQPQAPPAGKPQ	3	1	1	P10163		2344.22	1.06355e+07	0	4.80198e+06	0	0.05203	High	3.728	High	3.59009	High	4.20628	0
115	GPPPAGGNPQQPQAPPAGKPQ	8	1	1	P10163		1991.01	3.55164e+07	37952892	59499213	0	0.0006831	High	3.70163	High	4.11455	High	3.91621	0
116	GNPQGPSPQGGNKPQGPPPPPGKPQGPPPQGGNKPQGPPPPGKPQGPPPQGDKS	3	1	1	P04280		5191.62	0	0	1.28209e+08	0	0.2411	High	3.68351	High	4.855	High	5.23592	0
117	GPPPPPGKPQGPPPQGGNKPQ	18	2	2	P02812;P04280		2029.06	5275139472	4734245672	2745799514	0	0.1357	High	3.66027	High	3.35512	High	4.68063	0
118	GPPPPPGKPQGPPPQG	4	2	2	P02812;P04280		1504.79	0	2.0555e+07	30177596	0	0.1299	High	3.65322	High	3.91681	High	4.19121	0
119	GPGRIPPPPPAPY	4	1	1	P02814		1315.72	2.00494e+09	2.10449e+09	2.31265e+09	0	0.1794	High	3.63991	High	3.35411	High	3.32153	0
120	GPGFVPPPPPPPY	10	1	1	P02814		1318.68	0	527685568	763086236	0	0.1856	High	3.59208	High	3.85179	High	3.78368	0
121	YPQPYQPQYQQYTF	4	1	1	P02808		1850.84	8.30872e+07	7.36527e+07	7.93426e+07	0	0.1599	High	3.58948	High	3.07803	High	3.15177	0
122	GNQPQGPPPPPGKPQ	9	2	2	P02812;P04280		1495.76	1.77956e+06	4.74496e+06	2.47657e+06	0	0.2408	High	3.58901	High	3.58924	High	3.71171	0
123	DGPQQGPPQQGGQQQQ	3	1	1	P02810		1677.76	0	1.0572e+07	7.33804e+06	0	0.07652	High	3.53639	High	3.90418	High	4.3759	0
124	GPPPPAGGNPQQPQ	6	2	2	P02812;P04280		1341.66	0	0	0	0	0.1508	High	3.51521	High	3.64715	High	3.55472	0
125	GPPPQGGNKPQGPPPPGKPQGPPAQGGSKSQ	5	1	1	P04280		2926.49	432150908	2.42191e+06	310069402	0	0.1972	High	3.49259	High	2.65879	High	4.31062	0
126	QGGNQPQGPPPPPGKPQ	6	2	2	P02812;P04280		1680.85	2.37998e+06	4.65435e+06	0	0	0.0002659	High	3.49099	High	3.79379	High	3.13897	0
127	GPPPPPGKPQGPPPQ	5	2	2	P02812;P04280		1447.77	7.47464e+06	0	0	0	0.09466	High	3.43843	High	3.89306	High	3.38491	0
128	QGPPPPPPGKPQGPPPQGGRPQ	3	1	1	P02810		2168.14	0	3.00928e+06	0	0	0.1487	High	3.40104	High	2.91476	High	2.85606	0
129	ESPSLIAGNPQGPSPQGGNKPQ	4	1	1	P04280		2160.07	5135749	11183247	1.38782e+07	0	0.09653	High	3.34995	High	5.45757	High	4.69	0
130	FVPPPPPPPYGPG	4	1	1	P02814		1318.68	2428113	6.20692e+06	2906991	0	0.1053	High	3.32808	High	3.66015	High	3.44796	0
131	GGNKPQGPPSPPGKPQ	4	1	1	P02812		1542.8	3.19328e+06	0	187417424	0	0.1203	High	3.3123	High	3.52756	High	3.89013	0
132	YGPYQPVPEQPLYPQPY	4	1	1	P02808		2035.98	7859595	8.49462e+06	8.36054e+06	0	0.0977	High	3.30977	High	3.65848	High	3.35133	0
133	FLISGKPEGRRPQGGNQPQRPPPPPGKPQ	3	1	1	P10163		3117.68	0	1.43552e+08	1.61428e+07	0	0.1103	High	3.30861	High	3.18352	High	3.21482	0
134	QQGPPPPPPGKPQ	12	1	1	P02810		1324.7	82533380	250679648	4.04934e+06	0	0.1863	High	3.30415	High	3.50897	High	3.60035	0
135	YQPVPEQPLYPQPYQP	3	1	1	P02808		1943.95	6.423e+06	5.13666e+06	5.62646e+06	0	0.1972	High	3.27043	High	3.02443	High	3.01805	0
136	HREFPFYGDYGS	3	1	1	P15515		1474.64	3.69315e+07	4.00628e+07	3.76099e+07	0	0.1311	High	3.2702	High	3.40799	High	3.44953	0
137	FAEEKAVADTR	3	1	1	P01833		1236.62	4.55987e+06	5.93172e+06	3.57481e+06	0	0.09084	High	3.2464	High	3.35735	High	3.26326	0
138	RGPYPPGPLAPPQPFGPGF	5	1	1	P02814		1949.01	7.06627e+06	5.2502e+06	6.86624e+06	0	0.2364	High	3.24534	High	3.02172	High	2.59842	0
139	IQQVVDNPQHKTQLQTLI	4	1	1	Q96DR5		2103.16	3.13176e+07	2.81325e+07	2.60063e+07	0	0.09793	High	3.22946	High	3.84547	High	3.88323	0
140	IGRFGYGYGPYQPVPEQPLYPQPYQPQ	4	1	1	P02808		3139.53	5.02324e+07	4.06636e+07	3.7808e+07	0	0.0008448	High	3.22851	High	3.17631	High	3.30276	0
141	GPPQQGGHPPPPQGRPQ	6	1	1	P02810		1731.87	274645916	1880316292	1558644872	0	0.07048	High	3.21263	High	2.69046	High	3.99945	0
142	GNPQGAPPQGGNKPQGPPSPPGKPQ	7	1	1	P02812		2389.2	0	0	1.07207e+07	0	0.0006601	High	3.15219	High	3.00518	High	2.70901	0
143	GPYPPGPLAPPQPF	3	1	1	P02814		1434.74	5.30771e+08	3.50125e+08	4.81749e+08	0	0.2147	High	3.15093	High	3.22892	High	3.69125	0
144	SHREFPFYGDY	3	1	1	P15515		1417.62	6.38636e+06	7.62656e+06	6.47949e+06	0	0.1825	High	3.12893	High	2.93358	High	2.95705	0
145	FYGDYGSNYLYDN	3	1	1	P15515		1590.64	11864244	8.67167e+06	1.00557e+07	0	0.1514	High	3.10933	High	3.33668	High	3.94954	0
146	GDYGSNYLYD	3	1	1	P15515		1166.46	5.14611e+06	5.51099e+06	4.93532e+06	0	0.2433	High	3.10884	High	3.36811	High	3.14573	0
147	GYGYGPYQPVPEQPL	6	1	1	P02808		1664.8	3.99578e+08	3.58099e+08	3.84378e+08	0	0.001268	High	3.10602	High	3.30055	High	3.26124	0
148	LFAEEKAVADTR	3	1	1	P01833		1349.71	2.3158e+07	2.32833e+07	2.3883e+07	0	0.1022	High	3.08622	High	3.32338	High	3.0939	0
149	QPQAPPAGQPQGPP	3	2	2	P02812;P04280		1369.68	56053584	79548227	2.88266e+07	0	0.2251	High	3.07756	High	3.65951	High	3.72562	0
150	YGYGPYQPVPEQPLYPQPYQPQ	6	1	1	P02808		2609.24	8.67014e+06	1.01728e+07	7548228	0	0.1904	High	3.05771	High	3.35538	High	3.32464	0
151	GPGRIPPPPPAPYGPGIFPPPPPQP	9	1	1	P02814		2497.34	3.08039e+07	7.7247e+06	3.60538e+08	0	0.001181	High	3.03042	High	3.21275	High	3.27766	0
152	GNPQGPSPQGGNKPQ	4	1	1	P04280		1462.7	0	432821040	0	0	0.001488	High	2.96106	High	3.11347	High	2.44215	0
153	GPYQPVPEQPLYPQPYQP	3	1	1	P02808		2098.03	1.488e+06	681215	1.27985e+06	0	0.171	High	2.9558	High	3.71774	High	3.31771	0
154	APPAGKPQGPPPPPQGGRPP	3	1	1	P10163		1900.02	5.55789e+07	2.67856e+07	2.66777e+06	0	1.075e-06	High	2.95505	High	5.02364	High	4.16469	0
155	SLPRFPSVSLQ	3	1	1	Q16378		1230.68	1.92021e+07	8.91416e+06	14026204	0	0.108	High	2.88917	High	3.14452	High	3.48093	0
156	YQPVPEQPLYPQPY	3	1	1	P02808		1718.84	9.21959e+06	9.17664e+06	8.17248e+06	0	0.1799	High	2.87393	High	3.3556	High	3.39488	0
157	GPGFVPPPPPPPYGPGRIPPPPPAPY	3	1	1	P02814		2615.38	56044683	0	4.78714e+07	0	0.05451	High	2.83667	High	3.41778	High	3.85437	0
158	GRFGYGYGPYQPVPEQPLYPQPYQPQ	4	1	1	P02808		3026.44	5.26749e+06	0	5.81361e+06	0	0.1688	High	2.83253	High	3.09518	High	3.18033	0
159	FVPPPPPPPY	5	1	1	P02814		1107.59	0	0	1.32446e+08	0	0.2429	High	2.81089	High	2.91462	High	2.89816	0
160	GYGPYQPVPEQPLYPQPYQP	3	1	1	P02808		2318.11	1.97217e+06	1.80397e+06	2.05445e+06	0	0.2329	High	2.79746	High	2.8365	High	2.66963	0
161	APPQPFGPGFVPPPPPPPYGPGR	5	1	1	P02814		2323.2	1.55953e+08	1.19592e+07	1.21708e+08	0	0.2275	High	2.79321	High	2.65902	High	2.25097	0
162	GPPPPPGKPQGPPQQGGNRPQ	8	1	1	P04280		2088.07	1.24188e+09	0	0	0	0.08339	High	2.72706	High	2.60415	High	3.40237	0
163	GPPPPGGNPQ	4	1	1	Q04118		917.449	3057563	22130816	7.94853e+07	0	0.1889	High	2.72117	High	3.26671	High	3.74929	0
164	GYGPYQPVPEQPL	3	1	1	P02808		1444.71	57084081	47436301	22540377	0	0.2168	High	2.66195	High	2.65641	High	2.70132	0
165	VPEQPLYPQPYQPQ	3	1	1	P02808		1683.84	15459320	6.28061e+06	12688101	0	0.1807	High	2.63995	High	2.58984	High	2.39023	0
166	SLPRFPSVSLQEA	3	1	1	Q16378		1430.77	1.64451e+07	1.87125e+07	12436208	0	0.1835	High	2.63158	High	2.58476	High	2.79377	0
167	SLQEASSFFQRDRPA	5	1	1	Q16378		1738.85	11105225	1.09101e+07	0	0	0.1947	High	2.61528	High	2.42425	High	2.4149	0
168	GRFGYGYGPYQPVPEQPL	4	1	1	P02808		2024.99	1.98369e+07	1.91473e+07	1.8404e+07	0	0.08026	High	2.61109	High	2.65023	High	2.739	0
169	FGYGYGPYQPVPEQPL	3	1	1	P02808		1811.86	4.0844e+07	36368739	3.94507e+07	0	0.2436	High	2.55594	High	2.16967	High	3.2479	0
170	DVPLVISDGGDSEQF	3	1	1	P02810		1577.73	6.93942e+06	6.74252e+06	6.49415e+06	0	0.1584	High	2.54698	High	3.29865	High	3.75639	0
171	YQPVPEQPLYPQPYQPQYQQ	3	1	1	P02808		2491.19	1.52116e+06	5.44784e+06	5.74494e+06	0	0.1543	High	2.4926	High	3.40174	High	3.16149	0
172	FHEKHHSHREFPF	4	1	1	P15515		1734.82	5.25931e+07	151217219	0	0	0.2384	High	2.48059	High	2.31662	High	2.33945	0
173	IGRFGYGYGPYQPVPEQPL	3	1	1	P02808		2138.07	7.18863e+07	7.166e+07	7.27409e+07	0	0.2345	High	2.42125	High	3.42896	High	3.18615	0
174	QGPPPPPPGKPQ	5	1	1	P02810		1196.64	0	144207520	99547656	0	0.156	High	2.26008	High	2.3992	High	2.28626	0
175	QPLPPPAGKPQ	6	1	1	Q04118		1129.64	0	0	0	0	0.2112	High	2.00857	High	2.29094	High	1.99488	0
176	GAPPQGGNKPQGPPSPPGKPQ	3	1	1	P02812		1993.02	0	0	0	0	0.04483	High	1.92403	High	2.66646	High	2.48726	0
177	SPPGKPQGPPPQGGNQPQGPPPPPGKPQGPPPQGGNKPQGPPPPGKPQGPPAQGGSKSQSAR	3	1	1	P04280		5942.02	0	21631989	100415580	0.002	0.1938	High	7.26157	High	7.78113	High	7.1318	0
178	GNPQGPSPQGGNKPQGPPPPPGKPQGPPPQGGNKPQGPPPPGKPQGPPPQGDKSRSP	3	1	1	P04280		5531.82	1.67469e+08	0	0	0.002	0.3287	High	6.90814	High	8.04903	High	7.70428	0
179	GGNKPQGPPSPPGKPQGPPPQGGNQPQ	3	1	1	P02812		2600.29	1.92764e+07	3.00634e+06	0	0.002	0.2765	High	4.94598	High	2.92402	High	5.40098	0
180	GDYGSNYLY	3	1	1	P15515		1051.44	34660866	43860590	4.12648e+07	0.002	0.2602	High	3.74318	High	3.73699	High	3.71524	0
181	GPPPPPQGGRPP	11	1	1	P10163		1153.61	0	3.82954e+08	0	0.002	0.2617	High	3.68614	High	3.49598	High	3.64022	0
182	DDGPQQGPPQQGGQQQQ	3	1	1	P02810		1792.79	9.55246e+06	1.42416e+07	7.05478e+06	0.002	0.2729	High	3.49956	High	3.8199	High	4.11783	0
183	LNRIIDDMVEQ	3	1	1	Q8TAX7		1345.68	5.90864e+06	9.64982e+06	8.4842e+06	0.002	0.1888	High	3.49772	High	3.90267	High	3.35241	0
184	SHREFPFYGDYGS	3	1	1	P15515		1561.67	1.0151e+07	9.6811e+06	1.0209e+07	0.002	0.235	High	3.28171	High	3.84093	High	3.3969	0
185	GYGYGPYQPVPEQPLYPQ	3	1	1	P02808		2052.97	6.22586e+06	5.08609e+06	5.83712e+06	0.002	0.2377	High	3.20828	High	3.59693	High	2.56603	0
186	SQGPPPPPGKPE	6	1	1	P10163		1187.61	0	327405086	0	0.002	0.2146	High	3.19137	High	3.18936	High	3.36998	0
187	GYGYGPYQPVPEQPLYPQPYQPQ	4	1	1	P02808		2666.26	1.65917e+08	5.61973e+07	1.58525e+08	0.002	0.3169	High	3.14042	High	3.10189	High	3.5799	0
188	APPAGQPQGPPRPPQ	3	2	2	P02812;P04280		1494.78	57727732	54770796	0	0.002	0.3283	High	3.09066	High	3.10054	High	3.08316	0
189	GPPPQGGNKPQGPPPPGKPQGPPPQGGSKS	5	1	1	P02812		2824.45	432454904	298485424	0	0.002	0.2865	High	2.87734	High	3.65233	High	3.3859	0
190	RQGPPLGGQQ	3	1	1	P02810		1037.55	26075229	55613100	0	0.002	0.2648	High	2.8523	High	3.60146	High	3.43113	0
191	SHFELPHYPGLL	3	1	1	Q8TAX7		1409.72	7.89421e+06	6.45104e+06	3.63262e+06	0.002	0.3095	High	2.74946	High	2.53146	High	2.35572	0
192	QPLYPQPYQPQYQQYT	3	1	1	P02808		2041.97	9.92065e+06	5.37112e+06	9.45552e+06	0.002	0.2488	High	2.72491	High	3.13541	High	3.36789	0
193	GPGIFPPPPPQP	5	1	1	P02814		1200.64	0	0	0	0.002	0.2903	High	2.70423	High	2.78838	High	3.17997	0
194	GPPPQGDKSRSPQSPPGKPQGPPPQGGNQPQ	3	1	1	P04280		3099.54	0	0	0	0.002	0.306	High	2.57371	High	2.58706	High	2.43205	0
195	GYGYGPYQPVPE	3	1	1	P02808		1326.6	2.59224e+07	1.45318e+07	16306508	0.002	0.2847	High	2.51677	High	3.07409	High	2.7559	0
196	GPPPQGGRPQGPPQGQSP	6	1	1	P02810		1738.86	2.87617e+06	0	924042	0.002	0.3466	High	2.38208	High	2.53836	High	2.59209	0
197	FLISGKPEGRRPQ	4	1	1	P10163		1484.84	2.14614e+07	1.8964e+07	2.66756e+07	0.002	0.2468	High	2.05252	High	2.26622	High	2.07327	0
198	EERQGPPLGGQQ	5	1	1	P02810		1295.64	7.62269e+07	0	0	0.004	0.01912	High	3.61985	High	3.7927	High	3.80942	0
199	GGNPQQPQAPPAGQPQ	3	2	2	P02812;P04280		1571.75	1.36539e+07	6.13587e+06	0	0.004	0.3836	High	3.3882	High	3.16802	High	3.01519	0
200	GPPPPGKPQGPPPQGD	4	2	2	P02812;P04280		1522.77	0	0	0	0.004	0.3746	High	2.94204	High	2.59383	High	3.02755	0
201	GPPPPPPGKPQ	4	1	1	P02810		1068.58	0	0	8067557704	0.004	0.3796	High	1.70002	High	2.83316	High	1.71374	0

## Sheet: Sal_CTRL_C
Final list of the 14 Uniprot accessions and relative 161 rank 1 unique peptide sequences identified with high confidence in the pool.
Accession	Description	ΣCoverage	Σ# Proteins	Σ# Unique Peptides	Σ# Peptides	Σ# PSMs	A5: Area	B5: Area	C5: Area	Score A2	Coverage A2	# Peptides A2	# PSM A2	Score B2	Coverage B2	# Peptides B2	# PSM B2	Score C2	Coverage C2
P02810	Salivary acidic proline-rich phosphoprotein 1/2 OS=Homo sapiens OX=9606 GN=PRH1 PE=1 SV=2 - [PRPC_HUMAN]	84.34	4	75	75	349	3.88151e+09	6655306026	4.87976e+09	530.524	84.34	52	110	669.485	84.34	56	133	525.352	83.73
	Sequence	# PSMs	# Proteins	# Protein Groups	Protein Group Accessions	Modifications	MH+ [Da]	A5: Area	B5: Area	C5: Area	q-Value	PEP	A2	XCorr A2	B2	XCorr B2	C2	XCorr C2	# Missed Cleavages
	GRPQGPPQQGGHQQGPPPPPPGKPQGPPPQGGRPQGPPQGQSPQ	20	1	1	P02810		4369.18	126176403	10654249984	390909537	0	1.226e-08	High	12.361	High	14.641	High	12.2842	0
	GRPQGPPQQGGHQQGPPPPPPGKPQGPPPQGGRPQ	22	1	1	P02810		3492.77	3.8883e+07	4172648824	3.94153e+08	0	0.000108963	High	12.2894	High	11.6551	High	13.9261	0
	GPPQQGGHQQGPPPPPPGKPQGPPPQGGRPQGPPQGQSPQ	7	1	1	P02810		3930.95	1600064592	0	1.52367e+09	0	0.02327	High	10.905	High	9.79083	High	11.3043	0
	GRPQGPPQQGGHQQGPPPPPPGKPQGPPPQGGRPQGPPQGQSP	4	1	1	P02810		4241.13	236698748	0	130971330	0	3.677e-08	High	9.61143	High	10.5807	High	10.5638	0
	GRPQGPPQQGGHQQGPPPPPPGKPQGPPPQ	7	1	1	P02810		2997.53	145435582	3.43618e+08	0	0	0.01324	High	8.92361	High	7.11023	High	7.97533	0
	GPPQQGGQQQQGPPPPQGKPQGPPQQGGHPPPPQGRPQ	3	1	1	P02810		3848.91	3.19085e+07	3.29691e+07	9.37009e+06	0	0.007769	High	7.44357	High	5.94843	High	7.01541	0
	PQGPPQQGGHQQGPPPPPPGKPQGPPPQGGRPQ	4	1	1	P02810		3279.65	4.60402e+07	1.52132e+07	35925851	0	1.986e-07	High	7.30132	High	9.16169	High	8.72354	0
	QGPPQQGGQQQQGPPPPQGKPQGPPQQGGHPPPPQGRPQ	7	1	1	P02810		3976.97	384945592	395051174	370046108	0	3.562e-06	High	7.09666	High	8.29399	High	7.24191	0
	PQGPPQQGGHQQGPPPPPPGKPQ	9	1	1	P02810		2308.16	1.34674e+06	6.46759e+07	0	0	0.001318	High	6.99564	High	5.95692	High	7.72399	0
	QGPPQQGGQQQQGPPPPQGKPQ	10	1	1	P02810		2264.12	0	6.52389e+07	0	0	0.02466	High	6.92388	High	6.71309	High	6.40578	0
	GPPQQGGHQQGPPPPPPGKPQ	7	1	1	P02810		2083.04	941478588	622446280	945593436	0	8.978e-10	High	6.75635	High	7.34322	High	7.08431	0
	GPPQQGGHQQGPPPPPPGKPQGPPPQGGRPQ	8	1	1	P02810		3054.53	0	6.19023e+07	410638014	0	0.004465	High	6.52118	High	6.97669	High	7.80664	0
	GRPQGPPQQGGHQQGPPPPPPGKPQ	28	1	1	P02810		2521.28	7968991128	5139019270	5013065119	0	0.022	High	6.07649	High	7.85718	High	9.49133	0
	QGGHQQGPPPPPPGKPQGPPPQGGRPQGPPQGQSPQ	3	1	1	P02810		3551.77	72479444	72002879	58965895	0	0.05965	High	6.05967	High	7.13273	High	6.91507	0
	GQQQQGPPPPQGKPQGPPQQGGHPPPPQGRPQ	6	1	1	P02810		3284.64	206909499	67177710	1.89317e+08	0	1.793e-05	High	6.00251	High	6.36185	High	4.76402	0
	GGHQQGPPPPPPGKPQGPPPQ	6	1	1	P02810		2052.05	10187016	5.83813e+06	0	0	0.05916	High	5.9102	High	5.5676	High	5.09741	0
	GPPQQGGHQQGPPPPPPGKPQGPPPQ	8	1	1	P02810		2559.29	1.23418e+07	2.96676e+07	0	0	1.285e-12	High	5.7521	High	8.44681	High	7.91454	0
	GGHQQGPPPPPPGKPQGPPPQGGRPQGPPQGQSPQ	4	1	1	P02810		3423.7	6.48918e+07	0	5.87817e+07	0	0.0005116	High	5.18988	High	5.61228	High	4.81576	0
	GPPPQGGRPQGPPQGQSPQ	21	1	1	P02810		1866.92	446183742	3148227194	0	0	0.001426	High	5.15891	High	5.67093	High	5.24308	0
	GHQQGPPPPPPGKPQGPPPQGGRPQGPPQGQSPQ	3	1	1	P02810		3366.69	80690015	7.87645e+07	8.11367e+07	0	0.1434	High	5.03463	High	5.82432	High	4.98569	0
	GPPPPPPGKPQGPPPQGGRPQ	14	1	1	P02810		2040.08	0	1.74198e+06	0	0	0.09085	High	4.61853	High	4.08835	High	4.2334	0
	GPPPPPPGKPQGPPPQGGRPQGPPQGQSPQ	8	1	1	P02810		2916.49	2075465408	2447090816	1410565712	0	0.08274	High	4.35002	High	4.54169	High	3.82538	0
	GPPPPPPGKPQGPPPQ	12	1	1	P02810		1544.82	1.94864e+07	8.06493e+06	1.12935e+07	0	0.0009519	High	4.00335	High	4.15854	High	4.1298	0
	IDEERQGPPLGGQQ	3	1	1	P02810		1523.75	15081585	1.3797e+07	1.51802e+07	0	0.05078	High	3.78881	High	4.2538	High	4.64568	0
	EERQGPPLGGQQSQPS	3	1	1	P02810		1694.81	0	5.69265e+07	28147478	0	0.2087	High	3.74926	High	3.21811	High	3.43017	0
	DGPQQGPPQQGGQQQQ	3	1	1	P02810		1677.76	0	1.0572e+07	7.33804e+06	0	0.07652	High	3.53639	High	3.90418	High	4.3759	0
	QGPPPPPPGKPQGPPPQGGRPQ	3	1	1	P02810		2168.14	0	3.00928e+06	0	0	0.1487	High	3.40104	High	2.91476	High	2.85606	0
	QQGPPPPPPGKPQ	12	1	1	P02810		1324.7	82533380	250679648	4.04934e+06	0	0.1863	High	3.30415	High	3.50897	High	3.60035	0
	GPPQQGGHPPPPQGRPQ	6	1	1	P02810		1731.87	274645916	1880316292	1558644872	0	0.07048	High	3.21263	High	2.69046	High	3.99945	0
	DVPLVISDGGDSEQF	3	1	1	P02810		1577.73	6.93942e+06	6.74252e+06	6.49415e+06	0	0.1584	High	2.54698	High	3.29865	High	3.75639	0
	QGPPPPPPGKPQ	5	1	1	P02810		1196.64	0	144207520	99547656	0	0.156	High	2.26008	High	2.3992	High	2.28626	0
	DDGPQQGPPQQGGQQQQ	3	1	1	P02810		1792.79	9.55246e+06	1.42416e+07	7.05478e+06	0.002	0.2729	High	3.49956	High	3.8199	High	4.11783	0
	RQGPPLGGQQ	3	1	1	P02810		1037.55	26075229	55613100	0	0.002	0.2648	High	2.8523	High	3.60146	High	3.43113	0
	GPPPQGGRPQGPPQGQSP	6	1	1	P02810		1738.86	2.87617e+06	0	924042	0.002	0.3466	High	2.38208	High	2.53836	High	2.59209	0
	EERQGPPLGGQQ	5	1	1	P02810		1295.64	7.62269e+07	0	0	0.004	0.01912	High	3.61985	High	3.7927	High	3.80942	0
	GPPPPPPGKPQ	4	1	1	P02810		1068.58	0	0	8067557704	0.004	0.3796	High	1.70002	High	2.83316	High	1.71374	0
P02812	Basic salivary proline-rich protein 2 OS=Homo sapiens OX=9606 GN=PRB2 PE=1 SV=3 - [PRB2_HUMAN]	92.07	1	30	111	453	5.30553e+09	7.73939e+09	3.39834e+09	647.864	92.07	74	139	692.762	89.66	83	151	775.711	91.83
	GPPPQGGNQPQGPPPPPGKPQGPPPQGGNKPQGPPPPGKPQGPPPQGGSKS	4	1	1	P02812		4834.46	3.46165e+08	333999631	281241571	0	3.622e-05	High	11.8925	High	12.4723	High	12.3402	0
	GPPPQGGNQPQGPPPPPGKPQGPPPQGGNKPQGPPPPGKPQGPPPQGDNKS	3	1	1	P02812		4919.48	0	153821917	0	0	0.02478	High	10.1014	High	10.3712	High	11.0243	0
	SPPGKPQGPPPQGGNQPQGPPPPPGKPQGPPPQGGNKPQGPPPPGKPQGPPPQGDNKS	3	1	1	P02812		5610.84	0	0	5.74941e+07	0	9.528e-05	High	8.86334	High	9.89085	High	7.53894	0
	SPPGKPQGPPPQGGNQPQGPPPPPGKPQGPPPQGGNKPQGPPPPGKPQGPPPQGGSKSRSA	3	1	1	P02812		5840	0	0	193459270	0	0.03029	High	8.58937	High	9.78789	High	9.82993	0
	GPPPQGDNKSQSARSPPGKPQGPPPQGGNQPQGPPPPPGKPQ	6	1	1	P02812		4140.07	7.42737e+08	724807269	699749058	0	0.05424	High	6.43657	High	6.061	High	6.59556	0
	GNPQGAPPQGGNKPQGPPSPPGKPQGPPPQGGNQPQ	3	1	1	P02812		3446.7	47303254	1.10746e+08	8.43604e+07	0	0.0219	High	5.12797	High	4.8048	High	5.28293	0
	GNPQGAPPQGGNKPQGPPSPPGKPQGPPPQGGNQPQGPPPPPGKPQ	3	1	1	P02812		4399.2	81803920	239615144	0	0	0.1415	High	5.09638	High	4.30969	High	6.28156	0
	GPPPQGGNKPQGPPPPGKPQGPPPQGDNKS	10	1	1	P02812		2909.46	261372930	1.58971e+06	2.25388e+08	0	0.09433	High	3.95475	High	3.27306	High	3.9201	0
	GGNKPQGPPSPPGKPQ	4	1	1	P02812		1542.8	3.19328e+06	0	187417424	0	0.1203	High	3.3123	High	3.52756	High	3.89013	0
	GNPQGAPPQGGNKPQGPPSPPGKPQ	7	1	1	P02812		2389.2	0	0	1.07207e+07	0	0.0006601	High	3.15219	High	3.00518	High	2.70901	0
	GAPPQGGNKPQGPPSPPGKPQ	3	1	1	P02812		1993.02	0	0	0	0	0.04483	High	1.92403	High	2.66646	High	2.48726	0
	GGNKPQGPPSPPGKPQGPPPQGGNQPQ	3	1	1	P02812		2600.29	1.92764e+07	3.00634e+06	0	0.002	0.2765	High	4.94598	High	2.92402	High	5.40098	0
	GPPPQGGNKPQGPPPPGKPQGPPPQGGSKS	5	1	1	P02812		2824.45	432454904	298485424	0	0.002	0.2865	High	2.87734	High	3.65233	High	3.3859	0
P04280	Basic salivary proline-rich protein 1 OS=Homo sapiens OX=9606 GN=PRB1 PE=1 SV=3 - [PRP1_HUMAN]	93.37	1	69	150	596	6.32801e+09	7.73939e+09	3.39834e+09	842.588	93.37	97	181	968.918	93.37	117	207	1017.77	93.37
	QGGNKPQGPPPPPGKPQGPPPQGGNKPQGPPPPGKPQGPPPQGDKS	3	1	1	P04280		4457.29	55539712	53780862	0	0	0.0001788	High	10.4583	High	11.3735	High	7.16169	0
	SPQSPPGKPQGPPPQGGNQPQGPPPPPGKPQGPPPQGGNKPQ	6	1	1	P04280		4090.06	275281636	263521920	2.26147e+08	0	0.005132	High	9.43019	High	8.82449	High	9.45383	0
	GNPQGPSPQGGNKPQGPPPPPGKPQGPPPQGGNKPQ	9	1	1	P04280		3472.75	2922610281	2990997206	2.85367e+09	0	0.004494	High	8.29099	High	7.94744	High	8.2563	0
	QGGNKPQGPPPPPGKPQGPPPQGGNKPQGPPPPGKPQ	3	1	1	P04280		3593.88	300451331	2.84949e+08	2.49075e+08	0	0.04637	High	8.08225	High	6.82886	High	7.5711	0
	GPPPQGDKSRSPQSPPGKPQGPPPQGGNQPQGPPPPPGKPQ	3	1	1	P04280		4052.05	0	4.44335e+07	0	0	0.03286	High	8.06283	High	8.72019	High	8.74892	0
	GPPPQGGNQPQGPPPPPGKPQGPPQQGGNRPQGPPPPGKPQ	5	1	1	P04280		4001.03	242595720	236265636	163406829	0	0.009226	High	7.94215	High	7.51603	High	7.7478	0
	SPQSPPGKPQGPPPQGGNQPQGPPPPPGKPQ	10	1	1	P04280		3032.54	235747096	2.31243e+08	168412557	0	0.00756	High	7.25563	High	7.04254	High	8.1068	0
	GPPPQGGNQPQGPPPPPGKPQGPPQQGGNRPQ	4	1	1	P04280		3145.57	1.15491e+07	130535318	1.6365e+07	0	0.00206	High	7.02614	High	7.92562	High	8.19461	0
	GGNKPQGPPPPPGKPQGPPPQGGNKPQGPPPPGKPQ	5	1	1	P04280		3465.81	261765741	2.6588e+08	231360899	0	0.001185	High	6.445	High	6.89113	High	7.70417	0
	ESPSLIAGNPQGPSPQGGNKPQGPPPPPGKPQ	6	1	1	P04280		3112.58	170792354	1.40904e+08	149266706	0	0.05033	High	6.37575	High	5.92226	High	7.28174	0
	GPPPQGDKSQSPRSPPGKPQGPPPQGGNQPQGPPPPPGKPQ	4	1	1	P04280		4052.06	1182057495	944588577	1000614720	0	0.1781	High	6.10039	High	6.66674	High	6.49497	0
	GPSPQGGNKPQGPPPPPGKPQGPPPQGGNKPQ	4	1	1	P04280		3076.58	43335206	4.72963e+07	0	0	0.1007	High	5.96289	High	4.83882	High	5.93716	0
	GGNQPQGPPPPPGKPQGPPQQGGNRPQ	5	1	1	P04280		2669.33	9.57519e+07	7.48401e+07	86527827	0	0.03535	High	5.9195	High	5.52582	High	6.39137	0
	GNPQGPSPQGGNKPQGPPPPPGKPQ	11	1	1	P04280		2415.22	78505837	5.18142e+08	124262293	0	0.04572	High	5.79207	High	6.1023	High	6.40071	0
	GPSPQGGNKPQGPPPPPGKPQ	6	1	1	P04280		2019.04	0	241756978	0	0	0.01979	High	5.45021	High	5.40949	High	4.12517	0
	GPPQQGGNRPQGPPPPGKPQGPPPQ	4	1	1	P04280		2467.26	1.08149e+07	9.85581e+06	11008666	0	9.924e-08	High	5.13981	High	5.44324	High	4.98376	0
	GPPQQGGNRPQGPPPPGKPQ	4	1	1	P04280		1991.02	517478264	273298968	758077866	0	0.03927	High	5.07887	High	3.42815	High	4.65929	0
	GGNKPQGPPPPPGKPQ	5	1	1	P04280		1552.82	0	415596248	529873744	0	0.1414	High	4.98814	High	4.88829	High	4.93599	0
	SPQSPPGKPQGPPPQGGNQPQ	13	1	1	P04280		2080.02	0	2.5322e+06	2.53291e+06	0	0.0006075	High	4.41316	High	4.59194	High	4.69776	0
	GGNKPQGPPPPPGKPQGPPPQGGNKPQ	6	1	1	P04280		2610.35	121860944	1.6122e+06	81775928	0	0.1129	High	4.21724	High	2.30953	High	4.78644	0
	GPPPQGGNKPQGPPPPGKPQGPPPQGDKSQSP	4	1	1	P04280		3107.57	0	0	35018434	0	0.1295	High	3.94465	High	3.7474	High	5.30453	0
	SPQSPPGKPQGPPPQ	7	1	1	P04280		1498.77	4.92524e+06	3.00202e+07	1.91198e+06	0	0.1612	High	3.91488	High	2.95294	High	2.74373	0
	GPPPQGGNKPQGPPPPGKPQGPPAQ	3	1	1	P04280		2382.23	0	1.69503e+07	1.16085e+07	0	0.03824	High	3.78069	High	3.37655	High	3.4576	0
	GNPQGPSPQGGNKPQGPPPPPGKPQGPPPQGGNKPQGPPPPGKPQGPPPQGDKS	3	1	1	P04280		5191.62	0	0	1.28209e+08	0	0.2411	High	3.68351	High	4.855	High	5.23592	0
	GPPPQGGNKPQGPPPPGKPQGPPAQGGSKSQ	5	1	1	P04280		2926.49	432150908	2.42191e+06	310069402	0	0.1972	High	3.49259	High	2.65879	High	4.31062	0
	ESPSLIAGNPQGPSPQGGNKPQ	4	1	1	P04280		2160.07	5135749	11183247	1.38782e+07	0	0.09653	High	3.34995	High	5.45757	High	4.69	0
	GNPQGPSPQGGNKPQ	4	1	1	P04280		1462.7	0	432821040	0	0	0.001488	High	2.96106	High	3.11347	High	2.44215	0
	GPPPPPGKPQGPPQQGGNRPQ	8	1	1	P04280		2088.07	1.24188e+09	0	0	0	0.08339	High	2.72706	High	2.60415	High	3.40237	0
	SPPGKPQGPPPQGGNQPQGPPPPPGKPQGPPPQGGNKPQGPPPPGKPQGPPAQGGSKSQSAR	3	1	1	P04280		5942.02	0	21631989	100415580	0.002	0.1938	High	7.26157	High	7.78113	High	7.1318	0
	GNPQGPSPQGGNKPQGPPPPPGKPQGPPPQGGNKPQGPPPPGKPQGPPPQGDKSRSP	3	1	1	P04280		5531.82	1.67469e+08	0	0	0.002	0.3287	High	6.90814	High	8.04903	High	7.70428	0
	GPPPQGDKSRSPQSPPGKPQGPPPQGGNQPQ	3	1	1	P04280		3099.54	0	0	0	0.002	0.306	High	2.57371	High	2.58706	High	2.43205	0
P10163	Basic salivary proline-rich protein 4 OS=Homo sapiens OX=9606 GN=PRB4 PE=1 SV=4 - [PRB4_HUMAN]	40	1	30	34	101	840026946	1.07385e+09	6.16468e+08	97.9581	39.68	18	29	122.574	36.13	20	37	114.984	39.68
	SPPGKPQGPPQQEGNKPQGPPPPGKPQ	16	1	1	P10163		2726.4	1720383084	2386446164	0	0	0.04158	High	6.54595	High	5.01569	High	4.91865	0
	APPAGKPQGPPPPPQ	3	1	1	P10163		1435.77	8.4592e+06	8.96719e+06	4.3107e+06	0	0.001153	High	3.92552	High	4.09742	High	3.72047	0
	GPPPPGKPQGPPPAG	7	1	1	P10163		1350.72	178971052	452136640	31202045	0	0.1732	High	3.83017	High	3.91718	High	3.87996	0
	PQGPPPPGKPQGPPPAGG	3	1	1	P10163		1632.85	4.23543e+06	2.23632e+06	9.45781e+06	0	0.2052	High	3.73653	High	3.00201	High	3.07905	0
	KPQGPPPAGGNPQQPQAPPAGKPQ	3	1	1	P10163		2344.22	1.06355e+07	0	4.80198e+06	0	0.05203	High	3.728	High	3.59009	High	4.20628	0
	GPPPAGGNPQQPQAPPAGKPQ	8	1	1	P10163		1991.01	3.55164e+07	37952892	59499213	0	0.0006831	High	3.70163	High	4.11455	High	3.91621	0
	FLISGKPEGRRPQGGNQPQRPPPPPGKPQ	3	1	1	P10163		3117.68	0	1.43552e+08	1.61428e+07	0	0.1103	High	3.30861	High	3.18352	High	3.21482	0
	APPAGKPQGPPPPPQGGRPP	3	1	1	P10163		1900.02	5.55789e+07	2.67856e+07	2.66777e+06	0	1.075e-06	High	2.95505	High	5.02364	High	4.16469	0
	GPPPPPQGGRPP	11	1	1	P10163		1153.61	0	3.82954e+08	0	0.002	0.2617	High	3.68614	High	3.49598	High	3.64022	0
	SQGPPPPPGKPE	6	1	1	P10163		1187.61	0	327405086	0	0.002	0.2146	High	3.19137	High	3.18936	High	3.36998	0
	FLISGKPEGRRPQ	4	1	1	P10163		1484.84	2.14614e+07	1.8964e+07	2.66756e+07	0.002	0.2468	High	2.05252	High	2.26622	High	2.07327	0
P15516	Histatin-3 OS=Homo sapiens OX=9606 GN=HTN3 PE=1 SV=2 - [HIS3_HUMAN]	62.75	1	9	9	20	0	9.5813e+07	4.72119e+07	11.4329	47.06	2	2	23.2745	62.75	8	11	13.0447	54.9
	KRHHGYKRKFHEKHHSHRGY	3	1	1	P15516		2625.37	0	3.87684e+07	75937000	0	0.08745	High	6.35748	High	6.35162	High	7.27855	0
Q04118	Basic salivary proline-rich protein 3 OS=Homo sapiens OX=9606 GN=PRB3 PE=1 SV=2 - [PRB3_HUMAN]	68.28	1	13	13	47	150281938	8.54797e+08	309340151	50.9065	16.18	8	13	71.5673	58.9	10	19	50.3597	65.37
	GPPPPGGNPQQPLPPPAGKPQ	12	1	1	Q04118		2028.06	8627516	14030276	0	0	0.01952	High	5.29789	High	5.04451	High	5.31679	0
	GPPPPGGNPQQPLPPPAGKPQGPPPPPQGGRPH	5	1	1	Q04118		3202.67	151923984	5.76951e+08	149275666	0	0.07271	High	5.11029	High	4.02783	High	4.24342	0
	PPPPGRPQGPPPPGGNPQQPLPPPAGKPQ	5	1	1	Q04118		2854.51	98158107	6.29206e+07	7.90482e+07	0	0.0927	High	4.89358	High	3.98894	High	4.19383	0
	GPPPPGGNPQ	4	1	1	Q04118		917.449	3057563	22130816	7.94853e+07	0	0.1889	High	2.72117	High	3.26671	High	3.74929	0
	QPLPPPAGKPQ	6	1	1	Q04118		1129.64	0	0	0	0	0.2112	High	2.00857	High	2.29094	High	1.99488	0
P02814	Submaxillary gland androgen-regulated protein 3B OS=Homo sapiens OX=9606 GN=SMR3B PE=1 SV=2 - [SMR3B_HUMAN]	69.62	2	38	38	123	8.97222e+08	9.94099e+08	1185828821	111.459	69.62	22	37	134.715	69.62	29	46	124.194	67.09
	GPGFVPPPPPPPYGPG	5	1	1	P02814		1529.78	0	720544	0	0	0.1826	High	4.64498	High	3.98678	High	4.21357	0
	IPPPPPAPYGPGIFPPPPPQP	19	1	1	P02814		2130.14	0	0	6.11604e+07	0	0.2358	High	4.45351	High	4.81192	High	4.79106	0
	APPQPFGPGFVPPPPPPPY	7	1	1	P02814		1956	3.85433e+06	7.43576e+06	4.47912e+06	0	0.08885	High	4.17513	High	2.67639	High	4.28454	0
	GPGRIPPPPPAPY	4	1	1	P02814		1315.72	2.00494e+09	2.10449e+09	2.31265e+09	0	0.1794	High	3.63991	High	3.35411	High	3.32153	0
	GPGFVPPPPPPPY	10	1	1	P02814		1318.68	0	527685568	763086236	0	0.1856	High	3.59208	High	3.85179	High	3.78368	0
	FVPPPPPPPYGPG	4	1	1	P02814		1318.68	2428113	6.20692e+06	2906991	0	0.1053	High	3.32808	High	3.66015	High	3.44796	0
	RGPYPPGPLAPPQPFGPGF	5	1	1	P02814		1949.01	7.06627e+06	5.2502e+06	6.86624e+06	0	0.2364	High	3.24534	High	3.02172	High	2.59842	0
	GPYPPGPLAPPQPF	3	1	1	P02814		1434.74	5.30771e+08	3.50125e+08	4.81749e+08	0	0.2147	High	3.15093	High	3.22892	High	3.69125	0
	GPGRIPPPPPAPYGPGIFPPPPPQP	9	1	1	P02814		2497.34	3.08039e+07	7.7247e+06	3.60538e+08	0	0.001181	High	3.03042	High	3.21275	High	3.27766	0
	GPGFVPPPPPPPYGPGRIPPPPPAPY	3	1	1	P02814		2615.38	56044683	0	4.78714e+07	0	0.05451	High	2.83667	High	3.41778	High	3.85437	0
	FVPPPPPPPY	5	1	1	P02814		1107.59	0	0	1.32446e+08	0	0.2429	High	2.81089	High	2.91462	High	2.89816	0
	APPQPFGPGFVPPPPPPPYGPGR	5	1	1	P02814		2323.2	1.55953e+08	1.19592e+07	1.21708e+08	0	0.2275	High	2.79321	High	2.65902	High	2.25097	0
	GPGIFPPPPPQP	5	1	1	P02814		1200.64	0	0	0	0.002	0.2903	High	2.70423	High	2.78838	High	3.17997	0
P02808	Statherin OS=Homo sapiens OX=9606 GN=STATH PE=1 SV=2 - [STAT_HUMAN]	54.84	1	59	59	160	2.16989e+08	1.69346e+08	2.23387e+08	153.029	53.23	39	50	179.154	54.84	44	58	164.15	54.84
	GYGPYQPVPEQPLYPQPYQPQ	6	1	1	P02808		2446.17	5.39102e+07	5.25745e+07	5.3464e+07	0	0.0001938	High	4.6092	High	5.30205	High	4.764	0
	YQPVPEQPLYPQPYQPQYQQYT	6	1	1	P02808		2755.31	2.32601e+07	19288285	2.17985e+07	0	0.03358	High	4.33124	High	4.37994	High	4.51137	0
	YGPYQPVPEQPLYPQPYQPQ	8	1	1	P02808		2389.16	2.90233e+07	2.88203e+07	2.72333e+07	0	0.06172	High	4.21749	High	3.88998	High	4.20498	0
	IGRFGYGYGPY	3	1	1	P02808		1249.6	6.14534e+07	61410640	6.05659e+07	0	0.1473	High	4.16714	High	4.09253	High	3.75159	0
	YQPVPEQPLYPQPYQPQ	6	1	1	P02808		2072.01	8.54731e+07	76285930	8.50528e+07	0	0.1769	High	4.15842	High	3.85345	High	3.99612	0
	GPYQPVPEQPLYPQPY	3	1	1	P02808		1872.92	3.46715e+07	29222465	3.08011e+07	0	0.08387	High	3.96835	High	3.39526	High	3.79935	0
	GPYQPVPEQPLYPQPYQPQ	6	1	1	P02808		2226.08	4.78054e+07	4.8614e+07	4.63999e+07	0	0.1207	High	3.90278	High	4.16089	High	3.80874	0
	YPQPYQPQYQQYTF	4	1	1	P02808		1850.84	8.30872e+07	7.36527e+07	7.93426e+07	0	0.1599	High	3.58948	High	3.07803	High	3.15177	0
	YGPYQPVPEQPLYPQPY	4	1	1	P02808		2035.98	7859595	8.49462e+06	8.36054e+06	0	0.0977	High	3.30977	High	3.65848	High	3.35133	0
	YQPVPEQPLYPQPYQP	3	1	1	P02808		1943.95	6.423e+06	5.13666e+06	5.62646e+06	0	0.1972	High	3.27043	High	3.02443	High	3.01805	0
	IGRFGYGYGPYQPVPEQPLYPQPYQPQ	4	1	1	P02808		3139.53	5.02324e+07	4.06636e+07	3.7808e+07	0	0.0008448	High	3.22851	High	3.17631	High	3.30276	0
	GYGYGPYQPVPEQPL	6	1	1	P02808		1664.8	3.99578e+08	3.58099e+08	3.84378e+08	0	0.001268	High	3.10602	High	3.30055	High	3.26124	0
	YGYGPYQPVPEQPLYPQPYQPQ	6	1	1	P02808		2609.24	8.67014e+06	1.01728e+07	7548228	0	0.1904	High	3.05771	High	3.35538	High	3.32464	0
	GPYQPVPEQPLYPQPYQP	3	1	1	P02808		2098.03	1.488e+06	681215	1.27985e+06	0	0.171	High	2.9558	High	3.71774	High	3.31771	0
	YQPVPEQPLYPQPY	3	1	1	P02808		1718.84	9.21959e+06	9.17664e+06	8.17248e+06	0	0.1799	High	2.87393	High	3.3556	High	3.39488	0
	GRFGYGYGPYQPVPEQPLYPQPYQPQ	4	1	1	P02808		3026.44	5.26749e+06	0	5.81361e+06	0	0.1688	High	2.83253	High	3.09518	High	3.18033	0
	GYGPYQPVPEQPLYPQPYQP	3	1	1	P02808		2318.11	1.97217e+06	1.80397e+06	2.05445e+06	0	0.2329	High	2.79746	High	2.8365	High	2.66963	0
	GYGPYQPVPEQPL	3	1	1	P02808		1444.71	57084081	47436301	22540377	0	0.2168	High	2.66195	High	2.65641	High	2.70132	0
	VPEQPLYPQPYQPQ	3	1	1	P02808		1683.84	15459320	6.28061e+06	12688101	0	0.1807	High	2.63995	High	2.58984	High	2.39023	0
	GRFGYGYGPYQPVPEQPL	4	1	1	P02808		2024.99	1.98369e+07	1.91473e+07	1.8404e+07	0	0.08026	High	2.61109	High	2.65023	High	2.739	0
	FGYGYGPYQPVPEQPL	3	1	1	P02808		1811.86	4.0844e+07	36368739	3.94507e+07	0	0.2436	High	2.55594	High	2.16967	High	3.2479	0
	YQPVPEQPLYPQPYQPQYQQ	3	1	1	P02808		2491.19	1.52116e+06	5.44784e+06	5.74494e+06	0	0.1543	High	2.4926	High	3.40174	High	3.16149	0
	IGRFGYGYGPYQPVPEQPL	3	1	1	P02808		2138.07	7.18863e+07	7.166e+07	7.27409e+07	0	0.2345	High	2.42125	High	3.42896	High	3.18615	0
	GYGYGPYQPVPEQPLYPQ	3	1	1	P02808		2052.97	6.22586e+06	5.08609e+06	5.83712e+06	0.002	0.2377	High	3.20828	High	3.59693	High	2.56603	0
	GYGYGPYQPVPEQPLYPQPYQPQ	4	1	1	P02808		2666.26	1.65917e+08	5.61973e+07	1.58525e+08	0.002	0.3169	High	3.14042	High	3.10189	High	3.5799	0
	QPLYPQPYQPQYQQYT	3	1	1	P02808		2041.97	9.92065e+06	5.37112e+06	9.45552e+06	0.002	0.2488	High	2.72491	High	3.13541	High	3.36789	0
	GYGYGPYQPVPE	3	1	1	P02808		1326.6	2.59224e+07	1.45318e+07	16306508	0.002	0.2847	High	2.51677	High	3.07409	High	2.7559	0
P15515	Histatin-1 OS=Homo sapiens OX=9606 GN=HTN1 PE=1 SV=2 - [HIS1_HUMAN]	43.86	1	21	21	53	2.82344e+08	2.62915e+08	4.62793e+07	45.8239	43.86	12	14	61.5825	43.86	20	21	50.0612	43.86
	HHSHREFPFYGDYGSNY	6	1	1	P15515		2112.9	24795978	3.29812e+07	26434780	0	0.07248	High	4.43768	High	3.87455	High	4.37153	0
	YGDYGSNYLYDN	3	1	1	P15515		1443.57	1.40823e+08	0	59963216	0	0.1123	High	4.20511	High	4.2549	High	4.49846	0
	HEKHHSHREFPFY	4	1	1	P15515		1750.82	8.51947e+06	1.57929e+07	0	0	0.1617	High	4.10662	High	4.35468	High	3.39681	0
	REFPFYGDYGSNY	3	1	1	P15515		1614.69	11445882	2.41929e+06	1.34323e+07	0	0.2006	High	4.02259	High	4.59778	High	3.31597	0
	HREFPFYGDYGS	3	1	1	P15515		1474.64	3.69315e+07	4.00628e+07	3.76099e+07	0	0.1311	High	3.2702	High	3.40799	High	3.44953	0
	SHREFPFYGDY	3	1	1	P15515		1417.62	6.38636e+06	7.62656e+06	6.47949e+06	0	0.1825	High	3.12893	High	2.93358	High	2.95705	0
	FYGDYGSNYLYDN	3	1	1	P15515		1590.64	11864244	8.67167e+06	1.00557e+07	0	0.1514	High	3.10933	High	3.33668	High	3.94954	0
	GDYGSNYLYD	3	1	1	P15515		1166.46	5.14611e+06	5.51099e+06	4.93532e+06	0	0.2433	High	3.10884	High	3.36811	High	3.14573	0
	FHEKHHSHREFPF	4	1	1	P15515		1734.82	5.25931e+07	151217219	0	0	0.2384	High	2.48059	High	2.31662	High	2.33945	0
	GDYGSNYLY	3	1	1	P15515		1051.44	34660866	43860590	4.12648e+07	0.002	0.2602	High	3.74318	High	3.73699	High	3.71524	0
	SHREFPFYGDYGS	3	1	1	P15515		1561.67	1.0151e+07	9.6811e+06	1.0209e+07	0.002	0.235	High	3.28171	High	3.84093	High	3.3969	0
P01833	Polymeric immunoglobulin receptor OS=Homo sapiens OX=9606 GN=PIGR PE=1 SV=4 - [PIGR_HUMAN]	8.77	1	9	9	28	5.7337e+07	4.46074e+07	4.67068e+07	33.6627	5.63	7	10	28.0782	8.77	6	8	32.5435	6.28
	AIQDPRLFAEEKAVADTR	7	1	1	P01833		2030.07	5.52831e+07	54431505	5.31207e+07	0	0.09498	High	4.34021	High	3.86323	High	3.54187	0
	ASVDSGSSEEQGGSSRAL	3	1	1	P01833		1723.77	6.40317e+06	5.68795e+06	3.62966e+06	0	0.09491	High	4.10617	High	4.34919	High	4.91769	0
	LFAEEKAVADTRDQADGSR	6	1	1	P01833		2079.02	77916269	5.61075e+07	58420478	0	2.243e-06	High	3.79984	High	4.88587	High	4.24242	0
	FAEEKAVADTR	3	1	1	P01833		1236.62	4.55987e+06	5.93172e+06	3.57481e+06	0	0.09084	High	3.2464	High	3.35735	High	3.26326	0
	LFAEEKAVADTR	3	1	1	P01833		1349.71	2.3158e+07	2.32833e+07	2.3883e+07	0	0.1022	High	3.08622	High	3.32338	High	3.0939	0
Q8TAX7	Mucin-7 OS=Homo sapiens OX=9606 GN=MUC7 PE=1 SV=2 - [MUC7_HUMAN]	11.67	1	10	10	21	1.66422e+07	1.80725e+07	8.52226e+06	27.5333	8.49	5	6	21.7804	9.81	6	7	17.2115	11.14
	ELPHYPGLLAHQKPF	5	1	1	Q8TAX7		1746.94	7.80606e+06	1.08242e+07	1.11617e+07	0	0.1631	High	4.24585	High	2.77387	High	3.419	0
	LNRIIDDMVEQ	3	1	1	Q8TAX7		1345.68	5.90864e+06	9.64982e+06	8.4842e+06	0.002	0.1888	High	3.49772	High	3.90267	High	3.35241	0
	SHFELPHYPGLL	3	1	1	Q8TAX7		1409.72	7.89421e+06	6.45104e+06	3.63262e+06	0.002	0.3095	High	2.74946	High	2.53146	High	2.35572	0
P08670	Vimentin OS=Homo sapiens OX=9606 GN=VIM PE=1 SV=4 - [VIME_HUMAN]	3.65	1	1	1	3	1.25799e+07	1.65819e+07	1.45421e+07	4.23718	3.65	1	1	3.14454	3.65	1	1	2.92286	3.65
	RDGQVINETSQHHDDLE	3	1	1	P08670		1992.9	1.25799e+07	1.65819e+07	1.45421e+07	0	0.1284	High	4.23718	High	3.14454	High	2.92286	0
Q96DR5	BPI fold-containing family A member 2 OS=Homo sapiens OX=9606 GN=BPIFA2 PE=1 SV=2 - [BPIA2_HUMAN]	12.85	1	4	4	9	1.33239e+07	2.36576e+07	3.0605e+07	8.90896	12.85	3	3	9.57304	8.03	3	3	10.1962	7.23
	IQQVVDNPQHKTQLQTLI	4	1	1	Q96DR5		2103.16	3.13176e+07	2.81325e+07	2.60063e+07	0	0.09793	High	3.22946	High	3.84547	High	3.88323	0
Q16378	Proline-rich protein 4 OS=Homo sapiens OX=9606 GN=PRR4 PE=1 SV=3 - [PROL4_HUMAN]	23.88	1	5	5	15	1.55841e+07	1.28456e+07	1.05192e+07	12.3456	17.16	4	5	13.6953	23.88	4	5	13.6452	23.88
	SLPRFPSVSLQ	3	1	1	Q16378		1230.68	1.92021e+07	8.91416e+06	14026204	0	0.108	High	2.88917	High	3.14452	High	3.48093	0
	SLPRFPSVSLQEA	3	1	1	Q16378		1430.77	1.64451e+07	1.87125e+07	12436208	0	0.1835	High	2.63158	High	2.58476	High	2.79377	0
	SLQEASSFFQRDRPA	5	1	1	Q16378		1738.85	11105225	1.09101e+07	0	0	0.1947	High	2.61528	High	2.42425	High	2.4149	0
