# Supplementary material for: Proteomic Profiling of Pre- and Post-Surgery Saliva of Glioblastoma Patients II: A Preliminary Investigation of the Complementary Low Molecular Mass Fraction
Source: Int J Mol Sci. 2025 Oct 14;26(20):9995. doi: 10.3390/ijms26209995 (PMC12562582; doi:10.3390/ijms26209995)
Supplement: Supplementary file 1 [file ijms-26-09995-s001.zip › ijms-3892957-supplementary/TableS2.xlsx]

## Sheet: Sal_NDT0_A
List of the peptide sequences identified by software elaboration of LC-MS raw data in triplicate: 1064 total peptide sequences (filters applied: high confidence (HIGH) and rank1 peptide).
Number sequences	Sequence	# PSMs	# Proteins	# Protein Groups	Protein Group Accessions	Modifications	MH+ [Da]	A5: Area	B5: Area	C5: Area	q-Value	PEP	A2	XCorr A2	B2	XCorr B2	C2	XCorr C2	# Missed Cleavages
1	GRPQGPPQQGGHQQGPPPPPPGKPQGPPPQGGRPQ	316	1	1	P02810		3492.78	1.46089e+09	1.73643e+09	2340251150	0	1.572e-12	High	10.6851	High	9.67635	High	10.5135	0
2	DGPQQGPPQQGGQQQQGPPPPQGKPQ	34	1	1	P02810		2661.28	1.44437e+08	2.13666e+08	2.16098e+08	0	3.743e-14	High	9.47388	High	8.0513	High	8.25834	0
3	NDGPQQGPPQQGGQQQQGPPPPQGKPQ	45	1	1	P02810		2775.32	7.63733e+08	875767560	1.01905e+09	0	3.002e-14	High	9.04243	High	9.0054	High	8.30265	0
4	GPPQQGGHQQGPPPPPPGKPQGPPPQ	38	1	1	P02810		2559.29	117583626	155661113	168621583	0	4.936e-12	High	8.93986	High	8.26783	High	8.43042	0
5	GPPQQGGHQQGPPPPPPGKPQGPPPQGGRPQ	83	1	1	P02810		3054.56	811759153	1.51787e+09	2792867449	0	1.367e-10	High	8.52633	High	7.19977	High	6.31659	0
6	PQGPPQQGGHQQGPPPPPPGKPQ	19	1	1	P02810		2308.16	62195312	105474095	2.28455e+08	0	1.23e-15	High	8.453	High	8.54937	High	8.67512	0
7	NDGPQQGPPQQGGQQQQGPPPPQGKPQGPPQQ	11	1	1	P02810		3282.56	26863672	78148697	8.06284e+07	0	4.215e-05	High	8.33219	High	9.08297	High	8.78794	0
8	PQGPPQQGGHQQGPPPPPPGKPQGPPPQGGRPQ	10	1	1	P02810		3279.66	0	33065016	87982882	0	6.541e-10	High	8.15513	High	7.10333	High	7.98786	0
9	NDGPQQGPPQQGGQQQQGPPPPQG	16	1	1	P02810		2422.11	1.35553e+08	272403411	2.5875e+08	0	6.313e-14	High	8.13291	High	7.68813	High	8.24947	0
10	GPPSPPGKPQGPPPQGGNQPQGPPPPPGKPQGPPPQGGNKPQGPPPPGKPQ	3	1	1	P02812		4884.5	3.3679e+07	6985239	0	0	3.144e-07	High	8.02473	High	7.73894			0
11	SPPGKPQGPPQQEGNNPQGPPPPAGGNPQQPQAPPAGQPQGPP	15	2	2	P04280;P02812		4177.02	1.51301e+09	1.3319e+09	1.34858e+09	0	0.001348	High	7.96019	High	8.88863	High	8.59587	0
12	GPPQQGGHQQGPPPPPPGKPQ	480	1	1	P02810		2083.05	4.5202e+08	858002439	1448341557	0	2.33e-09	High	7.83173	High	7.61476	High	7.52795	0
13	GPPPQGGNQPQGPPPPPGKPQGPPPQGGNKPQGPPPPGKPQ	44	2	2	P04280;P02812		3942.01	1.50181e+09	1918755642	1778531202	0	2.332e-06	High	7.82156	High	8.13173	High	8.37918	0
14	GPPPQGGNQPQGPPPPPGKPQGPPPQ	12	2	2	P04280;P02812		2505.27	69448451	78657251	67698818	0	5.18e-11	High	7.77123	High	7.18588	High	7.2515	0
15	SPPGKPQGPPPQGGNQPQGPPPPPGKPQGPPPQGGNKPQGPPPPGKPQGPPPQGGSKS	2	1	1	P02812		5525.85	0	174273310	0	0	0.01087	High	7.70006	High	7.86532			0
16	SPPGKPQGPPPQGGNQPQGPPPPPGKPQGPPPQGGNKPQGPPPPGKPQGPPPQGDNKS	11	1	1	P02812		5610.84	6.24586e+08	6.07295e+08	561108208	0	0.005152	High	7.57798	High	7.99498	High	7.73547	0
17	GPPQQEGNNPQGPPPPAGGNPQQPQAPPAGQPQGPPRPPQGGRPS	19	2	2	P04280;P02812		4418.16	8.36006e+08	9.20729e+08	9.39561e+08	0	6.811e-09	High	7.47361	High	7.29363	High	7.37593	0
18	GPPPQGGNQPQGPPPPPGKPQGPPPQGGNKPQGPPPPGKPQGPPPQGDNKSQ	4	1	1	P02812		5047.52	0	169061332	170163889	0	9.899e-08	High	7.41782	High	7.03306	High	8.27401	0
19	GPPPQGGNQPQGPPPPPGKPQGPPPQGGNKPQGPPPPG	6	2	2	P04280;P02812		3588.81	69684798	1.20923e+08	110374241	0	2.294e-07	High	7.40946	High	6.62642	High	7.72067	0
20	SPPGKPQGPPPQGGNQPQGPPPPPGKPQ	72	2	2	P04280;P02812		2720.39	3.01593e+08	788411906	1146354336	0	5.546e-11	High	7.39968	High	6.85602	High	7.22168	0
21	SPPGKPQGPPPQGGNQPQGPPPPPGKPQGPPPQGGNKPQ	43	2	2	P04280;P02812		3777.92	4.0663e+08	1.88414e+09	1840350165	0	1.666e-07	High	7.39041	High	7.05619	High	6.92116	0
22	GPPQQEGNNPQGPPPPAGGNPQQPQAPPAGQPQGPPRPPQ	4	2	2	P04280;P02812		3963.92	1.82816e+08	1.5297e+08	1.64367e+08	0	8.144e-12	High	7.35524	High	6.64935	High	7.11394	0
23	SPPGKPQGPPPQGGNQPQGPPPPPGKPQGPPPQGGNKPQGPPPPGKPQ	24	2	2	P04280;P02812		4633.38	1.74351e+09	1680131937	1568430393	0	0.0008012	High	7.2096	High	8.38225	High	7.67955	0
24	GKVGAHAGEYGAEALERM	6	1	1	P69905		1845.89	3.06253e+07	37866640	3.33238e+07	0	8.941e-17	High	7.17327	High	5.63103	High	7.4094	0
25	GPPPPAGGNPQQPQAPPAGQPQGPP	38	2	2	P04280;P02812		2339.15	5.21259e+09	4.98123e+09	4.78762e+09	0	2.189e-10	High	7.16857	High	7.24354	High	7.23809	0
26	GRPQGPPQQGGHQQGPPPPPPGKPQGPPPQ	22	1	1	P02810		2997.52	1.58114e+08	2.06402e+08	413868456	0	9.46e-07	High	7.09435	High	6.67877	High	6.27248	0
27	KPQGPPPQGGNQPQGPPPPPGKPQGPPPQGGNKPQ	9	2	2	P04280;P02812		3439.76	14285791	25618689	3.0847e+07	0	5.047e-06	High	7.04464	High	4.87043	High	6.59093	0
28	GRPQGPPQQGGHQQGPPPPPPGKPQGPPPQGGRPQGPPQGQSPQ	35	1	1	P02810		4369.18	1251938371	2571062092	6151450918	0	0.0004091	High	7.00204	High	10.1148	High	9.60827	0
29	GPPSPPGKPQGPPPQGGNQPQGPPPPPGKPQGPPPQGGNKPQ	4	1	1	P02812		4029.05	3.2944e+07	3.19055e+07	1.24052e+07	0	8.116e-07	High	6.98347	High	6.44287	High	5.0803	0
30	SPPGKPQGPPPQGGNQPQGPPPPPGKPQGPPPQ	9	2	2	P04280;P02812		3196.63	6.21968e+07	61545864	5.59694e+07	0	0.0004305	High	6.98118	High	7.40686	High	7.33898	0
31	GPPPQGGNQPQGPPPPPGKPQGPPPQGGNKPQ	82	2	2	P04280;P02812		3086.56	607745389	1239388380	2.47681e+09	0	1.453e-08	High	6.97811	High	6.45414	High	6.59178	0
32	DEERQGPPLGGQQSQPSAGDGNQNDGPQQGPPQQGGQQQQGPPPPQGKPQGPPQQGGHPPPPQGRPQGPPQQGGHPRPP	2	1	1	P02810		8026.81	0	6.5443e+07	0	0	0.002046	High	6.83407	High	5.59452			0
33	SPPGKPQGPPPQGGNQPQGPPPPPGKPQGPPPQGGNKPQGPPPPGKPQGPPPQ	2	2	2	P04280;P02812		5109.63	81167705	0	9.70597e+07	0	6.204e-07	High	6.80619			High	6.15968	0
34	GPPSPPGKPQGPPPQGGNQPQGPPPPPGKPQ	9	1	1	P02812		2971.51	49679473	4.5787e+07	2.23463e+07	0	0.001903	High	6.70067	High	6.78639	High	6.27886	0
35	GRPQGPPQQGGHQQGPPPPPPGKPQ	612	1	1	P02810		2521.29	2.08786e+09	2.41467e+09	2235663813	0	4.188e-17	High	6.68788	High	9.26967	High	10.0303	0
36	YQPVPEQPLYPQPYQPQYQ	8	1	1	P02808		2363.14	8.72094e+06	9.75103e+06	1.011e+07	0	3.998e-12	High	6.67985	High	6.36432	High	6.84831	0
37	NDGPQQGPPQQGGQQQQGPPPPQGKPQGPPQQGGHPPPPQGRPQ	21	1	1	P02810		4488.16	3.06083e+08	268848224	1.32183e+09	0	1.804e-07	High	6.67466	High	7.09658	High	7.38206	0
38	SPPGKPQGPPQQEGNNPQGPPPPAGGNPQQPQAPPAGQPQGPPRPPQGGRPSRPP	8	2	2	P04280;P02812		5459.72	2.1459e+08	2.16091e+08	212093777	0	1.02e-06	High	6.66214	High	6.55066	High	7.05654	0
39	GPPQQEGNNPQGPPPPAGGNPQ	17	2	2	P04280;P02812		2134.99	1.42315e+08	302684376	299032748	0	8.112e-10	High	6.62563	High	6.36545	High	6.76608	0
40	GPPQQEGNNPQGPPPPAGGNPQQPQAPPAGQPQGPPRPPQGGRPSRPP	8	2	2	P04280;P02812		4768.36	143764350	7.3493e+07	4.24166e+07	0	2.175e-09	High	6.61835	High	4.05636	High	5.07591	0
41	SPPGKPQGPPQQEGNNPQGPPPPAGGNPQQPQAPPAGQPQGPPRPPQGGRPS	19	2	2	P04280;P02812		5109.51	1.43475e+09	1.33062e+09	1294097861	0	0.005981	High	6.61679	High	6.95152	High	6.64271	0
42	GQQQQGPPPPQGKPQGPPQQGGHPPPPQGRPQ	14	1	1	P02810		3284.64	1.54332e+08	1.97185e+08	1.84641e+08	0	0.002838	High	6.56983	High	6.81434	High	5.92891	0
43	NDGPQQGPPQQGGQQQQGPPPPQGKPQGPPQQGGHPPPPQG	7	1	1	P02810		4106.96	99098385	1.60871e+08	1.53493e+08	0	0.001927	High	6.54756	High	6.9882	High	6.00522	0
44	KPQGPPPQGGNKPQGPPPPGKPQ	14	2	2	P04280;P02812		2285.22	33994400	5.85731e+07	0	0	6.83e-09	High	6.54635	High	5.50596	High	6.27816	0
45	RPQGPPPPGGNPQQPLPPPAGKPQGPPPPPQGGRPH	6	1	1	Q04118		3583.88	1.05386e+08	8.50342e+07	84368651	0	3.681e-06	High	6.54595	High	5.63679	High	5.93648	0
46	GPPPAGGNPQQPQAPPAGKPQGPPPPPQGGRPPRPA	7	1	1	P10163		3449.79	7.57241e+07	6.39334e+07	60576797	0	0.0005485	High	6.53538	High	7.16092	High	6.37573	0
47	YQKVVAGVANALAHKYH	45	2	2	P68871;P02042		1869.01	1.79494e+09	1.54783e+09	1.51385e+09	0	1.928e-11	High	6.53421	High	6.03312	High	5.83512	0
48	GPPPAGGNPQQPQAPPAGKPQGPPPPPQGGRPP	32	1	1	P10163		3125.61	1490569525	1317128486	1.25163e+09	0	1.789e-10	High	6.41877	High	5.81012	High	6.3219	0
49	GPPPQGGNQPQGPPPPPGKPQGPPP	9	2	2	P04280;P02812		2377.21	30905483	0	29373582	0	1.322e-09	High	6.41286	High	6.0524	High	6.67316	0
50	GPPQQEGNNPQGPPPPAGGNPQQPQAPPAGQPQ	19	2	2	P04280;P02812		3234.53	4.26932e+08	3.92312e+08	3.78818e+08	0	4.634e-11	High	6.40114	High	5.53938	High	5.6157	0
51	AGDGNQNDGPQQGPPQQGGQQQQGPPPPQGKPQGPPQQGGHPPPPQGRPQ	6	1	1	P02810		5030.37	1.38055e+07	116699873	1.68907e+08	0	3.817e-08	High	6.39462	High	5.10574	High	7.80627	0
52	AGDGNQNDGPQQGPPQQGGQQQQGPPPPQGKPQGPPQQGGHPPPPQGRPQGPPQQGGHPRPP	4	1	1	P02810		6236	1.2535e+07	413927303	501580707	0	0.002942	High	6.37541	High	5.75405	High	4.10166	0
53	SPPGKPQGPPPQGGNQPQGPPPPPGKPQGPPPQGGNKPQGPPPPGKPQGPPPQGDNKSQ	2	1	1	P02812		5738.88	0	0	1.49276e+08	0	0.0001432	High	6.35255			High	7.0912	0
54	KPQGPPPQGGNQPQGPPPPPGKPQGPPPQGGNKPQGPPPPGKPQ	3	2	2	P04280;P02812		4295.22	1.47566e+07	8.05962e+07	74277063	0	5.862e-05	High	6.31112	High	5.12063	High	5.27864	0
55	GPPPQGGNQPQGPPPPPGKPQGPPPQGGNKPQGPPPPGKPQGPPPQGDKSRS	6	1	1	P02812		5048.55	0	0	0	0	0.05626	High	6.28175	High	6.02147	High	6.112	0
56	SQPSAGDGNQNDGPQQGPPQQGGQQQQGPPPPQGKPQGPPQQGGHPPPPQGRPQ	3	1	1	P02810		5429.54	0	71149088	0	0	0.007695	High	6.26253	High	6.7463			0
57	SPPGKPQGPPPQGGNQPQGPPPPPGKPQGPPPQGGNKPQGPPPPGKPQGPPPQGDKSRS	2	1	1	P02812		5739.89	141606988	143178791	0	0	0.04735	High	6.23477	High	6.38691			0
58	GPPQQGGHQQGPPPPPPGKPQGPPPQGGRPQGPPQGQSPQ	42	1	1	P02810		3930.95	7.29369e+08	1407324188	2.40678e+09	0	9.208e-08	High	6.21799	High	6.69344	High	7.88529	0
59	GPPPPAGGNPQQPQAPPAGQPQGPPRPP	6	2	2	P04280;P02812		2689.36	6.65558e+07	6.40428e+07	5.86918e+07	0	3.85e-12	High	6.16279	High	6.02295	High	5.47809	0
60	GPYQPVPEQPLYPQPYQPQYQQ	4	1	1	P02808		2645.27	2.2108e+06	1.90517e+06	3.44192e+06	0	2.118e-08	High	6.15302	High	4.92579	High	5.58645	0
61	GPPQQEGNNPQGPPPPAGGNPQQPQAPPAGQPQGPPRPPQGGRPSRPPQ	18	2	2	P04280;P02812		4896.41	5.33144e+08	4.98778e+08	4.87589e+08	0	0.001378	High	6.13937	High	6.38005	High	5.57851	0
62	SPPGKPQGPPQQEGNNPQGPPPPAGGNPQQPQAPPAGQPQ	18	2	2	P04280;P02812		3925.9	7.51954e+08	7.38284e+08	7.19561e+08	0	3.131e-08	High	6.13024	High	5.60288	High	6.16287	0
63	GPPPPGKPQGPPPAGGNPQQPQAPPAGKPQGPPPPPQGGRPP	8	1	1	P10163		3981.07	1.1256e+08	117083891	1.06761e+08	0	1.22e-06	High	6.09069	High	4.31871	High	6.20721	0
64	ASVDSGSSEEQGGSSRAL	15	1	1	P01833		1723.78	23819601	4.73655e+07	4.42049e+07	0	4.37e-07	High	6.08757	High	5.68	High	5.84211	0
65	GPPPQGGNQPQGPPPPPGKPQGPPPQGGNKPQGPPPPGKPQGPPPQGGSKS	8	1	1	P02812		4834.45	4.32828e+08	6.53487e+08	5.80593e+08	0	0.002628	High	6.08665	High	8.13106	High	6.65163	0
66	GPPPQGGNQPQGPPPPPGKPQ	83	2	2	P04280;P02812		2029.03	1.65305e+07	2518957590	2124543408	0	3.609e-07	High	6.06479	High	5.61188	High	5.44548	0
67	GPPQQEGNKPQGPPPPGKPQGPPPAGGNPQQPQAPPAGKPQGPPPPPQGGRPP	12	1	1	P10163		5141.62	541296241	4.96263e+08	4.99558e+08	0	4.498e-07	High	6.04285	High	5.03698	High	5.24447	0
68	SPPGKPQGPPPQGGNQPQGPPPPPGKPQGPPPQGGNKPQGPPPPGKPQGPPAQGGSKSQSAR	4	1	1	P04280		5942	3.34226e+07	3.12421e+07	1.6599e+07	0	0.0004841	High	6.03438	High	6.19438	High	6.47862	0
69	IDEERQGPPLGGQQSQPSAGDGNQ	18	1	1	P02810		2465.12	2.68179e+08	279759130	2.74393e+08	0	2.939e-09	High	6.00449	High	5.17147	High	5.60581	0
70	GPPPQGGNQPQGPPPPPG	42	2	2	P04280;P02812		1675.82	1.42316e+08	2.37064e+08	1.92343e+08	0	1.451e-06	High	5.98793	High	5.41393	High	5.38471	0
71	GYGPYQPVPEQPLYPQPYQPQ	38	1	1	P02808		2446.17	0	2.30979e+08	2.55906e+08	0	8.032e-10	High	5.90167	High	6.066	High	6.11657	0
72	GGDSEQFIDEERQGPPLGGQQSQPS	4	1	1	P02810		2643.19	4.92498e+06	4.82516e+06	0	0	4.892e-07	High	5.88573	High	4.99147			0
73	SLIAGNPQGPSPQGGNKPQGPPPPPGKPQGPPPQGGNKPQ	2	1	1	P04280		3856.97	2.13421e+07	1.98172e+07	0	0	0.007464	High	5.85641	High	6.22327			0
74	PQGPPPPGGNPQQPLPPPAGKPQ	19	1	1	Q04118		2253.17	3.53627e+08	337165117	3.30039e+08	0	1.846e-12	High	5.81389	High	5.92154	High	6.19815	0
75	DGGDSEQFIDEERQGPPLGGQQ	2	1	1	P02810		2359.04	4.78814e+06	0	0	0	6.03e-09	High	5.7963			High	5.26977	0
76	GNPQGAPPQGGNKPQGPPSPPGKPQGPPPQGGNQPQGPPPPPGKPQ	5	1	1	P02812		4399.2	9.50011e+07	104538232	0	0	2.833e-05	High	5.72088	High	5.6131			0
77	YQPVPEQPLYPQPYQPQYQQ	3	1	1	P02808		2491.19	7.59625e+06	5.29996e+06	1.01313e+07	0	0.0001644	High	5.71482	High	5.82712	High	5.31311	0
78	YGPYQPVPEQPLYPQPYQPQ	33	1	1	P02808		2389.15	0	109632552	1.41625e+08	0	8.641e-10	High	5.64464	High	5.45009	High	5.27654	0
79	GPPQQEGNKPQGPPPPGKPQGPPPAGGNPQQPQAPPAGKPQ	10	1	1	P10163		4007.03	40470917	1.92554e+08	1.92547e+08	0	3.806e-05	High	5.64186	High	4.7029	High	4.81645	0
80	YQPVPEQPLYPQPYQPQYQQY	9	1	1	P02808		2654.26	0	1.48848e+07	1.96998e+07	0	4.43e-10	High	5.64069	High	5.28344	High	5.58671	0
81	GPPPQGGNQPQGPPPPPGKPQGPPQQGGNRPQGPPPPGKPQ	2	1	1	P04280		4001.02	0	24632478	0	0	0.01696	High	5.60473	High	6.04768			0
82	SPPGKPQGPPPQGGNQPQGPPPPPGKPQGPPP	6	2	2	P04280;P02812		3068.58	1.96882e+07	3.3541e+07	15674729	0	3.403e-05	High	5.59245	High	4.2532	High	5.67994	0
83	GPPQQEGNNPQGPPPPAGGNPQQPQ	13	2	2	P04280;P02812		2488.16	3.84847e+08	375504577	3.64865e+08	0	0.00432	High	5.57898	High	5.78795	High	5.41686	0
84	SPPGKPQGPPQQEGNNPQGPPPPAGGNPQQPQAPPAGQPQGPPRPPQGGRPSRPPQ	10	2	2	P04280;P02812		5587.79	6.92785e+08	690878637	6.88382e+08	0	0.000674	High	5.57422	High	5.65751	High	6.53296	0
85	GPYQPVPEQPLYPQPYQPQ	21	1	1	P02808		2226.09	9.58019e+07	1.0719e+08	1.08378e+08	0	1.37e-08	High	5.56644	High	5.30977	High	5.27115	0
86	GGNPQQPQAPPAGKPQGPPPPPQGGRPP	6	1	1	P10163		2706.39	1.69234e+07	3.35677e+07	3.47189e+07	0	1.064e-05	High	5.55346	High	4.69372	High	4.57846	0
87	SLIAGNPQGPSPQGGNKPQGPPPPPGKPQ	3	1	1	P04280		2799.46	42456905	3.76089e+07	5.24422e+06	0	1.966e-06	High	5.53923	High	3.94426	High	4.98897	0
88	QGPPQQGGHQQGPPPPPPGKPQ	11	1	1	P02810		2211.11	4.50023e+07	5.91207e+07	39439456	0	0.00165	High	5.53478	High	5.56725	High	5.14672	0
89	NDGPQQGPPQQGGQQQQGPPPPQGKPQGPPQQGGHPPPPQGRPQGPPQQGGHPRPP	26	1	1	P02810		5693.8	1262216151	1.33514e+08	5.64068e+09	0	0.001602	High	5.52018	High	5.00477	High	5.154	0
90	SLIAGNPQGAPPQGGNKPQGPPSPPGKPQ	6	1	1	P02812		2773.44	5.28952e+07	4.71287e+07	45699957	0	3.548e-06	High	5.51419	High	4.54998	High	4.68689	0
91	GPPPPGGNPQQPLPPPAGKPQ	56	1	1	Q04118		2028.07	3365083151	3.45572e+09	3163834641	0	6.994e-08	High	5.51393	High	5.3284	High	5.16031	0
92	QGPQRPPPEGLLPRPPGDSGNQDDGPQ	3	1	1	Q16378		2806.35	0	0	0	0	3.922e-05	High	5.49877	High	5.03769			0
93	NDGPQQGPPQQGGQQQQGPPPPQGKPQGPPQQGGHPPPPQ	5	1	1	P02810		4049.93	0	5.75591e+07	5.42941e+07	0	0.005128	High	5.47542	High	6.54972	High	6.03908	0
94	FIDEERQGPPLGGQQ	10	1	1	P02810		1670.81	1.16874e+07	1.02875e+07	9045073	0	2.576e-07	High	5.46897	High	5.32142	High	5.0728	0
95	ADSGEGDFLAEGGGVR	1	1	1	P02671		1536.69	3453319	0	0	0	8.245e-08	High	5.43409					0
96	QPQGPPPPPGKPQGPPP	6	2	2	P04280;P02812		1672.88	0	29544994	24078313	0	8.579e-06	High	5.43342	High	4.18134	High	5.66746	0
97	GPPQQEGNNPQGPPPPAGGNPQQPQAPPAG	7	2	2	P04280;P02812		2881.37	6.06143e+07	5.61113e+07	5.64115e+07	0	5.865e-07	High	5.4221	High	4.61786	High	4.87849	0
98	GPPQQEGNNPQGPPPPAGGNPQQPQAPPAGQPQGPP	14	2	2	P04280;P02812		3485.66	4.19813e+06	3.89737e+07	39920832	0	1.979e-07	High	5.4016	High	6.75994	High	7.11462	0
99	ASVDSGSSEEQGGSSRALV	1	1	1	P01833		1822.84	1.46358e+07	0	0	0	2.861e-06	High	5.38872					0
100	RPQGPPPPGGNPQQPLPPPAGKPQ	10	1	1	Q04118		2409.28	8.04064e+07	76642455	67035661	0	1.033e-09	High	5.36779	High	6.05707	High	6.08036	0
101	GPYQPVPEQPLYPQPYQPQYQQY	5	1	1	P02808		2808.33	0	1.46354e+07	2.05909e+07	0	8.709e-10	High	5.34392	High	5.73197	High	5.91111	0
102	KPQGPPPAGGNPQQPQAPPAGKPQGPPPPPQGGRPP	10	1	1	P10163		3478.8	3.18149e+08	270614360	2.68448e+08	0	3.066e-05	High	5.34391	High	5.39076	High	5.59602	0
103	TEKAPEPHVEEDDDDELDSKL	3	1	1	P52566	N-Term(Acetyl)	2453.08	5.6858e+06	3.96749e+06	5.56361e+06	0	1.129e-07	High	5.34323	High	5.06849	High	4.28126	0
104	QPVPEQPLYPQPYQPQYQ	7	1	1	P02808		2200.07	1.33901e+07	1.54054e+07	1.35744e+07	0	2.04e-07	High	5.33565	High	5.26534	High	4.79534	0
105	SDKPDMAEIEKFDKSKL	6	1	1	P62328	N-Term(Acetyl)	2023	2.43055e+07	30317048	2.38615e+07	0	9.971e-07	High	5.32346	High	4.20985	High	5.01157	0
106	GGNPQQPLPPPAGKPQGPPPPPQGGRPH	4	1	1	Q04118		2757.44	25417513	49683508	4.64408e+07	0	9.533e-05	High	5.31753	High	4.20109	High	5.01006	0
107	QPQGPPPPPGKPQGPPPQG	13	2	2	P04280;P02812		1857.96	58611455	9.02678e+07	83336587	0	0.002378	High	5.31574	High	5.45724	High	5.08678	0
108	PQGPPPPGGNPQQPLPPPAGKPQGPPPPPQGGRPH	13	1	1	Q04118		3427.79	2.43024e+08	2.26212e+08	2.1053e+08	0	3.717e-05	High	5.31465	High	5.13894	High	4.73732	0
109	SPPGKPQGPPQQEGNNPQGPPPPAGGNPQQPQ	15	2	2	P04280;P02812		3179.54	1.40823e+08	1.20363e+08	1.19335e+08	0	4.4e-09	High	5.31399	High	5.71678	High	6.41533	0
110	GNPQGPSPQGGNKPQGPPPPPGKPQ	20	1	1	P04280		2415.22	1.3519e+08	6.27335e+08	6.5798e+08	0	6.499e-06	High	5.30312	High	4.8239	High	6.22044	0
111	KPQGPPQQEGNNPQGPPPPAGGNPQQPQAPPAGQPQGPP	12	2	2	P04280;P02812		3838.86	2.29447e+08	2.1392e+08	2.11982e+08	0	1.752e-07	High	5.29676	High	5.29038	High	6.24245	0
112	QQGPPPPQGKPQGPPQQGGHPPPPQGRPQ	3	1	1	P02810		2971.51	2.91061e+07	30875438	0	0	6.553e-05	High	5.25991	High	4.78724	High	4.37029	0
113	GKVNVDEVGGEALGRL	12	1	1	P68871		1612.87	5.75778e+07	5.08227e+07	5.54827e+07	0	6.673e-07	High	5.25874	High	4.79806	High	4.24	0
114	GPPQQGGQQQQGPPPP	5	1	1	P02810		1597.77	1.74227e+07	2.8027e+07	2.66681e+07	0	2.392e-05	High	5.25347	High	3.54947	High	2.22699	0
115	VPEQPLYPQPYQPQYQQY	14	1	1	P02808		2266.08	2.39063e+07	3.19949e+07	3.47162e+07	0	1.553e-06	High	5.2457	High	5.18491	High	5.20604	0
116	KPQGPPQQGGHPPPPQGRPQGPPQQGGHPRPP	13	1	1	P02810		3290.69	8.81485e+07	9.44174e+07	9.21531e+07	0	0.01858	High	5.2325	High	6.36859	High	5.7233	0
117	GPPPPGGNPQQPLPPPAGKPQGPPPPPQ	7	1	1	Q04118		2698.41	2.04801e+08	1.73303e+08	1.91154e+08	0	6.288e-12	High	5.22416	High	4.65617	High	4.843	0
118	AGDGNQNDGPQQGPPQQGGQQQQGPPPPQGKPQ	2	1	1	P02810		3317.52	3.29344e+07	0	10070174	0	4.774e-13	High	5.21784			High	7.78591	0
119	GNQPQGPPPPPGKPQGPPPQGGNKPQGPPPPGKPQ	12	2	2	P04280;P02812		3408.75	109735866	2.06766e+08	1.93219e+08	0	0.01048	High	5.20382	High	4.2706	High	4.30595	0
120	GYGYGPYQPVPEQPLYPQPY	29	1	1	P02808		2313.09	0	4.66511e+07	6.32299e+07	0	2.96e-09	High	5.20105	High	4.93583	High	5.07903	0
121	GPPPPAGGNPQQPQAPPAGQPQGPPRPPQ	12	2	2	P04280;P02812		2817.41	80787838	7.67739e+07	7.98597e+07	0	8.979e-08	High	5.1998	High	5.30023	High	5.4336	0
122	WGKVNVDEVGGEALGRL	6	1	1	P68871		1798.94	1.06674e+07	8.25892e+06	1.30343e+07	0	0.001441	High	5.19611	High	5.26412	High	5.22886	0
123	LNETGDEPFQYKN	3	1	1	P15104		1554.71	2.17823e+07	18627547	1.80419e+07	0	5.017e-06	High	5.193	High	4.8744	High	5.06434	0
124	SPPGKPQGPPQQEGNNPQGPPPPAGGNPQQPQAPPAGQPQGPPRPPQ	5	2	2	P04280;P02812		4655.29	1.3116e+08	1.55851e+08	3.44007e+07	0	1.605e-08	High	5.18934	High	5.21228	High	7.1538	0
125	DGGDSEQFIDEERQ	3	1	1	P02810		1624.67	6.85164e+06	4.80896e+06	7.19571e+06	0	1.672e-05	High	5.18333	High	4.75965	High	5.08328	0
126	GPYQPVPEQPLYPQPYQPQYQ	8	1	1	P02808		2517.21	1.23059e+07	1.63198e+07	1.78944e+07	0	0.0003063	High	5.1761	High	5.58429	High	4.42643	0
127	GPPPQGGRPQGPPQGQSPQ	35	1	1	P02810		1866.92	3.33831e+08	525361477	1.06491e+09	0	0.0005715	High	5.17492	High	5.88419	High	5.62642	0
128	NDGPQQGPPQQGGQQQQGPPPP	3	1	1	P02810		2237.03	0	2.92312e+07	2.47299e+07	0	0.002345	High	5.16021	High	6.15094	High	6.13229	0
129	KPQGPPPAGGNPQQPQAPPAGKPQ	7	1	1	P10163		2344.22	2.04515e+07	0	1.29801e+08	0	2.238e-06	High	5.15133			High	5.39698	0
130	GPPQQEGNNPQGPPPPAGGNPQQPQAPP	6	2	2	P04280;P02812		2753.32	5.11219e+07	4.48383e+07	4.33344e+07	0	1.95e-05	High	5.13749	High	3.40955	High	3.79193	0
131	GPPPAGGNPQQPQAPPAGKPQGPPPPPQ	9	1	1	P10163		2661.35	1.19734e+08	1.16592e+08	1.07063e+08	0	0.002207	High	5.12517	High	5.55011	High	4.58619	0
132	GKPQGPPQQEGNNPQGPPPPAGGNPQQPQAPPAGQPQGPP	3	2	2	P04280;P02812		3895.89	2.63111e+07	2.40745e+07	2.3515e+07	0	0.02149	High	5.10324	High	5.71064	High	4.59984	0
133	GNPQGPSPQGGNKPQGPPPPPGKPQGPPPQGGNKPQ	19	1	1	P04280		3472.74	7.85073e+07	2.64618e+08	191798618	0	0.01511	High	5.09111	High	5.18866	High	4.83463	0
134	VPEQPLYPQPYQPQYQQYT	4	1	1	P02808		2367.13	3.58046e+06	7.34171e+06	9.83978e+06	0	1.982e-07	High	5.08782	High	4.97502	High	4.66911	0
135	GYGPYQPVPEQPLYPQPY	24	1	1	P02808		2093	0	8.42975e+07	8.85107e+07	0	1.577e-09	High	5.05895	High	5.22046	High	5.4493	0
136	YQPVPEQPLYPQPYQPQ	25	1	1	P02808		2072.01	91996472	1.10302e+08	9.45295e+07	0	6.026e-09	High	5.05211	High	4.7154	High	4.55153	0
137	FIENEEQEYVQTVK	4	1	1	P04083		1755.84	1.23801e+07	1.05671e+07	1.14868e+07	0	3.409e-06	High	5.04916	High	4.76513	High	4.61499	0
138	NDGPQQGPPQQGGQQQ	10	1	1	P02810		1663.75	0	51886119	1.42476e+08	0	1.427e-06	High	5.03671	High	5.00615	High	2.98642	0
139	IENEEQEYVQTVK	3	1	1	P04083		1608.77	3.70585e+07	35031373	3.19475e+07	0	0.005504	High	5.03538	High	5.47237	High	4.54637	0
140	GYGYGPYQPVPEQPLYPQPYQPQYQ	6	1	1	P02808		2957.38	0	5.19344e+06	7.58862e+06	0	0.0007696	High	5.01993	High	5.68745	High	5.27666	0
141	AAHLPAEFTPAVHASLDKF	26	1	1	P69905		2022.04	1.89858e+08	314286850	3.22832e+08	0	0.0002343	High	5.01333	High	5.28425	High	4.8225	0
142	GGNPQQPQAPPAGQPQGPP	26	2	2	P04280;P02812		1822.88	501897270	4.36861e+08	4.3705e+08	0	3.3e-10	High	4.99904	High	4.71427	High	5.13783	0
143	GNKPQGPPSPPGKPQGPPPQGGNQPQGPPPPPGKPQ	3	1	1	P02812		3495.79	53609611	34105690	52949789	0	0.02098	High	4.99667	High	5.10143	High	4.99713	0
144	SPPGKPQGPPQQEGNKPQGPPPPG	13	1	1	P10163		2373.19	0	2.74232e+07	5.25565e+07	0	1.274e-08	High	4.99546	High	5.30998	High	6.18923	0
145	GPGFVPPPPPPPYGPG	34	1	1	P02814		1529.78	0	2.81677e+08	3.08847e+08	0	1.961e-05	High	4.97251	High	4.75724	High	4.79337	0
146	GPPQQEGNNPQGPPPPA	11	2	2	P04280;P02812		1681.79	1.30991e+07	50738618	60794232	0	1.341e-06	High	4.97055	High	5.03889	High	5.20048	0
147	SDKPDMAEIEKFDKSKLK	3	1	1	P62328	N-Term(Acetyl)	2151.1	101211575	60588180	9.45625e+07	0	7.589e-06	High	4.96933	High	4.29425	High	4.74127	0
148	GYGYGPYQPVPEQPLYPQP	12	1	1	P02808		2150.02	0	2.39662e+07	2.98484e+07	0	1.619e-07	High	4.93756	High	4.88036	High	4.67804	0
149	NDGPQQGPPQQGGQQQQ	12	1	1	P02810		1791.8	26193924	47883586	168132633	0	2.472e-06	High	4.8909	High	4.60792	High	4.14123	0
150	VLSGGTTMYPGIADRM	2	5	1	P60709		1668.81	4795951	5.15869e+06	0	0	9.578e-07	High	4.89053	High	4.69851			0
151	KPQGPPQQGGHPPPPQGRPQGPPQQGGHP	6	1	1	P02810		2940.47	1.23252e+08	118808202	1.3252e+08	0	0.001152	High	4.88629	High	6.58435	High	4.46651	0
152	DGPQQGPPQQGGQQQQ	17	1	1	P02810		1677.76	4.09939e+07	104621323	2.06554e+08	0	1.876e-07	High	4.8688	High	4.90313	High	4.99722	0
153	GNKPQGPPSPPGKPQGPPPQGGNQPQGPPPPPGKPQGPPPQGGNKPQ	3	1	1	P02812		4553.33	0	3.6757e+07	0	0	0.002803	High	4.86803	High	4.63599			0
154	KPQGPPPQEGNKPQRPPPPGRPQ	1	1	1	Q04118		2484.33	0	0	0	0	0.0002071	High	4.85356					0
155	AHLPAEFTPAVHASLDKF	3	1	1	P69905		1951	0	2.58272e+07	2.90182e+07	0	1.367e-09	High	4.84348	High	3.81502	High	4.06099	0
156	NDGPQQGPPQQGGQQQQGPPPPQGKPQGPPQQGGHPPPPQGRPQGPPQQGGHP	8	1	1	P02810		5343.59	1.98842e+07	2309128688	2.15951e+09	0	0.00191	High	4.82632	High	3.58418	High	4.59525	0
157	SFGDLSTPDAVMGNPK	3	1	1	P68871		1635.77	7.24459e+06	8.71745e+06	7.60773e+06	0	2.861e-07	High	4.82528	High	4.35162	High	4.62545	0
158	YGPYQPVPEQPLYPQPY	19	1	1	P02808		2035.98	0	4.3934e+07	4.92758e+07	0	3.44e-06	High	4.8179	High	4.84996	High	5.15021	0
159	EVIDLGGEPIKSSD	2	3	1	P0DTE7		1458.73	4.07017e+06	3.3324e+06	0	0	2.332e-06	High	4.78157	High	4.61941			0
160	GGNQPQGPPPPPGKPQ	35	2	2	P04280;P02812		1552.79	83760513	5.78754e+08	3.65753e+08	0	0.006795	High	4.77787	High	4.80973	High	4.56614	0
161	PPPEGLLPRPPGDSGNQDDGPQ	44	1	1	Q16378		2240.06	142762644	1.17102e+08	108479381	0	8.583e-06	High	4.76626	High	4.75624	High	5.35028	0
162	GQQQQGPPPPQGKPQGPPQQGGHPPPPQGRPQGPPQQGGHP	18	1	1	P02810		4140.04	3.24316e+08	3.81002e+08	8.03047e+08	0	0.0001076	High	4.75553	High	4.24408	High	5.26064	0
163	GPYPPGPLAPPQPFGPG	32	1	1	P02814		1645.84	0	2.00825e+08	208412523	0	0.05182	High	4.74179	High	4.90056	High	4.16415	0
164	IDEERQGPPLGGQQ	23	1	1	P02810		1523.75	291921936	6.61882e+08	575134699	0	1.041e-05	High	4.73106	High	4.54609	High	4.49564	0
165	PPPPGRPQGPPPPGGNPQQPLPPPAGKPQ	13	1	1	Q04118		2854.51	206898958	1.82185e+08	1.75593e+08	0	0.01705	High	4.7218	High	4.83069	High	4.60104	0
166	YGDYGSNYLYDN	15	1	1	P15515		1443.57	7.53291e+07	1.0005e+08	97042688	0	0.0001078	High	4.70532	High	4.55802	High	4.67618	0
167	AAHLPAEFTPAVHA	2	1	1	P69905		1431.74	2.37185e+07	0	20711599	0	0.0008309	High	4.7028			High	4.49624	0
168	EERQGPPLGGQQSQPS	17	1	1	P02810		1694.81	0	6.13541e+07	59455652	0	1.186e-06	High	4.70069	High	4.28583	High	4.93187	0
169	SPPGKPQGPPQQEGNNPQ	17	2	2	P04280;P02812		1856.89	7.8256e+07	3.0827e+07	95266532	0	1.494e-05	High	4.69721	High	4.60212	High	4.49646	0
170	GPPPQGGNQPQGPPPPPGKPQGPPPQGGNKPQGPPPPGKPQGPPPQ	5	2	2	P04280;P02812		4418.24	7.76799e+07	0	2.05186e+07	0	1.847e-05	High	4.69341			High	4.51209	0
171	DGPQQGPPQQGGQQQQGPPPPQGKPQGPPQQGGHPPPPQGRPQGPPQQGGHP	5	1	1	P02810		5229.54	19256747	212392777	199386765	0	0.0005543	High	4.69127	High	4.18811	High	4.51847	0
172	PPPPAGGNPQQPQAPPAGQPQGPP	5	2	2	P04280;P02812		2282.12	2.48911e+07	25653145	2.15734e+07	0	7.366e-07	High	4.68056	High	4.52116	High	2.64413	0
173	YGPYQPVPEQPLYPQPYQPQYQQ	3	1	1	P02808		2808.33	0	4710716	7.55035e+06	0	0.001077	High	4.673	High	5.39152	High	5.37973	0
174	VVAGVANALAHKYH	3	2	2	P68871;P02042		1449.8	2.01667e+07	1.67981e+07	1.33795e+07	0	8.553e-05	High	4.66506	High	3.93465	High	4.0726	0
175	IDEERQGPPLGGQ	8	1	1	P02810		1395.69	3.08753e+07	44925206	40821089	0	8.997e-05	High	4.66227	High	4.50726	High	3.63983	0
176	AYQKVVAGVANALAHKYH	8	2	2	P68871;P02042		1940.05	8.14654e+06	9.94637e+06	2.0568e+07	0	3.205e-08	High	4.64627	High	4.33086	High	5.61902	0
177	NDGPQQGPPQQGGQQQQGPPPPQGKPQGPPQQGGHPPPP	4	1	1	P02810		3921.88	6.36898e+07	57713843	0	0	0.0001993	High	4.6433	High	4.33696			0
178	GQQQQGPPPPQGKPQGPPQQGGHPPPPQGRPQGPPQQGGHPRPP	5	1	1	P02810		4490.24	5.46785e+08	5.94884e+08	2.54162e+08	0	0.03766	High	4.62908	High	4.96121	High	4.14779	0
179	SPPGKPQGPPQQEGNKPQGPPPPGKPQGPPPAGGNPQQPQAPPAGKPQ	8	1	1	P10163		4698.43	121119470	4.77626e+08	4.60514e+08	0	7.369e-05	High	4.62178	High	3.87115	High	4.41231	0
180	REFPFYGDYGSNY	3	1	1	P15515		1614.68	5.71554e+06	6.78263e+06	6.98886e+06	0	1.652e-06	High	4.6069	High	4.47027	High	4.52601	0
181	APPQPFGPGFVPPPPPPPY	27	1	1	P02814		1956.01	0	1.24977e+08	1.64661e+08	0	7.214e-06	High	4.60235	High	4.4626	High	4.33736	0
182	DEERQGPPLGGQQ	17	1	1	P02810		1410.66	1.56092e+08	2.14174e+08	1.87812e+08	0	3.482e-05	High	4.59941	High	4.15774	High	4.23389	0
183	GPPPPAGGNPQQPQAPPAGQPQ	28	2	2	P04280;P02812		2088.03	1046666267	1.02861e+09	958736408	0	0.002039	High	4.59581	High	4.89173	High	4.35219	0
184	PPPQGGNQPQGPPPPPGKPQ	7	2	2	P04280;P02812		1972	28540870	4.57287e+07	33991147	0	0.007731	High	4.58721	High	5.52623	High	5.37971	0
185	SDAAVDTSSEITTK	3	1	1	P06454	N-Term(Acetyl)	1466.69	17666977	1.5239e+07	13483575	0	1.054e-05	High	4.56952	High	2.73033	High	4.25998	0
186	DVPLVISDGGDSEQF	11	1	1	P02810		1577.73	0	2.70397e+07	2.45871e+07	0	0.001031	High	4.56773	High	4.62188	High	4.38961	0
187	IKFPEPGAIKVPE	11	1	1	Q9UBC9		1424.81	4.79124e+07	68936052	6.96711e+07	0	4.303e-08	High	4.56428	High	4.06852	High	4.93191	0
188	GPPPPPPGKPQGPPPQ	60	1	1	P02810		1544.82	2.91032e+08	155473505	1.78448e+08	0	0.007254	High	4.5631	High	4.67712	High	4.43609	0
189	KLGHPDTLNQGEFKEL	2	1	1	P06702		1825.94	1.01542e+07	0	19029821	0	5.197e-05	High	4.55744			High	3.88168	0
190	TYFPHFDLSHGSAQVK	14	1	1	P69905		1833.89	8.69583e+07	3.87809e+07	3.71563e+07	0	2.641e-06	High	4.5274	High	4.41633	High	3.95406	0
191	YGYGPYQPVPEQPLYPQPYQPQ	16	1	1	P02808		2609.24	0	2.58132e+07	36047659	0	0.001556	High	4.5261	High	4.76813	High	4.37481	0
192	GPPPPGGNPQQPLPPPAGKPQGPPPPPQGGRPHRPPQGQPPQ	18	1	1	Q04118		4188.17	1.32859e+09	1.19799e+09	1.14597e+09	0	2.339e-05	High	4.51817	High	4.47945	High	4.60982	0
193	GPYQPVPEQPLYPQPY	13	1	1	P02808		1872.92	64249962	6.51641e+07	6.2412e+07	0	1.221e-05	High	4.51754	High	4.37636	High	4.13574	0
194	FYNELRVAPEEHPV	7	3	1	P60709		1699.84	1.32499e+07	1.04315e+07	9.56733e+06	0	9.126e-07	High	4.51397	High	3.6737	High	4.4118	0
195	GGDSEQFIDEERQGPPLGGQQ	2	1	1	P02810		2244.01	6498819	0	5.87664e+06	0	6.793e-07	High	4.5097			High	4.78734	0
196	GKVNVDEVGGEALGR	1	1	1	P68871		1499.78	7.05686e+06	0	0	0	0.0001167	High	4.50761					0
197	SLIAGNPQGAPPQGGNKPQ	5	1	1	P02812		1830.95	23264646	2.10673e+07	1.84513e+07	0	0.0001666	High	4.49802	High	3.47442	High	3.23587	0
198	SLIAGNPQGPSPQGGNKPQGPPPPPGKPQGPPPQGGNKPQGPPPPGKPQ	3	1	1	P04280		4712.43	2.04132e+07	1.97491e+07	1.7135e+07	0	1.223e-06	High	4.4934	High	5.40501	High	5.4411	0
199	QPLYPQPYQPQYQQY	4	1	1	P02808		1940.92	9.23426e+06	9.67506e+06	10334802	0	5.582e-05	High	4.48701	High	4.09482	High	4.28494	0
200	GPPPAGGNPQQPQAPPAGKPQGPPPPPQGGRPPRPAQGQQPPQ	14	1	1	P10163		4213.15	3.95355e+08	4.04967e+08	3.8369e+08	0	0.01586	High	4.46202	High	5.60236	High	4.29888	0
201	SDKPDMAEIEKFDK	1	1	1	P62328	N-Term(Acetyl)	1694.79	4.09933e+06	0	0	0	4.08e-05	High	4.44933					0
202	GPGFVPPPPPPPYGPGR	9	1	1	P02814		1685.88	18114502	6.00279e+07	3.95037e+07	0	5.499e-05	High	4.43889	High	2.99076	High	2.95006	0
203	GPPPPGKPQGPPPAGGNPQQPQAPPAGKPQGPPPPPQ	3	1	1	P10163		3516.81	12108619	1.63905e+07	1.6285e+07	0	6.984e-05	High	4.43382	High	4.44081	High	4.76518	0
204	SPPGKPQGPPPQGGNQPQ	22	2	2	P04280;P02812		1767.88	4.32812e+07	1.38405e+08	105498680	0	0.008745	High	4.43079	High	4.79981	High	3.95734	0
205	WGKVNVDEVGGEAL	3	1	1	P68871		1472.74	31736296	3.74238e+07	2.4881e+07	0	1.1e-06	High	4.42779	High	4.95945	High	5.09983	0
206	APYGPGIFPPPPPQP	20	1	1	P02814		1531.79	6.24276e+07	7.44708e+07	7.83329e+07	0	0.005833	High	4.42354	High	4.59477	High	4.38866	0
207	SPPGKPQGPPPQGGNQPQGPPPPPG	5	2	2	P04280;P02812		2367.19	377697116	4.07818e+08	379238715	0	1.42e-05	High	4.40189	High	4.88175	High	5.01894	0
208	AAHLPAEFTPAVH	3	1	1	P69905		1360.7	4.0727e+07	66239285	3.58809e+07	0	0.04186	High	4.40126	High	4.5616	High	4.1604	0
209	IPPPPPAPYGPGIFPPPPPQ	11	1	1	P02814		2033.09	0	1.53497e+07	1.26978e+07	0	3.523e-05	High	4.39432	High	4.27101	High	4.67783	0
210	GYGYGPYQPVPEQPLYPQPYQPQ	58	1	1	P02808		2666.25	0	3.53774e+08	4.81066e+08	0	8.405e-10	High	4.38571	High	4.47897	High	4.75438	0
211	SLIAGNPQGPSPQGGNKPQ	9	1	1	P04280		1846.95	5.16877e+07	41155949	5.85706e+07	0	0.001209	High	4.38504	High	4.54682	High	4.35152	0
212	SPPGKPQGPPQQEGNNPQGPPPPAGGNPQQPQAPPA	7	2	2	P04280;P02812		3515.71	6.2263e+07	5.54397e+07	5.24157e+07	0	0.0001781	High	4.38455	High	4.88391	High	5.53976	0
213	NVDEVGGEALGRL	7	1	1	P68871		1328.68	3.97835e+07	4.20548e+07	4.31018e+07	0	1.404e-05	High	4.38207	High	3.868	High	4.21812	0
214	GPGFVPPPPPPPY	72	1	1	P02814		1318.68	1462147312	2176182736	2384794464	0	5.941e-06	High	4.37508	High	3.78523	High	3.73147	0
215	GYGYGPYQPVPEQPLYPQ	10	1	1	P02808		2052.97	0	2.40648e+07	2.92533e+07	0	3.231e-07	High	4.3749	High	4.43843	High	4.53559	0
216	SHFELPHYPGLLAH	4	1	1	Q8TAX7		1617.82	2.10233e+07	3.81572e+07	0	0	6.537e-07	High	4.37401	High	4.19116			0
217	PKLPPSPNNPPKFPNPH	9	1	1	Q8TAX7		1878	2.06956e+07	35469584	32536831	0	0.0004556	High	4.37031	High	3.30875	High	3.16335	0
218	GNQPQGPPPPPGKPQ	28	2	2	P04280;P02812		1495.77	7.78334e+07	359807904	3.07466e+08	0	0.004548	High	4.35911	High	4.63942	High	4.57512	0
219	KPQGPPPQGGNKPQ	1	2	2	P04280;P02812		1429.76	0	0	0	0	2.092e-05	High	4.35179					0
220	GPPPPAGGNPQQPQAPPA	21	2	2	P04280;P02812		1677.83	91047815	1.04403e+08	94894312	0	0.0002873	High	4.35111	High	3.91624	High	3.96951	0
221	GYGPYQPVPEQPLYPQPYQPQYQQY	2	1	1	P02808		3028.4	0	4.15999e+06	0	0	0.001568	High	4.33011	High	5.14611			0
222	GPYQPVPEQPLYPQPYQPQY	10	1	1	P02808		2389.15	0	0	1.41625e+08	0	4.313e-05	High	4.32942	High	3.92582	High	4.11827	0
223	KVPEPGSIKVPD	13	1	1	Q9UBC9		1265.71	1.73898e+08	1.48369e+08	1.29931e+08	0	0.0001588	High	4.31229	High	3.94614	High	4.26555	0
224	GNQPQGPPPPPGKPQGPPPQGGNKPQGPPPPGKPQGPPPQGDKS	4	2	2	P04280;P02812		4272.17	0	5.89836e+07	6.09504e+07	0	0.002793	High	4.30462	High	4.95673	High	3.78835	0
225	GGNQPQGPPPPPG	15	2	2	P04280;P02812		1199.58	1.09715e+08	1.41681e+08	1.17099e+08	0	0.0008061	High	4.28819	High	3.65172	High	3.63628	0
226	PQGPPQQGGHPRPP	6	1	1	P02810		1449.74	0	0	0	0	0.0004252	High	4.27031	High	3.03332	High	3.64757	0
227	NPQQPLPPPAGKPQGPPPPP	2	1	1	Q04118		2011.08	7.52173e+06	0	0	0	6.234e-05	High	4.26628			High	4.07797	0
228	PPPAGGNPQQPQAPPAGQPQGPP	7	2	2	P04280;P02812		2185.08	65785360	5.8668e+07	5.77146e+07	0	0.006489	High	4.24894	High	4.82483	High	4.67699	0
229	YTKVPEPGSIKVPD	3	1	1	Q9UBC9		1529.82	5.27023e+07	3.52525e+07	3.59597e+07	0	1.987e-08	High	4.24791	High	3.65686	High	4.54822	0
230	GPPPAGGNPQQPQAPPAGKPQ	77	1	1	P10163		1991.01	817172851	205927779	514867548	0	0.000656	High	4.24609	High	4.77601	High	4.59479	0
231	FIDEERQGPPL	14	1	1	P02810		1300.65	71147287	2.75454e+07	87641893	0	5.9e-06	High	4.24205	High	3.68159	High	4.28163	0
232	GPPPPGGNPQQPLPPPAG	12	1	1	Q04118		1674.86	4.95801e+08	3.96379e+08	3.91381e+08	0	0.000546	High	4.24082	High	4.045	High	3.98171	0
233	GNPQGPSPQGGNKPQGPPPPPG	17	1	1	P04280		2062.01	1.07955e+08	9.64676e+07	1.24489e+08	0	0.0001736	High	4.23867	High	4.09511	High	3.96553	0
234	RPQGPPQQGGHQQGPPPPPPGKPQ	4	1	1	P02810		2464.27	2.51161e+07	2.78547e+07	2.77366e+07	0	0.001407	High	4.23834	High	3.03876	High	3.59024	0
235	GPPPQEGNKPQRPPPPGRPQGPPPPGGNPQQPLPPPAGKPQ	9	1	1	Q04118		4140.17	133838354	2.27e+08	2.11631e+08	0	0.03023	High	4.2367	High	4.3348	High	3.89643	0
236	KPQGPPQQEGNNPQGPPPPAGGNPQQPQAPPAGQPQGPPRPPQGGRPS	5	2	2	P04280;P02812		4771.36	1.99121e+07	27802083	1.46855e+07	0	0.002842	High	4.22789	High	4.65214	High	4.73627	0
237	RPPPEGLLPRPPGDSGNQDDGPQ	9	1	1	Q16378		2396.16	0	5.40333e+06	0	0	1.697e-05	High	4.21832	High	3.89547	High	3.71947	0
238	GPPPQGGNKPQGPPPPGKPQ	31	2	2	P04280;P02812		1932.01	9.58219e+07	1.36166e+08	1.81057e+08	0	0.001294	High	4.21083	High	4.02227	High	5.01575	0
239	NVDEVGGEALGRLL	5	1	1	P68871		1441.76	6.46055e+06	1.26035e+07	1.18085e+07	0	0.003618	High	4.20433	High	4.20781	High	3.89638	0
240	SPPGKPQGPPQQEGNNPQGPPPPAGGNPQQPQAPPAG	4	2	2	P04280;P02812		3572.73	5.02234e+07	44391611	3.88561e+07	0	0.001197	High	4.20374	High	3.96444	High	4.75459	0
241	FGYGYGPYQPVPEQPLYPQPYQPQ	3	1	1	P02808		2813.32	0	5.96747e+06	7.46587e+06	0	1.144e-05	High	4.20282	High	4.20704	High	4.34712	0
242	QGGNQPQGPPPPP	8	2	2	P04280;P02812		1270.62	3.05557e+07	48781072	4.70286e+07	0	0.00272	High	4.19007	High	3.91323	High	3.89771	0
243	SLIAGNPQGPSPQ	6	1	1	P04280		1265.65	7.29239e+07	6.52689e+07	5.94982e+07	0	0.00891	High	4.18972	High	4.28107	High	4.069	0
244	NQPQGPPPPPG	6	2	2	P04280;P02812		1085.54	20273818	28473836	21572120	0	0.0008597	High	4.18853	High	4.01272	High	3.99096	0
245	IPPPPPAPYGPGIFPPPPPQP	60	1	1	P02814		2130.14	0	6.46145e+08	920082385	0	2.6e-09	High	4.17753	High	4.85466	High	4.95055	0
246	GYGPYQPVPEQPLYPQPYQPQYQ	3	1	1	P02808		2737.29	0	1.40949e+07	1.69019e+07	0	0.00126	High	4.17286	High	5.45397	High	5.32156	0
247	FGYGYGPYQPVPEQP	10	1	1	P02808		1698.78	3.16138e+07	38574081	4.37666e+07	0	1.235e-06	High	4.17203	High	3.62535	High	3.98373	0
248	GPYPPGPLAPPQPFGPGF	7	1	1	P02814		1792.91	0	9.13619e+07	1.10107e+08	0	2.248e-05	High	4.162	High	4.1067	High	4.06309	0
249	LLTEAPLNPKAN	3	10	1	P60709		1280.72	1.46212e+07	1.37926e+07	1.15591e+07	0	1.929e-05	High	4.16133	High	3.9175	High	4.39921	0
250	GYGPYQPVPEQPLYPQP	6	1	1	P02808		1929.94	1.35218e+07	1.21392e+07	1.43528e+07	0	0.0002917	High	4.15928	High	4.11153	High	3.99973	0
251	DGPQQGPPQQGGQQQQGPPPPQG	4	1	1	P02810		2308.07	35092860	5.45854e+07	5.16735e+07	0	0.008855	High	4.15664	High	4.4077	High	3.90575	0
252	GPPPPGGNPQQPLPPPAGKPQGPPPPPQGGRPH	30	1	1	Q04118		3202.67	2.64569e+09	2.5151e+09	2357485454	0	0.001069	High	4.14571	High	4.05233	High	4.59398	0
253	GNQPQGPPPPPGKPQGPPPQG	8	2	2	P04280;P02812		2029.02	0	61478603	119276000	0	2.131e-07	High	4.14543	High	4.30472	High	4.50614	0
254	PGFVPPPPPPPYGPG	7	1	1	P02814		1472.76	0	8.98846e+06	1.07299e+07	0	4.567e-05	High	4.14367	High	3.88666	High	3.93974	0
255	FVPPPPPPPYGPG	62	1	1	P02814		1318.68	583661630	1.25002e+09	1177279826	0	0.01318	High	4.14348	High	4.26	High	4.11689	0
256	GPPPPAGGNPQQPQAPPAGQPQGPPRPPQGGRPS	12	2	2	P04280;P02812		3271.64	322915805	2.94031e+08	2.88574e+08	0	0.007718	High	4.13992	High	4.81938	High	3.79258	0
257	GDYGSNYLYDN	9	1	1	P15515		1280.51	3.84511e+07	4.74412e+07	59996210	0	0.0002342	High	4.13407	High	3.70154	High	4.00919	0
258	ENEEQEYVQTVK	3	1	1	P04083		1495.69	2.12075e+07	1.58256e+07	15837508	0	1.52e-07	High	4.13023	High	4.13791	High	4.24396	0
259	EERQGPPLGGQQSQPSAGDGNQ	9	1	1	P02810		2237.01	6.23819e+07	6.74835e+07	8.83708e+07	0	0.00138	High	4.12011	High	4.53192	High	4.73483	0
260	TKTYFPHFDLSHGSAQVK	2	1	1	P69905		2063.03	54561199	0	6.0195e+07	0	0.0003352	High	4.11255			High	4.87396	0
261	FLISGKPEGRRPQGGNQPQRPPPPPGKPQ	18	1	1	P10163		3117.68	78747022	3.29216e+08	3.16372e+08	0	0.001965	High	4.09712	High	4.02366	High	4.05891	0
262	IGRFGYGYGPYQPVPEQP	1	1	1	P02808		2024.98	41676103	0	0	0	3.427e-07	High	4.097					0
263	ERQGPPLGGQQSQPSAGDGNQ	9	1	1	P02810		2107.97	4.16061e+07	22298099	78170416	0	4.684e-10	High	4.09175	High	4.11791	High	5.07478	0
264	TKVPEPGSIKVPD	3	1	1	Q9UBC9		1366.76	3.74551e+07	2.79703e+07	2.6607e+07	0	0.0108	High	4.08639	High	4.77809	High	4.32277	0
265	EERQGPPLGGQQSQP	12	1	1	P02810		1607.78	9.22195e+07	90981386	112085252	0	0.0001933	High	4.06797	High	3.56733	High	3.56108	0
266	IDEERQGPPLGGQQSQPS	18	1	1	P02810		1922.92	1.00896e+08	121553363	1.13776e+08	0	0.001521	High	4.05369	High	5.24813	High	4.89878	0
267	VISDGGDSEQF	10	1	1	P02810		1153.5	8.73905e+07	82081510	7.86265e+07	0	0.02205	High	4.05114	High	4.25766	High	3.85515	0
268	HPPPPPFQNQQRPP	3	1	1	Q16378		1636.83	1.18939e+07	2.06826e+07	2.14698e+07	0	0.01386	High	4.04118	High	5.07848	High	4.9543	0
269	DWVGPPNDNGVTKEVT	4	1	1	P0DTE7		1727.82	9.44804e+06	7.84616e+06	6.93553e+06	0	2.963e-05	High	4.03979	High	3.446	High	3.92723	0
270	PPAPYGPGIFPPPPPQP	8	1	1	P02814		1725.9	0	6.81294e+06	5483156	0	0.01386	High	4.03659	High	4.15481	High	4.01805	0
271	VHLTPEEKSAV	50	1	1	P68871		1209.65	268539284	3.60667e+08	3.2207e+08	0	2.206e-05	High	4.02832	High	4.0091	High	3.93199	0
272	GPPPPPPGKPQGPPPQGGRPQGPPQGQSPQ	20	1	1	P02810		2916.49	173488121	501058928	4.31113e+08	0	0.0005249	High	4.0248	High	4.10772	High	5.12062	0
273	QPVPEQPLYPQPYQPQ	9	1	1	P02808		1908.95	2.36246e+08	1.22682e+08	116770311	0	2.48e-05	High	4.01168	High	3.9067	High	3.78848	0
274	GRPQGPPQQGGHQQ	2	1	1	P02810		1471.72	0	0	0	0	2.966e-06	High	4.00472			High	4.55325	0
275	LNETGDEPFQYK	3	1	1	P15104		1440.66	0	5.95358e+06	5313761	0	9.094e-05	High	4.0042	High	3.87348	High	2.5835	0
276	QTFTPPPQLQQQQ	4	1	1	Q9UBC9		1540.78	6.46355e+06	0	6.42761e+06	0	8.849e-06	High	4.00378			High	3.8068	0
277	KPQGPPPQEGNKPQRPPPPGRPQGPPPPGGNPQQPLPPPAGKPQ	3	1	1	Q04118		4493.37	59303651	0	5.15042e+07	0	0.00139	High	3.99822	High	4.20056	High	4.27781	0
278	IDEERQGPPLGGQQSQP	4	1	1	P02810		1835.89	22063040	2.02486e+07	1.85753e+07	0	4.521e-05	High	3.98703	High	3.76617	High	4.01113	0
279	ESPSLIAGNPQGPSPQGGNKPQ	3	1	1	P04280		2160.06	1.35807e+07	1.06582e+07	1.04982e+07	0	7.813e-06	High	3.96157	High	3.94808	High	3.8126	0
280	QPFGPGFVPPPPPPPYGPG	12	1	1	P02814		1901.96	0	1.26167e+07	1.60536e+07	0	3.104e-08	High	3.95291	High	3.44078	High	4.28523	0
281	GAFSDGLAHLD	6	2	2	P68871;P02042		1102.52	1.25589e+07	12489814	1.55206e+07	0	0.001023	High	3.94656	High	3.72952	High	3.57178	0
282	SPNNPPKFPNPH	5	1	1	Q8TAX7		1345.67	1.67688e+07	17837382	18673442	0	0.0003285	High	3.94634	High	4.04252	High	3.6399	0
283	QAPPAGQPQGPP	26	2	2	P04280;P02812		1144.58	625467807	826794586	686793152	0	0.0005466	High	3.94492	High	3.55095	High	3.48993	0
284	GPPQQEGNKPQGPPPPGKPQ	2	1	1	P10163		2035.04	4.39962e+07	64686976	0	0	0.001568	High	3.93709	High	4.49594			0
285	QPFGPGFVPPPPPPPY	27	1	1	P02814		1690.86	0	2.17488e+07	2.9399e+07	0	0.0006622	High	3.93681	High	3.94223	High	3.76281	0
286	PGFVPPPPPPPY	25	1	1	P02814		1261.66	4.29559e+08	762440827	8.03238e+08	0	0.0005092	High	3.93566	High	3.65165	High	3.59036	0
287	GPGRIPPPPPAPY	116	1	1	P02814		1315.72	9937118818	9483221274	7.07615e+09	0	0.001873	High	3.92985	High	3.62465	High	3.68451	0
288	PFIAIHAESKL	3	3	1	P0DTE7		1225.69	280089092	1.53958e+08	9.49465e+07	0	3.457e-09	High	3.92356	High	3.94417	High	4.36008	0
289	DEERQGPPLGGQ	1	1	1	P02810		1282.6	1.39367e+07	0	0	0	0.0005301	High	3.91518					0
290	GPGRIPPPPPAPYGP	16	1	1	P02814		1469.79	3.48982e+07	20251210	2.6431e+07	0	0.0005153	High	3.91484	High	3.46504	High	3.48079	0
291	YQPVPEQPLYPQPY	7	1	1	P02808		1718.84	60266641	6.559e+07	7.51315e+07	0	4.688e-05	High	3.91293	High	3.68816	High	3.78717	0
292	KPQGPPPAGGNPQQPQAPPAGKPQGPPPPPQGGRPPRPAQGQQPPQ	5	1	1	P10163		4566.37	1.36021e+08	1.19128e+08	1.13121e+08	0	0.00203	High	3.90844	High	3.80336	High	3.87542	0
293	PPPPPAPYGPGIFPPPPPQP	20	1	1	P02814		2017.06	0	5.58408e+07	6.4713e+07	0	0.0001296	High	3.90129	High	3.67558	High	3.69217	0
294	GYGYGPYQPVPEQPL	132	1	1	P02808		1664.8	870392718	1.05252e+09	1.03775e+09	0	1.517e-06	High	3.88995	High	3.97339	High	3.98195	0
295	PQGPPPPGGNPQQPLPPPAGKPQGPPPPPQGGR	2	1	1	Q04118		3193.67	4551244	0	7.68846e+06	0	0.001821	High	3.88868			High	3.92092	0
296	GPPPPPGKPQGPPPQG	16	2	2	P04280;P02812		1504.79	2.07707e+07	5.93471e+07	59418372	0	0.0001554	High	3.88353	High	3.88071	High	3.38582	0
297	GNQPQGPPPPP	16	2	2	P04280;P02812		1085.54	153674566	227376722	196770011	0	0.0006802	High	3.88321	High	3.07491	High	3.1814	0
298	IDEERQGPPL	14	1	1	P02810		1153.59	7.27793e+07	116014581	9.17941e+07	0	0.001309	High	3.88147	High	3.8335	High	3.48686	0
299	SDKPDMAEIEKF	8	1	1	P62328	N-Term(Acetyl)	1451.67	8.84748e+07	100695407	8.11135e+07	0	0.0002186	High	3.88084	High	3.54845	High	3.78395	0
300	ISKQEYDESGPSIV	3	7	1	P60709		1551.75	1.35308e+07	7.83581e+06	7.59746e+06	0	1.005e-05	High	3.87876	High	3.6545	High	4.25727	0
301	QKVVAGVANALAHKYH	3	2	2	P68871;P02042		1705.95	35346675	3.34595e+07	3.03468e+07	0	0.03888	High	3.87622	High	4.20279	High	3.96797	0
302	DEVGGEALGRLL	8	1	1	P68871		1228.65	2.55021e+07	3.07528e+07	3.10302e+07	0	1.06e-06	High	3.87533	High	4.05754	High	4.38799	0
303	IPPPPPAPYGPGIFPPPPP	4	1	1	P02814		1905.03	0	5.29509e+06	6.78209e+06	0	0.0001084	High	3.86254	High	3.6704	High	3.71518	0
304	QGPPLGGQQSQPSAGDGNQ	7	1	1	P02810		1822.83	26355639	3.6428e+07	3.97466e+07	0	3.664e-07	High	3.85326	High	4.74623	High	5.00775	0
305	EQPLYPQPYQPQYQ	3	1	1	P02808		1778.84	1.02984e+07	7.93301e+06	0	0	0.007099	High	3.84694	High	3.87791			0
306	GPGFVPPPPPPPYGP	11	1	1	P02814		1472.76	3.35329e+06	8.98846e+06	5.8497e+06	0	0.02205	High	3.83303	High	3.8932	High	3.86352	0
307	KQTFTPPPQLQQQ	3	1	1	Q9UBC9		1540.81	2.0328e+07	17337822	14520139	0	7.018e-07	High	3.83115	High	3.92664	High	4.47943	0
308	YPQPYQPQYQQYT	6	1	1	P02808		1703.77	1.29395e+07	10317994	1.2992e+07	0	0.0002255	High	3.8179	High	3.58826	High	3.40976	0
309	IGRFGYGYGPY	21	1	1	P02808		1249.6	4.75628e+07	3.82764e+07	37940092	0	0.006229	High	3.81672	High	4.33259	High	4.06861	0
310	QPQAPPAGQPQGPP	26	2	2	P04280;P02812		1369.69	2370306222	2.91847e+09	2719528513	0	0.006753	High	3.815	High	4.28298	High	4.0728	0
311	YGYGPYQPVPEQPL	17	1	1	P02808		1607.77	8.67903e+07	1.06893e+08	1.10909e+08	0	0.005894	High	3.81382	High	3.97218	High	3.80495	0
312	IGRFGYGYGPYQPVPEQPL	13	1	1	P02808		2138.07	1.19206e+07	2.38313e+07	3.01942e+07	0	0.0003971	High	3.81183	High	4.24551	High	4.00477	0
313	VPEQPLYPQPYQPQ	15	1	1	P02808		1683.84	2.1077e+08	2.68743e+08	2.8378e+08	0	0.0003023	High	3.80989	High	3.50489	High	3.83902	0
314	VPEQPLYPQPYQPQYQ	5	1	1	P02808		1974.96	1.23636e+07	1.17222e+07	1.42987e+07	0	5.04e-06	High	3.80838	High	3.78926	High	4.10844	0
315	GKVNVDEVGGEALGRLL	3	1	1	P68871		1725.95	4.22225e+06	0	8.77285e+06	0	0.01256	High	3.80806	High	3.94083	High	3.63053	0
316	GGNPQQPLPPPAGKPQ	15	1	1	Q04118		1582.84	23232967	0	0	0	0.0005893	High	3.80443	High	3.67351	High	3.84431	0
317	FIDEERQGPPLGGQ	1	1	1	P02810		1542.76	9.23463e+06	0	0	0	0.0001918	High	3.79309					0
318	VDEVGGEALGRL	6	1	1	P68871		1214.64	2.3839e+07	1.88453e+07	1.62712e+07	0	3.962e-05	High	3.79267	High	3.5133	High	3.24233	0
319	HVDPENFRLL	7	2	2	P68871;P02042		1239.65	3.10694e+07	24441481	2.40494e+07	0	0.002412	High	3.78902	High	2.24794	High	2.8237	0
320	GYGYGPYQPVPEQP	7	1	1	P02808		1551.71	2.0381e+08	1.80943e+08	1.67068e+08	0	0.01404	High	3.77349	High	4.13272	High	4.04978	0
321	PPPPGRPQGPPPPGGNPQQPLPPPAGKPQGPPPPPQGGRPH	7	1	1	Q04118		4029.11	2.63718e+08	241555281	223493023	0	0.003294	High	3.76829	High	3.67957	High	4.1828	0
322	IDEERQGPPLG	16	1	1	P02810		1210.61	9.77454e+07	121556338	9.60581e+07	0	0.001909	High	3.76684	High	3.76318	High	3.69788	0
323	GPPQQEGNNPQGPPPPAGGNPQQPQAPPA	7	2	2	P04280;P02812		2824.34	8.98087e+07	8.24874e+07	8.07181e+07	0	2.677e-06	High	3.7624	High	4.02552	High	4.33269	0
324	GPYQPVPEQPLYPQ	3	1	1	P02808		1612.8	5.17998e+06	6.04493e+06	3.78106e+06	0	0.02665	High	3.75491	High	3.77927	High	3.64493	0
325	DEVGGEALGRL	12	1	1	P68871		1115.57	7.88716e+07	6.65837e+07	7.49963e+07	0	8.897e-05	High	3.75351	High	3.58776	High	3.7488	0
326	VDVNLPKADLD	10	1	1	Q09666		1198.63	8.53555e+06	7.96016e+06	7.18831e+06	0	0.0005105	High	3.75264	High	3.63144	High	3.77962	0
327	DEERQGPPLGGQQSQPSAGDGNQ	4	1	1	P02810		2352.05	51763833	8.27727e+07	8.37477e+07	0	0.05495	High	3.74018	High	4.44843	High	4.1114	0
328	NVDEVGGEALGR	3	1	1	P68871		1215.59	12501833	7.91172e+06	9.99808e+06	0	0.0005075	High	3.73357	High	3.47959	High	3.0994	0
329	DGPQQGPPQQGGQQQ	11	1	1	P02810		1549.7	2.6295e+07	2.61475e+07	129012531	0	2.215e-07	High	3.72164	High	3.91636	High	4.45069	0
330	WVGPPNDNGVTKE	6	1	1	P0DTE7		1412.68	4.46503e+07	4.4843e+07	4.31493e+07	0	0.0254	High	3.72029	High	4.05156	High	3.9168	0
331	GEYGAEALERM	5	1	1	P69905		1225.55	7677502	9.74067e+06	1.07523e+07	0	0.0007756	High	3.71795	High	3.65131	High	3.6507	0
332	KPQGPPPQGGNKPQGPPPPGKPQGPPPQGDNKS	1	1	1	P02812		3262.67	27148651	0	0	0	0.0002551	High	3.71737					0
333	EVGGEALGRLLV	4	1	1	P68871		1212.69	8.77612e+06	1.12539e+07	7.76491e+06	0	0.0001705	High	3.71329	High	2.78746	High	3.27504	0
334	PQGPPPPGGNPQQPLPPPAGKPQGPPPPPQGGRPHRPPQGQPPQ	4	1	1	Q04118		4413.29	124302847	1.17011e+08	1.16233e+08	0	0.03704	High	3.71204	High	3.85065	High	4.13101	0
335	GEYKFQNALLVR	8	1	1	P02768	N-Term(Acetyl)	1479.79	14443537	1.37093e+07	23544601	0	0.002675	High	3.69778	High	3.59059	High	3.25199	0
336	GPPPQGGNQPQGPPPPPGKPQGPPPQG	2	2	2	P04280;P02812		2562.28	7.27083e+06	77408384	0	0	0.0001009	High	3.68313	High	6.73907			0
337	GPPPPAGGNPQQPQ	54	2	2	P04280;P02812		1341.65	1.66847e+09	1070494766	880848227	0	2.494e-05	High	3.67477	High	4.21779	High	4.49605	0
338	QPQAPPAGKPQGPPPPPQGGRPP	12	1	1	P10163		2253.19	5.28927e+07	0	9.4323e+07	0	0.03211	High	3.66873	High	4.69071	High	4.19977	0
339	HPPPPPFQNQQ	24	1	1	Q16378		1286.63	102165404	190583688	1.74715e+08	0	0.02199	High	3.6683	High	3.75887	High	3.53394	0
340	KVPEPGSIKVPDQGF	6	1	1	Q9UBC9		1597.86	1.77152e+07	1.01559e+07	1.08546e+07	0	1.018e-05	High	3.66771	High	3.35179	High	2.73466	0
341	LASVSTVLTSKYR	3	1	1	P69905		1424.81	1.06989e+08	8.00732e+07	7.18466e+07	0	0.02722	High	3.66226	High	4.0013	High	3.81976	0
342	FESFGDLSTPDAVMGNPKVK	7	1	1	P68871	M14(Oxidation)	2155.04	1.69964e+07	2.12789e+07	18572729	0	0.0005277	High	3.66061	High	3.19898	High	3.0412	0
343	QPFGPGFVPPPPPPPYGPGR	9	1	1	P02814		2058.06	6.59818e+06	1.16376e+07	0	0	0.06486	High	3.65722	High	3.90267	High	2.9298	0
344	GFAGDDAPRAVFPS	8	10	1	P60709		1406.67	4.01233e+07	3.85079e+07	38467334	0	0.0002371	High	3.65691	High	3.47711	High	3.23214	0
345	SLVSKGTLVQT	3	5	2	P16403;P16401		1132.66	1.87009e+07	1.41612e+07	12762162	0	0.0005341	High	3.64631	High	3.45069	High	3.58554	0
346	GGNPQQPQAPPAGQPQ	17	2	2	P04280;P02812		1571.76	78004943	9.54263e+07	86069635	0	0.01824	High	3.64032	High	3.63781	High	3.5643	0
347	LYPQPYQPQYQQY	6	1	1	P02808		1715.81	3.05386e+07	36531403	3.66633e+07	0	0.000534	High	3.63722	High	3.3864	High	2.85884	0
348	QPVPEQPLYPQPY	10	1	1	P02808		1555.78	2.67594e+08	2.48864e+08	257297259	0	0.0003315	High	3.63515	High	3.61807	High	3.62335	0
349	FPEPGAIKVPEQGYT	3	1	1	Q9UBC9		1632.83	6.83197e+06	6.96851e+06	6.04426e+06	0	0.008491	High	3.6227	High	3.84481	High	3.74333	0
350	EFPFYGDYGSN	10	1	1	P15515		1295.52	0	0	1.11266e+07	0	0.0005302	High	3.61845	High	3.23009	High	3.44173	0
351	KSPIFGPEEVN	3	1	1	P01833		1216.62	69073740	54120734	5.30193e+07	0	0.00206	High	3.6153	High	3.17861	High	3.32992	0
352	GYGYGPYQPVPE	16	1	1	P02808		1326.6	5.50027e+07	1.79255e+08	1.78282e+08	0	0.0006456	High	3.61355	High	3.40925	High	3.31942	0
353	SDKPDMAEIEKFDKS	3	1	1	P62328	N-Term(Acetyl)	1781.82	5.65763e+06	5.95649e+06	0	0	0.009801	High	3.61268	High	4.47833	High	4.07805	0
354	QTFTPPPQLQQQ	8	1	1	Q9UBC9		1412.72	1.06968e+07	9.85636e+06	1.49974e+07	0	0.000181	High	3.61202	High	3.73834	High	3.83197	0
355	SHFELPHYPGL	3	1	1	Q8TAX7		1296.63	4.06527e+06	6.27835e+06	3412830	0	0.04238	High	3.61023	High	3.32621	High	3.24476	0
356	GRIPPPPPAPY	20	1	1	P02814		1161.64	5.63166e+08	550075685	5.32811e+08	0	0.0004678	High	3.60275	High	3.3869	High	3.61779	0
357	GEYGAEALERM	2	1	1	P69905	M11(Oxidation)	1241.55	6.76975e+06	0	6.75035e+06	0	0.0001441	High	3.59764			High	3.65936	0
358	YQPVPEQPLYPQP	3	1	1	P02808		1555.79	2.67594e+08	2.48864e+08	257297259	0	0.0007297	High	3.59505	High	3.06075	High	3.22454	0
359	LYPQPYQPQYQQYTF	3	1	1	P02808		1963.92	0	3.68225e+06	4.74455e+06	0	0.000314	High	3.59404	High	3.61821	High	3.82231	0
360	SQAEFEKAAEEVRH	1	1	1	P07108	N-Term(Acetyl)	1672.79	6.5013e+06	0	0	0	5.144e-07	High	3.57817					0
361	LNDEWVQRA	3	2	2	P01037;P01036		1130.56	3.32078e+07	2.57608e+07	2.47903e+07	0	0.003007	High	3.57688	High	3.22633	High	3.19089	0
362	APPQPFGPGFVPPPPPPPYGPGR	27	1	1	P02814		2323.2	0	8.16133e+07	1.07628e+08	0	5.455e-06	High	3.57631	High	3.82759	High	4.19895	0
363	FESFGDLSTPDAVMGNPKVK	3	1	1	P68871		2139.04	4.19482e+07	4.61269e+07	41944622	0	0.02337	High	3.57272	High	3.58014	High	3.2782	0
364	GRFGYGYGPYQPVPEQP	3	1	1	P02808		1911.9	1.93477e+07	2.13247e+07	1.85511e+07	0	0.008847	High	3.5726	High	3.81337	High	3.53076	0
365	QGPPLGGQQSQPS	19	1	1	P02810		1280.62	5.83043e+08	8.61203e+08	6.28798e+08	0	0.002545	High	3.57246	High	3.29526	High	3.3311	0
366	QPVPEQPLYPQPYQPQYQQY	2	1	1	P02808		2491.21	0	1.59765e+06	0	0	0.01237	High	3.56614	High	3.65918			0
367	GKVNVDEVGGEAL	3	1	1	P68871		1286.66	44313423	35577595	3.2579e+07	0	0.009764	High	3.56264	High	4.16135	High	3.76496	0
368	SLIAGNPQGPSPQG	3	1	1	P04280		1322.67	1.07865e+07	1.06493e+07	9.92773e+06	0	0.001636	High	3.56239	High	2.64682	High	3.10048	0
369	QVKQPSQPPPQEIF	3	1	1	Q9UBC9		1622.85	1.07687e+08	9.22472e+07	9.05768e+07	0	6.997e-06	High	3.55817	High	3.34978	High	3.6426	0
370	LPPSPNNPPKFPN	6	1	1	Q8TAX7		1418.74	6.20045e+07	5.04014e+07	4.7539e+07	0	3.838e-05	High	3.55679	High	3.35332	High	3.62905	0
371	GYGPYQPVPEQPLYPQPYQPQY	4	1	1	P02808		2609.23	0	0	2.08653e+06	0	0.0001722	High	3.55239	High	3.36984	High	4.04935	0
372	FGPGFVPPPPPPPYGPG	6	1	1	P02814		1676.85	0	1.72782e+07	2.2217e+07	0	0.01933	High	3.55187	High	3.65107	High	2.98627	0
373	VGGEALGRL	5	2	2	P68871;P02042		871.499	2.70272e+07	2.39359e+07	20042694	0	0.003436	High	3.54792	High	3.30792	High	3.39996	0
374	TEKAPEPHVEEDDDDELDSKLN	2	1	1	P52566	N-Term(Acetyl)	2567.12	4.41824e+06	3.86079e+06	0	0	0.002215	High	3.54246	High	5.44835			0
375	YQPVPEQPLYPQPYQP	4	1	1	P02808		1943.95	7.2889e+06	9.50157e+06	8.62323e+06	0	2.464e-05	High	3.53675	High	3.50717	High	3.59906	0
376	EQPLYPQPYQPQY	3	1	1	P02808		1650.78	5.5585e+06	6.32884e+06	3.8092e+06	0	0.002127	High	3.53393	High	3.09515	High	2.61597	0
377	FESFGDLSTPDA	7	1	1	P68871		1285.56	28441394	3.32251e+07	3.20629e+07	0	6.079e-05	High	3.53113	High	2.96432	High	2.58618	0
378	GPPPPPGKPQGPPPQGGNKPQGPPPPGKPQ	14	2	2	P04280;P02812		2884.52	6.54287e+08	1785385052	9.08711e+08	0	1.482e-05	High	3.52783	High	3.56634	High	3.96899	0
379	EVGGEALGRLL	6	1	1	P68871		1113.62	1.47469e+08	2.02828e+08	2.10266e+08	0	0.0009631	High	3.52086	High	3.09893	High	3.00246	0
380	FGPGVPPPPPPP	30	1	1	O95104		1155.62	1.27281e+08	66256821	5.72101e+07	0	0.0002347	High	3.51794	High	3.62094	High	3.5942	0
381	YGYGPYQPVPEQPLYPQPY	5	1	1	P02808		2256.07	0	5.18248e+06	7.20304e+06	0	9.342e-08	High	3.51628	High	3.75223	High	4.02387	0
382	GPGIFPPPPPQP	159	1	1	P02814		1200.64	6.66013e+09	8.9199e+09	9627939705	0	0.001861	High	3.51444	High	3.40089	High	3.20974	0
383	KVPEPGSIKVPDQ	4	1	1	Q9UBC9		1393.77	20249800	1.57533e+07	1.47262e+07	0	0.0005779	High	3.49076	High	3.57994	High	3.75552	0
384	GPPPPGGNPQQPLPPP	3	1	1	Q04118		1546.8	1.04656e+08	75921064	7.96227e+07	0	0.002451	High	3.48086	High	3.40338	High	3.30373	0
385	VPPPPPPPYGPG	48	1	1	P02814		1171.61	8.24518e+07	9.26073e+07	101751986	0	0.02045	High	3.47741	High	3.5088	High	3.43871	0
386	GPPPQGGNKPQGPPPPGKPQGPPPQGDNKS	6	1	1	P02812		2909.46	23370052	5.08927e+07	0	0	0.06563	High	3.47539	High	4.0572			0
387	YPPGPLAPPQPFGPGF	38	1	1	P02814		1638.83	0	2.36188e+08	2.52738e+08	0	1.142e-05	High	3.471	High	3.71126	High	3.77326	0
388	VPEPGSIKVPDQGFIK	6	1	1	Q9UBC9		1710.94	1.14019e+07	2.31813e+07	2.09548e+07	0	5.362e-05	High	3.47044	High	3.3959	High	3.24686	0
389	VKQPSQPPPQEIF	7	1	1	Q9UBC9		1494.79	1.70956e+09	1233041853	8.80798e+08	0	0.001656	High	3.46788	High	3.1867	High	2.98311	0
390	EGKVLPGVDALSNI	2	1	1	P00558		1411.78	0	0	2.9927e+06	0	0.0001052	High	3.46493			High	2.908	0
391	APPAGQPQGPP	28	2	2	P04280;P02812		1016.52	524990098	941770002	534884755	0	6.907e-05	High	3.45443	High	3.421	High	3.57163	0
392	FVPPPPPPPY	341	1	1	P02814		1107.59	2.31549e+09	5138693316	4.97518e+09	0	0.003455	High	3.45337	High	3.22715	High	3.20288	0
393	GPRGPYPPGPLAPPQPF	6	1	1	P02814		1744.92	0	7466960	8.66072e+06	0	0.0001877	High	3.45305	High	3.13346	High	3.36631	0
394	VHLTPEEKSAVTAL	39	1	1	P68871		1494.82	6895380235	1233041853	5772806540	0	0.0005631	High	3.43617	High	3.41729	High	3.38797	0
395	DVPLVISDGGDSEQ	3	1	1	P02810		1430.67	6.21002e+06	6.92725e+06	7.28718e+06	0	0.01077	High	3.43122	High	3.82792	High	3.17326	0
396	SDGLAHLDNLK	5	2	2	P68871;P02042		1182.61	3.03323e+07	4.30372e+07	32471585	0	0.02073	High	3.42634	High	3.63531	High	3.36419	0
397	GRFGYGYGPYQPVPEQPL	9	1	1	P02808		2024.99	1.22222e+07	1.68051e+07	2.06922e+07	0	3.113e-06	High	3.424	High	3.24895	High	3.30335	0
398	FESFGDLSTPDAV	11	1	1	P68871		1384.63	0	2.13802e+07	2.33631e+07	0	0.0005604	High	3.42305	High	3.28681	High	3.08027	0
399	VAPEEHPVLLTEAPLNPKAN	3	2	1	P60709		2139.14	8.1525e+06	5.30452e+06	5.97913e+06	0	1.21e-06	High	3.42104	High	2.91231	High	4.12863	0
400	LYPQPYQPQYQQYT	3	1	1	P02808		1816.85	0	4.75324e+06	5.02686e+06	0	0.0001584	High	3.41622	High	3.41738	High	3.46097	0
401	GPGGGKYFSTTEDY	3	1	1	Q96DA0		1478.64	1.01879e+07	8.7503e+06	8.50537e+06	0	0.006854	High	3.40781	High	3.94919	High	3.84035	0
402	IGEDDNDDGHPLHPSLNIPY	5	1	1	Q6MZM9		2218	4.70241e+07	4.90275e+07	4.1195e+07	0	0.0001474	High	3.39447	High	3.13976	High	3.43812	0
403	GPYQPVPEQPLYPQP	3	1	1	P02808		1709.85	4.34529e+06	5.46965e+06	4.54321e+06	0	5.588e-05	High	3.39259	High	3.42148	High	3.71436	0
404	YGPYQPVPEQPLYPQPYQPQYQ	5	1	1	P02808		2680.27	0	8.45277e+06	9.88527e+06	0	2.03e-08	High	3.38901	High	5.3828	High	5.52781	0
405	APPQPFGPGFVPPPPPPPYGPG	15	1	1	P02814		2167.1	0	9.05212e+07	1.1446e+08	0	9.058e-08	High	3.38634	High	2.98845	High	4.24826	0
406	KPQGPPPQGGNKPQGPPPPGKPQGPPPQGGSKS	3	1	1	P02812		3177.66	1.87131e+07	1.59152e+07	1.67848e+07	0	0.0167	High	3.38542	High	4.61878	High	4.53468	0
407	GIFPPPPPQP	42	1	1	P02814		1046.56	1870522624	4305499168	4.45829e+09	0	0.001735	High	3.37477	High	3.03286	High	3.20277	0
408	GFVPPPPPPPY	52	1	1	P02814		1164.61	1447405491	2.69237e+09	2760426852	0	0.0008468	High	3.37467	High	2.90613	High	3.0122	0
409	PQGPPPPPQGGRPP	8	1	1	P10163		1378.72	19593166	33547081	3.18316e+07	0	0.0008504	High	3.37218	High	3.19531	High	3.38504	0
410	FGYGYGPYQPVPE	6	1	1	P02808		1473.67	9.6471e+06	9835409	9.69483e+06	0	0.0004065	High	3.36426	High	2.9017	High	3.01124	0
411	IKFPEPGAIK	2	1	1	Q9UBC9		1099.65	1.98876e+07	1.45856e+07	0	0	0.05421	High	3.36313	High	3.39493			0
412	AKADAAPDEKVLDSGFREIENK	2	1	1	P01833		2403.22	9.83921e+06	0	8.32836e+06	0	0.003065	High	3.3579			High	2.93684	0
413	NEDKDPAFTAL	6	1	1	P54108		1220.58	2.68793e+07	1.38562e+07	1.80406e+07	0	0.01915	High	3.3542	High	3.8179	High	2.9263	0
414	GPPPPGGNPQQPLPPPAGKPQGPPPPPQGGRPHRPPQGQPP	4	1	1	Q04118		4060.11	1.50812e+08	143524114	1.42488e+08	0	0.0258	High	3.34878	High	4.05652	High	3.8715	0
415	AHLPAEFTPAVHASLD	1	1	1	P69905		1675.85	3.31401e+06	0	0	0	0.001098	High	3.34635					0
416	LVVYPWTQRFFE	15	2	2	P68871;P02042		1584.82	0	4.7005e+06	5.34012e+06	0	2.776e-06	High	3.34553	High	3.35656	High	3.81058	0
417	YPQPYQPQYQQYTF	4	1	1	P02808		1850.84	1.06797e+07	9487856	1.49404e+07	0	0.01751	High	3.3417	High	4.12089	High	3.52687	0
418	WYVDGVEVH	3	5	1	P01857		1103.52	9.78559e+06	9.10761e+06	8.29007e+06	0	0.0007382	High	3.33925	High	3.19056	High	3.16886	0
419	LVVYPWTQRF	521	5	2	P68871;P02042		1308.71	4059614408	5937735036	5.23584e+09	0	0.04316	High	3.33747	High	3.37757	High	3.30798	0
420	FLSFPTTKTY	3	1	1	P69905		1204.63	4.86032e+06	7.81734e+06	6.87292e+06	0	0.001552	High	3.33722	High	3.24454	High	3.11414	0
421	EQPLYPQPYQPQ	15	1	1	P02808		1487.71	1.51947e+08	1.38189e+08	1.49103e+08	0	1.36e-05	High	3.32974	High	3.57434	High	3.61534	0
422	YPQPYQPQYQQY	21	1	1	P02808		1602.72	4.91405e+07	0	8.30448e+07	0	0.02922	High	3.32733	High	3.76162	High	3.33288	0
423	GDLSTPDAVMGNPK	3	1	1	P68871		1401.67	1.92367e+07	2.49483e+07	2.41809e+07	0	0.0006446	High	3.32343	High	2.98556	High	3.30461	0
424	PPPPAPYGPGIFPPPPPQP	1	1	1	P02814		1920	0	0	0	0	0.002905	High	3.31977					0
425	VAPEEHPVLLTEAPLNPK	4	2	1	P60709		1954.06	3.88141e+07	3.48282e+07	3.46868e+07	0	0.0005503	High	3.31513	High	4.36884	High	3.85487	0
426	ERQGPPLGGQQSQPS	8	1	1	P02810		1565.77	5.20936e+07	3.71812e+07	35045160	0	0.05803	High	3.31322	High	4.10452	High	3.09678	0
427	FGYGYGPYQPVPEQPL	20	1	1	P02808		1811.86	0	1.00872e+08	1.19182e+08	0	0.008038	High	3.31037	High	3.41772	High	3.1313	0
428	YPPGPLAPPQPFGPG	29	1	1	P02814		1491.76	0	2.25327e+08	259404287	0	3.74e-05	High	3.30477	High	2.9139	High	2.97893	0
429	KPQGPPPPPQGGRPHRPPQGQPPQ	2	1	1	Q04118		2532.33	9.16333e+06	7.27998e+06	0	0	0.05098	High	3.29781	High	3.56652			0
430	NDGPQQGPPQQGGQQ	2	1	1	P02810		1535.68	5395983	0	0	0	0.03151	High	3.29153	High	3.66418			0
431	VHLTPEEKSAVTAL	3	1	1	P68871	N-Term(Acetyl)	1536.83	4.06762e+06	5.79475e+06	6.17301e+06	0	0.0002155	High	3.29068	High	3.27049	High	3.12658	0
432	KKALAAAGYDVEKNNSRIKLGLK	10	4	1	P16403		2487.44	2.30614e+07	25629731	2.26232e+07	0	0.05709	High	3.2841	High	3.62116	High	4.28301	0
433	FFESFGDLSTPD	3	1	1	P68871		1361.59	0	1.31242e+06	2.76781e+06	0	0.0009429	High	3.28381	High	2.4437	High	2.84471	0
434	LGGEPIKSSDYF	3	3	1	P0DTE7		1312.64	10164451	9.34975e+06	1.00647e+07	0	0.0276	High	3.28178	High	3.38698	High	2.81091	0
435	GPPAPPAGGPPPPP	6	1	1	P50552		1205.63	6.40295e+07	5.89248e+07	5.29119e+07	0	0.001824	High	3.2816	High	3.10034	High	3.25284	0
436	DGGDSEQFIDEE	15	1	1	P02810		1340.51	2.35419e+07	33707931	4.47356e+07	0	0.03316	High	3.27807	High	3.4013	High	3.38889	0
437	GFVPPPPPPPYGPG	12	1	1	P02814		1375.7	44493849	78688503	0	0	0.0002253	High	3.27141	High	2.83579	High	2.68992	0
438	TLAAHLPAEFTPAVHASLD	3	1	1	P69905		1961.01	4.34139e+06	7.70668e+06	0	0	0.02906	High	3.26909	High	3.87712	High	2.764	0
439	SPPGKPQGPPQQEGNKPQGPPPPGKPQ	3	1	1	P10163		2726.41	1.95797e+08	0	273956346	0	2.309e-07	High	3.25831			High	6.36899	0
440	HPPPPPFQNQ	19	1	1	Q16378		1158.57	118945724	302604252	257317952	0	0.002928	High	3.25366	High	3.21521	High	3.4371	0
441	ATVQQLEGRW	4	1	1	Q01469	N-Term(Acetyl)	1229.63	5.23933e+06	4.8387e+06	3.68993e+06	0	0.02934	High	3.25115	High	3.49517	High	3.36554	0
442	KPQGPPQQEGNNPQGPPPPAGGNPQQPQAPPAGQPQ	4	2	2	P04280;P02812		3587.73	3.74792e+07	3.39462e+07	31762840	0	0.03327	High	3.2507	High	3.54367	High	4.2372	0
443	TFTPPPQLQQQ	10	1	1	Q9UBC9		1284.66	0	0	1.37309e+07	0	0.0008205	High	3.23972	High	3.07792	High	3.13907	0
444	QPLPPPAGKPQGPPPPPQGGRPH	9	1	1	Q04118		2304.23	35453172	67482158	91604916	0	0.03263	High	3.22879	High	3.73433	High	4.37494	0
445	GPPPPGGNPQQPLPPPA	4	1	1	Q04118		1617.83	1.81832e+07	18405708	0	0	0.001348	High	3.22733	High	2.92555	High	3.31231	0
446	EQPLYPQPYQP	7	1	1	P02808		1359.66	2.7661e+07	2.29528e+07	2.14794e+07	0	0.06537	High	3.22479	High	3.28823	High	3.22811	0
447	GPPPPAGGNPQQPQAPPAG	8	2	2	P04280;P02812		1734.86	42817871	41784970	45297735	0	0.0004012	High	3.2223	High	2.70469	High	3.05696	0
448	FTPPPQLQQQ	4	1	1	Q9UBC9		1183.61	6.15235e+06	6.02948e+06	6.73052e+06	0	0.0641	High	3.21682	High	3.42598	High	3.28695	0
449	FGPGFVPPPPPPPY	14	1	1	P02814		1465.75	0	5.81924e+07	6.39958e+07	0	0.002556	High	3.20461	High	3.16111	High	3.14648	0
450	ADALTNAVAHV	2	1	1	P69905		1081.56	2.39979e+06	0	2.6058e+06	0	0.0005001	High	3.20182			High	1.61612	0
451	KPQGPPQQGGHPPPPQGRPQ	12	1	1	P02810		2085.07	6.69829e+07	82762821	0	0	0.00229	High	3.19836	High	4.64505	High	4.42353	0
452	AVGGEALGRL	4	1	1	P02042		942.536	48698668	4.1294e+07	3.5874e+07	0	0.001289	High	3.1914	High	2.85737	High	3.00032	0
453	FGDLSTPDAVMGNPKVK	3	1	1	P68871		1775.9	7.86484e+06	7.79128e+06	8.14458e+06	0	0.0004425	High	3.18634	High	3.0785	High	2.95571	0
454	GPPQQGGHPPPPQGRPQ	11	1	1	P02810		1731.87	0	43662402	0	0	0.01844	High	3.1822	High	3.91418	High	3.08883	0
455	LYPQPYQPQYQQ	3	1	1	P02808		1552.74	4371008	4.42633e+06	6773666	0	0.001738	High	3.1592	High	3.05046	High	3.00631	0
456	ASGPPVSELITKA	4	3	1	P16403		1269.7	4.27177e+06	0	0	0	0.001944	High	3.15913	High	2.66151	High	2.87188	0
457	YGPYQPVPEQPLYPQPYQP	3	1	1	P02808		2261.09	0	2.67285e+06	3806053	0	0.0001501	High	3.15708	High	3.16028	High	3.85215	0
458	YGYGPYQPVPEQP	7	1	1	P02808		1494.69	4.21817e+07	41936736	4.19791e+07	0	0.001905	High	3.15696	High	3.161	High	3.14964	0
459	GYGYGPYQPVPEQPLYP	7	1	1	P02808		1924.91	0	2.10261e+07	2.39121e+07	0	2.774e-06	High	3.15655	High	3.24733	High	3.3833	0
460	ASGPPVSELITK	3	3	1	P16403		1198.67	3.79446e+07	3.88705e+07	4.22198e+07	0	0.003258	High	3.15218	High	2.95449	High	3.31521	0
461	TNAVAHVDDMPNAL	3	1	1	P69905		1467.69	4.40671e+06	5.16176e+06	5.22891e+06	0	0.000294	High	3.1399	High	2.61036	High	3.22052	0
462	AIRNDEELNKLL	1	12	1	Q96KK5		1427.78	3.09113e+06	0	0	0	0.0001692	High	3.13836					0
463	SPPGKPQGPPQQEGNKPQGPPPPGKPQGPPPAGGNPQQPQAPPAGKPQGPPPPPQ	3	1	1	P10163		5368.72	8.83428e+07	8.98653e+07	7.95431e+07	0	0.001442	High	3.12721	High	3.2756	High	3.44357	0
464	PPPEGLLPRPPGDSGNQ	7	1	1	Q16378		1727.87	1.21295e+07	1.06703e+07	0	0	0.05193	High	3.12347	High	3.15367	High	2.95469	0
465	GHGKKVADALTNAVAHV	4	1	1	P69905		1687.92	33491786	2.73824e+07	2.28793e+07	0	3.479e-05	High	3.12307	High	3.23143	High	3.59021	0
466	AGFAGDDAPRAVFPS	1	10	1	P60709		1477.71	5.5295e+06	0	0	0	0.002661	High	3.10509					0
467	GPYPPGPLAPPQPF	43	1	1	P02814		1434.74	0	7.36082e+08	7.50676e+08	0	0.01989	High	3.09866	High	3.2585	High	3.07952	0
468	AIQDPRLFAEE	5	1	1	P01833		1288.65	2.34239e+07	1.97353e+07	1.93423e+07	0	0.04344	High	3.09656	High	3.25687	High	3.25236	0
469	GPPPPPGKPQGPPP	21	2	2	P04280;P02812		1319.71	0	4.59691e+07	5.31415e+07	0	0.02604	High	3.09322	High	3.53004	High	3.35596	0
470	PGRIPPPPPAPY	10	1	1	P02814		1258.69	4.47816e+08	3.43044e+08	404237960	0	0.04407	High	3.0917	High	3.28905	High	3.12675	0
471	SHFELPHYPG	4	1	1	Q8TAX7		1183.55	2.20068e+08	133913849	131019024	0	0.07032	High	3.09103	High	3.22262	High	3.32875	0
472	GPPPPPPGKPQGPPPQGGRPQ	9	1	1	P02810		2040.08	347141718	568640488	1654789240	0	0.0001072	High	3.08675	High	3.04117	High	4.93283	0
473	EEDRIIPGGIYNADL	6	1	1	P01037		1674.83	1.41223e+07	2.14996e+07	2.68661e+07	0	0.001492	High	3.07718	High	2.91096	High	3.00739	0
474	SLDKFLASVST	7	1	1	P69905		1167.62	3.65176e+07	5.11355e+07	42933075	0	0.03568	High	3.07348	High	3.37302	High	3.24597	0
475	DRIIPGGIYNADL	5	1	1	P01037		1416.75	6.58392e+06	1.0134e+07	6.5829e+06	0	1.759e-06	High	3.06885	High	3.69747	High	3.74125	0
476	FGPGFVPPPPPPP	8	1	1	P02814		1302.69	8.46125e+06	12876450	1.29459e+07	0	0.07058	High	3.06639	High	3.09311	High	2.98097	0
477	VPPPPPPPY	110	1	1	P02814		960.517	3.72968e+09	2704489172	2.85587e+09	0	0.003042	High	3.06529	High	2.92086	High	3.08772	0
478	GPPQQGGHPPPPQGRPQGPPQQGGHP	6	1	1	P02810		2587.28	2.66996e+08	265419144	2.55716e+08	0	0.02837	High	3.05248	High	3.69471	High	3.37302	0
479	YGPYQPVPEQPLYPQ	3	1	1	P02808		1775.86	5.39474e+06	5.12306e+06	5290184	0	0.0005759	High	3.05222	High	3.0363	High	2.91826	0
480	YDNEFGYSNRVVDL	3	1	1	P04406		1690.77	6.75674e+06	5.4442e+06	5.39931e+06	0	0.002578	High	3.04826	High	3.52359	High	3.16711	0
481	SGPPVSELITK	3	3	1	P16403		1127.63	57396894	5.47263e+07	4.61955e+07	0	0.04089	High	3.04482	High	3.47261	High	3.06792	0
482	SDKPDMAEIEKF	6	1	1	P62328	N-Term(Acetyl); M6(Oxidation)	1467.67	3.32971e+07	3.33278e+07	4.85389e+07	0	0.07008	High	3.04132	High	3.07814	High	2.92384	0
483	QPQGPPPPPG	8	2	2	P04280;P02812		971.495	5.07275e+07	6.99084e+08	4.34394e+08	0	0.06362	High	3.03896	High	2.95726	High	3.0093	0
484	VKLGDSWDV	2	1	1	Q96DA0		1018.52	6.53484e+06	5.95678e+06	0	0	0.002444	High	3.03852	High	2.09414			0
485	GYGYGPYQPVPEQ	4	1	1	P02808		1454.66	9.3382e+06	6.49546e+06	6.09277e+06	0	0.01787	High	3.03442	High	3.19511	High	3.09437	0
486	KVPEPGSI	9	1	1	Q9UBC9		826.466	2.49041e+07	3.88992e+07	1.40253e+07	0	0.05034	High	3.03215	High	2.75752	High	2.79905	0
487	ASVSTVLTSKYR	7	1	1	P69905		1311.73	2.93762e+08	4.73888e+07	4.32431e+07	0	0.003249	High	3.02821	High	3.38368	High	3.56056	0
488	TFTPPPQLQ	9	1	1	Q9UBC9		1028.54	5.77244e+06	5.23254e+06	0	0	0.001783	High	3.01859	High	3.01607	High	2.89519	0
489	QPLYPQPYQPQYQ	3	1	1	P02808		1649.79	7.08297e+06	8.02073e+06	8.14684e+06	0	0.01307	High	3.01706	High	3.22311	High	3.03364	0
490	AIQDPRLFAEEK	3	1	1	P01833		1416.75	24198185	1.88825e+07	20203235	0	0.04348	High	3.0156	High	3.095	High	2.72324	0
491	GNPQGAPPQGGNKPQGPPSPPGKPQ	18	1	1	P02812		2389.21	1.86079e+08	8.14612e+08	5.81573e+08	0	0.001904	High	3.01539	High	3.83922	High	3.11705	0
492	TLAAHLPAEFTPAV	5	1	1	P69905		1437.78	5.96717e+06	7.80847e+06	8.39305e+06	0	0.0002239	High	3.01281	High	2.81883	High	2.79843	0
493	PFGPGFVPPPPPPPY	3	1	1	P02814		1562.8	0	2.30742e+06	3.89046e+06	0	0.0003159	High	3.00937	High	3.19719	High	3.25852	0
494	GYGPYQPVPEQPL	13	1	1	P02808		1444.71	3.30179e+08	3.1789e+08	3.28212e+08	0	0.0009389	High	3.00796	High	2.91327	High	2.96025	0
495	GPPPAGGNPQQPQAPPAG	17	1	1	P10163		1637.8	4.36936e+07	61232908	50674638	0	0.0002359	High	2.99756	High	2.81278	High	2.80252	0
496	SLEPVAVELK	2	1	1	P00558		1084.62	2.65886e+06	0	2.23681e+06	0	0.003269	High	2.99222			High	2.47789	0
497	PGRIPPPPPAP	20	1	1	P02814		1095.63	1.00007e+08	1.15467e+08	8.88031e+07	0	0.0009293	High	2.98816	High	3.01687	High	3.29584	0
498	FAGDDAPRAVFPS	4	10	1	P60709		1349.65	1.09034e+07	1.02884e+07	1.06966e+07	0	0.002426	High	2.98397	High	2.7856	High	2.88511	0
499	IPPPPPAPYGP	12	1	1	P02814		1102.59	1.96877e+07	3.07927e+07	3.21455e+07	0	0.0004466	High	2.97624	High	2.75558	High	2.87395	0
500	GAHAGEYGAEALERM	2	1	1	P69905		1561.7	8.66509e+06	7.70036e+06	0	0	0.0009209	High	2.97404	High	3.19288			0
501	FESFGDLSTPD	6	1	1	P68871		1214.52	2.24692e+07	2.16764e+07	23767078	0	0.000859	High	2.97107	High	2.56872	High	2.72851	0
502	RGPYPPGPLAPPQPF	6	1	1	P02814		1590.84	8.28881e+06	1.7619e+07	14675871	0	0.02532	High	2.9703	High	2.99891	High	2.8124	0
503	DGLAHLDNLKGTFA	3	1	1	P68871		1471.75	1.49056e+07	1.72253e+07	1.61465e+07	0	0.01841	High	2.96505	High	3.77882	High	3.75791	0
504	DTNADKQLSFEEF	4	1	1	P06702		1543.69	1.29071e+07	1.28094e+07	1.13499e+07	0	0.0003102	High	2.96374	High	2.91175	High	2.80402	0
505	QGFIKFPEPG	21	1	1	Q9UBC9		1119.58	2.25474e+08	181794083	1.67843e+08	0	0.0402	High	2.96314	High	2.77334	High	2.26283	0
506	IDLGGEPIKS	3	3	1	P0DTE7		1028.56	5.86009e+06	5.51137e+06	5.66701e+06	0	0.06088	High	2.95747	High	3.48014	High	3.05527	0
507	SVSTVLTSKYR	7	1	1	P69905		1240.69	3.5938e+07	33036310	2.91271e+07	0	0.001376	High	2.95103	High	3.0278	High	3.07899	0
508	LLPRPPGDSGNQDDGPQ	2	1	1	Q16378		1762.84	2.3554e+07	1.90492e+07	0	0	0.003324	High	2.95061	High	2.70536			0
509	AAPDEKVLDSGF	8	1	1	P01833		1248.61	2.10411e+07	1.81739e+07	1.95724e+07	0	3.302e-05	High	2.94932	High	2.56029	High	3.18977	0
510	FESFGDLSTPDAVMGNPKVKAH	3	1	1	P68871		2347.14	1.58602e+07	1.79437e+07	1.52719e+07	0	0.0002904	High	2.94284	High	2.95425	High	3.11834	0
511	IGRFGYGYGPYQP	6	1	1	P02808		1474.71	1.38267e+07	2.34705e+07	2.25087e+07	0	0.0003947	High	2.93889	High	2.175	High	2.64929	0
512	GPPVSELITK	3	4	2	P16403;P16401		1040.6	3.25266e+07	2.80884e+07	26565223	0	0.0618	High	2.93011	High	2.66735	High	2.88755	0
513	KQPSQPPPQEIF	9	1	1	Q9UBC9		1395.73	1.34101e+08	1.27328e+08	118184469	0	0.001283	High	2.9281	High	3.31227	High	3.31639	0
514	VPEQPLYPQPYQPQYQQ	2	1	1	P02808		2103.02	2.89965e+06	0	0	0	1.939e-05	High	2.9251					0
515	YGPGIFPPPPPQP	16	1	1	P02814		1363.7	1.0228e+08	1.52491e+08	156171990	0	0.0005623	High	2.91626	High	2.87779	High	3.14083	0
516	GPGIFPPPPPQ	23	1	1	P02814		1103.59	0	2.49234e+08	2.37642e+08	0	0.001624	High	2.90651	High	2.61668	High	2.99286	0
517	NELRVAPEEHPVLL	1	3	1	P60709		1615.88	1.48165e+07	0	0	0	0.0002345	High	2.90623					0
518	SDKPDMAEIEKFDKSKLKKTE	3	1	1	P62328	N-Term(Acetyl)	2509.28	8.75628e+06	9963964	1.09578e+07	0	0.0007969	High	2.90414	High	2.97485	High	2.15354	0
519	TTQIPSVTFPS	3	1	1	Q8TAX7		1177.61	0	2.83363e+06	3.20384e+06	0	0.001052	High	2.90177	High	2.70512	High	2.89814	0
520	PGIFPPPPPQP	34	1	1	P02814		1143.62	546933292	718509946	7.50071e+08	0	0.001446	High	2.89935	High	3.01135	High	3.10969	0
521	FEWNYPLEEPT	4	1	1	Q96DA0		1424.64	0	3.18282e+06	2.68737e+06	0	0.003236	High	2.8857	High	3.0185	High	2.58886	0
522	SDGLAHLDNLKGTFA	12	1	1	P68871		1558.79	4.31532e+07	100313752	83293232	0	6.859e-06	High	2.88373	High	3.23623	High	4.31355	0
523	FIGEDDNDDGHPLHPSL	2	1	1	Q6MZM9		1877.83	7.83273e+06	0	6.71322e+06	0	0.000185	High	2.88235			High	2.50364	0
524	SAETASGPTEDQVEIL	3	1	1	Q9BPY8	N-Term(Acetyl)	1688.78	0	4.93694e+06	3167967	0	0.002559	High	2.86609	High	3.04146	High	2.85647	0
525	ADAAPDEKVLDSGF	3	1	1	P01833		1434.67	5.01606e+06	3.97192e+06	3.3261e+06	0	0.01037	High	2.85485	High	3.63519	High	3.4779	0
526	TPEEKSAVTAL	8	1	1	P68871		1145.6	6.29395e+07	5.1599e+07	4.68206e+07	0	0.003372	High	2.85217	High	2.7091	High	2.76781	0
527	LAPPQPFGPGF	15	1	1	P02814		1127.59	0	5.3459e+07	5.91841e+07	0	0.003363	High	2.84988	High	2.85328	High	2.90294	0
528	DLGGEPIKSSDYF	2	3	1	P0DTE7		1427.66	3.17743e+06	0	3.12742e+06	0	0.0004873	High	2.84711			High	2.87614	0
529	IPPPPPAPYGPG	5	1	1	P02814		1159.62	0	1.61691e+07	19306402	0	0.0001222	High	2.84274	High	2.65902	High	2.96111	0
530	VVYPWTQRFFE	12	2	2	P68871;P02042		1471.74	0	17151835	2.18709e+07	0	0.0006423	High	2.83458	High	2.93764	High	2.96522	0
531	YGPYQPVPEQPLYP	3	1	1	P02808		1647.81	7.06572e+06	5.70239e+06	0	0	0.003458	High	2.82773	High	2.35949			0
532	DVPLVISDGGDSEQFIDEE	3	1	1	P02810		2063.93	0	1.51058e+06	2.34047e+06	0	9.904e-09	High	2.82247	High	4.63851	High	5.11967	0
533	VGDEDFVHL	6	1	1	P04080		1030.48	12650591	1.43975e+07	1.35805e+07	0	0.06987	High	2.80817	High	2.92454	High	2.80033	0
534	VLSPADKTNVKAAWGKVGAHAGEY	3	1	1	P69905		2469.29	1.76523e+08	1.55976e+08	1.28563e+08	0	0.002492	High	2.80581	High	2.57975	High	2.89084	0
535	GYGPYQPVPEQPLYP	7	1	1	P02808		1704.82	8.90483e+06	1.08368e+07	1.26771e+07	0	0.04207	High	2.79989	High	2.91808	High	2.55097	0
536	SLPRFPSVSL	5	1	1	Q16378		1102.63	3.07036e+07	4.39862e+07	4.60084e+07	0	0.06019	High	2.79399	High	2.70291	High	2.60685	0
537	GRFGYGYGPY	6	1	1	P02808		1136.51	6.5726e+06	0	8.35729e+06	0	0.04584	High	2.78891	High	3.14	High	3.00043	0
538	PPPEGLLPRPP	12	1	1	Q16378		1169.67	2.90311e+07	27201603	27339018	0	0.04681	High	2.78268	High	2.80469	High	2.72151	0
539	VVYPWTQRF	53	5	2	P68871;P02042		1195.62	2248480936	2304082435	2096050285	0	0.06796	High	2.78247	High	2.6524	High	2.51483	0
540	NSAEDPFIAIH	1	3	1	P0DTE7		1213.58	1.56034e+06	0	0	0	0.0006688	High	2.77939					0
541	FIDEERQGPPLGGQQSQPS	2	1	1	P02810		2069.99	2.61928e+07	0	2.09265e+07	0	0.0001842	High	2.76785			High	3.50269	0
542	YGAEALERM	3	1	1	P69905		1039.49	6.79507e+06	9.50808e+06	6.89531e+06	0	0.002278	High	2.76406	High	2.28942	High	2.8553	0
543	TQIPSVTFPSASTK	4	1	1	Q8TAX7		1463.77	7.88393e+06	0	0	0	0.002441	High	2.76373	High	2.55987			0
544	TVPIYEGYALPH	3	2	1	P60709		1359.69	5.1917e+06	4.81695e+06	3.69264e+06	0	0.05005	High	2.75578	High	2.17599	High	1.99428	0
545	AYPGYGGGFGNF	6	1	1	P28676	N-Term(Acetyl)	1248.53	0	4.62755e+06	4.66646e+06	0	0.02566	High	2.75518	High	2.86488	High	2.85448	0
546	SHFELPHYPGLL	6	1	1	Q8TAX7		1409.72	2.41444e+06	0	9.95462e+06	0	0.04366	High	2.7478	High	2.80205	High	2.68999	0
547	NEEQEYVQTVK	3	1	1	P04083		1366.65	1.68299e+07	1.94138e+07	1.93766e+07	0	0.002906	High	2.7125	High	2.27681	High	2.646	0
548	AMVSEFLK	10	1	1	P04083	N-Term(Acetyl)	966.495	0	1.03276e+07	7.60488e+06	0	0.003438	High	2.71085	High	2.47773	High	2.58856	0
549	LLTEAPLNPK	6	11	1	P60709		1095.64	5.16827e+07	4.28252e+07	3.79955e+07	0	0.0007587	High	2.71004	High	2.87362	High	3.01216	0
550	FIGEDDNDDGHPLHPS	7	1	1	Q6MZM9		1764.74	1.83757e+08	1.54925e+08	1.53615e+08	0	9.224e-05	High	2.69518	High	2.43917	High	3.1068	0
551	PLYPQPYQPQY	2	1	1	P02808		1393.68	1.04402e+07	0	8.48924e+06	0	0.0007448	High	2.69341			High	2.83871	0
552	FDLSHGSAQVK	10	1	1	P69905		1188.6	8.25013e+07	103836875	9.69525e+07	0	0.0007632	High	2.67964	High	2.62914	High	2.93411	0
553	VKQPSQPPPQEIFVPT	11	1	1	Q9UBC9		1791.97	95886783	78469617	80594976	0	0.001073	High	2.67943	High	2.57579	High	2.62089	0
554	RVDPVNFKLL	4	2	1	P69905		1200.71	2.05338e+07	1.73177e+07	0	0	0.00215	High	2.67795	High	2.15499			0
555	ASDDPIEKVIE	9	1	1	Q6UWP8		1215.61	4.21078e+07	4.07111e+07	49194029	0	0.002325	High	2.6748	High	2.4007	High	2.32264	0
556	SQGPPPPPGKPE	4	1	1	P10163		1187.6	1.69289e+07	2.61412e+07	0	0	0.02542	High	2.65658	High	3.25119			0
557	GPYQPVPEQPL	10	1	1	P02808		1224.62	1.32942e+08	123438894	135817412	0	0.06548	High	2.65512	High	2.60411	High	2.31472	0
558	KLGALGGNTQEV	3	1	1	Q96DA0		1186.64	2.75533e+07	2.17707e+07	21708000	0	6.538e-05	High	2.63879	High	2.98882	High	3.09723	0
559	SFGPEDLQKTQ	3	1	1	P32320		1249.6	1.19924e+07	9.86567e+06	1.03893e+07	0	0.002393	High	2.63512	High	3.00772	High	3.19261	0
560	AAPAAPPIAAEPA	3	1	1	Q6MZM9		1146.61	2.84545e+07	30104346	2.48872e+07	0	0.002235	High	2.591	High	2.46647	High	2.56278	0
561	SDKPDMAEIEKFDKSKLKKTETQ	3	1	1	P62328	N-Term(Acetyl)	2738.39	1.39994e+07	1.49038e+07	14786257	0	0.04041	High	2.55238	High	3.42944	High	3.00881	0
562	GPPPPPGKPQGPPPQGGNKPQ	7	2	2	P04280;P02812		2029.06	1.90856e+08	2.09686e+08	801690879	0	0.00263	High	2.54511	High	2.16569	High	3.35699	0
563	EVIDLGGEPIK	1	3	1	P0DTE7		1169.64	3.76125e+06	0	0	0	0.002832	High	2.53436					0
564	GPYPPGPLAPPQP	9	1	1	P02814		1287.67	61356726	8.90443e+07	8.57152e+07	0	0.00154	High	2.5224	High	2.71606	High	2.72207	0
565	AHLPAEFTPAV	5	1	1	P69905		1152.6	1.69309e+07	1.86479e+07	1.50398e+07	0	0.05142	High	2.52072	High	2.95136	High	2.17171	0
566	EDVPLVISDGGDSE	4	1	1	P02810		1431.65	8.52152e+06	1.06739e+07	9.3095e+06	0	0.03475	High	2.51021	High	2.66658	High	2.55735	0
567	SLPRFPSVSLQ	3	1	1	Q16378		1230.68	14936727	1.67803e+07	1.58737e+07	0	0.003375	High	2.509	High	1.53692	High	2.39867	0
568	GPYPPGPLAPPQPFGP	3	1	1	P02814		1588.82	0	4.98471e+06	4.05286e+06	0	0.05967	High	2.49948	High	2.97086	High	2.47342	0
569	APIKVGDAIPAVEV	3	1	1	P30044		1378.79	4.71855e+06	5.61299e+06	3.81464e+06	0	0.00351	High	2.49702	High	2.12074	High	2.56149	0
570	GPGRIPPPPPAPYGPG	2	1	1	P02814		1526.81	0	0	0	0	0.0006615	High	2.49055	High	2.27554			0
571	ASGVAVSDGVIKVF	3	1	1	P23528	N-Term(Acetyl)	1390.76	0	8.24119e+06	9.79479e+06	0	0.04289	High	2.47815	High	2.45281	High	1.95644	0
572	YPPGPLAPPQPF	25	1	1	P02814		1280.67	0	7.83666e+08	8.6703e+08	0	0.00252	High	2.44123	High	2.48441	High	2.71857	0
573	IGEDDNDDGHPLHPSLNIPYG	1	1	1	Q6MZM9		2275.02	0	0	0	0	4.027e-05	High	2.43227					0
574	GPPPPPPGKPQGPPP	5	1	1	P02810		1416.76	0	1.45499e+07	9066840	0	0.01119	High	2.42287	High	5.00366	High	4.4058	0
575	DYGSNYLYDN	2	1	1	P15515		1223.48	1.03187e+07	9.82363e+06	0	0	0.0474	High	2.42168	High	2.71643			0
576	NRIIDDMVEQ	4	1	1	Q8TAX7	M7(Oxidation)	1248.59	0	0	0	0	0.003518	High	2.38929					0
577	QPQAPPAGQPQGPPRPPQ	3	2	2	P04280;P02812		1847.95	0	2.12571e+07	0	0	0.02105	High	2.3857	High	4.15814	High	3.88063	0
578	LFAEEKAVADTRDQADGSR	4	1	1	P01833		2079.01	1.71926e+07	1.58057e+07	1.48012e+07	0	0.06308	High	2.3413	High	3.59404	High	2.42377	0
579	LPPSPNNPPKFP	9	1	1	Q8TAX7		1304.7	7.30418e+07	63141652	58328204	0	0.000975	High	2.33679	High	2.31042	High	2.50039	0
580	VDEVGGEALGR	3	1	1	P68871		1101.55	1.51225e+07	1.46583e+07	0	0	0.05068	High	2.33414	High	2.53801	High	1.96087	0
581	QPSQPPPQEIFVPTTK	5	1	1	Q9UBC9		1793.95	11468905	7.43386e+06	9.04481e+06	0	0.003098	High	2.31758	High	2.6178	High	2.9201	0
582	GPPPPAGGNPQQPQAPP	3	2	2	P04280;P02812		1606.8	2.01015e+07	7.44777e+07	0	0	0.001187	High	2.30716	High	2.17029			0
583	AVAHVDDMPNAL	4	1	1	P69905		1252.59	6.65048e+06	5.5908e+06	8.3316e+06	0	0.06807	High	2.26072	High	2.31921	High	2.20887	0
584	QFIDEERQGPPLG	3	1	1	P02810		1485.73	6.11667e+06	4.66751e+06	5.2853e+06	0	0.0009913	High	2.24822	High	2.26312	High	2.53752	0
585	YVNLPINGNGKQ	2	1	1	P09211		1316.69	31890504	2.49755e+07	0	0	0.05355	High	2.22867	High	2.31735			0
586	PPPPGRPQGPPPP	6	1	1	Q04118		1290.7	19198936	25404948	2.73926e+07	0	0.0688	High	2.22049	High	2.35558	High	2.24063	0
587	GAFSDGLAHLDNLK	3	2	2	P68871;P02042		1457.73	7.33374e+06	8.42629e+06	8.07557e+06	0	0.001827	High	2.14815	High	1.944	High	1.91643	0
588	NEDKDPAFTALL	6	1	1	P54108		1333.66	24950223	2.96339e+07	3.71883e+07	0	0.02944	High	2.12106	High	2.72888	High	2.57437	0
589	HAHKLRVDPVNFKL	2	1	1	P69905		1673.95	1.41293e+07	1.30623e+07	0	0	0.04548	High	2.09024	High	2.17832			0
590	SLPRFPSVSLQEA	3	1	1	Q16378		1430.77	0	6.70884e+06	3.80771e+06	0	0.06221	High	2.06467	High	2.61896	High	2.50407	0
591	SLSNKLTLDKL	3	1	1	P00558	N-Term(Acetyl)	1273.73	0	4.03798e+06	4.83464e+06	0	0.05759	High	2.05558	High	2.87868	High	2.73853	0
592	SLVSKGTLVQTK	2	5	2	P16403;P16401		1260.75	5.12348e+07	4.49578e+07	0	0	0.003134	High	1.91789	High	1.30531			0
593	GPPPQGGNQPQGPPPPPGKPQGPPPQGGNKPQGPPPPGKPQGPPPQGDKS	3	2	2	P04280;P02812		4805.43	0	2.85435e+08	2.53076e+08	0	0.00395			High	7.9296	High	6.17912	0
594	SPPGKPQGPPPQGGNQPQGPPPPPGKPQGPPPQGGNKPQGPPPPGKPQGPPPQGDNKSRSS	2	1	1	P02812		5940.99	0	1.64848e+08	151943656	0	3.543e-08			High	7.79048	High	9.18895	0
595	GKPQGPPPQGGNQPQGPPPPPGKPQGPPPQGGNKPQGPPPPGKPQ	2	2	2	P04280;P02812		4352.23	0	2.96693e+07	3.62592e+07	0	0.003043			High	7.70215	High	5.97728	0
596	IDEERQGPPLGGQQSQPSAGDGNQNDGPQ	3	1	1	P02810		2976.33	0	1.1712e+07	1.31508e+07	0	0.0005536			High	6.7582	High	4.56305	0
597	PRSPPGKPQGPPPQGGNQPQGPPPPPGKPQGPPPQGGNKPQGPPPPGKPQ	1	2	2	P04280;P02812		4886.51	0	25464886	0	0	0.00721			High	6.37303			0
598	GPPPQGGNQPQGPPPPPGKPQGPPPQGGNKPQGPPPPGKPQGPPPQGDNKSQSA	1	1	1	P02812		5205.59	0	5.19821e+07	0	0	0.02323			High	6.35318			0
599	DGPQQGPPQQGGQQQQGPPPPQGKPQGPPQQGGHPPPPQGRPQ	2	1	1	P02810		4374.11	0	0	9.91455e+07	0	0.005202			High	6.0756	High	5.8725	0
600	PPPQGGNQPQGPPPPPGKPQGPPPQGGNKPQGPPPPGKPQ	6	2	2	P04280;P02812		3885	0	4.12126e+07	3.46345e+07	0	3.726e-08			High	5.94322	High	7.31056	0
601	SARSPPGKPQGPPQQEGNNPQGPPPPAGGNPQQPQAPPAGQPQGPP	6	2	2	P04280;P02812		4491.19	0	3.833e+07	2.24779e+07	0	0.003965			High	5.78392	High	5.12365	0
602	SPPGKPQGPPPQGGNQPQGPPPPPGKPQGPPPQG	3	2	2	P04280;P02812		3253.65	0	4.57237e+07	0	0	1.277e-05			High	5.71537	High	6.86971	0
603	WGKVNVDEVGGEALGR	2	1	1	P68871		1685.86	0	3.34815e+06	2.66855e+06	0	0.001619			High	5.62512	High	3.92153	0
604	SPPGKPQGPPQQEGNNPQGPPPPAGGNPQQPQAPPAGQPQGPPRPP	1	2	2	P04280;P02812		4527.23	0	2.96704e+07	0	0	0.0004985			High	5.61767			0
605	ALLSPYSYSTTAVVTNPKE	1	1	1	P02766		2041.04	0	2.61254e+06	0	0	0.00035			High	5.59721			0
606	GPPQQGGHQQGPPPPPPGKPQGPPPQGGRPQGPPQGQSP	3	1	1	P02810		3802.89	0	90036536	7.73331e+07	0	0.001482			High	5.55131	High	5.14966	0
607	QGPPQQGGQQQQGPPPPQGKPQGPPQQGGHPPPPQGRPQGPPQQGGHP	3	1	1	P02810		4832.36	0	10890431	9.56921e+07	0	0.0003797			High	5.42927	High	5.38731	0
608	SLAKADAAPDEKVLDSGFREIENK	5	1	1	P01833		2603.33	0	2.31472e+07	2.53832e+07	0	0.003637			High	5.41374	High	5.22963	0
609	KPQGPPPQGGNQPQGPPPPPGKPQ	1	2	2	P04280;P02812		2382.23	0	30220445	0	0	0.00138			High	5.36242			0
610	QGPPQQGGQQQQGPPPPQGKPQGPPQQGGHPPPPQGRPQGPPQQGGHPRPP	4	1	1	P02810		5182.58	0	2.46492e+07	2.65827e+08	0	0.04664			High	5.21838	High	5.73052	0
611	GRPQGPPQQGGHQQGPPPPPPGKPQGPPP	7	1	1	P02810		2869.46	0	0	3.48343e+07	0	3.997e-05			High	5.13696	High	5.30173	0
612	SVDSGSSEEQGGSSRAL	1	1	1	P01833		1652.74	0	5.43469e+06	0	0	0.00171			High	5.08044			0
613	SPPGKPQGPPQQEGNNPQGPPPPAGGNPQ	4	2	2	P04280;P02812		2826.35	0	1.57406e+08	1.53188e+08	0	1.852e-05			High	5.02738	High	5.08811	0
614	QQEGNNPQGPPPPAGGNPQQPQAPPAGQPQGPPRPPQGGRPS	1	2	2	P04280;P02812		4167.02	0	6154696	0	0	0.002853			High	4.99825			0
615	QGGHQQGPPPPPPGKPQGPPPQGGRPQGPPQGQSPQ	4	1	1	P02810		3551.76	0	3.32189e+07	0	0	6.69e-05			High	4.97648	High	5.35768	0
616	GNPQGPSPQGGNKPQGPPPPPGKPQGPPPQGGNKPQGPPPPGKPQ	2	1	1	P04280		4328.21	0	0	0	0	0.02249			High	4.95208	High	4.91552	0
617	GYGYGPYQPVPEQPLYPQPYQPQYQQ	2	1	1	P02808		3085.44	0	2.92777e+06	2.1976e+06	0	0.003353			High	4.76124	High	4.08879	0
618	NDGPQQGPPQQGGQQQQGPPPPQGKPQGPPQQGGHPPPPQGR	4	1	1	P02810		4263.07	0	23550215	0	0	1.668e-06			High	4.72316	High	5.85323	0
619	SDKPDMAEIEKFDKSKLKKTETQEKNPLPSKETIEQEKQAGES	1	1	1	P62328	N-Term(Acetyl); M6(Oxidation)	4977.48	0	0	0	0	0.06091			High	4.61567			0
620	GPPPPGKPQGPPPAGGNPQQPQAPPAGKPQ	6	1	1	P10163		2846.47	0	4.23758e+07	60121772	0	2.838e-05			High	4.5659	High	4.99295	0
621	YGPYQPVPEQPLYPQPYQPQYQQY	2	1	1	P02808		2971.4	0	2.10307e+06	3.71485e+06	0	0.006796			High	4.53119	High	3.8406	0
622	SDKPDMAEIEKFDKSKLK	2	1	1	P62328	N-Term(Acetyl); M6(Oxidation)	2167.09	0	1.96367e+07	1.97488e+07	0	0.01384			High	4.51656	High	5.27536	0
623	GPPQQEGNKPQGPPPPGKPQGPPPAGGNPQQPQAPPAGKPQGPPPPPQ	4	1	1	P10163		4677.35	0	3.84451e+07	4.16236e+07	0	0.03255			High	4.49695	High	3.4048	0
624	GYGYGPYQPVPEQPLYPQPYQP	3	1	1	P02808		2538.19	0	1.84456e+06	2.19915e+06	0	0.006385			High	4.45802	High	4.42095	0
625	PPPQGGNQPQGPPPPPGKPQGPPPQGGNKPQ	5	2	2	P04280;P02812		3029.53	0	0	52909881	0	0.05141			High	4.36888	High	4.52219	0
626	GPPPPGGNPQQPLPPPAGKP	1	1	1	Q04118		1900	0	8508527	0	0	0.06872			High	4.06007			0
627	AGKPQGPPPPPQGGRPP	1	1	1	P10163		1634.88	0	2.92495e+07	0	0	0.06535			High	3.92725			0
628	VLSPADKTNVKAAWGKVGAHAGEYGAEALERM	5	1	1	P69905	M32(Oxidation)	3342.69	0	2.02788e+07	2.8563e+07	0	3.102e-05			High	3.89363	High	4.18919	0
629	IGEDDNDDGHPLHPS	12	1	1	Q6MZM9		1617.68	0	56589998	6.5973e+07	0	1.415e-06			High	3.89162	High	4.50258	0
630	ADNAGEEGGEAPQEPQS	4	1	1	P31947		1685.69	0	4.66687e+07	4.90805e+07	0	0.007638			High	3.85424	High	3.66263	0
631	HLPAEFTPAVHASLDKF	2	1	1	P69905		1879.97	0	18228826	0	0	6.36e-06			High	3.8447	High	4.02529	0
632	GPPQQGGHQQGPPPPPPG	8	1	1	P02810		1729.84	0	7.81194e+07	15931754	0	5.893e-09			High	3.84019	High	5.23315	0
633	RPQGPPPPGGNPQQPLPPPAGKPQGPPPPPQGGRPHRPPQGQPPQ	2	1	1	Q04118		4569.39	0	47619692	5.1111e+07	0	0.001742			High	3.81233	High	4.81932	0
634	AHAGEYGAEALERM	2	1	1	P69905		1504.68	0	1.22785e+07	1.05639e+07	0	0.0006649			High	3.78407	High	3.85194	0
635	PPQGGNQPQGPPPPPGKPQ	3	2	2	P04280;P02812		1874.95	0	17179671	2.2981e+07	0	4.838e-06			High	3.78298	High	4.32337	0
636	SSYQQKQTFTPPPQLQQQ	3	1	1	Q9UBC9	N-Term(Acetyl)	2176.07	0	1.01767e+07	1.01094e+07	0	0.01096			High	3.73498	High	2.96931	0
637	HFDLSHGSAQVK	2	1	1	P69905		1325.66	0	8.82366e+06	9.53316e+06	0	0.0001089			High	3.60646	High	4.15648	0
638	FYGDYGSNYLYDN	1	1	1	P15515		1590.64	0	3.57572e+06	0	0	0.009568			High	3.53042			0
639	WGKVNVDEVGGEALG	1	1	1	P68871		1529.75	0	4.1183e+06	0	0	0.02347			High	3.45083			0
640	KTETQEKNPLPSKETIEQEKQAGES	5	1	1	P62328		2829.41	0	38265810	76770423	0	0.0005111			High	3.42202	High	3.47254	0
641	HVGDEDFVHL	2	1	1	P04080		1167.54	0	6.79253e+06	6.48301e+06	0	0.02717			High	3.3924	High	3.28065	0
642	GGNQPQGPPPPPGKPQGPPPQGGNKPQ	5	2	2	P04280;P02812		2610.31	0	6.93498e+07	8.54496e+07	0	2.454e-06			High	3.28119	High	5.49664	0
643	YDMNAANVGWNNSTFA	1	1	1	P14174		1774.75	0	2.21556e+06	0	0	0.02439			High	3.26787			0
644	GGNPQQPLPPPAG	2	1	1	Q04118		1229.63	0	28261623	0	0	0.06137			High	3.23214	High	3.12207	0
645	YGPYQPVPEQPLYPQP	1	1	1	P02808		1872.91	0	6.51641e+07	0	0	0.03015			High	3.10571			0
646	YGYGPYQPVPEQPLYPQP	1	1	1	P02808		2093	0	8.42975e+07	0	0	0.02846			High	3.10504			0
647	GYGPYQPVPEQPLYPQ	2	1	1	P02808		1832.88	0	9.99199e+06	1.17264e+07	0	0.0003397			High	3.02426	High	3.06641	0
648	VPEPGSIKVPDQGF	2	1	1	Q9UBC9		1469.76	0	4.11748e+06	5.49824e+06	0	0.0006708			High	2.98141	High	3.23793	0
649	DIDGDGQVNYEEF	2	1	1	P0DP23		1500.61	0	2.66147e+06	3.33423e+06	0	0.04776			High	2.9383	High	2.87058	0
650	ERQGPPLGGQQSQP	1	1	1	P02810		1478.73	0	1.63642e+07	0	0	0.01773			High	2.92714			0
651	PEPAKSAPAPKKGSKKAVTK	2	5	1	O60814		2020.19	0	0	380629	0	0.06198			High	2.90026	High	2.64676	0
652	GPPPPGKPQGPPPQ	1	2	2	P04280;P02812		1350.72	0	38175994	0	0	0.03909			High	2.8933			0
653	VPDQGFIKFPEPG	2	1	1	Q9UBC9		1430.73	0	3.41734e+06	5447411	0	0.0005654			High	2.77423	High	2.87306	0
654	GPGRIPPPPPAPYGPGIFPPPPPQP	6	1	1	P02814		2497.34	0	27486889	79711928	0	0.06989			High	2.76134	High	3.36845	0
655	QGGNQPQGPPPPPGKPQ	3	2	2	P04280;P02812		1680.85	0	41024913	30408950	0	2.798e-06			High	2.66242	High	4.274	0
656	DWVGPPNDNGVTK	1	1	1	P0DTE7		1398.66	0	8.67927e+06	0	0	0.03729			High	2.64822			0
657	SNWFPEGSKPF	1	1	1	P0DTE7		1295.61	0	2.29025e+06	0	0	0.03924			High	2.51099			0
658	PPQPFGPGFVPPPPPPPY	4	1	1	P02814		1884.97	0	6.81078e+06	8.85042e+06	0	4.351e-05			High	2.46409	High	2.80192	0
659	MARLTWASHEKMHEGDEGPGH	2	1	1	P06702		2376.06	0	8390781	1.5187e+07	0	0.002413			High	2.43764	High	2.11666	0
660	TQIPSVTFPSASTKIT	2	1	1	Q8TAX7		1677.9	0	2.5499e+06	1.41516e+06	0	0.05393			High	2.42678	High	2.3832	0
661	EFTPPVQAAYQK	2	1	1	P68871		1378.7	0	1.20034e+07	1.10893e+07	0	0.05843			High	2.36638	High	2.36373	0
662	TLAAHLPAEFTPAVHASLDKF	2	1	1	P69905		2236.17	0	1.65341e+06	0	0	0.002697			High	1.77939	High	2.79696	0
663	VLKPEPELVYEDLR	1	1	1	P01833		1699.92	0	0	0	0	0.02707			High	1.70267			0
664	GPQQGPPQQGGQQQQGPPPPQGKPQ	5	1	1	P02810		2546.25	0	0	18120276	0	2.004e-17					High	8.43515	0
665	GPPQQGGHQQGPPPPPPGKPQGPPP	3	1	1	P02810		2431.22	0	0	0	0	2.554e-10					High	7.87353	0
666	SPPGKPQGPPPQGGNQPQGPPPPPGKPQGPPQQGGNRPQ	1	1	1	P04280		3836.93	0	0	1.72562e+07	0	1.734e-08					High	7.24985	0
667	GKPQGPPPQGGNQPQGPPPPPGKPQGPPPQGGNKPQ	3	2	2	P04280;P02812		3496.78	0	0	13240381	0	5.086e-07					High	7.06585	0
668	PPGKPQGPPPQGGNQPQGPPPPPGKPQGPPPQGGNKPQ	2	2	2	P04280;P02812		3690.87	0	0	0	0	2.848e-08					High	6.92525	0
669	SDKPDMAEIEKFDKSKLKKTETQEKNPLPSKETIEQEKQAGES	2	1	1	P62328	N-Term(Acetyl)	4961.49	0	0	1.19204e+07	0	0.0003295					High	6.9226	0
670	AGDGNQNDGPQQGPPQQGGQQQ	1	1	1	P02810		2205.95	0	0	3.44028e+07	0	4.186e-10					High	6.90226	0
671	IDEERQGPPLGGQQSQPSAGDGNQNDGPQQGPPQQGGQQQQ	1	1	1	P02810		4237.92	0	0	0	0	4.04e-07					High	6.88655	0
672	SQPSAGDGNQNDGPQQGPPQQGGQQQQGPPPPQGKPQ	2	1	1	P02810		3716.7	0	0	3.38808e+07	0	2.902e-10					High	6.87808	0
673	GKPQGPPPQGGNQPQGPPPPPGKPQ	2	2	2	P04280;P02812		2439.26	0	0	29295129	0	6.117e-12					High	6.80674	0
674	AGDGNQNDGPQQGPPQQGGQQQQ	1	1	1	P02810		2334.01	0	0	18915462	0	4.419e-08					High	6.50918	0
675	GQQQQGPPPPQGKPQGPPQQGGHPPPPQG	1	1	1	P02810		2903.43	0	0	2.27166e+07	0	8.871e-12					High	6.43025	0
676	SPPGKPQGPPPQGGNQPQGPPPPPGKPQGPPPQGGNKPQGPPPPGKPQGPPPQGGSKSRS	1	1	1	P02812		5768.94	0	0	0	0	0.0005533					High	6.35394	0
677	KPQGPPPAGGNPQQPQAPPAGKPQGPPPPPQ	1	1	1	P10163		3014.55	0	0	0	0	4.685e-06					High	5.6328	0
678	ISKQEYDESGPSIVH	1	7	1	P60709		1688.81	0	0	6.51533e+06	0	1.071e-06					High	5.50529	0
679	QGGQQQQGPPPPQGKPQGPPQQGGHPPPPQGRPQGPPQQGGHPRPP	1	1	1	P02810		4675.32	0	0	0	0	0.001834					High	5.3078	0
680	SARSPPGKPQGPPPQGGNQPQGPPPPPGKPQ	1	1	1	P02812		3034.56	0	0	17830442	0	1.175e-05					High	4.98375	0
681	SARSPPGKPQGPPQQEGNNPQGPPPPAGGNPQQPQAPPAGQPQGPPRPPQGGRPS	1	2	2	P04280;P02812		5423.67	0	0	2.84636e+07	0	1.5e-05					High	4.9769	0
682	GNQPQGPPPPPGKPQGPPPQGGNKPQGPPPPGKPQGPPPQGGSKS	1	1	1	P02812		4301.19	0	0	3.84159e+07	0	0.001452					High	4.96206	0
683	ASVDSGSSEEQGGSSRALVS	1	1	1	P01833		1909.87	0	0	1.30234e+07	0	2.912e-06					High	4.94867	0
684	GPPPAGGNPQQPQAPPAGKPQGPPPPPQGGRPPRP	2	1	1	P10163		3378.76	0	0	8.81606e+06	0	0.002723					High	4.68958	0
685	PQGPPQQGGHPPPPQGRPQ	1	1	1	P02810		1956.98	0	0	1.16662e+07	0	7.217e-05					High	4.61228	0
686	SARSPPGKPQGPPPQGGNQPQGPPPPPGKPQGPPPQGGNKPQ	1	1	1	P02812		4092.09	0	0	13698892	0	1.308e-06					High	4.48145	0
687	DINTDGAVNFQEF	1	1	1	P05109		1469.65	0	0	1.92929e+06	0	3.372e-07					High	4.41424	0
688	GDGNQNDGPQQGPPQQG	1	1	1	P02810		1693.71	0	0	1.52906e+07	0	1.84e-05					High	4.3405	0
689	QQQVKQPSQPPPQEIFVPTTK	1	1	1	Q9UBC9		2405.27	0	0	7.28046e+06	0	9.321e-05					High	4.32134	0
690	GPPPQGGNKPQGPPPPGKPQGPPPQ	1	2	2	P04280;P02812		2408.25	0	0	1.58629e+07	0	3.371e-07					High	4.26619	0
691	GPPQQGGQQQQGPPPPQG	1	1	1	P02810		1782.85	0	0	1.99979e+07	0	0.0002841					High	4.20204	0
692	GPPQQGGQQQQGPPPPQGKPQ	1	1	1	P02810		2136.06	0	0	0	0	0.0001667					High	4.0903	0
693	GPPPQGGNQPQGPPPPPGK	1	2	2	P04280;P02812		1803.92	0	0	0	0	0.0006411					High	4.07324	0
694	KVGAHAGEYGAEALERM	1	1	1	P69905		1788.87	0	0	0	0	4.058e-07					High	3.97342	0
695	VNVDEVGGEALGRL	1	1	1	P68871		1427.75	0	0	2.1766e+07	0	2.05e-07					High	3.97294	0
696	APPAGKPQGPPPPPQGGRPP	5	1	1	P10163		1900.02	0	0	42573570	0	0.001013					High	3.90325	0
697	GGQQQQGPPPPQGKPQGPPQQ	1	1	1	P02810		2136.06	0	0	7.6261e+07	0	4.382e-07					High	3.84525	0
698	AGEYGAEALERM	1	1	1	P69905	M12(Oxidation)	1312.58	0	0	4.19391e+06	0	8.383e-05					High	3.77433	0
699	ESFGDLSTPDAVMGNPKVK	1	1	1	P68871		1991.97	0	0	2.88571e+07	0	0.000977					High	3.75361	0
700	FESFGDLSTPDAVMGNPK	1	1	1	P68871	M14(Oxidation)	1927.87	0	0	9.61111e+06	0	8.11e-09					High	3.73133	0
701	IGRFGYGYGPYQPVPEQPLYPQPYQPQ	1	1	1	P02808		3139.54	0	0	6.51253e+06	0	0.0001508					High	3.66376	0
702	AGEYGAEALERM	1	1	1	P69905		1296.59	0	0	9.28614e+06	0	3.357e-05					High	3.46073	0
703	GPPPPPQGGRPP	1	1	1	P10163		1153.61	0	0	1.16864e+07	0	0.001119					High	3.06312	0
704	PQAPPAGQPQGPP	1	2	2	P04280;P02812		1241.63	0	0	3.05282e+07	0	0.003379					High	2.999	0
705	VPEQPLYPQPYQPQYQQYTF	1	1	1	P02808		2514.2	0	0	879613	0	0.001149					High	2.62716	0
706	PQGPPQQGGHQQGPPPPPPGKPQGPPPQGGRPQGPPQGQSPQ	2	1	1	P02810		4156.07	0	12999102	0	0.001	0.07158	High	6.08199	High	6.38759			0
707	ELRVAPEEHPVLLTEAPLNPK	2	2	1	P60709		2352.29	1.31445e+07	1.68631e+07	0	0.001	0.005926	High	3.91689	High	3.02368			0
708	QGPPPPQGKPQGPPQQGGHPPPPQGRPQ	1	1	1	P02810		2843.45	1.38763e+07	0	0	0.001	0.003665	High	3.87811					0
709	VPEPGYTKVPEPGSIK	2	1	1	Q9UBC9		1697.91	8.03796e+06	6020381	0	0.001	0.1224	High	3.72332	High	3.08859			0
710	KPQGPPPQGGRPQGPPQGQSPQ	9	1	1	P02810		2220.13	5.87576e+07	7.48111e+07	1.53425e+08	0.001	0.1298	High	3.65912	High	4.01557	High	3.75355	0
711	VSHEDPEVKFN	1	2	1	P01857		1300.62	4.92461e+06	0	0	0.001	0.005038	High	3.584					0
712	DALTNAVAHV	3	1	1	P69905		1010.53	4.72292e+06	3.9129e+06	0	0.001	0.005418	High	3.51444	High	2.77756	High	2.67019	0
713	GEYKFQNAL	3	1	1	P02768		1069.53	1.86326e+07	16719654	1.70109e+07	0.001	0.1178	High	3.51245	High	3.23217	High	3.02389	0
714	KRRFPFIGEDDNDDGHPLHPS	4	1	1	Q6MZM9		2449.16	2.45584e+07	1.70748e+07	1.4391e+07	0.001	0.07962	High	3.4282	High	3.79636	High	3.71155	0
715	DQGFIKFPEPG	3	1	1	Q9UBC9		1234.61	1.32368e+07	1.26149e+07	1.34327e+07	0.001	0.003878	High	3.35077	High	2.74985	High	2.65513	0
716	GRIPPPPPAP	20	1	1	P02814		998.578	47489172	7.0339e+07	53308135	0.001	0.08639	High	3.30684	High	3.25373	High	2.93486	0
717	QPVPEQPLYPQPYQPQY	1	1	1	P02808		2072.01	3.80712e+06	0	0	0.001	0.003862	High	3.27413					0
718	GGNPQQPQAPPAGQPQGPPRPPQGGRPS	5	2	2	P04280;P02812		2755.38	1.08216e+08	0	1.249e+08	0.001	0.01084	High	3.22113			High	3.40188	0
719	AHLDNLKGTFA	3	1	1	P68871		1186.62	1.90699e+07	1.51469e+07	1.41717e+07	0.001	0.009574	High	3.15156	High	2.80012	High	3.45984	0
720	WGKVNVDEV	3	1	1	P68871		1045.53	5.39315e+07	4.5189e+07	4.13895e+07	0.001	0.00465	High	3.13856	High	2.93824	High	3.15361	0
721	VPEPGSIKVPD	2	1	1	Q9UBC9		1137.61	2.15324e+07	1.68466e+07	0	0.001	0.08582	High	3.10317	High	2.75084			0
722	AEDPFIAIHAESKL	4	3	1	P0DTE7		1540.8	1.35736e+07	1.97827e+07	1.26858e+07	0.001	0.08901	High	3.10111	High	2.06794	High	2.58183	0
723	GNPQGAPPQGGNKPQGPPSPPGKPQGPPPQGGNQPQGPPPPPGKPQGPPPQGGNKPQ	2	1	1	P02812		5456.74	2.00044e+08	2.15161e+08	0	0.001	0.1151	High	3.09382	High	3.35358			0
724	GQKDSYVGDEAQSKRGIL	3	6	1	P60709		1950.98	31972577	2.83226e+07	2.72148e+07	0.001	0.0093	High	3.08613	High	2.55218	High	2.91316	0
725	YQPQYQQY	7	1	1	P02808		1117.49	5.42933e+07	4.25652e+07	4.30613e+07	0.001	0.01236	High	3.08209	High	3.12344	High	3.12866	0
726	EGNNPQGPPPP	7	2	2	P04280;P02812		1103.51	37417163	5.26047e+07	1.64945e+07	0.001	0.08706	High	3.0775	High	3.1417	High	3.41592	0
727	FDLSHGSAQ	3	1	1	P69905		961.438	1.5743e+07	2.35874e+07	0	0.001	0.004828	High	3.07506	High	2.90408			0
728	GGDSEQFIDEE	2	1	1	P02810		1225.48	39629631	0	5.3852e+07	0.001	0.01106	High	3.06367			High	2.96897	0
729	PPPPPPPYGPG	12	1	1	P02814		1072.55	1.21551e+08	1.31722e+08	119811674	0.001	0.009861	High	3.04632	High	3.06999	High	3.11613	0
730	PGIFPPPPPQ	12	1	1	P02814		1046.57	0	41685443	3.56613e+07	0.001	0.005149	High	3.04176	High	3.14076	High	3.19158	0
731	FDVEVGRT	12	2	2	P01037;P01036		922.463	8.32344e+07	78320615	6.72611e+07	0.001	0.0052	High	3.0335	High	2.87423	High	2.87113	0
732	SGPPVSELITKA	1	3	1	P16403		1198.67	4.42255e+06	0	0	0.001	0.005694	High	3.03238					0
733	GKEFTPPVQAA	3	1	1	P68871		1144.6	41517854	4.31168e+07	3.70338e+07	0.001	0.01251	High	2.98792	High	2.63419	High	3.04816	0
734	GPPPPPGKPQGPPPQ	3	2	2	P04280;P02812		1447.77	0	6.88399e+07	22402277	0.001	0.003995	High	2.97726	High	2.21912	High	3.17137	0
735	GDEDFVHL	6	1	1	P04080		931.414	6.79949e+06	1.03496e+07	11148784	0.001	0.01136	High	2.9763	High	2.85343	High	2.96895	0
736	YGDYGSNYL	5	1	1	P15515		1051.43	1.03452e+07	1.23272e+07	1.44801e+07	0.001	0.1279	High	2.97468	High	2.70225	High	2.92767	0
737	NELRVAPEEHPV	3	3	1	P60709		1389.71	4.57822e+07	3.87475e+07	3.99516e+07	0.001	0.01127	High	2.97278	High	2.85592	High	2.9717	0
738	PQQGPPPPPG	10	1	1	Q16630		971.494	4.84984e+08	6.99084e+08	4.34394e+08	0.001	0.07532	High	2.96745	High	3.01946	High	2.73486	0
739	QPLYPQPYQPQ	9	1	1	P02808		1358.67	3.41756e+07	3.79603e+07	46319997	0.001	0.01429	High	2.96584	High	2.80157	High	2.8202	0
740	GIFPPPPPQ	29	1	1	P02814		949.513	0	170822825	0	0.001	0.01187	High	2.94805	High	2.79966	High	3.19881	0
741	YMKNLLNRIIDD	3	1	1	Q8TAX7	M2(Oxidation)	1523.79	4.68022e+06	5.37605e+06	1.11978e+07	0.001	0.009955	High	2.93738	High	3.04746	High	2.9957	0
742	AIKVPEQGY	6	1	1	Q9UBC9		1004.54	148382310	121422061	106639570	0.001	0.004091	High	2.93365	High	2.83953	High	2.84775	0
743	SFGDLSTPDAVM	3	1	1	P68871		1239.55	3.25586e+06	4.86068e+06	3.67886e+06	0.001	0.1259	High	2.93088	High	2.44559	High	2.26254	0
744	AIKVPEQGYT	6	1	1	Q9UBC9		1105.59	121104273	103249342	1.01144e+08	0.001	0.003808	High	2.92672	High	2.38527	High	2.64427	0
745	YNELRVAPEEHPV	2	3	1	P60709		1552.77	1.69751e+07	1.31366e+07	0	0.001	0.1312	High	2.91407	High	3.16089			0
746	VPEQPLYPQPYQP	5	1	1	P02808		1555.78	2.07474e+07	2.30276e+07	2.22889e+07	0.001	0.01147	High	2.88222	High	2.92229	High	3.06824	0
747	FFDVEVGRT	2	2	2	P01037;P01036		1069.53	3.8871e+06	3.32282e+06	0	0.001	0.07847	High	2.87665	High	2.19823			0
748	LYPQPYQPQ	3	1	1	P02808		1133.56	283332017	228331633	2.42404e+08	0.001	0.003526	High	2.86859	High	2.21002	High	2.51147	0
749	SLEKSYELPDGQVI	2	10	1	P60709		1577.81	3.64015e+06	0	3.41607e+06	0.001	0.003766	High	2.85872			High	2.46525	0
750	IDEERQGPPLGG	2	1	1	P02810		1267.63	9.7648e+06	1.27249e+07	0	0.001	0.09635	High	2.8353	High	2.4367			0
751	WVGPPNDNGVTKEVT	2	1	1	P0DTE7		1612.8	24696600	0	19652807	0.001	0.003989	High	2.8326			High	2.49943	0
752	QGYTKVPVPGYT	3	1	1	Q9UBC9		1309.68	6.01728e+07	42920651	4.54552e+07	0.001	0.007407	High	2.81754	High	2.5106	High	3.00039	0
753	GPPQQGGHPPPPQGRPQGPPQQGGHPRPP	13	1	1	P02810		2937.47	2.60327e+08	312413726	3.05137e+08	0.001	0.1284	High	2.8173	High	2.83685	High	2.49896	0
754	KQTFTPPPQLQ	2	1	1	Q9UBC9		1284.69	1.50339e+07	1.41223e+07	0	0.001	0.1301	High	2.8106	High	2.29112			0
755	IGRFGYGYGP	5	1	1	P02808		1086.54	1.9324e+07	1.24622e+07	1.68917e+07	0.001	0.00453	High	2.79665	High	2.38422	High	2.68983	0
756	GFVPPPPPPP	8	1	1	P02814		1001.55	159816168	203440539	224165086	0.001	0.07835	High	2.77906	High	2.88181	High	2.6646	0
757	SLDKFLASV	10	1	1	P69905		979.542	4.12987e+07	4.68968e+07	4.74531e+07	0.001	0.1188	High	2.77547	High	2.8119	High	2.66895	0
758	EEDRIIPGGIYNA	1	1	1	P01037		1446.72	3732481	0	0	0.001	0.005914	High	2.75237					0
759	IGRFGYGY	3	1	1	P02808		932.461	149432720	111977700	126538203	0.001	0.1281	High	2.72497	High	2.84099	High	2.75778	0
760	GPPLGGQQSQPS	16	1	1	P02810		1152.56	118473654	186593386	0	0.001	0.09582	High	2.72156	High	3.25476	High	3.01495	0
761	GDLSTPDAVMGNPKVK	2	1	1	P68871		1628.83	6.55629e+06	7.2481e+06	0	0.001	0.08982	High	2.69919	High	2.64055			0
762	AAPDEKVLDSGFREIENK	5	1	1	P01833		2018.02	2.97347e+07	2.77154e+07	3.43303e+07	0.001	0.005882	High	2.68388	High	2.70419	High	2.20259	0
763	LYPQPYQPQYQ	5	1	1	P02808		1424.68	8.87707e+06	9.98139e+06	1.14165e+07	0.001	0.004818	High	2.6833	High	2.51133	High	2.52007	0
764	PQQGPPPPP	15	1	1	Q16630		914.472	4.00505e+08	6.46674e+08	4.00706e+08	0.001	0.009025	High	2.67113	High	2.56675	High	2.5992	0
765	FTPPPQLQ	3	1	1	Q9UBC9		927.492	3.9725e+06	2.3755e+06	3.84676e+06	0.001	0.01373	High	2.65268	High	2.55022	High	2.67932	0
766	VHVGDEDFVHL	2	1	1	P04080		1266.61	0	0	0	0.001	0.00554	High	2.61526	High	2.30258			0
767	YTKVPVPGYT	3	1	1	Q9UBC9		1124.6	1.35983e+07	1.40377e+07	9.6683e+06	0.001	0.09265	High	2.59478	High	2.31314	High	2.70144	0
768	FLSFPTTKT	8	1	1	P69905		1041.56	2.20218e+07	2.02418e+07	2.21942e+07	0.001	0.007043	High	2.58331	High	2.44245	High	2.54971	0
769	SDDPIEKVIE	3	1	1	Q6UWP8		1144.57	5.22142e+06	4.82632e+06	5.68679e+06	0.001	0.07669	High	2.5453	High	2.25739	High	2.14407	0
770	GRFGYGYGP	3	1	1	P02808		973.452	1.45834e+07	1.27185e+07	12302335	0.001	0.109	High	2.53508	High	2.5768	High	2.52824	0
771	IFPPPPPQP	19	1	1	P02814		989.544	0	0	0	0.001	0.01076	High	2.51836	High	2.55002	High	2.16115	0
772	AAHLPAEFTPAV	7	1	1	P69905		1223.64	3.70028e+07	3.74392e+07	3.53344e+07	0.001	0.00446	High	2.51692	High	2.53511	High	2.54057	0
773	EVGGEALGRL	2	1	1	P68871		1000.54	3.95819e+08	2.23386e+08	0	0.001	0.07574	High	2.50065	High	2.72308			0
774	QGPPLGGQQSQP	4	1	1	P02810		1193.59	6.65811e+07	1.02342e+08	0	0.001	0.09609	High	2.47046	High	2.38206			0
775	AGDDAPRAVFPS	3	10	1	P60709		1202.58	3.66213e+07	3.01878e+07	2.77331e+07	0.001	0.1327	High	2.46511	High	2.02255	High	2.24035	0
776	PPPAGRGAPPPPPP	8	1	1	Q96EP5		1304.71	5.64642e+07	74856489	73802161	0.001	0.008532	High	2.44144	High	2.81726	High	2.85924	0
777	PGFVPPPPPPP	2	1	1	P02814		1098.6	6.8962e+07	0	0	0.001	0.004931	High	2.4068			High	2.07586	0
778	LDNLKGTFA	2	1	1	P68871		978.524	9.90989e+06	8.01767e+06	0	0.001	0.1333	High	2.40244	High	2.01929			0
779	GPLAPPQPFGPGF	10	1	1	P02814		1281.66	0	2.87583e+07	3.20335e+07	0.001	0.006062	High	2.35704	High	2.42233	High	2.14601	0
780	GKEFTPPVQA	3	1	1	P68871		1073.56	6.79118e+07	5.89332e+07	5.23531e+07	0.001	0.005523	High	2.34123	High	2.6019	High	2.55541	0
781	PLYPQPYQPQYQ	2	1	1	P02808		1521.74	0	5.06688e+06	0	0.001	0.1334	High	2.33628	High	2.88011			0
782	LYPQPYQPQY	3	1	1	P02808		1296.63	7.13573e+06	6.33857e+06	6.37141e+06	0.001	0.1032	High	2.33328	High	2.36977	High	2.37731	0
783	VDPVNFKLL	8	2	1	P69905		1044.61	7.95401e+07	1.01351e+08	8.7582e+07	0.001	0.07805	High	2.29939	High	2.48832	High	2.28569	0
784	GIFPPPPP	88	3	1	P02814		821.454	0	2.31014e+08	2.48631e+08	0.001	0.1108	High	2.27896	High	2.17965	High	2.12832	0
785	IKIIAPPE	2	7	1	P60709		880.549	1.64878e+07	0	14440962	0.001	0.0113	High	2.27784			High	2.42969	0
786	FVPPPPPPPYGPGRIPPPPPAPY	9	1	1	P02814		2404.29	0	15299280	4.19519e+07	0.001	0.01308	High	2.26934	High	2.23387	High	2.2242	0
787	YGYGPYQPVPE	8	1	1	P02808		1269.58	2.91198e+07	1.46919e+07	12285354	0.001	0.1254	High	2.26261	High	2.24525	High	2.32403	0
788	KQPSQPPPQEIFVPT	5	1	1	Q9UBC9		1692.89	0	10570264	16311698	0.001	0.014	High	2.25363	High	2.64331	High	2.30901	0
789	GEPIKSSDYF	3	3	1	P0DTE7		1142.53	16063075	1.05822e+07	9.30276e+06	0.001	0.1163	High	2.24384	High	2.77942	High	2.3418	0
790	IPPPPPAPY	44	1	1	P02814		948.517	277326682	3.06258e+08	3.43963e+08	0.001	0.1304	High	2.20463	High	2.43326	High	2.12965	0
791	QASEGPLKGIL	3	1	1	P04406		1112.63	6.41875e+06	5.91365e+06	4.35155e+06	0.001	0.1231	High	2.18665	High	1.98224	High	2.01303	0
792	GDYGSNYLY	2	1	1	P15515		1051.44	2.86444e+06	0	3.1605e+06	0.001	0.003745	High	2.03574			High	3.02814	0
793	SLIAGNPQGAPPQG	2	1	1	P02812		1306.67	7.04702e+06	0	0	0.001	0.09028	High	2.02952	High	1.80548			0
794	VAPEEHPVLL	3	3	1	P60709		1103.61	165920735	9.55265e+07	166691164	0.001	0.0103	High	2.01703	High	1.81851	High	2.18728	0
795	PYPPGPLAPPQPF	2	1	1	P02814		1377.72	0	0	1.6829e+07	0.001	0.004425	High	1.89222			High	1.53917	0
796	SDGLAHLDNLKGTF	3	2	2	P68871;P02042		1487.75	27913647	2.62769e+07	0	0.001	0.01039	High	1.81507	High	2.02971	High	2.52755	0
797	NLPPPLYYRPV	4	1	1	Q6MZM9		1328.74	4.65887e+07	63588270	0	0.001	0.08649	High	1.66656	High	1.7747			0
798	QQGGHQQGPPPPPPGKPQGPPPQGGRPQGPPQGQSPQ	3	1	1	P02810		3679.79	0	0	0	0.001	0.13			High	5.63476	High	5.44804	0
799	SPPGKPQGPPQQEGNKPQGPPPPGKPQGPPPAGGNPQQPQAPPAGKPQGPPPPPQGGRPPRPAQGQQPPQ	1	1	1	P10163		6920.55	0	0	0	0.001	0.1051			High	5.13693			0
800	KVVAGVANALAHKYH	2	2	2	P68871;P02042		1577.89	0	1.56592e+07	1.54214e+07	0.001	0.08972			High	3.70392	High	3.32876	0
801	YGPYQPVPEQPL	2	1	1	P02808		1387.69	0	1.2256e+08	118537202	0.001	0.01238			High	2.92739	High	3.22125	0
802	VSPPNENVAIHNPF	2	2	1	P0DTE7		1534.76	0	7.17239e+06	7.00342e+06	0.001	0.07358			High	2.82999	High	2.37513	0
803	GPGFVPPPPPPPYGPGRIPPPPPAPY	2	1	1	P02814		2615.38	0	0	0	0.001	0.01073			High	2.82622	High	3.18128	0
804	FELPHYPGL	2	1	1	Q8TAX7		1072.55	0	7.89641e+06	8621031	0.001	0.1026			High	2.81029	High	2.11882	0
805	GGNQPQGPPPPP	3	2	2	P04280;P02812		1142.56	0	134766912	0	0.001	0.08007			High	2.75129	High	2.5091	0
806	GPPPPGGNPQQPLPPPAGKPQGPPPPPQGGRPHRPP	2	1	1	Q04118		3552.86	0	5.88873e+07	0	0.001	0.1172			High	2.71299	High	3.56289	0
807	QGPPPPPQGGRPP	1	1	1	P10163		1281.67	0	0	0	0.001	0.07401			High	2.68744			0
808	SDGLAHLDNL	2	2	2	P68871;P02042		1054.51	0	0	3.23961e+06	0.001	0.09621			High	2.34961	High	2.30185	0
809	VLSPADKTNVKAAWGKVGAHA	2	1	1	P69905		2120.16	0	4.49959e+07	3.68091e+07	0.001	0.009986			High	2.02171	High	2.13244	0
810	THHAEATSTSTTNITPNPTSTGTPPMTVTTSGTSQSRSSFSTAKTSTSLHSHTSSTHHPEVTST	1	1	1	Q6W4X9		6581.07	0	0	1.28944e+06	0.001	0.007299					High	6.53286	0
811	GPQQGPPQQGGQQQQGPPPPQGKPQGPPQQGGHPPPPQGRPQGPPQQGGHPRPP	1	1	1	P02810		5464.7	0	0	8.66115e+07	0.001	0.007943					High	5.55221	0
812	NDGPQQGPPQQGGQQQQGPPPPQGKPQGPPQQGGHPPPPQGRPQGPPQQGGHPRPPR	1	1	1	P02810		5849.86	0	0	0	0.001	0.003944					High	5.47508	0
813	GPPPQGGNQPQGPPPPPGKPQGPPPQGGNKPQGPPPPGKPQGPPPQGDNKSR	1	1	1	P02812		5075.57	0	0	34784937	0.001	0.006953					High	4.583	0
814	GGHQQGPPPPPPGKPQGPPPQGGRPQGPPQGQSPQ	1	1	1	P02810		3423.7	0	0	0	0.001	0.003929					High	4.30055	0
815	GPPQQEGNKPQGPPPPGKPQGPPPAGGNPQQPQAPPAGKPQGPPPPPQGGRPPRPAQGQQPPQ	1	1	1	P10163		6229.19	0	0	3.07533e+08	0.001	0.004064					High	3.78459	0
816	GPPAQGGSKSQSARSPPGKPQGPPQQEGNNPQGPPPPAGGNPQQPQAPPAGQPQGPP	1	1	1	P04280		5485.69	0	0	7.55016e+07	0.001	0.005647					High	3.5788	0
817	GPPPQEGNKPQRPPPPGRPQGPPPPGGNPQQPLPPPAGKPQGPPPPPQ	1	1	1	Q04118		4810.51	0	0	1.72197e+07	0.001	0.01319					High	3.5201	0
818	GQQQQGPPPPQGKPQGPPQ	1	1	1	P02810		1950.98	0	0	2.84957e+07	0.001	0.004206					High	3.47411	0
819	RGRPQGPPQQGGHQQGPPPPPPGKPQGPPPQGGRPQGPPQGQSPQ	1	1	1	P02810		4525.29	0	0	1.44365e+07	0.001	0.003468					High	3.08007	0
820	PDEKVLDSGFREIENK	1	1	1	P01833		1875.94	0	0	3.0241e+06	0.001	0.003725					High	2.94891	0
821	GPPPAGGNPQQPQAPPA	1	1	1	P10163		1580.78	0	0	0	0.001	0.008629					High	2.8618	0
822	GPPPPGGNPQQP	3	1	1	Q04118		1142.56	0	0	4.21577e+07	0.001	0.01378					High	2.77759	0
823	HLDNLKGTFA	1	1	1	P68871		1115.58	0	0	3.19512e+07	0.001	0.006068					High	2.67411	0
824	SDKPDMAEIEK	1	1	1	P62328	N-Term(Acetyl)	1304.6	0	0	1.37039e+07	0.001	0.00361					High	2.66156	0
825	QPQGPPPPPGKPQ	6	2	2	P04280;P02812		1324.7	0	0	37652973	0.001	0.003943					High	2.57574	0
826	AEREIVRDI	1	10	1	P60709		1100.6	0	0	8.39571e+06	0.001	0.004678					High	2.50081	0
827	QQQVKQPSQPPPQEIF	1	1	1	Q9UBC9		1878.96	0	0	0	0.001	0.008627					High	2.44322	0
828	LPPSPNNPPKFPNPHQPP	1	1	1	Q8TAX7		1975.02	0	0	7.33093e+07	0.001	0.008702					High	2.39098	0
829	PPGKPQGPPPQGGNQPQGPPPPPGKPQ	1	2	2	P04280;P02812		2633.35	0	0	0	0.001	0.01374					High	1.81084	0
830	DGPQQGPPQQGGQQQQGPPPPQGKPQGPPQQGGHPPPPQGRPQGPPQQGGHPRPP	1	1	1	P02810		5579.75	298582462	0	0	0.002	0.008493	High	5.21732					0
831	GPPPQEGNKPQRPPPPGRPQGPPPPGGNPQQPLPPPAGKPQGPPPPPQGGRPH	2	1	1	Q04118		5314.77	1.14331e+08	0	0	0.002	0.01168	High	4.48923					0
832	PPPPGRPQGPPPPGGNPQQPLPPPAGKPQGPPPPPQGGRPHRPPQGQPPQ	2	1	1	Q04118		5014.63	0	0	1.60924e+07	0.002	0.01618	High	3.83197			High	4.00553	0
833	KKALAAAGYDVEKNNSRIKLG	2	4	1	P16403		2246.26	1.32285e+07	1.17001e+07	0	0.002	0.1439	High	3.58389	High	3.91325			0
834	PPPGGNPQQPLPPPAGKPQ	3	1	1	Q04118		1873.99	56445977	0	0	0.002	0.02065	High	3.55812			High	3.06395	0
835	AGDGNQNDGPQQGPPQQGGQQQQGPPPPQGKPQGPPQQGGHPPPPQGRPQGPPQQGGHP	1	1	1	P02810		5885.79	0	0	0	0.002	0.007231	High	3.55247					0
836	KVPEPGSIKVPDQG	1	1	1	Q9UBC9		1450.79	6601329	0	0	0.002	0.01057	High	3.49055					0
837	FLISGKPEGRRPQGGNQPQRPPPPPG	7	1	1	P10163		2764.47	3.34807e+08	2.80296e+08	2.69111e+08	0.002	0.1452	High	3.45039	High	2.93737	High	2.9479	0
838	GPGFVPPPPPPP	1	1	1	P02814		1155.62	0	0	0	0.002	0.007756	High	3.43899					0
839	QPLPPPAGKPQGPPPPPQGGRPHRPPQGQPPQ	5	1	1	Q04118		3289.75	39681700	7.02249e+07	6.64599e+07	0.002	0.1368	High	3.40621	High	3.49216	High	3.11922	0
840	LPRPPGDSGNQDDGPQ	1	1	1	Q16378		1649.75	8.09803e+06	0	0	0.002	0.009563	High	3.24134					0
841	VDVNLPKADVD	1	1	1	Q09666		1184.62	2.9588e+06	0	0	0.002	0.008761	High	3.21826					0
842	LRVDPVNFK	1	2	1	P69905		1087.63	6.62525e+06	0	0	0.002	0.0103	High	3.11197					0
843	QPYQPQYQQY	3	1	1	P02808		1342.6	59134649	53575402	52665001	0.002	0.1569	High	3.00864	High	2.70036	High	2.95385	0
844	PPGPLAPPQPFGPGF	9	1	1	P02814		1475.77	0	6.19943e+06	6.91479e+06	0.002	0.1618	High	2.87952	High	2.66523	High	2.63803	0
845	GDLSTPDAVMGNPK	2	1	1	P68871	M10(Oxidation)	1417.66	9.34667e+06	0	11206029	0.002	0.01185	High	2.85271			High	1.74453	0
846	GPGIFPPPPP	3	1	1	P02814		975.525	0	0	325224704	0.002	0.01794	High	2.78431	High	2.64895	High	2.39895	0
847	PPPPGGNPQQPLPPPAGKPQGPPPPPQGGRPHRPPQGQPPQ	2	1	1	Q04118		4131.14	2.2494e+07	0	2.73247e+07	0.002	0.02339	High	2.75734			High	2.62138	0
848	GGEPIKSSDYF	1	3	1	P0DTE7		1199.56	6.95789e+07	0	0	0.002	0.009966	High	2.7443					0
849	PQGPPPPGGNPQ	4	1	1	Q04118		1142.56	0	57427840	0	0.002	0.1657	High	2.73741	High	2.66512			0
850	NALAHKYH	3	2	2	P68871;P02042		953.493	1.35922e+07	12364745	1.06142e+07	0.002	0.1911	High	2.71003	High	2.01553	High	2.23393	0
851	DKTNVKAAWGKVGAHAGEY	2	1	1	P69905		2002.01	1.22136e+07	1.30427e+07	0	0.002	0.1919	High	2.69966	High	2.84962			0
852	AVVDVIREL	1	1	1	P12273		1013.6	2.70718e+06	0	0	0.002	0.01043	High	2.69673					0
853	GPPPPPPGKPQ	30	1	1	P02810		1068.58	217460425	3.56094e+08	3.3312e+08	0.002	0.1664	High	2.65588	High	2.51245	High	2.31919	0
854	IKVPDQGF	2	1	1	Q9UBC9		903.493	1.29844e+07	8.68065e+06	0	0.002	0.0109	High	2.65559	High	2.64889			0
855	GPGRIPPPPPAP	19	1	1	P02814		1152.65	9.7384e+08	0	1.18006e+09	0.002	0.0119	High	2.64435	High	2.53339	High	2.6566	0
856	GEDDNDDGHPLHPSL	3	1	1	Q6MZM9		1617.68	2.5785e+07	2.25352e+07	0	0.002	0.1654	High	2.64031	High	2.65897			0
857	VGMGQKDSYVGDEAQSKRGIL	3	6	1	P60709		2238.12	8.0814e+06	8.05187e+06	6.97341e+06	0.002	0.1451	High	2.62049	High	2.40051	High	2.77952	0
858	QKVVAGVANAL	3	2	2	P68871;P02042		1069.64	8.85679e+06	6.33901e+06	5949299	0.002	0.1743	High	2.60249	High	2.84779	High	1.93247	0
859	PVPPPPPP	7	7	1	A6NGB9		797.455	238140288	255802936	0	0.002	0.1945	High	2.60076	High	2.70199	High	2.4799	0
860	QPLPPPAGKPQ	31	1	1	Q04118		1129.64	3.67122e+08	866460296	2.91281e+08	0.002	0.1563	High	2.59956	High	2.77389	High	2.39875	0
861	VPPPPPPPYGPGRIPPPPPAPY	12	1	1	P02814		2257.22	0	7.68493e+07	67775446	0.002	0.0125	High	2.51225	High	1.99049	High	2.50189	0
862	EEDRIIPGGIYN	2	1	1	P01037		1375.69	5.02955e+06	4.91073e+06	0	0.002	0.009836	High	2.49777	High	2.39124			0
863	DTNADKQLSF	2	1	1	P06702		1138.54	9065559	8372669	0	0.002	0.01083	High	2.48838	High	2.08854			0
864	KGPFPPPPP	6	1	1	Q9Y613	N-Term(Acetyl)	975.526	178928394	355521432	325224704	0.002	0.1621	High	2.47522	High	2.64467	High	2.25645	0
865	FELPHYPG	11	1	1	Q8TAX7		959.462	1.4778e+08	1.50779e+08	1.4423e+08	0.002	0.167	High	2.44241	High	2.36482	High	2.214	0
866	GNQPQGPPPPPG	2	2	2	P04280;P02812		1142.56	0	0	0	0.002	0.1564	High	2.43428	High	2.58111			0
867	QPQGPPPPP	4	2	2	P04280;P02812		914.472	4.00505e+08	6.46674e+08	4.00706e+08	0.002	0.1514	High	2.39347	High	2.55733	High	2.51982	0
868	YQKVVAGVA	2	2	2	P68871;P02042		934.535	7.52737e+06	9.34759e+06	0	0.002	0.1585	High	2.36262	High	2.08369			0
869	LPHYPGLL	3	1	1	Q8TAX7		909.518	7.49395e+06	7.24458e+06	7.37994e+06	0.002	0.1375	High	2.35965	High	2.19656	High	2.35148	0
870	ASVDSGSSEEQGGSSRALVSTLVPLG	2	1	1	P01833		2490.24	1.18458e+07	1.78676e+07	0	0.002	0.01236	High	2.3279	High	2.58795			0
871	EQPLYPQPY	8	1	1	P02808		1134.54	1.3034e+08	1.31518e+08	1.35639e+08	0.002	0.1362	High	2.29821	High	2.41622	High	2.3652	0
872	RIPPPPPAPY	3	1	1	P02814		1104.62	53466853	5.88283e+07	0	0.002	0.1577	High	2.29519	High	1.93217			0
873	ALTNAVAHV	2	1	1	P69905		895.498	1.80454e+07	14257000	0	0.002	0.1498	High	2.29015	High	2.15622			0
874	DEERQGPPL	6	1	1	P02810		1040.5	2.82367e+07	4.68476e+07	0	0.002	0.1621	High	2.2807	High	2.58137			0
875	LDEDVSQEDVPL	2	1	1	P02810		1358.63	5.46815e+06	4.11313e+06	0	0.002	0.01065	High	2.27478	High	2.0511			0
876	DEVGGEALGRLLV	3	1	1	P68871		1327.72	0	6.44315e+06	8.38406e+06	0.002	0.009919	High	2.26055	High	1.77131	High	2.13151	0
877	HLPAEFTPAVH	4	1	1	P69905		1218.62	13163800	1.34425e+07	11138672	0.002	0.02105	High	2.2491	High	1.77898	High	2.29345	0
878	VAPEEHPVLLTEAPLNPKANREK	3	2	1	P60709		2552.38	1.0644e+07	9.11899e+06	2.72286e+06	0.002	0.1422	High	2.18925	High	2.17351	High	2.22529	0
879	VVYPWTQR	2	5	2	P68871;P02042		1048.56	3.26917e+07	60060748	0	0.002	0.1535	High	2.16971	High	1.95069			0
880	VDPENFRLL	2	2	2	P68871;P02042		1102.59	35899173	3.69496e+07	0	0.002	0.1501	High	2.0828	High	2.20424			0
881	ATGPPVSELITKA	1	1	1	P16401		1283.72	0	0	0	0.002	0.009851	High	2.0681					0
882	LVISDGGDSEQF	1	1	1	P02810		1266.58	2.6612e+06	0	0	0.002	0.009475	High	2.05871					0
883	EPGSIKVPDQGF	3	1	1	Q9UBC9		1273.64	6.60102e+06	4881897	4.47635e+06	0.002	0.1821	High	1.99149	High	2.21273	High	1.80308	0
884	YQPQYQQYTF	1	1	1	P02808		1365.61	4.31298e+06	0	0	0.002	0.008765	High	1.87122					0
885	HSHREFPFY	3	1	1	P15515		1219.56	7.4158e+06	8.62613e+06	9.59236e+06	0.002	0.1732	High	1.80987	High	1.86752	High	1.82206	0
886	ASAPASPREMISLKERKTDYECTGSNATYHGAKGEHTSRKDAMTAQNTGISTLYRNSYGA	1	1	1	Q9UQB3	N-Term(Acetyl); M10(Oxidation); M43(Oxidation)	6554.08	0	0	0	0.002	0.1815			High	7.99181			0
887	GPPPQGDNKSQSARSPPGKPQGPPPQGGNQPQGPPPPPGKPQGPPPQGGNKPQ	4	1	1	P02812		5197.61	0	6.81033e+06	0	0.002	0.0157			High	4.62756	High	3.67635	0
888	HQGVMVGMGQKDSYVGDEAQSKRGIL	1	6	1	P60709	M5(Oxidation)	2806.36	0	8.04343e+06	0	0.002	0.1713			High	4.06644			0
889	SPPGKPQGPPQQEGNKPQGPPPPGKPQGPPPAGGNPQQPQAPPAGKPQGPPPPPQGGRPP	2	1	1	P10163		5832.99	0	0	808130228	0.002	0.1386			High	3.8665	High	4.0608	0
890	GHQQGPPPPPPGKPQGPPPQGGRPQGPPQGQSPQ	3	1	1	P02810		3366.68	0	2.32499e+07	3.35976e+07	0.002	0.1413			High	3.72704	High	4.59622	0
891	ELPEQQEGQL	1	1	1	P07476		1170.56	0	7.95441e+06	0	0.002	0.1733			High	2.48889			0
892	FELPHYP	5	1	1	Q8TAX7		902.44	0	4.04225e+06	8.90471e+06	0.002	0.1828			High	2.29059	High	2.32454	0
893	ALERMFL	1	1	1	P69905		879.474	0	5.30617e+06	0	0.002	0.1734			High	2.17404			0
894	QGYTKVPVPG	1	1	1	Q9UBC9		1045.57	0	4.18361e+07	0	0.002	0.1737			High	2.14263			0
895	GPYQPVPEQPLYP	1	1	1	P02808		1484.74	0	2.27243e+06	0	0.002	0.155			High	2.11342			0
896	VPQYPPPQPPP	1	1	1	Q86TG7		1216.63	0	37423267	0	0.002	0.1865			High	2.08787			0
897	AEEQPQVELF	1	1	1	O00299	N-Term(Acetyl)	1231.59	0	0	0	0.002	0.1712			High	2.01728			0
898	ELPHYPGLL	3	1	1	Q8TAX7		1038.56	0	2.91485e+08	0	0.002	0.1674			High	1.99771			0
899	YEVPWEDR	1	2	1	P01036		1093.49	0	5.06831e+06	0	0.002	0.1441			High	1.97275			0
900	IEILKVE	2	1	1	P12273		843.517	0	2.97717e+07	2.75752e+06	0.002	0.1681			High	1.89211	High	2.0328	0
901	AGQPQGPPRPP	1	2	2	P04280;P02812		1101.58	0	4.18363e+06	0	0.002	0.1687			High	1.41358			0
902	GVPMGPGLMSHNPIMGHGSQEPPMVPQGRMGFPQGFPPVQSPPQQVPFPHNGPSGGQGSFPGGMG	1	1	1	O00512		6583.08	0	0	0	0.002	0.0178					High	7.54757	0
903	GGNQPQGPPPPPGKPQGPPPQGGNKPQGPPPPGKPQ	1	2	2	P04280;P02812		3465.77	0	0	0	0.002	0.01706					High	5.33867	0
904	GKPQGPPPQGGNQPQGPPPPPGKPQGPPQQGGNRPQGPPPPGKPQGPP	1	1	1	P04280		4662.39	0	0	0	0.002	0.02305					High	5.18527	0
905	TYFPHFDLSHGSAQ	1	1	1	P69905		1606.73	0	0	0	0.002	0.01516					High	2.5457	0
906	MLTELEKALN	1	1	1	P05109	M1(Oxidation)	1177.61	0	0	2.3969e+06	0.002	0.02095					High	2.0168	0
907	GPPPQGGNQPQGPPPPPGKPQGPPQQGGNRPQGPPPPGKPQGPPPQGDKS	1	1	1	P04280		4864.46	0	0	0	0.003	0.01432	High	6.18965					0
908	IITIHYYNEEQRDKFLSTVKLPPGIKSCIGYMS	2	1	1	P36791	N-Term(Acetyl)	3886	0	0	0	0.003	0.02285	High	4.46052					0
909	GPPPPGGNPQQPLPPPAGKPQGPPPPPQGGRPHRPPQ	3	1	1	Q04118		3680.94	32208107	0	42747710	0.003	0.02091	High	3.8955			High	2.83334	0
910	HLPAEFTPAVHA	1	1	1	P69905		1289.66	6.27595e+07	0	0	0.003	0.02107	High	3.50304					0
911	GPPPQGGNKPQGPPPPGKPQGPPPQGDKS	1	2	2	P04280;P02812		2795.42	5.83031e+07	0	0	0.003	0.01428	High	3.35558					0
912	QGPPQQGGHQQGPPPPPPGKPQGPPPQGGRPQGPPQGQSPQ	3	1	1	P02810		4059.01	1.01382e+07	0	0	0.003	0.02573	High	3.29668	High	4.1201			0
913	GNPQQPQAPPAGQPQGPP	1	2	2	P04280;P02812		1765.87	1.70181e+07	0	0	0.003	0.01302	High	3.17586					0
914	GGSAVISLEGKPL	1	1	1	P23528		1227.7	2.5875e+06	0	0	0.003	0.0183	High	2.98631					0
915	YQKVVAGVANAL	1	2	2	P68871;P02042		1232.7	0	0	0	0.003	0.0178	High	2.94096					0
916	HFELPHYPG	3	1	1	Q8TAX7		1096.52	1.63746e+08	249110719	1.91283e+08	0.003	0.01639	High	2.89332	High	2.47951	High	2.0918	0
917	WVGPPNDNGVTKEV	1	1	1	P0DTE7		1511.75	8.36148e+06	0	0	0.003	0.01319	High	2.88123					0
918	FGDLSTPDAVMGNPKVK	2	1	1	P68871	M11(Oxidation)	1791.89	1.37839e+07	0	1.04355e+07	0.003	0.04059	High	2.76727			High	3.52668	0
919	TTEPLPEKTQESL	1	1	1	P55327		1472.75	5.82042e+06	0	0	0.003	0.0147	High	2.76364					0
920	TKVPVPGYT	5	1	1	Q9UBC9		961.535	3.86612e+07	2.99639e+07	26670318	0.003	0.02241	High	2.69612	High	2.77313	High	2.56955	0
921	PGIFPPPPP	6	1	1	P02814		918.508	0	44198201	65679246	0.003	0.02765	High	2.66209	High	2.44052	High	2.3245	0
922	PVPEQPLYPQPY	3	1	1	P02808		1427.72	0	1.79551e+06	3.55059e+06	0.003	0.01724	High	2.66088	High	2.3878	High	2.26223	0
923	KVPVPGY	2	1	1	Q9UBC9		759.441	0	0	0	0.003	0.02004	High	2.62586					0
924	GFIKFPEPG	5	1	1	Q9UBC9		991.524	2.76227e+07	2.69485e+07	2.44604e+07	0.003	0.2044	High	2.62537	High	1.84673	High	2.05886	0
925	GPPLGGQQSQP	3	1	1	P02810		1065.53	2.16843e+07	0	0	0.003	0.01821	High	2.57401	High	2.50401			0
926	HVDDMPNALSAL	2	1	1	P69905		1282.61	2.96985e+06	0	1.58924e+06	0.003	0.03109	High	2.57072			High	2.5786	0
927	IKVPEQGYT	3	1	1	Q9UBC9		1034.55	1.17567e+07	1.04653e+07	8.88259e+06	0.003	0.2007	High	2.55102	High	2.16646	High	2.14986	0
928	YPPGPLAPPQPFGP	6	1	1	P02814		1434.74	0	7.45169e+06	0	0.003	0.03171	High	2.53604	High	2.47849	High	2.42677	0
929	ESSSEDVSQEESL	1	1	1	P10163		1425.59	8302881	0	0	0.003	0.0206	High	2.53186					0
930	PPQPFGPGF	3	1	1	P02814		943.468	6.94541e+06	8.60421e+06	7.16156e+06	0.003	0.02841	High	2.5163	High	2.65393	High	2.7653	0
931	DLAGRDLTDYL	1	7	1	P60709		1251.62	2.37373e+06	0	0	0.003	0.01409	High	2.48172					0
932	EAKPATPEIQ	1	1	1	P01040		1083.57	1.22643e+07	0	0	0.003	0.0141	High	2.46823					0
933	VHLTPEEKSAVTALW	1	1	1	P68871		1680.89	2.31094e+07	0	0	0.003	0.01434	High	2.43533					0
934	NITPAEVGVLVGKD	1	1	1	P07737		1411.78	0	0	0	0.003	0.02474	High	2.40928					0
935	HLDNLKGTF	1	2	2	P68871;P02042		1044.55	0	0	0	0.003	0.024	High	2.36025					0
936	GGSSRALVSTLVPLG	2	1	1	P01833		1413.8	6.54866e+06	0	4.16658e+06	0.003	0.0413	High	2.3138			High	2.73357	0
937	FVPPPPPPP	2	1	1	P02814		944.524	5.3991e+06	0	0	0.003	0.01361	High	2.30582					0
938	HLPAEFTPAV	9	1	1	P69905		1081.57	3.4761e+07	6.4938e+07	6.61866e+07	0.003	0.02395	High	2.28302	High	1.99636	High	2.17229	0
939	TYFPHFDL	2	2	1	P69905		1039.49	1.25818e+07	1.57072e+07	0	0.003	0.01609	High	2.24179	High	1.69827			0
940	SVSTVLTSKY	2	1	1	P69905		1084.59	6.08466e+06	5.15387e+06	0	0.003	0.2062	High	2.23051	High	1.90066			0
941	SLPGQNEDLVLT	1	1	1	P01040		1285.66	0	0	0	0.003	0.01992	High	2.20837					0
942	EVIDLGGEPIKSS	1	3	1	P0DTE7		1343.71	1.97705e+06	0	0	0.003	0.02227	High	2.17995					0
943	KVPVPGYT	3	1	1	Q9UBC9		860.487	9.75391e+07	0	63527449	0.003	0.04328	High	2.17315			High	2.2189	0
944	DVSQEDVPLVI	3	1	1	P02810		1213.63	0	3.06235e+06	2.54659e+06	0.003	0.03725	High	2.14723	High	1.53059	High	2.21353	0
945	QPVPEQPLYPQPYQP	1	1	1	P02808		1780.89	2.9166e+06	0	0	0.003	0.02017	High	2.06915					0
946	SQPPPQEIF	1	1	1	Q9UBC9		1042.52	3.07803e+06	0	0	0.003	0.02527	High	2.03746					0
947	IRMFSLLVFRAQSEDSGLYFCGTRKGDYFYAYDVDIQNSEGMVATFQDKGQEPFADEYYGHLHVFTTFWEWT	1	1	1	A6NFU0	M3(Oxidation); M42(Oxidation)	8554.99	0	0	0	0.003	0.02342	High	0.492667					0
948	VSNKALPAPIEKTIS	1	3	1	P01857		1567.91	0	4.60953e+06	0	0.003	0.2053			High	3.17884			0
949	SFGDLSTPDAVMGNPKVKAH	2	1	1	P68871	M12(Oxidation)	2087.02	0	3813041	4.74015e+06	0.003	0.1995			High	3.15319	High	3.03533	0
950	GRPQGPPQQGGHQQGPPPPPPGKPQGPPPQGGRPQGPPQGQSP	2	1	1	P02810		4241.13	0	0	0	0.003	0.2061			High	2.75664			0
951	AHLPAEFTPA	1	1	1	P69905		1053.53	0	243272082	0	0.003	0.204			High	2.42837			0
952	EDMIRLGDLNEAGILR	1	1	1	Q13402		1814.94	0	8.61918e+06	0	0.003	0.2024			High	2.30308			0
953	GRFGYGYGPYQP	1	1	1	P02808		1361.62	0	0	0	0.003	0.2057			High	1.55124			0
954	GPPAQGGSKSQSARSPPGKPQGPPQQEGNNPQGPPPPAGGNPQQPQAPPAGQPQ	1	1	1	P04280		5234.56	0	0	4.41633e+06	0.003	0.03301					High	3.17107	0
955	APYGPGIFPPPPP	1	1	1	P02814		1306.68	0	0	5.23698e+06	0.003	0.02872					High	2.56477	0
956	VSGKPGPPGF	1	1	1	Q14031		942.504	0	0	3.11779e+07	0.003	0.0375					High	2.5206	0
957	ATTPAPPSSPAPQ	1	1	1	Q8TAX7		1221.61	0	0	8.65477e+06	0.003	0.02396					High	2.31547	0
958	HFGKEFTPPVQA	1	1	1	P68871		1357.68	0	0	0	0.003	0.02674					High	2.22921	0
959	SQLERNIE	1	1	1	P06702	N-Term(Acetyl)	1030.51	0	0	5.75224e+06	0.003	0.02708					High	2.20169	0
960	TYFPHFDLS	2	1	1	P69905		1126.52	0	0	1.2237e+07	0.003	0.03461					High	2.12255	0
961	YGDYGSNYLY	1	1	1	P15515		1214.5	0	0	8.21902e+06	0.003	0.03194					High	1.83302	0
962	MLQCLKQNKNSELMDPKCKQMITKRQITQNTDYRLN	1	1	1	Q92896	M21(Oxidation)	4371.18	0	0	0	0.003	0.04333					High	1.02324	0
963	VLSPADKTNVK	1	1	1	P69905	N-Term(Acetyl)	1213.68	6.87681e+06	0	0	0.004	0.0306	High	3.08892					0
964	PRLFAEEK	3	1	1	P01833		989.54	8.83828e+06	6.74372e+06	7.34315e+06	0.004	0.05028	High	2.4544	High	2.59951	High	2.61849	0
965	GIFPPPP	4	4	1	P02814		724.403	1.43927e+06	0	0	0.004	0.03353	High	2.41015					0
966	IGRFGY	9	1	1	P02808		712.377	8.46583e+07	70127007	3.02808e+07	0.004	0.03115	High	2.33524	High	2.49343	High	2.32498	0
967	SLIAGNPQGAPPQ	1	1	1	P02812		1249.66	1.28205e+07	0	0	0.004	0.02813	High	2.24156					0
968	SLDKFL	2	8	1	P69905		722.407	4.76744e+06	0	0	0.004	0.02601	High	1.86232					0
969	GPPSPPGKPQGPPPQGGNQPQ	1	1	1	P02812		2019	0	2.82799e+07	0	0.004	0.2108			High	3.6873			0
970	STTEDYDHEITGL	2	1	1	Q96DA0		1480.65	0	5.60666e+06	3.58134e+06	0.004	0.04868			High	2.38119	High	2.6614	0
971	APPQPFGPGF	3	1	1	P02814		1014.5	0	0	5.08517e+08	0.004	0.04475			High	2.23327	High	2.28238	0
972	EVPWEDRMS	1	2	1	P01036		1148.5	0	3.23516e+06	0	0.004	0.2128			High	1.54985			0
973	MIREADVDQDGRVNYEEF	1	1	1	Q9NZT1		2185.98	0	0	0	0.004	0.04806					High	2.89647	0
974	PPPPGGNPQQPLPPPAGKPQ	1	1	1	Q04118		1971.05	5.93126e+07	0	0	0.005	0.03643	High	3.24498					0
975	PYQPQYQQY	3	1	1	P02808		1214.55	2.60283e+07	2.27347e+07	1.91138e+07	0.005	0.03818	High	2.75478	High	2.83274	High	2.87605	0
976	GYGPYQPVPEQP	3	1	1	P02808		1331.63	2.49174e+07	2.69304e+07	0	0.005	0.03668	High	2.51828	High	2.39249			0
977	YGPYQPVPEQP	2	1	1	P02808		1274.6	9.78725e+06	0	9.33469e+06	0.005	0.05516	High	2.37171			High	2.12129	0
978	IGRFGYG	4	1	1	P02808		769.398	7.81672e+07	7.17289e+07	0	0.005	0.2255	High	2.12144	High	2.13731			0
979	ERQGPPLGGQQSQPSAGDGNQNDGPQQGPPQQGGQQQQGPPPPQGKPQGPPQQGGHPPPPQGRPQGPPQQGGHPRPP	1	1	1	P02810		7782.73	0	51619689	0	0.005	0.2201			High	5.51563			0
980	ERQGPPLGGQQSQPSAGDGNQNDGPQQGPPQQGGQQQQGPPPPQGKPQGPPQQGGHPPPPQGRPQGPPQQGGHPRPPR	1	1	1	P02810		7938.82	0	0	0	0.005	0.2391			High	4.30077			0
981	FSDGLAHLDNLKGTFA	2	1	1	P68871		1705.85	0	6.21431e+06	0	0.005	0.2362			High	2.95003	High	3.22662	0
982	YQPVPEQPLYPQPYQPQYQQYT	1	1	1	P02808		2755.31	0	3.44854e+06	0	0.005	0.2338			High	2.94525			0
983	QPQAPPAGQPQ	3	2	2	P04280;P02812		1118.56	0	202058190	0	0.005	0.237			High	2.79617	High	2.74078	0
984	VLSPADKTNV	1	1	1	P69905		1043.57	0	7.52406e+07	0	0.005	0.2281			High	2.38597			0
985	YPQPYQPQ	1	1	1	P02808		1020.48	0	854706776	0	0.005	0.235			High	2.1558			0
986	GYGPYQPVPE	1	1	1	P02808		1106.51	0	4.56187e+06	0	0.005	0.2285			High	1.95032			0
987	QPPPPPLW	2	1	1	Q8IXQ3		931.505	0	0	0	0.005	0.2285			High	1.89619			0
988	AAVDHPPLPQTS	1	1	1	P41218		1232.63	0	0	0	0.005	0.2375			High	1.73487			0
989	ELPHYPGI	8	2	1	Q8TAX7		925.476	0	1.50352e+07	7.13178e+06	0.005	0.2344			High	1.53375	High	1.34564	0
990	VDPVNFKLLS	1	2	1	P69905		1131.64	0	1.89545e+06	0	0.005	0.2306			High	1.43829			0
991	FYGDYGSNY	1	1	1	P15515		1085.42	0	0	3.2702e+06	0.005	0.0536					High	1.23954	0
992	PGKPEGPPPQGGNQSQGPPP	1	1	1	Q04118		1922.94	1.7951e+07	0	0	0.006	0.04417	High	3.02328					0
993	LAPPQPFGPG	1	1	1	P02814		980.519	2.84874e+07	0	0	0.006	0.04887	High	2.60444					0
994	YGAKLGTVIR	1	3	1	P0DTE7		1077.64	5.00096e+06	0	0	0.006	0.04637	High	2.49371					0
995	FIKFPEPG	3	1	1	Q9UBC9		934.503	2.5481e+07	2.32443e+07	0	0.006	0.04145	High	2.37558	High	2.38864			0
996	PPNPGPGAQQPGPP	4	1	1	Q96AW1	N-Term(Acetyl)	1352.66	6.65379e+06	8.18029e+06	8.95986e+06	0.006	0.06003	High	2.1075	High	2.01685	High	2.49997	0
997	SETAPAETATPAPV	1	1	1	P16401	N-Term(Acetyl)	1383.67	2.0517e+06	0	0	0.006	0.04939	High	2.07179					0
998	DWVGPPNDNGVTKE	1	1	1	P0DTE7		1527.71	2.09256e+07	0	0	0.006	0.04986	High	1.88081					0
999	RIIDDMVEQ	2	1	1	Q8TAX7	M6(Oxidation)	1134.55	1.54718e+07	2.01506e+07	0	0.006	0.2519	High	1.72482	High	1.74406			0
1000	GPPPQGDNKSQSARSPPGKPQGPPPQGGNQPQGPPPPPGKPQ	1	1	1	P02812		4140.04	0	3.81002e+08	0	0.006	0.2515			High	4.27153			0
1001	FESFGDLSTPDAVMGNPKVKAHGKKVL	1	1	1	P68871		2872.5	0	0	0	0.006	0.242			High	3.20985			0
1002	VPEPGYTKVPEPGSIKVPDQGFIK	1	1	1	Q9UBC9		2582.38	0	0	0	0.006	0.2513			High	2.70769			0
1003	VHLTPEEKSAVT	1	1	1	P68871		1310.69	0	26709884	0	0.006	0.2454			High	2.69473			0
1004	GPPPPPGKPQ	1	2	2	P04280;P02812		971.532	0	0	0	0.006	0.2396			High	2.05736			0
1005	GYGYGPYQPVP	2	1	1	P02808		1197.56	0	2.22116e+07	1.99614e+07	0.006	0.2529			High	1.96488	High	1.5063	0
1006	VAPEEHPVLLT	1	3	1	P60709		1204.66	0	0	4.64699e+07	0.006	0.06539					High	2.55917	0
1007	SNVPHKSSLPE	1	1	1	P47929	N-Term(Acetyl)	1236.62	0	0	9.59221e+06	0.006	0.06356					High	2.03024	0
1008	ERQGPPLGGQQSQPSAGDGNQNDGPQQGPPQQGGQQQQGPPPPQGKPQGPPQQGGHPPPPQGRPQ	1	1	1	P02810		6577.13	0	0	0	0.007	0.05833	High	4.82564					0
1009	VHLTPEEKSAVTA	2	1	1	P68871		1381.73	47569755	0	0	0.007	0.06256	High	3.00544					0
1010	SLAAMAKDSESRRMLRGYNHQQMSEGHRQKSEFYNRTASESNVYLNSFHYPDHSYK	1	1	1	Q86SQ0	N-Term(Acetyl); M5(Oxidation); M14(Oxidation)	6713.09	0	0	0	0.007	0.06747	High	2.69382					0
1011	GGHPPPPQGRPQ	3	1	1	P02810		1224.62	0	7601317	0	0.007	0.2567	High	2.62125	High	2.17646			0
1012	SKPHSEAGTAFIQTQ	1	1	1	P14618	N-Term(Acetyl)	1643.8	9.21501e+06	0	0	0.007	0.05505	High	2.59342					0
1013	LVVYPWTQR	2	5	2	P68871;P02042		1161.64	2.08457e+07	0	2.21386e+07	0.007	0.06736	High	2.52037			High	2.14905	0
1014	YQPVPEQPL	2	1	1	P02808		1070.55	4.37595e+07	0	0	0.007	0.05416	High	2.30432					0
1015	PPPPPPYGPG	2	1	1	P02814		975.495	3.95589e+07	0	3.54346e+07	0.007	0.06749	High	2.27521			High	2.36786	0
1016	SHREFPFY	1	1	1	P15515		1082.5	2.10258e+07	0	0	0.007	0.06692	High	2.26909					0
1017	LPPPPPAP	2	5	1	P02814		785.456	1.17665e+08	0	0	0.007	0.06457	High	2.23762					0
1018	LSFPTTKT	1	1	1	P69905		894.492	2.46795e+07	0	0	0.007	0.0581	High	2.14447					0
1019	HVNPLPTGYEDE	1	1	1	P12074		1370.62	0	0	0	0.007	0.0717	High	1.93623					0
1020	GPLQPPFPQPP	3	1	1	Q9NQL9	N-Term(Acetyl)	1216.64	26884660	37423267	0	0.007	0.05894	High	1.84257	High	1.94028			0
1021	GPGRIPPPPP	6	1	1	P02814		984.562	0	789953728	0	0.007	0.2625			High	2.52539	High	2.54822	0
1022	GPLAPPQPFGPG	1	1	1	P02814		1134.59	0	1.79939e+07	0	0.007	0.2664			High	2.2532			0
1023	GPGRIPPPPPA	4	1	1	P02814		1055.6	0	6.26119e+07	28584388	0.007	0.06899			High	2.16529	High	2.61707	0
1024	PQGPPPPPGKPQ	1	2	2	P04280;P02812		1196.64	0	0	0	0.007	0.2635			High	2.10579			0
1025	VAFPPPPP	1	1	1	H3BV60		821.454	0	2.31014e+08	0	0.007	0.2766			High	2.026			0
1026	YFPHFDL	1	2	1	P69905		938.44	0	6.4624e+06	0	0.007	0.2637			High	1.94472			0
1027	IKVPEQGY	2	1	1	Q9UBC9		933.504	0	7509004	7.45368e+06	0.007	0.2572			High	1.7855	High	1.69597	0
1028	YPPGPLAPP	2	2	1	P02814		908.487	0	0	0	0.007	0.2675			High	1.75668			0
1029	GRLPPPPP	2	2	1	P02814		830.489	0	0	0	0.007	0.2596			High	1.73786			0
1030	VPPPPPPP	1	19	3	O95104;P02814;A6NGB9		797.455	0	0	0	0.007	0.06592					High	2.39992	0
1031	ELRVAPEEHPV	1	3	1	P60709		1275.67	0	0	1.24716e+07	0.007	0.06612					High	1.90064	0
1032	PLPPPPAP	1	5	1	P09694		785.455	0	0	8.72806e+07	0.007	0.06823					High	1.89191	0
1033	GPPPQGDNKSQSARSPPGKPQGPPPQGGNQPQ	1	1	1	P02812		3187.57	1.0416e+07	0	0	0.008	0.07706	High	2.97974					0
1034	SFGDLSTPDAVMGNPKVK	2	1	1	P68871		1862.93	5.37602e+07	0	4.86266e+07	0.008	0.0827	High	2.42765			High	2.38745	0
1035	GLLPRPPGDSGNQ	1	1	1	Q16378		1307.67	3.42344e+07	0	0	0.008	0.08047	High	2.2861					0
1036	QPVPEQPLYPQ	1	1	1	P02808		1295.67	5.16667e+06	0	0	0.008	0.07725	High	2.01388					0
1037	FIKFPEPGAI	1	1	1	Q9UBC9		1118.62	0	0	0	0.008	0.07573	High	1.94532					0
1038	IKIIAPPERKYS	1	7	1	P60709		1414.84	39278816	0	0	0.008	0.07963	High	1.83113					0
1039	GPPPQGGNKPQGPPPPGKPQGPPPQGGSKS	1	1	1	P02812		2824.45	0	5.55264e+07	0	0.008	0.2787			High	2.53659			0
1040	EYDESGPSIVH	1	7	1	P60709		1232.54	0	5.02607e+06	0	0.008	0.2792			High	2.16208			0
1041	GEALGRLL	1	3	2	P68871;P02042		828.492	0	0	0	0.008	0.2784			High	1.91094			0
1042	ELRVAPEEHPVLL	1	3	1	P60709		1501.84	0	0	0	0.008	0.2829			High	1.90403			0
1043	SYFASSSPPLSPSSPSESPTFSPGKMGPRATAEFSTQTPSPAPASDMPRSPGAPTPSPMVAQGTQT	1	1	1	Q9UPA5	N-Term(Acetyl); M26(Oxidation); M47(Oxidation); M59(Oxidation)	6710.08	0	0	0	0.009	0.09506	High	4.76844					0
1044	YQPVPEQP	1	1	1	P02808		957.467	6.00409e+07	0	0	0.009	0.08693	High	2.47232					0
1045	FLISGKPEG	1	1	1	P10163		947.519	7.15507e+07	0	0	0.009	0.08876	High	2.40137					0
1046	PPPPGRPQGPPPPGGNPQQPLPPPAG	1	1	1	Q04118		2501.31	0	0	0	0.009	0.09355	High	2.401					0
1047	IFPPPPP	2	4	1	P02814		764.433	0	0	0	0.009	0.1035	High	1.93106					0
1048	VLSPADKTNVKAAW	1	1	1	P69905		1499.82	70902851	0	0	0.009	0.08633	High	1.80783					0
1049	FPPPPPQP	1	1	1	P02814		876.46	0	0	0	0.009	0.1012	High	1.78505					0
1050	VYPWTQRF	1	5	2	P68871;P02042		1096.56	5.26583e+07	0	0	0.009	0.09736	High	1.66025					0
1051	GPPPQGGNKPQ	1	3	3	Q04118;P04280;P02812		1076.55	5.31433e+06	0	0	0.009	0.08759	High	1.63145					0
1052	GPRGPYPPGPL	2	2	1	P02814		1107.59	0	8.16053e+07	7.04617e+07	0.009	0.2868			High	2.57316	High	2.37663	0
1053	VFIFPPSDEQLK	2	2	1	P01834		1419.75	0	0	0	0.009	0.2847			High	2.34815	High	1.58735	0
1054	VPTTSTTSASTTSTTSAPTTSTTSGPGTTPSPVPSTSTTSAATTSTTSAPTTRTTSAPTSSMTSGPGTTP	1	1	1	P98088	N-Term(Acetyl)	6581.05	0	0	3374195	0.009	0.1077					High	7.4227	0
1055	NEGILANSATWGYRQGQSANTNVSNAVEFMPSSKRYPNEKGSEVQNMALTYTFLQGDPN	1	1	1	P18047	N-Term(Acetyl)	6524.03	0	0	0	0.009	0.1071					High	5.93422	0
1056	GNKPQGPPPPPGKPQGPPPQGGNKPQGPPPPGKPQGPPPQGDKS	2	1	1	P04280		4272.2	0	0	1.50309e+07	0.009	0.09851					High	5.51017	0
1057	KPQGPPPQGGNKPQGPPPPGKPQGPPPQ	1	2	2	P04280;P02812		2761.45	0	0	28319936	0.009	0.08316					High	4.10634	0
1058	GAPPQGGNKPQGPPSPPGKPQGPPPQGGNQPQGPPPPPGKPQGPPPQGGNKPQ	1	1	1	P02812		5060.58	0	0	0	0.009	0.08546					High	4.05593	0
1059	FLSFPTTKTYF	1	1	1	P69905		1351.69	0	0	0	0.009	0.07923					High	2.33702	0
1060	VPEQPLYPQPY	1	1	1	P02808		1330.67	0	0	2.03656e+08	0.009	0.08987					High	2.31118	0
1061	QFAYPQPQ	1	1	1	O75157	N-Term(Acetyl)	1020.48	0	0	7.65127e+08	0.009	0.09449					High	2.15226	0
1062	GDDAPRAVFPS	1	11	1	P60709		1131.54	0	0	38986123	0.009	0.09197					High	2.11851	0
1063	IPPPPPAPYGPGIFP	1	1	1	P02814		1516.82	0	0	4.8253e+06	0.009	0.08672					High	1.97828	0
1064	TSLSSSSAHPFISNLHTRHTEKLKKSLKVKTRSGRVSRPPKYKAKDYKFIKTEDLADGHLSDSDDYSELCVEEDEDQRERHALF	1	1	1	A8K0R7		9687.91	0	0	0	0.009	0.07777					High	0.478923	0

## Sheet: Sal_NDT0_B
List of the peptides sequences identified with high confidence (HIGH) in all the analytical triplicates: 607 total peptide sequences. The list was filtered for unique peptides resulting in 507 unique peptides sequences and 100 non-unique peptides (in grey) excluded from further analysis.
Number sequences	Sequence	# PSMs	# Proteins	# Protein Groups	Protein Group Accessions	Modifications	MH+ [Da]	A5: Area	B5: Area	C5: Area	q-Value	PEP	A2	XCorr A2	B2	XCorr B2	C2	XCorr C2	# Missed Cleavages
1	GRPQGPPQQGGHQQGPPPPPPGKPQGPPPQGGRPQ	316	1	1	P02810		3492.78	1.46089e+09	1.73643e+09	2340251150	0	1.572e-12	High	10.6851	High	9.67635	High	10.5135	0
2	DGPQQGPPQQGGQQQQGPPPPQGKPQ	34	1	1	P02810		2661.28	1.44437e+08	2.13666e+08	2.16098e+08	0	3.743e-14	High	9.47388	High	8.0513	High	8.25834	0
3	NDGPQQGPPQQGGQQQQGPPPPQGKPQ	45	1	1	P02810		2775.32	7.63733e+08	875767560	1.01905e+09	0	3.002e-14	High	9.04243	High	9.0054	High	8.30265	0
4	GPPQQGGHQQGPPPPPPGKPQGPPPQ	38	1	1	P02810		2559.29	117583626	155661113	168621583	0	4.936e-12	High	8.93986	High	8.26783	High	8.43042	0
5	GPPQQGGHQQGPPPPPPGKPQGPPPQGGRPQ	83	1	1	P02810		3054.56	811759153	1.51787e+09	2792867449	0	1.367e-10	High	8.52633	High	7.19977	High	6.31659	0
6	PQGPPQQGGHQQGPPPPPPGKPQ	19	1	1	P02810		2308.16	62195312	105474095	2.28455e+08	0	1.23e-15	High	8.453	High	8.54937	High	8.67512	0
7	NDGPQQGPPQQGGQQQQGPPPPQGKPQGPPQQ	11	1	1	P02810		3282.56	26863672	78148697	8.06284e+07	0	4.215e-05	High	8.33219	High	9.08297	High	8.78794	0
8	PQGPPQQGGHQQGPPPPPPGKPQGPPPQGGRPQ	10	1	1	P02810		3279.66	0	33065016	87982882	0	6.541e-10	High	8.15513	High	7.10333	High	7.98786	0
9	NDGPQQGPPQQGGQQQQGPPPPQG	16	1	1	P02810		2422.11	1.35553e+08	272403411	2.5875e+08	0	6.313e-14	High	8.13291	High	7.68813	High	8.24947	0
10	SPPGKPQGPPQQEGNNPQGPPPPAGGNPQQPQAPPAGQPQGPP	15	2	2	P04280;P02812		4177.02	1.51301e+09	1.3319e+09	1.34858e+09	0	0.001348	High	7.96019	High	8.88863	High	8.59587	0
11	GPPQQGGHQQGPPPPPPGKPQ	480	1	1	P02810		2083.05	4.5202e+08	858002439	1448341557	0	2.33e-09	High	7.83173	High	7.61476	High	7.52795	0
12	GPPPQGGNQPQGPPPPPGKPQGPPPQGGNKPQGPPPPGKPQ	44	2	2	P04280;P02812		3942.01	1.50181e+09	1918755642	1778531202	0	2.332e-06	High	7.82156	High	8.13173	High	8.37918	0
13	GPPPQGGNQPQGPPPPPGKPQGPPPQ	12	2	2	P04280;P02812		2505.27	69448451	78657251	67698818	0	5.18e-11	High	7.77123	High	7.18588	High	7.2515	0
14	SPPGKPQGPPPQGGNQPQGPPPPPGKPQGPPPQGGNKPQGPPPPGKPQGPPPQGDNKS	11	1	1	P02812		5610.84	6.24586e+08	6.07295e+08	561108208	0	0.005152	High	7.57798	High	7.99498	High	7.73547	0
15	GPPQQEGNNPQGPPPPAGGNPQQPQAPPAGQPQGPPRPPQGGRPS	19	2	2	P04280;P02812		4418.16	8.36006e+08	9.20729e+08	9.39561e+08	0	6.811e-09	High	7.47361	High	7.29363	High	7.37593	0
16	GPPPQGGNQPQGPPPPPGKPQGPPPQGGNKPQGPPPPGKPQGPPPQGDNKSQ	4	1	1	P02812		5047.52	0	169061332	170163889	0	9.899e-08	High	7.41782	High	7.03306	High	8.27401	0
17	GPPPQGGNQPQGPPPPPGKPQGPPPQGGNKPQGPPPPG	6	2	2	P04280;P02812		3588.81	69684798	1.20923e+08	110374241	0	2.294e-07	High	7.40946	High	6.62642	High	7.72067	0
18	SPPGKPQGPPPQGGNQPQGPPPPPGKPQ	72	2	2	P04280;P02812		2720.39	3.01593e+08	788411906	1146354336	0	5.546e-11	High	7.39968	High	6.85602	High	7.22168	0
19	SPPGKPQGPPPQGGNQPQGPPPPPGKPQGPPPQGGNKPQ	43	2	2	P04280;P02812		3777.92	4.0663e+08	1.88414e+09	1840350165	0	1.666e-07	High	7.39041	High	7.05619	High	6.92116	0
20	GPPQQEGNNPQGPPPPAGGNPQQPQAPPAGQPQGPPRPPQ	4	2	2	P04280;P02812		3963.92	1.82816e+08	1.5297e+08	1.64367e+08	0	8.144e-12	High	7.35524	High	6.64935	High	7.11394	0
21	SPPGKPQGPPPQGGNQPQGPPPPPGKPQGPPPQGGNKPQGPPPPGKPQ	24	2	2	P04280;P02812		4633.38	1.74351e+09	1680131937	1568430393	0	0.0008012	High	7.2096	High	8.38225	High	7.67955	0
22	GKVGAHAGEYGAEALERM	6	1	1	P69905		1845.89	3.06253e+07	37866640	3.33238e+07	0	8.941e-17	High	7.17327	High	5.63103	High	7.4094	0
23	GPPPPAGGNPQQPQAPPAGQPQGPP	38	2	2	P04280;P02812		2339.15	5.21259e+09	4.98123e+09	4.78762e+09	0	2.189e-10	High	7.16857	High	7.24354	High	7.23809	0
24	GRPQGPPQQGGHQQGPPPPPPGKPQGPPPQ	22	1	1	P02810		2997.52	1.58114e+08	2.06402e+08	413868456	0	9.46e-07	High	7.09435	High	6.67877	High	6.27248	0
25	KPQGPPPQGGNQPQGPPPPPGKPQGPPPQGGNKPQ	9	2	2	P04280;P02812		3439.76	14285791	25618689	3.0847e+07	0	5.047e-06	High	7.04464	High	4.87043	High	6.59093	0
26	GRPQGPPQQGGHQQGPPPPPPGKPQGPPPQGGRPQGPPQGQSPQ	35	1	1	P02810		4369.18	1251938371	2571062092	6151450918	0	0.0004091	High	7.00204	High	10.1148	High	9.60827	0
27	GPPSPPGKPQGPPPQGGNQPQGPPPPPGKPQGPPPQGGNKPQ	4	1	1	P02812		4029.05	3.2944e+07	3.19055e+07	1.24052e+07	0	8.116e-07	High	6.98347	High	6.44287	High	5.0803	0
28	SPPGKPQGPPPQGGNQPQGPPPPPGKPQGPPPQ	9	2	2	P04280;P02812		3196.63	6.21968e+07	61545864	5.59694e+07	0	0.0004305	High	6.98118	High	7.40686	High	7.33898	0
29	GPPPQGGNQPQGPPPPPGKPQGPPPQGGNKPQ	82	2	2	P04280;P02812		3086.56	607745389	1239388380	2.47681e+09	0	1.453e-08	High	6.97811	High	6.45414	High	6.59178	0
30	GPPSPPGKPQGPPPQGGNQPQGPPPPPGKPQ	9	1	1	P02812		2971.51	49679473	4.5787e+07	2.23463e+07	0	0.001903	High	6.70067	High	6.78639	High	6.27886	0
31	GRPQGPPQQGGHQQGPPPPPPGKPQ	612	1	1	P02810		2521.29	2.08786e+09	2.41467e+09	2235663813	0	4.188e-17	High	6.68788	High	9.26967	High	10.0303	0
32	YQPVPEQPLYPQPYQPQYQ	8	1	1	P02808		2363.14	8.72094e+06	9.75103e+06	1.011e+07	0	3.998e-12	High	6.67985	High	6.36432	High	6.84831	0
33	NDGPQQGPPQQGGQQQQGPPPPQGKPQGPPQQGGHPPPPQGRPQ	21	1	1	P02810		4488.16	3.06083e+08	268848224	1.32183e+09	0	1.804e-07	High	6.67466	High	7.09658	High	7.38206	0
34	SPPGKPQGPPQQEGNNPQGPPPPAGGNPQQPQAPPAGQPQGPPRPPQGGRPSRPP	8	2	2	P04280;P02812		5459.72	2.1459e+08	2.16091e+08	212093777	0	1.02e-06	High	6.66214	High	6.55066	High	7.05654	0
35	GPPQQEGNNPQGPPPPAGGNPQ	17	2	2	P04280;P02812		2134.99	1.42315e+08	302684376	299032748	0	8.112e-10	High	6.62563	High	6.36545	High	6.76608	0
36	GPPQQEGNNPQGPPPPAGGNPQQPQAPPAGQPQGPPRPPQGGRPSRPP	8	2	2	P04280;P02812		4768.36	143764350	7.3493e+07	4.24166e+07	0	2.175e-09	High	6.61835	High	4.05636	High	5.07591	0
37	SPPGKPQGPPQQEGNNPQGPPPPAGGNPQQPQAPPAGQPQGPPRPPQGGRPS	19	2	2	P04280;P02812		5109.51	1.43475e+09	1.33062e+09	1294097861	0	0.005981	High	6.61679	High	6.95152	High	6.64271	0
38	GQQQQGPPPPQGKPQGPPQQGGHPPPPQGRPQ	14	1	1	P02810		3284.64	1.54332e+08	1.97185e+08	1.84641e+08	0	0.002838	High	6.56983	High	6.81434	High	5.92891	0
39	NDGPQQGPPQQGGQQQQGPPPPQGKPQGPPQQGGHPPPPQG	7	1	1	P02810		4106.96	99098385	1.60871e+08	1.53493e+08	0	0.001927	High	6.54756	High	6.9882	High	6.00522	0
40	KPQGPPPQGGNKPQGPPPPGKPQ	14	2	2	P04280;P02812		2285.22	33994400	5.85731e+07	0	0	6.83e-09	High	6.54635	High	5.50596	High	6.27816	0
41	RPQGPPPPGGNPQQPLPPPAGKPQGPPPPPQGGRPH	6	1	1	Q04118		3583.88	1.05386e+08	8.50342e+07	84368651	0	3.681e-06	High	6.54595	High	5.63679	High	5.93648	0
42	GPPPAGGNPQQPQAPPAGKPQGPPPPPQGGRPPRPA	7	1	1	P10163		3449.79	7.57241e+07	6.39334e+07	60576797	0	0.0005485	High	6.53538	High	7.16092	High	6.37573	0
43	YQKVVAGVANALAHKYH	45	2	2	P68871;P02042		1869.01	1.79494e+09	1.54783e+09	1.51385e+09	0	1.928e-11	High	6.53421	High	6.03312	High	5.83512	0
44	GPPPAGGNPQQPQAPPAGKPQGPPPPPQGGRPP	32	1	1	P10163		3125.61	1490569525	1317128486	1.25163e+09	0	1.789e-10	High	6.41877	High	5.81012	High	6.3219	0
45	GPPPQGGNQPQGPPPPPGKPQGPPP	9	2	2	P04280;P02812		2377.21	30905483	0	29373582	0	1.322e-09	High	6.41286	High	6.0524	High	6.67316	0
46	GPPQQEGNNPQGPPPPAGGNPQQPQAPPAGQPQ	19	2	2	P04280;P02812		3234.53	4.26932e+08	3.92312e+08	3.78818e+08	0	4.634e-11	High	6.40114	High	5.53938	High	5.6157	0
47	AGDGNQNDGPQQGPPQQGGQQQQGPPPPQGKPQGPPQQGGHPPPPQGRPQ	6	1	1	P02810		5030.37	1.38055e+07	116699873	1.68907e+08	0	3.817e-08	High	6.39462	High	5.10574	High	7.80627	0
48	AGDGNQNDGPQQGPPQQGGQQQQGPPPPQGKPQGPPQQGGHPPPPQGRPQGPPQQGGHPRPP	4	1	1	P02810		6236	1.2535e+07	413927303	501580707	0	0.002942	High	6.37541	High	5.75405	High	4.10166	0
49	KPQGPPPQGGNQPQGPPPPPGKPQGPPPQGGNKPQGPPPPGKPQ	3	2	2	P04280;P02812		4295.22	1.47566e+07	8.05962e+07	74277063	0	5.862e-05	High	6.31112	High	5.12063	High	5.27864	0
50	GPPPQGGNQPQGPPPPPGKPQGPPPQGGNKPQGPPPPGKPQGPPPQGDKSRS	6	1	1	P02812		5048.55	0	0	0	0	0.05626	High	6.28175	High	6.02147	High	6.112	0
51	GPPQQGGHQQGPPPPPPGKPQGPPPQGGRPQGPPQGQSPQ	42	1	1	P02810		3930.95	7.29369e+08	1407324188	2.40678e+09	0	9.208e-08	High	6.21799	High	6.69344	High	7.88529	0
52	GPPPPAGGNPQQPQAPPAGQPQGPPRPP	6	2	2	P04280;P02812		2689.36	6.65558e+07	6.40428e+07	5.86918e+07	0	3.85e-12	High	6.16279	High	6.02295	High	5.47809	0
53	GPYQPVPEQPLYPQPYQPQYQQ	4	1	1	P02808		2645.27	2.2108e+06	1.90517e+06	3.44192e+06	0	2.118e-08	High	6.15302	High	4.92579	High	5.58645	0
54	GPPQQEGNNPQGPPPPAGGNPQQPQAPPAGQPQGPPRPPQGGRPSRPPQ	18	2	2	P04280;P02812		4896.41	5.33144e+08	4.98778e+08	4.87589e+08	0	0.001378	High	6.13937	High	6.38005	High	5.57851	0
55	SPPGKPQGPPQQEGNNPQGPPPPAGGNPQQPQAPPAGQPQ	18	2	2	P04280;P02812		3925.9	7.51954e+08	7.38284e+08	7.19561e+08	0	3.131e-08	High	6.13024	High	5.60288	High	6.16287	0
56	GPPPPGKPQGPPPAGGNPQQPQAPPAGKPQGPPPPPQGGRPP	8	1	1	P10163		3981.07	1.1256e+08	117083891	1.06761e+08	0	1.22e-06	High	6.09069	High	4.31871	High	6.20721	0
57	ASVDSGSSEEQGGSSRAL	15	1	1	P01833		1723.78	23819601	4.73655e+07	4.42049e+07	0	4.37e-07	High	6.08757	High	5.68	High	5.84211	0
58	GPPPQGGNQPQGPPPPPGKPQGPPPQGGNKPQGPPPPGKPQGPPPQGGSKS	8	1	1	P02812		4834.45	4.32828e+08	6.53487e+08	5.80593e+08	0	0.002628	High	6.08665	High	8.13106	High	6.65163	0
59	GPPPQGGNQPQGPPPPPGKPQ	83	2	2	P04280;P02812		2029.03	1.65305e+07	2518957590	2124543408	0	3.609e-07	High	6.06479	High	5.61188	High	5.44548	0
60	GPPQQEGNKPQGPPPPGKPQGPPPAGGNPQQPQAPPAGKPQGPPPPPQGGRPP	12	1	1	P10163		5141.62	541296241	4.96263e+08	4.99558e+08	0	4.498e-07	High	6.04285	High	5.03698	High	5.24447	0
61	SPPGKPQGPPPQGGNQPQGPPPPPGKPQGPPPQGGNKPQGPPPPGKPQGPPAQGGSKSQSAR	4	1	1	P04280		5942	3.34226e+07	3.12421e+07	1.6599e+07	0	0.0004841	High	6.03438	High	6.19438	High	6.47862	0
62	IDEERQGPPLGGQQSQPSAGDGNQ	18	1	1	P02810		2465.12	2.68179e+08	279759130	2.74393e+08	0	2.939e-09	High	6.00449	High	5.17147	High	5.60581	0
63	GPPPQGGNQPQGPPPPPG	42	2	2	P04280;P02812		1675.82	1.42316e+08	2.37064e+08	1.92343e+08	0	1.451e-06	High	5.98793	High	5.41393	High	5.38471	0
64	GYGPYQPVPEQPLYPQPYQPQ	38	1	1	P02808		2446.17	0	2.30979e+08	2.55906e+08	0	8.032e-10	High	5.90167	High	6.066	High	6.11657	0
65	PQGPPPPGGNPQQPLPPPAGKPQ	19	1	1	Q04118		2253.17	3.53627e+08	337165117	3.30039e+08	0	1.846e-12	High	5.81389	High	5.92154	High	6.19815	0
66	YQPVPEQPLYPQPYQPQYQQ	3	1	1	P02808		2491.19	7.59625e+06	5.29996e+06	1.01313e+07	0	0.0001644	High	5.71482	High	5.82712	High	5.31311	0
67	YGPYQPVPEQPLYPQPYQPQ	33	1	1	P02808		2389.15	0	109632552	1.41625e+08	0	8.641e-10	High	5.64464	High	5.45009	High	5.27654	0
68	GPPQQEGNKPQGPPPPGKPQGPPPAGGNPQQPQAPPAGKPQ	10	1	1	P10163		4007.03	40470917	1.92554e+08	1.92547e+08	0	3.806e-05	High	5.64186	High	4.7029	High	4.81645	0
69	YQPVPEQPLYPQPYQPQYQQY	9	1	1	P02808		2654.26	0	1.48848e+07	1.96998e+07	0	4.43e-10	High	5.64069	High	5.28344	High	5.58671	0
70	SPPGKPQGPPPQGGNQPQGPPPPPGKPQGPPP	6	2	2	P04280;P02812		3068.58	1.96882e+07	3.3541e+07	15674729	0	3.403e-05	High	5.59245	High	4.2532	High	5.67994	0
71	GPPQQEGNNPQGPPPPAGGNPQQPQ	13	2	2	P04280;P02812		2488.16	3.84847e+08	375504577	3.64865e+08	0	0.00432	High	5.57898	High	5.78795	High	5.41686	0
72	SPPGKPQGPPQQEGNNPQGPPPPAGGNPQQPQAPPAGQPQGPPRPPQGGRPSRPPQ	10	2	2	P04280;P02812		5587.79	6.92785e+08	690878637	6.88382e+08	0	0.000674	High	5.57422	High	5.65751	High	6.53296	0
73	GPYQPVPEQPLYPQPYQPQ	21	1	1	P02808		2226.09	9.58019e+07	1.0719e+08	1.08378e+08	0	1.37e-08	High	5.56644	High	5.30977	High	5.27115	0
74	GGNPQQPQAPPAGKPQGPPPPPQGGRPP	6	1	1	P10163		2706.39	1.69234e+07	3.35677e+07	3.47189e+07	0	1.064e-05	High	5.55346	High	4.69372	High	4.57846	0
75	SLIAGNPQGPSPQGGNKPQGPPPPPGKPQ	3	1	1	P04280		2799.46	42456905	3.76089e+07	5.24422e+06	0	1.966e-06	High	5.53923	High	3.94426	High	4.98897	0
76	QGPPQQGGHQQGPPPPPPGKPQ	11	1	1	P02810		2211.11	4.50023e+07	5.91207e+07	39439456	0	0.00165	High	5.53478	High	5.56725	High	5.14672	0
77	NDGPQQGPPQQGGQQQQGPPPPQGKPQGPPQQGGHPPPPQGRPQGPPQQGGHPRPP	26	1	1	P02810		5693.8	1262216151	1.33514e+08	5.64068e+09	0	0.001602	High	5.52018	High	5.00477	High	5.154	0
78	SLIAGNPQGAPPQGGNKPQGPPSPPGKPQ	6	1	1	P02812		2773.44	5.28952e+07	4.71287e+07	45699957	0	3.548e-06	High	5.51419	High	4.54998	High	4.68689	0
79	GPPPPGGNPQQPLPPPAGKPQ	56	1	1	Q04118		2028.07	3365083151	3.45572e+09	3163834641	0	6.994e-08	High	5.51393	High	5.3284	High	5.16031	0
80	NDGPQQGPPQQGGQQQQGPPPPQGKPQGPPQQGGHPPPPQ	5	1	1	P02810		4049.93	0	5.75591e+07	5.42941e+07	0	0.005128	High	5.47542	High	6.54972	High	6.03908	0
81	FIDEERQGPPLGGQQ	10	1	1	P02810		1670.81	1.16874e+07	1.02875e+07	9045073	0	2.576e-07	High	5.46897	High	5.32142	High	5.0728	0
82	QPQGPPPPPGKPQGPPP	6	2	2	P04280;P02812		1672.88	0	29544994	24078313	0	8.579e-06	High	5.43342	High	4.18134	High	5.66746	0
83	GPPQQEGNNPQGPPPPAGGNPQQPQAPPAG	7	2	2	P04280;P02812		2881.37	6.06143e+07	5.61113e+07	5.64115e+07	0	5.865e-07	High	5.4221	High	4.61786	High	4.87849	0
84	GPPQQEGNNPQGPPPPAGGNPQQPQAPPAGQPQGPP	14	2	2	P04280;P02812		3485.66	4.19813e+06	3.89737e+07	39920832	0	1.979e-07	High	5.4016	High	6.75994	High	7.11462	0
85	RPQGPPPPGGNPQQPLPPPAGKPQ	10	1	1	Q04118		2409.28	8.04064e+07	76642455	67035661	0	1.033e-09	High	5.36779	High	6.05707	High	6.08036	0
86	GPYQPVPEQPLYPQPYQPQYQQY	5	1	1	P02808		2808.33	0	1.46354e+07	2.05909e+07	0	8.709e-10	High	5.34392	High	5.73197	High	5.91111	0
87	KPQGPPPAGGNPQQPQAPPAGKPQGPPPPPQGGRPP	10	1	1	P10163		3478.8	3.18149e+08	270614360	2.68448e+08	0	3.066e-05	High	5.34391	High	5.39076	High	5.59602	0
88	TEKAPEPHVEEDDDDELDSKL	3	1	1	P52566	N-Term(Acetyl)	2453.08	5.6858e+06	3.96749e+06	5.56361e+06	0	1.129e-07	High	5.34323	High	5.06849	High	4.28126	0
89	QPVPEQPLYPQPYQPQYQ	7	1	1	P02808		2200.07	1.33901e+07	1.54054e+07	1.35744e+07	0	2.04e-07	High	5.33565	High	5.26534	High	4.79534	0
90	SDKPDMAEIEKFDKSKL	6	1	1	P62328	N-Term(Acetyl)	2023	2.43055e+07	30317048	2.38615e+07	0	9.971e-07	High	5.32346	High	4.20985	High	5.01157	0
91	GGNPQQPLPPPAGKPQGPPPPPQGGRPH	4	1	1	Q04118		2757.44	25417513	49683508	4.64408e+07	0	9.533e-05	High	5.31753	High	4.20109	High	5.01006	0
92	QPQGPPPPPGKPQGPPPQG	13	2	2	P04280;P02812		1857.96	58611455	9.02678e+07	83336587	0	0.002378	High	5.31574	High	5.45724	High	5.08678	0
93	PQGPPPPGGNPQQPLPPPAGKPQGPPPPPQGGRPH	13	1	1	Q04118		3427.79	2.43024e+08	2.26212e+08	2.1053e+08	0	3.717e-05	High	5.31465	High	5.13894	High	4.73732	0
94	SPPGKPQGPPQQEGNNPQGPPPPAGGNPQQPQ	15	2	2	P04280;P02812		3179.54	1.40823e+08	1.20363e+08	1.19335e+08	0	4.4e-09	High	5.31399	High	5.71678	High	6.41533	0
95	GNPQGPSPQGGNKPQGPPPPPGKPQ	20	1	1	P04280		2415.22	1.3519e+08	6.27335e+08	6.5798e+08	0	6.499e-06	High	5.30312	High	4.8239	High	6.22044	0
96	KPQGPPQQEGNNPQGPPPPAGGNPQQPQAPPAGQPQGPP	12	2	2	P04280;P02812		3838.86	2.29447e+08	2.1392e+08	2.11982e+08	0	1.752e-07	High	5.29676	High	5.29038	High	6.24245	0
97	QQGPPPPQGKPQGPPQQGGHPPPPQGRPQ	3	1	1	P02810		2971.51	2.91061e+07	30875438	0	0	6.553e-05	High	5.25991	High	4.78724	High	4.37029	0
98	GKVNVDEVGGEALGRL	12	1	1	P68871		1612.87	5.75778e+07	5.08227e+07	5.54827e+07	0	6.673e-07	High	5.25874	High	4.79806	High	4.24	0
99	GPPQQGGQQQQGPPPP	5	1	1	P02810		1597.77	1.74227e+07	2.8027e+07	2.66681e+07	0	2.392e-05	High	5.25347	High	3.54947	High	2.22699	0
100	VPEQPLYPQPYQPQYQQY	14	1	1	P02808		2266.08	2.39063e+07	3.19949e+07	3.47162e+07	0	1.553e-06	High	5.2457	High	5.18491	High	5.20604	0
101	KPQGPPQQGGHPPPPQGRPQGPPQQGGHPRPP	13	1	1	P02810		3290.69	8.81485e+07	9.44174e+07	9.21531e+07	0	0.01858	High	5.2325	High	6.36859	High	5.7233	0
102	GPPPPGGNPQQPLPPPAGKPQGPPPPPQ	7	1	1	Q04118		2698.41	2.04801e+08	1.73303e+08	1.91154e+08	0	6.288e-12	High	5.22416	High	4.65617	High	4.843	0
103	GNQPQGPPPPPGKPQGPPPQGGNKPQGPPPPGKPQ	12	2	2	P04280;P02812		3408.75	109735866	2.06766e+08	1.93219e+08	0	0.01048	High	5.20382	High	4.2706	High	4.30595	0
104	GYGYGPYQPVPEQPLYPQPY	29	1	1	P02808		2313.09	0	4.66511e+07	6.32299e+07	0	2.96e-09	High	5.20105	High	4.93583	High	5.07903	0
105	GPPPPAGGNPQQPQAPPAGQPQGPPRPPQ	12	2	2	P04280;P02812		2817.41	80787838	7.67739e+07	7.98597e+07	0	8.979e-08	High	5.1998	High	5.30023	High	5.4336	0
106	WGKVNVDEVGGEALGRL	6	1	1	P68871		1798.94	1.06674e+07	8.25892e+06	1.30343e+07	0	0.001441	High	5.19611	High	5.26412	High	5.22886	0
107	LNETGDEPFQYKN	3	1	1	P15104		1554.71	2.17823e+07	18627547	1.80419e+07	0	5.017e-06	High	5.193	High	4.8744	High	5.06434	0
108	SPPGKPQGPPQQEGNNPQGPPPPAGGNPQQPQAPPAGQPQGPPRPPQ	5	2	2	P04280;P02812		4655.29	1.3116e+08	1.55851e+08	3.44007e+07	0	1.605e-08	High	5.18934	High	5.21228	High	7.1538	0
109	DGGDSEQFIDEERQ	3	1	1	P02810		1624.67	6.85164e+06	4.80896e+06	7.19571e+06	0	1.672e-05	High	5.18333	High	4.75965	High	5.08328	0
110	GPYQPVPEQPLYPQPYQPQYQ	8	1	1	P02808		2517.21	1.23059e+07	1.63198e+07	1.78944e+07	0	0.0003063	High	5.1761	High	5.58429	High	4.42643	0
111	GPPPQGGRPQGPPQGQSPQ	35	1	1	P02810		1866.92	3.33831e+08	525361477	1.06491e+09	0	0.0005715	High	5.17492	High	5.88419	High	5.62642	0
112	NDGPQQGPPQQGGQQQQGPPPP	3	1	1	P02810		2237.03	0	2.92312e+07	2.47299e+07	0	0.002345	High	5.16021	High	6.15094	High	6.13229	0
113	GPPQQEGNNPQGPPPPAGGNPQQPQAPP	6	2	2	P04280;P02812		2753.32	5.11219e+07	4.48383e+07	4.33344e+07	0	1.95e-05	High	5.13749	High	3.40955	High	3.79193	0
114	GPPPAGGNPQQPQAPPAGKPQGPPPPPQ	9	1	1	P10163		2661.35	1.19734e+08	1.16592e+08	1.07063e+08	0	0.002207	High	5.12517	High	5.55011	High	4.58619	0
115	GKPQGPPQQEGNNPQGPPPPAGGNPQQPQAPPAGQPQGPP	3	2	2	P04280;P02812		3895.89	2.63111e+07	2.40745e+07	2.3515e+07	0	0.02149	High	5.10324	High	5.71064	High	4.59984	0
116	GNPQGPSPQGGNKPQGPPPPPGKPQGPPPQGGNKPQ	19	1	1	P04280		3472.74	7.85073e+07	2.64618e+08	191798618	0	0.01511	High	5.09111	High	5.18866	High	4.83463	0
117	VPEQPLYPQPYQPQYQQYT	4	1	1	P02808		2367.13	3.58046e+06	7.34171e+06	9.83978e+06	0	1.982e-07	High	5.08782	High	4.97502	High	4.66911	0
118	GYGPYQPVPEQPLYPQPY	24	1	1	P02808		2093	0	8.42975e+07	8.85107e+07	0	1.577e-09	High	5.05895	High	5.22046	High	5.4493	0
119	YQPVPEQPLYPQPYQPQ	25	1	1	P02808		2072.01	91996472	1.10302e+08	9.45295e+07	0	6.026e-09	High	5.05211	High	4.7154	High	4.55153	0
120	FIENEEQEYVQTVK	4	1	1	P04083		1755.84	1.23801e+07	1.05671e+07	1.14868e+07	0	3.409e-06	High	5.04916	High	4.76513	High	4.61499	0
121	NDGPQQGPPQQGGQQQ	10	1	1	P02810		1663.75	0	51886119	1.42476e+08	0	1.427e-06	High	5.03671	High	5.00615	High	2.98642	0
122	IENEEQEYVQTVK	3	1	1	P04083		1608.77	3.70585e+07	35031373	3.19475e+07	0	0.005504	High	5.03538	High	5.47237	High	4.54637	0
123	GYGYGPYQPVPEQPLYPQPYQPQYQ	6	1	1	P02808		2957.38	0	5.19344e+06	7.58862e+06	0	0.0007696	High	5.01993	High	5.68745	High	5.27666	0
124	AAHLPAEFTPAVHASLDKF	26	1	1	P69905		2022.04	1.89858e+08	314286850	3.22832e+08	0	0.0002343	High	5.01333	High	5.28425	High	4.8225	0
125	GGNPQQPQAPPAGQPQGPP	26	2	2	P04280;P02812		1822.88	501897270	4.36861e+08	4.3705e+08	0	3.3e-10	High	4.99904	High	4.71427	High	5.13783	0
126	GNKPQGPPSPPGKPQGPPPQGGNQPQGPPPPPGKPQ	3	1	1	P02812		3495.79	53609611	34105690	52949789	0	0.02098	High	4.99667	High	5.10143	High	4.99713	0
127	SPPGKPQGPPQQEGNKPQGPPPPG	13	1	1	P10163		2373.19	0	2.74232e+07	5.25565e+07	0	1.274e-08	High	4.99546	High	5.30998	High	6.18923	0
128	GPGFVPPPPPPPYGPG	34	1	1	P02814		1529.78	0	2.81677e+08	3.08847e+08	0	1.961e-05	High	4.97251	High	4.75724	High	4.79337	0
129	GPPQQEGNNPQGPPPPA	11	2	2	P04280;P02812		1681.79	1.30991e+07	50738618	60794232	0	1.341e-06	High	4.97055	High	5.03889	High	5.20048	0
130	SDKPDMAEIEKFDKSKLK	3	1	1	P62328	N-Term(Acetyl)	2151.1	101211575	60588180	9.45625e+07	0	7.589e-06	High	4.96933	High	4.29425	High	4.74127	0
131	GYGYGPYQPVPEQPLYPQP	12	1	1	P02808		2150.02	0	2.39662e+07	2.98484e+07	0	1.619e-07	High	4.93756	High	4.88036	High	4.67804	0
132	NDGPQQGPPQQGGQQQQ	12	1	1	P02810		1791.8	26193924	47883586	168132633	0	2.472e-06	High	4.8909	High	4.60792	High	4.14123	0
133	KPQGPPQQGGHPPPPQGRPQGPPQQGGHP	6	1	1	P02810		2940.47	1.23252e+08	118808202	1.3252e+08	0	0.001152	High	4.88629	High	6.58435	High	4.46651	0
134	DGPQQGPPQQGGQQQQ	17	1	1	P02810		1677.76	4.09939e+07	104621323	2.06554e+08	0	1.876e-07	High	4.8688	High	4.90313	High	4.99722	0
135	AHLPAEFTPAVHASLDKF	3	1	1	P69905		1951	0	2.58272e+07	2.90182e+07	0	1.367e-09	High	4.84348	High	3.81502	High	4.06099	0
136	NDGPQQGPPQQGGQQQQGPPPPQGKPQGPPQQGGHPPPPQGRPQGPPQQGGHP	8	1	1	P02810		5343.59	1.98842e+07	2309128688	2.15951e+09	0	0.00191	High	4.82632	High	3.58418	High	4.59525	0
137	SFGDLSTPDAVMGNPK	3	1	1	P68871		1635.77	7.24459e+06	8.71745e+06	7.60773e+06	0	2.861e-07	High	4.82528	High	4.35162	High	4.62545	0
138	YGPYQPVPEQPLYPQPY	19	1	1	P02808		2035.98	0	4.3934e+07	4.92758e+07	0	3.44e-06	High	4.8179	High	4.84996	High	5.15021	0
139	GGNQPQGPPPPPGKPQ	35	2	2	P04280;P02812		1552.79	83760513	5.78754e+08	3.65753e+08	0	0.006795	High	4.77787	High	4.80973	High	4.56614	0
140	PPPEGLLPRPPGDSGNQDDGPQ	44	1	1	Q16378		2240.06	142762644	1.17102e+08	108479381	0	8.583e-06	High	4.76626	High	4.75624	High	5.35028	0
141	GQQQQGPPPPQGKPQGPPQQGGHPPPPQGRPQGPPQQGGHP	18	1	1	P02810		4140.04	3.24316e+08	3.81002e+08	8.03047e+08	0	0.0001076	High	4.75553	High	4.24408	High	5.26064	0
142	GPYPPGPLAPPQPFGPG	32	1	1	P02814		1645.84	0	2.00825e+08	208412523	0	0.05182	High	4.74179	High	4.90056	High	4.16415	0
143	IDEERQGPPLGGQQ	23	1	1	P02810		1523.75	291921936	6.61882e+08	575134699	0	1.041e-05	High	4.73106	High	4.54609	High	4.49564	0
144	PPPPGRPQGPPPPGGNPQQPLPPPAGKPQ	13	1	1	Q04118		2854.51	206898958	1.82185e+08	1.75593e+08	0	0.01705	High	4.7218	High	4.83069	High	4.60104	0
145	YGDYGSNYLYDN	15	1	1	P15515		1443.57	7.53291e+07	1.0005e+08	97042688	0	0.0001078	High	4.70532	High	4.55802	High	4.67618	0
146	EERQGPPLGGQQSQPS	17	1	1	P02810		1694.81	0	6.13541e+07	59455652	0	1.186e-06	High	4.70069	High	4.28583	High	4.93187	0
147	SPPGKPQGPPQQEGNNPQ	17	2	2	P04280;P02812		1856.89	7.8256e+07	3.0827e+07	95266532	0	1.494e-05	High	4.69721	High	4.60212	High	4.49646	0
148	DGPQQGPPQQGGQQQQGPPPPQGKPQGPPQQGGHPPPPQGRPQGPPQQGGHP	5	1	1	P02810		5229.54	19256747	212392777	199386765	0	0.0005543	High	4.69127	High	4.18811	High	4.51847	0
149	PPPPAGGNPQQPQAPPAGQPQGPP	5	2	2	P04280;P02812		2282.12	2.48911e+07	25653145	2.15734e+07	0	7.366e-07	High	4.68056	High	4.52116	High	2.64413	0
150	YGPYQPVPEQPLYPQPYQPQYQQ	3	1	1	P02808		2808.33	0	4710716	7.55035e+06	0	0.001077	High	4.673	High	5.39152	High	5.37973	0
151	VVAGVANALAHKYH	3	2	2	P68871;P02042		1449.8	2.01667e+07	1.67981e+07	1.33795e+07	0	8.553e-05	High	4.66506	High	3.93465	High	4.0726	0
152	IDEERQGPPLGGQ	8	1	1	P02810		1395.69	3.08753e+07	44925206	40821089	0	8.997e-05	High	4.66227	High	4.50726	High	3.63983	0
153	AYQKVVAGVANALAHKYH	8	2	2	P68871;P02042		1940.05	8.14654e+06	9.94637e+06	2.0568e+07	0	3.205e-08	High	4.64627	High	4.33086	High	5.61902	0
154	GQQQQGPPPPQGKPQGPPQQGGHPPPPQGRPQGPPQQGGHPRPP	5	1	1	P02810		4490.24	5.46785e+08	5.94884e+08	2.54162e+08	0	0.03766	High	4.62908	High	4.96121	High	4.14779	0
155	SPPGKPQGPPQQEGNKPQGPPPPGKPQGPPPAGGNPQQPQAPPAGKPQ	8	1	1	P10163		4698.43	121119470	4.77626e+08	4.60514e+08	0	7.369e-05	High	4.62178	High	3.87115	High	4.41231	0
156	REFPFYGDYGSNY	3	1	1	P15515		1614.68	5.71554e+06	6.78263e+06	6.98886e+06	0	1.652e-06	High	4.6069	High	4.47027	High	4.52601	0
157	APPQPFGPGFVPPPPPPPY	27	1	1	P02814		1956.01	0	1.24977e+08	1.64661e+08	0	7.214e-06	High	4.60235	High	4.4626	High	4.33736	0
158	DEERQGPPLGGQQ	17	1	1	P02810		1410.66	1.56092e+08	2.14174e+08	1.87812e+08	0	3.482e-05	High	4.59941	High	4.15774	High	4.23389	0
159	GPPPPAGGNPQQPQAPPAGQPQ	28	2	2	P04280;P02812		2088.03	1046666267	1.02861e+09	958736408	0	0.002039	High	4.59581	High	4.89173	High	4.35219	0
160	PPPQGGNQPQGPPPPPGKPQ	7	2	2	P04280;P02812		1972	28540870	4.57287e+07	33991147	0	0.007731	High	4.58721	High	5.52623	High	5.37971	0
161	SDAAVDTSSEITTK	3	1	1	P06454	N-Term(Acetyl)	1466.69	17666977	1.5239e+07	13483575	0	1.054e-05	High	4.56952	High	2.73033	High	4.25998	0
162	DVPLVISDGGDSEQF	11	1	1	P02810		1577.73	0	2.70397e+07	2.45871e+07	0	0.001031	High	4.56773	High	4.62188	High	4.38961	0
163	IKFPEPGAIKVPE	11	1	1	Q9UBC9		1424.81	4.79124e+07	68936052	6.96711e+07	0	4.303e-08	High	4.56428	High	4.06852	High	4.93191	0
164	GPPPPPPGKPQGPPPQ	60	1	1	P02810		1544.82	2.91032e+08	155473505	1.78448e+08	0	0.007254	High	4.5631	High	4.67712	High	4.43609	0
165	TYFPHFDLSHGSAQVK	14	1	1	P69905		1833.89	8.69583e+07	3.87809e+07	3.71563e+07	0	2.641e-06	High	4.5274	High	4.41633	High	3.95406	0
166	YGYGPYQPVPEQPLYPQPYQPQ	16	1	1	P02808		2609.24	0	2.58132e+07	36047659	0	0.001556	High	4.5261	High	4.76813	High	4.37481	0
167	GPPPPGGNPQQPLPPPAGKPQGPPPPPQGGRPHRPPQGQPPQ	18	1	1	Q04118		4188.17	1.32859e+09	1.19799e+09	1.14597e+09	0	2.339e-05	High	4.51817	High	4.47945	High	4.60982	0
168	GPYQPVPEQPLYPQPY	13	1	1	P02808		1872.92	64249962	6.51641e+07	6.2412e+07	0	1.221e-05	High	4.51754	High	4.37636	High	4.13574	0
169	FYNELRVAPEEHPV	7	3	1	P60709		1699.84	1.32499e+07	1.04315e+07	9.56733e+06	0	9.126e-07	High	4.51397	High	3.6737	High	4.4118	0
170	SLIAGNPQGAPPQGGNKPQ	5	1	1	P02812		1830.95	23264646	2.10673e+07	1.84513e+07	0	0.0001666	High	4.49802	High	3.47442	High	3.23587	0
171	SLIAGNPQGPSPQGGNKPQGPPPPPGKPQGPPPQGGNKPQGPPPPGKPQ	3	1	1	P04280		4712.43	2.04132e+07	1.97491e+07	1.7135e+07	0	1.223e-06	High	4.4934	High	5.40501	High	5.4411	0
172	QPLYPQPYQPQYQQY	4	1	1	P02808		1940.92	9.23426e+06	9.67506e+06	10334802	0	5.582e-05	High	4.48701	High	4.09482	High	4.28494	0
173	GPPPAGGNPQQPQAPPAGKPQGPPPPPQGGRPPRPAQGQQPPQ	14	1	1	P10163		4213.15	3.95355e+08	4.04967e+08	3.8369e+08	0	0.01586	High	4.46202	High	5.60236	High	4.29888	0
174	GPGFVPPPPPPPYGPGR	9	1	1	P02814		1685.88	18114502	6.00279e+07	3.95037e+07	0	5.499e-05	High	4.43889	High	2.99076	High	2.95006	0
175	GPPPPGKPQGPPPAGGNPQQPQAPPAGKPQGPPPPPQ	3	1	1	P10163		3516.81	12108619	1.63905e+07	1.6285e+07	0	6.984e-05	High	4.43382	High	4.44081	High	4.76518	0
176	SPPGKPQGPPPQGGNQPQ	22	2	2	P04280;P02812		1767.88	4.32812e+07	1.38405e+08	105498680	0	0.008745	High	4.43079	High	4.79981	High	3.95734	0
177	WGKVNVDEVGGEAL	3	1	1	P68871		1472.74	31736296	3.74238e+07	2.4881e+07	0	1.1e-06	High	4.42779	High	4.95945	High	5.09983	0
178	APYGPGIFPPPPPQP	20	1	1	P02814		1531.79	6.24276e+07	7.44708e+07	7.83329e+07	0	0.005833	High	4.42354	High	4.59477	High	4.38866	0
179	SPPGKPQGPPPQGGNQPQGPPPPPG	5	2	2	P04280;P02812		2367.19	377697116	4.07818e+08	379238715	0	1.42e-05	High	4.40189	High	4.88175	High	5.01894	0
180	AAHLPAEFTPAVH	3	1	1	P69905		1360.7	4.0727e+07	66239285	3.58809e+07	0	0.04186	High	4.40126	High	4.5616	High	4.1604	0
181	IPPPPPAPYGPGIFPPPPPQ	11	1	1	P02814		2033.09	0	1.53497e+07	1.26978e+07	0	3.523e-05	High	4.39432	High	4.27101	High	4.67783	0
182	GYGYGPYQPVPEQPLYPQPYQPQ	58	1	1	P02808		2666.25	0	3.53774e+08	4.81066e+08	0	8.405e-10	High	4.38571	High	4.47897	High	4.75438	0
183	SLIAGNPQGPSPQGGNKPQ	9	1	1	P04280		1846.95	5.16877e+07	41155949	5.85706e+07	0	0.001209	High	4.38504	High	4.54682	High	4.35152	0
184	SPPGKPQGPPQQEGNNPQGPPPPAGGNPQQPQAPPA	7	2	2	P04280;P02812		3515.71	6.2263e+07	5.54397e+07	5.24157e+07	0	0.0001781	High	4.38455	High	4.88391	High	5.53976	0
185	NVDEVGGEALGRL	7	1	1	P68871		1328.68	3.97835e+07	4.20548e+07	4.31018e+07	0	1.404e-05	High	4.38207	High	3.868	High	4.21812	0
186	GPGFVPPPPPPPY	72	1	1	P02814		1318.68	1462147312	2176182736	2384794464	0	5.941e-06	High	4.37508	High	3.78523	High	3.73147	0
187	GYGYGPYQPVPEQPLYPQ	10	1	1	P02808		2052.97	0	2.40648e+07	2.92533e+07	0	3.231e-07	High	4.3749	High	4.43843	High	4.53559	0
188	PKLPPSPNNPPKFPNPH	9	1	1	Q8TAX7		1878	2.06956e+07	35469584	32536831	0	0.0004556	High	4.37031	High	3.30875	High	3.16335	0
189	GNQPQGPPPPPGKPQ	28	2	2	P04280;P02812		1495.77	7.78334e+07	359807904	3.07466e+08	0	0.004548	High	4.35911	High	4.63942	High	4.57512	0
190	GPPPPAGGNPQQPQAPPA	21	2	2	P04280;P02812		1677.83	91047815	1.04403e+08	94894312	0	0.0002873	High	4.35111	High	3.91624	High	3.96951	0
191	GPYQPVPEQPLYPQPYQPQY	10	1	1	P02808		2389.15	0	0	1.41625e+08	0	4.313e-05	High	4.32942	High	3.92582	High	4.11827	0
192	KVPEPGSIKVPD	13	1	1	Q9UBC9		1265.71	1.73898e+08	1.48369e+08	1.29931e+08	0	0.0001588	High	4.31229	High	3.94614	High	4.26555	0
193	GNQPQGPPPPPGKPQGPPPQGGNKPQGPPPPGKPQGPPPQGDKS	4	2	2	P04280;P02812		4272.17	0	5.89836e+07	6.09504e+07	0	0.002793	High	4.30462	High	4.95673	High	3.78835	0
194	GGNQPQGPPPPPG	15	2	2	P04280;P02812		1199.58	1.09715e+08	1.41681e+08	1.17099e+08	0	0.0008061	High	4.28819	High	3.65172	High	3.63628	0
195	PQGPPQQGGHPRPP	6	1	1	P02810		1449.74	0	0	0	0	0.0004252	High	4.27031	High	3.03332	High	3.64757	0
196	PPPAGGNPQQPQAPPAGQPQGPP	7	2	2	P04280;P02812		2185.08	65785360	5.8668e+07	5.77146e+07	0	0.006489	High	4.24894	High	4.82483	High	4.67699	0
197	YTKVPEPGSIKVPD	3	1	1	Q9UBC9		1529.82	5.27023e+07	3.52525e+07	3.59597e+07	0	1.987e-08	High	4.24791	High	3.65686	High	4.54822	0
198	GPPPAGGNPQQPQAPPAGKPQ	77	1	1	P10163		1991.01	817172851	205927779	514867548	0	0.000656	High	4.24609	High	4.77601	High	4.59479	0
199	FIDEERQGPPL	14	1	1	P02810		1300.65	71147287	2.75454e+07	87641893	0	5.9e-06	High	4.24205	High	3.68159	High	4.28163	0
200	GPPPPGGNPQQPLPPPAG	12	1	1	Q04118		1674.86	4.95801e+08	3.96379e+08	3.91381e+08	0	0.000546	High	4.24082	High	4.045	High	3.98171	0
201	GNPQGPSPQGGNKPQGPPPPPG	17	1	1	P04280		2062.01	1.07955e+08	9.64676e+07	1.24489e+08	0	0.0001736	High	4.23867	High	4.09511	High	3.96553	0
202	RPQGPPQQGGHQQGPPPPPPGKPQ	4	1	1	P02810		2464.27	2.51161e+07	2.78547e+07	2.77366e+07	0	0.001407	High	4.23834	High	3.03876	High	3.59024	0
203	GPPPQEGNKPQRPPPPGRPQGPPPPGGNPQQPLPPPAGKPQ	9	1	1	Q04118		4140.17	133838354	2.27e+08	2.11631e+08	0	0.03023	High	4.2367	High	4.3348	High	3.89643	0
204	KPQGPPQQEGNNPQGPPPPAGGNPQQPQAPPAGQPQGPPRPPQGGRPS	5	2	2	P04280;P02812		4771.36	1.99121e+07	27802083	1.46855e+07	0	0.002842	High	4.22789	High	4.65214	High	4.73627	0
205	RPPPEGLLPRPPGDSGNQDDGPQ	9	1	1	Q16378		2396.16	0	5.40333e+06	0	0	1.697e-05	High	4.21832	High	3.89547	High	3.71947	0
206	GPPPQGGNKPQGPPPPGKPQ	31	2	2	P04280;P02812		1932.01	9.58219e+07	1.36166e+08	1.81057e+08	0	0.001294	High	4.21083	High	4.02227	High	5.01575	0
207	NVDEVGGEALGRLL	5	1	1	P68871		1441.76	6.46055e+06	1.26035e+07	1.18085e+07	0	0.003618	High	4.20433	High	4.20781	High	3.89638	0
208	SPPGKPQGPPQQEGNNPQGPPPPAGGNPQQPQAPPAG	4	2	2	P04280;P02812		3572.73	5.02234e+07	44391611	3.88561e+07	0	0.001197	High	4.20374	High	3.96444	High	4.75459	0
209	FGYGYGPYQPVPEQPLYPQPYQPQ	3	1	1	P02808		2813.32	0	5.96747e+06	7.46587e+06	0	1.144e-05	High	4.20282	High	4.20704	High	4.34712	0
210	QGGNQPQGPPPPP	8	2	2	P04280;P02812		1270.62	3.05557e+07	48781072	4.70286e+07	0	0.00272	High	4.19007	High	3.91323	High	3.89771	0
211	SLIAGNPQGPSPQ	6	1	1	P04280		1265.65	7.29239e+07	6.52689e+07	5.94982e+07	0	0.00891	High	4.18972	High	4.28107	High	4.069	0
212	NQPQGPPPPPG	6	2	2	P04280;P02812		1085.54	20273818	28473836	21572120	0	0.0008597	High	4.18853	High	4.01272	High	3.99096	0
213	IPPPPPAPYGPGIFPPPPPQP	60	1	1	P02814		2130.14	0	6.46145e+08	920082385	0	2.6e-09	High	4.17753	High	4.85466	High	4.95055	0
214	GYGPYQPVPEQPLYPQPYQPQYQ	3	1	1	P02808		2737.29	0	1.40949e+07	1.69019e+07	0	0.00126	High	4.17286	High	5.45397	High	5.32156	0
215	FGYGYGPYQPVPEQP	10	1	1	P02808		1698.78	3.16138e+07	38574081	4.37666e+07	0	1.235e-06	High	4.17203	High	3.62535	High	3.98373	0
216	GPYPPGPLAPPQPFGPGF	7	1	1	P02814		1792.91	0	9.13619e+07	1.10107e+08	0	2.248e-05	High	4.162	High	4.1067	High	4.06309	0
217	LLTEAPLNPKAN	3	10	1	P60709		1280.72	1.46212e+07	1.37926e+07	1.15591e+07	0	1.929e-05	High	4.16133	High	3.9175	High	4.39921	0
218	GYGPYQPVPEQPLYPQP	6	1	1	P02808		1929.94	1.35218e+07	1.21392e+07	1.43528e+07	0	0.0002917	High	4.15928	High	4.11153	High	3.99973	0
219	DGPQQGPPQQGGQQQQGPPPPQG	4	1	1	P02810		2308.07	35092860	5.45854e+07	5.16735e+07	0	0.008855	High	4.15664	High	4.4077	High	3.90575	0
220	GPPPPGGNPQQPLPPPAGKPQGPPPPPQGGRPH	30	1	1	Q04118		3202.67	2.64569e+09	2.5151e+09	2357485454	0	0.001069	High	4.14571	High	4.05233	High	4.59398	0
221	GNQPQGPPPPPGKPQGPPPQG	8	2	2	P04280;P02812		2029.02	0	61478603	119276000	0	2.131e-07	High	4.14543	High	4.30472	High	4.50614	0
222	PGFVPPPPPPPYGPG	7	1	1	P02814		1472.76	0	8.98846e+06	1.07299e+07	0	4.567e-05	High	4.14367	High	3.88666	High	3.93974	0
223	FVPPPPPPPYGPG	62	1	1	P02814		1318.68	583661630	1.25002e+09	1177279826	0	0.01318	High	4.14348	High	4.26	High	4.11689	0
224	GPPPPAGGNPQQPQAPPAGQPQGPPRPPQGGRPS	12	2	2	P04280;P02812		3271.64	322915805	2.94031e+08	2.88574e+08	0	0.007718	High	4.13992	High	4.81938	High	3.79258	0
225	GDYGSNYLYDN	9	1	1	P15515		1280.51	3.84511e+07	4.74412e+07	59996210	0	0.0002342	High	4.13407	High	3.70154	High	4.00919	0
226	ENEEQEYVQTVK	3	1	1	P04083		1495.69	2.12075e+07	1.58256e+07	15837508	0	1.52e-07	High	4.13023	High	4.13791	High	4.24396	0
227	EERQGPPLGGQQSQPSAGDGNQ	9	1	1	P02810		2237.01	6.23819e+07	6.74835e+07	8.83708e+07	0	0.00138	High	4.12011	High	4.53192	High	4.73483	0
228	FLISGKPEGRRPQGGNQPQRPPPPPGKPQ	18	1	1	P10163		3117.68	78747022	3.29216e+08	3.16372e+08	0	0.001965	High	4.09712	High	4.02366	High	4.05891	0
229	ERQGPPLGGQQSQPSAGDGNQ	9	1	1	P02810		2107.97	4.16061e+07	22298099	78170416	0	4.684e-10	High	4.09175	High	4.11791	High	5.07478	0
230	TKVPEPGSIKVPD	3	1	1	Q9UBC9		1366.76	3.74551e+07	2.79703e+07	2.6607e+07	0	0.0108	High	4.08639	High	4.77809	High	4.32277	0
231	EERQGPPLGGQQSQP	12	1	1	P02810		1607.78	9.22195e+07	90981386	112085252	0	0.0001933	High	4.06797	High	3.56733	High	3.56108	0
232	IDEERQGPPLGGQQSQPS	18	1	1	P02810		1922.92	1.00896e+08	121553363	1.13776e+08	0	0.001521	High	4.05369	High	5.24813	High	4.89878	0
233	VISDGGDSEQF	10	1	1	P02810		1153.5	8.73905e+07	82081510	7.86265e+07	0	0.02205	High	4.05114	High	4.25766	High	3.85515	0
234	HPPPPPFQNQQRPP	3	1	1	Q16378		1636.83	1.18939e+07	2.06826e+07	2.14698e+07	0	0.01386	High	4.04118	High	5.07848	High	4.9543	0
235	DWVGPPNDNGVTKEVT	4	1	1	P0DTE7		1727.82	9.44804e+06	7.84616e+06	6.93553e+06	0	2.963e-05	High	4.03979	High	3.446	High	3.92723	0
236	PPAPYGPGIFPPPPPQP	8	1	1	P02814		1725.9	0	6.81294e+06	5483156	0	0.01386	High	4.03659	High	4.15481	High	4.01805	0
237	VHLTPEEKSAV	50	1	1	P68871		1209.65	268539284	3.60667e+08	3.2207e+08	0	2.206e-05	High	4.02832	High	4.0091	High	3.93199	0
238	GPPPPPPGKPQGPPPQGGRPQGPPQGQSPQ	20	1	1	P02810		2916.49	173488121	501058928	4.31113e+08	0	0.0005249	High	4.0248	High	4.10772	High	5.12062	0
239	QPVPEQPLYPQPYQPQ	9	1	1	P02808		1908.95	2.36246e+08	1.22682e+08	116770311	0	2.48e-05	High	4.01168	High	3.9067	High	3.78848	0
240	LNETGDEPFQYK	3	1	1	P15104		1440.66	0	5.95358e+06	5313761	0	9.094e-05	High	4.0042	High	3.87348	High	2.5835	0
241	KPQGPPPQEGNKPQRPPPPGRPQGPPPPGGNPQQPLPPPAGKPQ	3	1	1	Q04118		4493.37	59303651	0	5.15042e+07	0	0.00139	High	3.99822	High	4.20056	High	4.27781	0
242	IDEERQGPPLGGQQSQP	4	1	1	P02810		1835.89	22063040	2.02486e+07	1.85753e+07	0	4.521e-05	High	3.98703	High	3.76617	High	4.01113	0
243	ESPSLIAGNPQGPSPQGGNKPQ	3	1	1	P04280		2160.06	1.35807e+07	1.06582e+07	1.04982e+07	0	7.813e-06	High	3.96157	High	3.94808	High	3.8126	0
244	QPFGPGFVPPPPPPPYGPG	12	1	1	P02814		1901.96	0	1.26167e+07	1.60536e+07	0	3.104e-08	High	3.95291	High	3.44078	High	4.28523	0
245	GAFSDGLAHLD	6	2	2	P68871;P02042		1102.52	1.25589e+07	12489814	1.55206e+07	0	0.001023	High	3.94656	High	3.72952	High	3.57178	0
246	SPNNPPKFPNPH	5	1	1	Q8TAX7		1345.67	1.67688e+07	17837382	18673442	0	0.0003285	High	3.94634	High	4.04252	High	3.6399	0
247	QAPPAGQPQGPP	26	2	2	P04280;P02812		1144.58	625467807	826794586	686793152	0	0.0005466	High	3.94492	High	3.55095	High	3.48993	0
248	QPFGPGFVPPPPPPPY	27	1	1	P02814		1690.86	0	2.17488e+07	2.9399e+07	0	0.0006622	High	3.93681	High	3.94223	High	3.76281	0
249	PGFVPPPPPPPY	25	1	1	P02814		1261.66	4.29559e+08	762440827	8.03238e+08	0	0.0005092	High	3.93566	High	3.65165	High	3.59036	0
250	GPGRIPPPPPAPY	116	1	1	P02814		1315.72	9937118818	9483221274	7.07615e+09	0	0.001873	High	3.92985	High	3.62465	High	3.68451	0
251	PFIAIHAESKL	3	3	1	P0DTE7		1225.69	280089092	1.53958e+08	9.49465e+07	0	3.457e-09	High	3.92356	High	3.94417	High	4.36008	0
252	GPGRIPPPPPAPYGP	16	1	1	P02814		1469.79	3.48982e+07	20251210	2.6431e+07	0	0.0005153	High	3.91484	High	3.46504	High	3.48079	0
253	YQPVPEQPLYPQPY	7	1	1	P02808		1718.84	60266641	6.559e+07	7.51315e+07	0	4.688e-05	High	3.91293	High	3.68816	High	3.78717	0
254	KPQGPPPAGGNPQQPQAPPAGKPQGPPPPPQGGRPPRPAQGQQPPQ	5	1	1	P10163		4566.37	1.36021e+08	1.19128e+08	1.13121e+08	0	0.00203	High	3.90844	High	3.80336	High	3.87542	0
255	PPPPPAPYGPGIFPPPPPQP	20	1	1	P02814		2017.06	0	5.58408e+07	6.4713e+07	0	0.0001296	High	3.90129	High	3.67558	High	3.69217	0
256	GYGYGPYQPVPEQPL	132	1	1	P02808		1664.8	870392718	1.05252e+09	1.03775e+09	0	1.517e-06	High	3.88995	High	3.97339	High	3.98195	0
257	GPPPPPGKPQGPPPQG	16	2	2	P04280;P02812		1504.79	2.07707e+07	5.93471e+07	59418372	0	0.0001554	High	3.88353	High	3.88071	High	3.38582	0
258	GNQPQGPPPPP	16	2	2	P04280;P02812		1085.54	153674566	227376722	196770011	0	0.0006802	High	3.88321	High	3.07491	High	3.1814	0
259	IDEERQGPPL	14	1	1	P02810		1153.59	7.27793e+07	116014581	9.17941e+07	0	0.001309	High	3.88147	High	3.8335	High	3.48686	0
260	SDKPDMAEIEKF	8	1	1	P62328	N-Term(Acetyl)	1451.67	8.84748e+07	100695407	8.11135e+07	0	0.0002186	High	3.88084	High	3.54845	High	3.78395	0
261	ISKQEYDESGPSIV	3	7	1	P60709		1551.75	1.35308e+07	7.83581e+06	7.59746e+06	0	1.005e-05	High	3.87876	High	3.6545	High	4.25727	0
262	QKVVAGVANALAHKYH	3	2	2	P68871;P02042		1705.95	35346675	3.34595e+07	3.03468e+07	0	0.03888	High	3.87622	High	4.20279	High	3.96797	0
263	DEVGGEALGRLL	8	1	1	P68871		1228.65	2.55021e+07	3.07528e+07	3.10302e+07	0	1.06e-06	High	3.87533	High	4.05754	High	4.38799	0
264	IPPPPPAPYGPGIFPPPPP	4	1	1	P02814		1905.03	0	5.29509e+06	6.78209e+06	0	0.0001084	High	3.86254	High	3.6704	High	3.71518	0
265	QGPPLGGQQSQPSAGDGNQ	7	1	1	P02810		1822.83	26355639	3.6428e+07	3.97466e+07	0	3.664e-07	High	3.85326	High	4.74623	High	5.00775	0
266	GPGFVPPPPPPPYGP	11	1	1	P02814		1472.76	3.35329e+06	8.98846e+06	5.8497e+06	0	0.02205	High	3.83303	High	3.8932	High	3.86352	0
267	KQTFTPPPQLQQQ	3	1	1	Q9UBC9		1540.81	2.0328e+07	17337822	14520139	0	7.018e-07	High	3.83115	High	3.92664	High	4.47943	0
268	YPQPYQPQYQQYT	6	1	1	P02808		1703.77	1.29395e+07	10317994	1.2992e+07	0	0.0002255	High	3.8179	High	3.58826	High	3.40976	0
269	IGRFGYGYGPY	21	1	1	P02808		1249.6	4.75628e+07	3.82764e+07	37940092	0	0.006229	High	3.81672	High	4.33259	High	4.06861	0
270	QPQAPPAGQPQGPP	26	2	2	P04280;P02812		1369.69	2370306222	2.91847e+09	2719528513	0	0.006753	High	3.815	High	4.28298	High	4.0728	0
271	YGYGPYQPVPEQPL	17	1	1	P02808		1607.77	8.67903e+07	1.06893e+08	1.10909e+08	0	0.005894	High	3.81382	High	3.97218	High	3.80495	0
272	IGRFGYGYGPYQPVPEQPL	13	1	1	P02808		2138.07	1.19206e+07	2.38313e+07	3.01942e+07	0	0.0003971	High	3.81183	High	4.24551	High	4.00477	0
273	VPEQPLYPQPYQPQ	15	1	1	P02808		1683.84	2.1077e+08	2.68743e+08	2.8378e+08	0	0.0003023	High	3.80989	High	3.50489	High	3.83902	0
274	VPEQPLYPQPYQPQYQ	5	1	1	P02808		1974.96	1.23636e+07	1.17222e+07	1.42987e+07	0	5.04e-06	High	3.80838	High	3.78926	High	4.10844	0
275	GKVNVDEVGGEALGRLL	3	1	1	P68871		1725.95	4.22225e+06	0	8.77285e+06	0	0.01256	High	3.80806	High	3.94083	High	3.63053	0
276	GGNPQQPLPPPAGKPQ	15	1	1	Q04118		1582.84	23232967	0	0	0	0.0005893	High	3.80443	High	3.67351	High	3.84431	0
277	VDEVGGEALGRL	6	1	1	P68871		1214.64	2.3839e+07	1.88453e+07	1.62712e+07	0	3.962e-05	High	3.79267	High	3.5133	High	3.24233	0
278	HVDPENFRLL	7	2	2	P68871;P02042		1239.65	3.10694e+07	24441481	2.40494e+07	0	0.002412	High	3.78902	High	2.24794	High	2.8237	0
279	GYGYGPYQPVPEQP	7	1	1	P02808		1551.71	2.0381e+08	1.80943e+08	1.67068e+08	0	0.01404	High	3.77349	High	4.13272	High	4.04978	0
280	PPPPGRPQGPPPPGGNPQQPLPPPAGKPQGPPPPPQGGRPH	7	1	1	Q04118		4029.11	2.63718e+08	241555281	223493023	0	0.003294	High	3.76829	High	3.67957	High	4.1828	0
281	IDEERQGPPLG	16	1	1	P02810		1210.61	9.77454e+07	121556338	9.60581e+07	0	0.001909	High	3.76684	High	3.76318	High	3.69788	0
282	GPPQQEGNNPQGPPPPAGGNPQQPQAPPA	7	2	2	P04280;P02812		2824.34	8.98087e+07	8.24874e+07	8.07181e+07	0	2.677e-06	High	3.7624	High	4.02552	High	4.33269	0
283	GPYQPVPEQPLYPQ	3	1	1	P02808		1612.8	5.17998e+06	6.04493e+06	3.78106e+06	0	0.02665	High	3.75491	High	3.77927	High	3.64493	0
284	DEVGGEALGRL	12	1	1	P68871		1115.57	7.88716e+07	6.65837e+07	7.49963e+07	0	8.897e-05	High	3.75351	High	3.58776	High	3.7488	0
285	VDVNLPKADLD	10	1	1	Q09666		1198.63	8.53555e+06	7.96016e+06	7.18831e+06	0	0.0005105	High	3.75264	High	3.63144	High	3.77962	0
286	DEERQGPPLGGQQSQPSAGDGNQ	4	1	1	P02810		2352.05	51763833	8.27727e+07	8.37477e+07	0	0.05495	High	3.74018	High	4.44843	High	4.1114	0
287	NVDEVGGEALGR	3	1	1	P68871		1215.59	12501833	7.91172e+06	9.99808e+06	0	0.0005075	High	3.73357	High	3.47959	High	3.0994	0
288	DGPQQGPPQQGGQQQ	11	1	1	P02810		1549.7	2.6295e+07	2.61475e+07	129012531	0	2.215e-07	High	3.72164	High	3.91636	High	4.45069	0
289	WVGPPNDNGVTKE	6	1	1	P0DTE7		1412.68	4.46503e+07	4.4843e+07	4.31493e+07	0	0.0254	High	3.72029	High	4.05156	High	3.9168	0
290	GEYGAEALERM	5	1	1	P69905		1225.55	7677502	9.74067e+06	1.07523e+07	0	0.0007756	High	3.71795	High	3.65131	High	3.6507	0
291	EVGGEALGRLLV	4	1	1	P68871		1212.69	8.77612e+06	1.12539e+07	7.76491e+06	0	0.0001705	High	3.71329	High	2.78746	High	3.27504	0
292	PQGPPPPGGNPQQPLPPPAGKPQGPPPPPQGGRPHRPPQGQPPQ	4	1	1	Q04118		4413.29	124302847	1.17011e+08	1.16233e+08	0	0.03704	High	3.71204	High	3.85065	High	4.13101	0
293	GEYKFQNALLVR	8	1	1	P02768	N-Term(Acetyl)	1479.79	14443537	1.37093e+07	23544601	0	0.002675	High	3.69778	High	3.59059	High	3.25199	0
294	GPPPPAGGNPQQPQ	54	2	2	P04280;P02812		1341.65	1.66847e+09	1070494766	880848227	0	2.494e-05	High	3.67477	High	4.21779	High	4.49605	0
295	QPQAPPAGKPQGPPPPPQGGRPP	12	1	1	P10163		2253.19	5.28927e+07	0	9.4323e+07	0	0.03211	High	3.66873	High	4.69071	High	4.19977	0
296	HPPPPPFQNQQ	24	1	1	Q16378		1286.63	102165404	190583688	1.74715e+08	0	0.02199	High	3.6683	High	3.75887	High	3.53394	0
297	KVPEPGSIKVPDQGF	6	1	1	Q9UBC9		1597.86	1.77152e+07	1.01559e+07	1.08546e+07	0	1.018e-05	High	3.66771	High	3.35179	High	2.73466	0
298	LASVSTVLTSKYR	3	1	1	P69905		1424.81	1.06989e+08	8.00732e+07	7.18466e+07	0	0.02722	High	3.66226	High	4.0013	High	3.81976	0
299	FESFGDLSTPDAVMGNPKVK	7	1	1	P68871	M14(Oxidation)	2155.04	1.69964e+07	2.12789e+07	18572729	0	0.0005277	High	3.66061	High	3.19898	High	3.0412	0
300	QPFGPGFVPPPPPPPYGPGR	9	1	1	P02814		2058.06	6.59818e+06	1.16376e+07	0	0	0.06486	High	3.65722	High	3.90267	High	2.9298	0
301	GFAGDDAPRAVFPS	8	10	1	P60709		1406.67	4.01233e+07	3.85079e+07	38467334	0	0.0002371	High	3.65691	High	3.47711	High	3.23214	0
302	SLVSKGTLVQT	3	5	2	P16403;P16401		1132.66	1.87009e+07	1.41612e+07	12762162	0	0.0005341	High	3.64631	High	3.45069	High	3.58554	0
303	GGNPQQPQAPPAGQPQ	17	2	2	P04280;P02812		1571.76	78004943	9.54263e+07	86069635	0	0.01824	High	3.64032	High	3.63781	High	3.5643	0
304	LYPQPYQPQYQQY	6	1	1	P02808		1715.81	3.05386e+07	36531403	3.66633e+07	0	0.000534	High	3.63722	High	3.3864	High	2.85884	0
305	QPVPEQPLYPQPY	10	1	1	P02808		1555.78	2.67594e+08	2.48864e+08	257297259	0	0.0003315	High	3.63515	High	3.61807	High	3.62335	0
306	FPEPGAIKVPEQGYT	3	1	1	Q9UBC9		1632.83	6.83197e+06	6.96851e+06	6.04426e+06	0	0.008491	High	3.6227	High	3.84481	High	3.74333	0
307	EFPFYGDYGSN	10	1	1	P15515		1295.52	0	0	1.11266e+07	0	0.0005302	High	3.61845	High	3.23009	High	3.44173	0
308	KSPIFGPEEVN	3	1	1	P01833		1216.62	69073740	54120734	5.30193e+07	0	0.00206	High	3.6153	High	3.17861	High	3.32992	0
309	GYGYGPYQPVPE	16	1	1	P02808		1326.6	5.50027e+07	1.79255e+08	1.78282e+08	0	0.0006456	High	3.61355	High	3.40925	High	3.31942	0
310	SDKPDMAEIEKFDKS	3	1	1	P62328	N-Term(Acetyl)	1781.82	5.65763e+06	5.95649e+06	0	0	0.009801	High	3.61268	High	4.47833	High	4.07805	0
311	QTFTPPPQLQQQ	8	1	1	Q9UBC9		1412.72	1.06968e+07	9.85636e+06	1.49974e+07	0	0.000181	High	3.61202	High	3.73834	High	3.83197	0
312	SHFELPHYPGL	3	1	1	Q8TAX7		1296.63	4.06527e+06	6.27835e+06	3412830	0	0.04238	High	3.61023	High	3.32621	High	3.24476	0
313	GRIPPPPPAPY	20	1	1	P02814		1161.64	5.63166e+08	550075685	5.32811e+08	0	0.0004678	High	3.60275	High	3.3869	High	3.61779	0
314	YQPVPEQPLYPQP	3	1	1	P02808		1555.79	2.67594e+08	2.48864e+08	257297259	0	0.0007297	High	3.59505	High	3.06075	High	3.22454	0
315	LYPQPYQPQYQQYTF	3	1	1	P02808		1963.92	0	3.68225e+06	4.74455e+06	0	0.000314	High	3.59404	High	3.61821	High	3.82231	0
316	LNDEWVQRA	3	2	2	P01037;P01036		1130.56	3.32078e+07	2.57608e+07	2.47903e+07	0	0.003007	High	3.57688	High	3.22633	High	3.19089	0
317	APPQPFGPGFVPPPPPPPYGPGR	27	1	1	P02814		2323.2	0	8.16133e+07	1.07628e+08	0	5.455e-06	High	3.57631	High	3.82759	High	4.19895	0
318	FESFGDLSTPDAVMGNPKVK	3	1	1	P68871		2139.04	4.19482e+07	4.61269e+07	41944622	0	0.02337	High	3.57272	High	3.58014	High	3.2782	0
319	GRFGYGYGPYQPVPEQP	3	1	1	P02808		1911.9	1.93477e+07	2.13247e+07	1.85511e+07	0	0.008847	High	3.5726	High	3.81337	High	3.53076	0
320	QGPPLGGQQSQPS	19	1	1	P02810		1280.62	5.83043e+08	8.61203e+08	6.28798e+08	0	0.002545	High	3.57246	High	3.29526	High	3.3311	0
321	GKVNVDEVGGEAL	3	1	1	P68871		1286.66	44313423	35577595	3.2579e+07	0	0.009764	High	3.56264	High	4.16135	High	3.76496	0
322	SLIAGNPQGPSPQG	3	1	1	P04280		1322.67	1.07865e+07	1.06493e+07	9.92773e+06	0	0.001636	High	3.56239	High	2.64682	High	3.10048	0
323	QVKQPSQPPPQEIF	3	1	1	Q9UBC9		1622.85	1.07687e+08	9.22472e+07	9.05768e+07	0	6.997e-06	High	3.55817	High	3.34978	High	3.6426	0
324	LPPSPNNPPKFPN	6	1	1	Q8TAX7		1418.74	6.20045e+07	5.04014e+07	4.7539e+07	0	3.838e-05	High	3.55679	High	3.35332	High	3.62905	0
325	GYGPYQPVPEQPLYPQPYQPQY	4	1	1	P02808		2609.23	0	0	2.08653e+06	0	0.0001722	High	3.55239	High	3.36984	High	4.04935	0
326	FGPGFVPPPPPPPYGPG	6	1	1	P02814		1676.85	0	1.72782e+07	2.2217e+07	0	0.01933	High	3.55187	High	3.65107	High	2.98627	0
327	VGGEALGRL	5	2	2	P68871;P02042		871.499	2.70272e+07	2.39359e+07	20042694	0	0.003436	High	3.54792	High	3.30792	High	3.39996	0
328	YQPVPEQPLYPQPYQP	4	1	1	P02808		1943.95	7.2889e+06	9.50157e+06	8.62323e+06	0	2.464e-05	High	3.53675	High	3.50717	High	3.59906	0
329	EQPLYPQPYQPQY	3	1	1	P02808		1650.78	5.5585e+06	6.32884e+06	3.8092e+06	0	0.002127	High	3.53393	High	3.09515	High	2.61597	0
330	FESFGDLSTPDA	7	1	1	P68871		1285.56	28441394	3.32251e+07	3.20629e+07	0	6.079e-05	High	3.53113	High	2.96432	High	2.58618	0
331	GPPPPPGKPQGPPPQGGNKPQGPPPPGKPQ	14	2	2	P04280;P02812		2884.52	6.54287e+08	1785385052	9.08711e+08	0	1.482e-05	High	3.52783	High	3.56634	High	3.96899	0
332	EVGGEALGRLL	6	1	1	P68871		1113.62	1.47469e+08	2.02828e+08	2.10266e+08	0	0.0009631	High	3.52086	High	3.09893	High	3.00246	0
333	FGPGVPPPPPPP	30	1	1	O95104		1155.62	1.27281e+08	66256821	5.72101e+07	0	0.0002347	High	3.51794	High	3.62094	High	3.5942	0
334	YGYGPYQPVPEQPLYPQPY	5	1	1	P02808		2256.07	0	5.18248e+06	7.20304e+06	0	9.342e-08	High	3.51628	High	3.75223	High	4.02387	0
335	GPGIFPPPPPQP	159	1	1	P02814		1200.64	6.66013e+09	8.9199e+09	9627939705	0	0.001861	High	3.51444	High	3.40089	High	3.20974	0
336	KVPEPGSIKVPDQ	4	1	1	Q9UBC9		1393.77	20249800	1.57533e+07	1.47262e+07	0	0.0005779	High	3.49076	High	3.57994	High	3.75552	0
337	GPPPPGGNPQQPLPPP	3	1	1	Q04118		1546.8	1.04656e+08	75921064	7.96227e+07	0	0.002451	High	3.48086	High	3.40338	High	3.30373	0
338	VPPPPPPPYGPG	48	1	1	P02814		1171.61	8.24518e+07	9.26073e+07	101751986	0	0.02045	High	3.47741	High	3.5088	High	3.43871	0
339	YPPGPLAPPQPFGPGF	38	1	1	P02814		1638.83	0	2.36188e+08	2.52738e+08	0	1.142e-05	High	3.471	High	3.71126	High	3.77326	0
340	VPEPGSIKVPDQGFIK	6	1	1	Q9UBC9		1710.94	1.14019e+07	2.31813e+07	2.09548e+07	0	5.362e-05	High	3.47044	High	3.3959	High	3.24686	0
341	VKQPSQPPPQEIF	7	1	1	Q9UBC9		1494.79	1.70956e+09	1233041853	8.80798e+08	0	0.001656	High	3.46788	High	3.1867	High	2.98311	0
342	APPAGQPQGPP	28	2	2	P04280;P02812		1016.52	524990098	941770002	534884755	0	6.907e-05	High	3.45443	High	3.421	High	3.57163	0
343	FVPPPPPPPY	341	1	1	P02814		1107.59	2.31549e+09	5138693316	4.97518e+09	0	0.003455	High	3.45337	High	3.22715	High	3.20288	0
344	GPRGPYPPGPLAPPQPF	6	1	1	P02814		1744.92	0	7466960	8.66072e+06	0	0.0001877	High	3.45305	High	3.13346	High	3.36631	0
345	VHLTPEEKSAVTAL	39	1	1	P68871		1494.82	6895380235	1233041853	5772806540	0	0.0005631	High	3.43617	High	3.41729	High	3.38797	0
346	DVPLVISDGGDSEQ	3	1	1	P02810		1430.67	6.21002e+06	6.92725e+06	7.28718e+06	0	0.01077	High	3.43122	High	3.82792	High	3.17326	0
347	SDGLAHLDNLK	5	2	2	P68871;P02042		1182.61	3.03323e+07	4.30372e+07	32471585	0	0.02073	High	3.42634	High	3.63531	High	3.36419	0
348	GRFGYGYGPYQPVPEQPL	9	1	1	P02808		2024.99	1.22222e+07	1.68051e+07	2.06922e+07	0	3.113e-06	High	3.424	High	3.24895	High	3.30335	0
349	FESFGDLSTPDAV	11	1	1	P68871		1384.63	0	2.13802e+07	2.33631e+07	0	0.0005604	High	3.42305	High	3.28681	High	3.08027	0
350	VAPEEHPVLLTEAPLNPKAN	3	2	1	P60709		2139.14	8.1525e+06	5.30452e+06	5.97913e+06	0	1.21e-06	High	3.42104	High	2.91231	High	4.12863	0
351	LYPQPYQPQYQQYT	3	1	1	P02808		1816.85	0	4.75324e+06	5.02686e+06	0	0.0001584	High	3.41622	High	3.41738	High	3.46097	0
352	GPGGGKYFSTTEDY	3	1	1	Q96DA0		1478.64	1.01879e+07	8.7503e+06	8.50537e+06	0	0.006854	High	3.40781	High	3.94919	High	3.84035	0
353	IGEDDNDDGHPLHPSLNIPY	5	1	1	Q6MZM9		2218	4.70241e+07	4.90275e+07	4.1195e+07	0	0.0001474	High	3.39447	High	3.13976	High	3.43812	0
354	GPYQPVPEQPLYPQP	3	1	1	P02808		1709.85	4.34529e+06	5.46965e+06	4.54321e+06	0	5.588e-05	High	3.39259	High	3.42148	High	3.71436	0
355	YGPYQPVPEQPLYPQPYQPQYQ	5	1	1	P02808		2680.27	0	8.45277e+06	9.88527e+06	0	2.03e-08	High	3.38901	High	5.3828	High	5.52781	0
356	APPQPFGPGFVPPPPPPPYGPG	15	1	1	P02814		2167.1	0	9.05212e+07	1.1446e+08	0	9.058e-08	High	3.38634	High	2.98845	High	4.24826	0
357	KPQGPPPQGGNKPQGPPPPGKPQGPPPQGGSKS	3	1	1	P02812		3177.66	1.87131e+07	1.59152e+07	1.67848e+07	0	0.0167	High	3.38542	High	4.61878	High	4.53468	0
358	GIFPPPPPQP	42	1	1	P02814		1046.56	1870522624	4305499168	4.45829e+09	0	0.001735	High	3.37477	High	3.03286	High	3.20277	0
359	GFVPPPPPPPY	52	1	1	P02814		1164.61	1447405491	2.69237e+09	2760426852	0	0.0008468	High	3.37467	High	2.90613	High	3.0122	0
360	PQGPPPPPQGGRPP	8	1	1	P10163		1378.72	19593166	33547081	3.18316e+07	0	0.0008504	High	3.37218	High	3.19531	High	3.38504	0
361	FGYGYGPYQPVPE	6	1	1	P02808		1473.67	9.6471e+06	9835409	9.69483e+06	0	0.0004065	High	3.36426	High	2.9017	High	3.01124	0
362	NEDKDPAFTAL	6	1	1	P54108		1220.58	2.68793e+07	1.38562e+07	1.80406e+07	0	0.01915	High	3.3542	High	3.8179	High	2.9263	0
363	GPPPPGGNPQQPLPPPAGKPQGPPPPPQGGRPHRPPQGQPP	4	1	1	Q04118		4060.11	1.50812e+08	143524114	1.42488e+08	0	0.0258	High	3.34878	High	4.05652	High	3.8715	0
364	LVVYPWTQRFFE	15	2	2	P68871;P02042		1584.82	0	4.7005e+06	5.34012e+06	0	2.776e-06	High	3.34553	High	3.35656	High	3.81058	0
365	YPQPYQPQYQQYTF	4	1	1	P02808		1850.84	1.06797e+07	9487856	1.49404e+07	0	0.01751	High	3.3417	High	4.12089	High	3.52687	0
366	WYVDGVEVH	3	5	1	P01857		1103.52	9.78559e+06	9.10761e+06	8.29007e+06	0	0.0007382	High	3.33925	High	3.19056	High	3.16886	0
367	LVVYPWTQRF	521	5	2	P68871;P02042		1308.71	4059614408	5937735036	5.23584e+09	0	0.04316	High	3.33747	High	3.37757	High	3.30798	0
368	FLSFPTTKTY	3	1	1	P69905		1204.63	4.86032e+06	7.81734e+06	6.87292e+06	0	0.001552	High	3.33722	High	3.24454	High	3.11414	0
369	EQPLYPQPYQPQ	15	1	1	P02808		1487.71	1.51947e+08	1.38189e+08	1.49103e+08	0	1.36e-05	High	3.32974	High	3.57434	High	3.61534	0
370	YPQPYQPQYQQY	21	1	1	P02808		1602.72	4.91405e+07	0	8.30448e+07	0	0.02922	High	3.32733	High	3.76162	High	3.33288	0
371	GDLSTPDAVMGNPK	3	1	1	P68871		1401.67	1.92367e+07	2.49483e+07	2.41809e+07	0	0.0006446	High	3.32343	High	2.98556	High	3.30461	0
372	VAPEEHPVLLTEAPLNPK	4	2	1	P60709		1954.06	3.88141e+07	3.48282e+07	3.46868e+07	0	0.0005503	High	3.31513	High	4.36884	High	3.85487	0
373	ERQGPPLGGQQSQPS	8	1	1	P02810		1565.77	5.20936e+07	3.71812e+07	35045160	0	0.05803	High	3.31322	High	4.10452	High	3.09678	0
374	FGYGYGPYQPVPEQPL	20	1	1	P02808		1811.86	0	1.00872e+08	1.19182e+08	0	0.008038	High	3.31037	High	3.41772	High	3.1313	0
375	YPPGPLAPPQPFGPG	29	1	1	P02814		1491.76	0	2.25327e+08	259404287	0	3.74e-05	High	3.30477	High	2.9139	High	2.97893	0
376	VHLTPEEKSAVTAL	3	1	1	P68871	N-Term(Acetyl)	1536.83	4.06762e+06	5.79475e+06	6.17301e+06	0	0.0002155	High	3.29068	High	3.27049	High	3.12658	0
377	KKALAAAGYDVEKNNSRIKLGLK	10	4	1	P16403		2487.44	2.30614e+07	25629731	2.26232e+07	0	0.05709	High	3.2841	High	3.62116	High	4.28301	0
378	FFESFGDLSTPD	3	1	1	P68871		1361.59	0	1.31242e+06	2.76781e+06	0	0.0009429	High	3.28381	High	2.4437	High	2.84471	0
379	LGGEPIKSSDYF	3	3	1	P0DTE7		1312.64	10164451	9.34975e+06	1.00647e+07	0	0.0276	High	3.28178	High	3.38698	High	2.81091	0
380	GPPAPPAGGPPPPP	6	1	1	P50552		1205.63	6.40295e+07	5.89248e+07	5.29119e+07	0	0.001824	High	3.2816	High	3.10034	High	3.25284	0
381	DGGDSEQFIDEE	15	1	1	P02810		1340.51	2.35419e+07	33707931	4.47356e+07	0	0.03316	High	3.27807	High	3.4013	High	3.38889	0
382	GFVPPPPPPPYGPG	12	1	1	P02814		1375.7	44493849	78688503	0	0	0.0002253	High	3.27141	High	2.83579	High	2.68992	0
383	TLAAHLPAEFTPAVHASLD	3	1	1	P69905		1961.01	4.34139e+06	7.70668e+06	0	0	0.02906	High	3.26909	High	3.87712	High	2.764	0
384	HPPPPPFQNQ	19	1	1	Q16378		1158.57	118945724	302604252	257317952	0	0.002928	High	3.25366	High	3.21521	High	3.4371	0
385	ATVQQLEGRW	4	1	1	Q01469	N-Term(Acetyl)	1229.63	5.23933e+06	4.8387e+06	3.68993e+06	0	0.02934	High	3.25115	High	3.49517	High	3.36554	0
386	KPQGPPQQEGNNPQGPPPPAGGNPQQPQAPPAGQPQ	4	2	2	P04280;P02812		3587.73	3.74792e+07	3.39462e+07	31762840	0	0.03327	High	3.2507	High	3.54367	High	4.2372	0
387	TFTPPPQLQQQ	10	1	1	Q9UBC9		1284.66	0	0	1.37309e+07	0	0.0008205	High	3.23972	High	3.07792	High	3.13907	0
388	QPLPPPAGKPQGPPPPPQGGRPH	9	1	1	Q04118		2304.23	35453172	67482158	91604916	0	0.03263	High	3.22879	High	3.73433	High	4.37494	0
389	GPPPPGGNPQQPLPPPA	4	1	1	Q04118		1617.83	1.81832e+07	18405708	0	0	0.001348	High	3.22733	High	2.92555	High	3.31231	0
390	EQPLYPQPYQP	7	1	1	P02808		1359.66	2.7661e+07	2.29528e+07	2.14794e+07	0	0.06537	High	3.22479	High	3.28823	High	3.22811	0
391	GPPPPAGGNPQQPQAPPAG	8	2	2	P04280;P02812		1734.86	42817871	41784970	45297735	0	0.0004012	High	3.2223	High	2.70469	High	3.05696	0
392	FTPPPQLQQQ	4	1	1	Q9UBC9		1183.61	6.15235e+06	6.02948e+06	6.73052e+06	0	0.0641	High	3.21682	High	3.42598	High	3.28695	0
393	FGPGFVPPPPPPPY	14	1	1	P02814		1465.75	0	5.81924e+07	6.39958e+07	0	0.002556	High	3.20461	High	3.16111	High	3.14648	0
394	KPQGPPQQGGHPPPPQGRPQ	12	1	1	P02810		2085.07	6.69829e+07	82762821	0	0	0.00229	High	3.19836	High	4.64505	High	4.42353	0
395	AVGGEALGRL	4	1	1	P02042		942.536	48698668	4.1294e+07	3.5874e+07	0	0.001289	High	3.1914	High	2.85737	High	3.00032	0
396	FGDLSTPDAVMGNPKVK	3	1	1	P68871		1775.9	7.86484e+06	7.79128e+06	8.14458e+06	0	0.0004425	High	3.18634	High	3.0785	High	2.95571	0
397	GPPQQGGHPPPPQGRPQ	11	1	1	P02810		1731.87	0	43662402	0	0	0.01844	High	3.1822	High	3.91418	High	3.08883	0
398	LYPQPYQPQYQQ	3	1	1	P02808		1552.74	4371008	4.42633e+06	6773666	0	0.001738	High	3.1592	High	3.05046	High	3.00631	0
399	ASGPPVSELITKA	4	3	1	P16403		1269.7	4.27177e+06	0	0	0	0.001944	High	3.15913	High	2.66151	High	2.87188	0
400	YGPYQPVPEQPLYPQPYQP	3	1	1	P02808		2261.09	0	2.67285e+06	3806053	0	0.0001501	High	3.15708	High	3.16028	High	3.85215	0
401	YGYGPYQPVPEQP	7	1	1	P02808		1494.69	4.21817e+07	41936736	4.19791e+07	0	0.001905	High	3.15696	High	3.161	High	3.14964	0
402	GYGYGPYQPVPEQPLYP	7	1	1	P02808		1924.91	0	2.10261e+07	2.39121e+07	0	2.774e-06	High	3.15655	High	3.24733	High	3.3833	0
403	ASGPPVSELITK	3	3	1	P16403		1198.67	3.79446e+07	3.88705e+07	4.22198e+07	0	0.003258	High	3.15218	High	2.95449	High	3.31521	0
404	TNAVAHVDDMPNAL	3	1	1	P69905		1467.69	4.40671e+06	5.16176e+06	5.22891e+06	0	0.000294	High	3.1399	High	2.61036	High	3.22052	0
405	SPPGKPQGPPQQEGNKPQGPPPPGKPQGPPPAGGNPQQPQAPPAGKPQGPPPPPQ	3	1	1	P10163		5368.72	8.83428e+07	8.98653e+07	7.95431e+07	0	0.001442	High	3.12721	High	3.2756	High	3.44357	0
406	PPPEGLLPRPPGDSGNQ	7	1	1	Q16378		1727.87	1.21295e+07	1.06703e+07	0	0	0.05193	High	3.12347	High	3.15367	High	2.95469	0
407	GHGKKVADALTNAVAHV	4	1	1	P69905		1687.92	33491786	2.73824e+07	2.28793e+07	0	3.479e-05	High	3.12307	High	3.23143	High	3.59021	0
408	GPYPPGPLAPPQPF	43	1	1	P02814		1434.74	0	7.36082e+08	7.50676e+08	0	0.01989	High	3.09866	High	3.2585	High	3.07952	0
409	AIQDPRLFAEE	5	1	1	P01833		1288.65	2.34239e+07	1.97353e+07	1.93423e+07	0	0.04344	High	3.09656	High	3.25687	High	3.25236	0
410	GPPPPPGKPQGPPP	21	2	2	P04280;P02812		1319.71	0	4.59691e+07	5.31415e+07	0	0.02604	High	3.09322	High	3.53004	High	3.35596	0
411	PGRIPPPPPAPY	10	1	1	P02814		1258.69	4.47816e+08	3.43044e+08	404237960	0	0.04407	High	3.0917	High	3.28905	High	3.12675	0
412	SHFELPHYPG	4	1	1	Q8TAX7		1183.55	2.20068e+08	133913849	131019024	0	0.07032	High	3.09103	High	3.22262	High	3.32875	0
413	GPPPPPPGKPQGPPPQGGRPQ	9	1	1	P02810		2040.08	347141718	568640488	1654789240	0	0.0001072	High	3.08675	High	3.04117	High	4.93283	0
414	EEDRIIPGGIYNADL	6	1	1	P01037		1674.83	1.41223e+07	2.14996e+07	2.68661e+07	0	0.001492	High	3.07718	High	2.91096	High	3.00739	0
415	SLDKFLASVST	7	1	1	P69905		1167.62	3.65176e+07	5.11355e+07	42933075	0	0.03568	High	3.07348	High	3.37302	High	3.24597	0
416	DRIIPGGIYNADL	5	1	1	P01037		1416.75	6.58392e+06	1.0134e+07	6.5829e+06	0	1.759e-06	High	3.06885	High	3.69747	High	3.74125	0
417	FGPGFVPPPPPPP	8	1	1	P02814		1302.69	8.46125e+06	12876450	1.29459e+07	0	0.07058	High	3.06639	High	3.09311	High	2.98097	0
418	VPPPPPPPY	110	1	1	P02814		960.517	3.72968e+09	2704489172	2.85587e+09	0	0.003042	High	3.06529	High	2.92086	High	3.08772	0
419	GPPQQGGHPPPPQGRPQGPPQQGGHP	6	1	1	P02810		2587.28	2.66996e+08	265419144	2.55716e+08	0	0.02837	High	3.05248	High	3.69471	High	3.37302	0
420	YGPYQPVPEQPLYPQ	3	1	1	P02808		1775.86	5.39474e+06	5.12306e+06	5290184	0	0.0005759	High	3.05222	High	3.0363	High	2.91826	0
421	YDNEFGYSNRVVDL	3	1	1	P04406		1690.77	6.75674e+06	5.4442e+06	5.39931e+06	0	0.002578	High	3.04826	High	3.52359	High	3.16711	0
422	SGPPVSELITK	3	3	1	P16403		1127.63	57396894	5.47263e+07	4.61955e+07	0	0.04089	High	3.04482	High	3.47261	High	3.06792	0
423	SDKPDMAEIEKF	6	1	1	P62328	N-Term(Acetyl); M6(Oxidation)	1467.67	3.32971e+07	3.33278e+07	4.85389e+07	0	0.07008	High	3.04132	High	3.07814	High	2.92384	0
424	QPQGPPPPPG	8	2	2	P04280;P02812		971.495	5.07275e+07	6.99084e+08	4.34394e+08	0	0.06362	High	3.03896	High	2.95726	High	3.0093	0
425	GYGYGPYQPVPEQ	4	1	1	P02808		1454.66	9.3382e+06	6.49546e+06	6.09277e+06	0	0.01787	High	3.03442	High	3.19511	High	3.09437	0
426	KVPEPGSI	9	1	1	Q9UBC9		826.466	2.49041e+07	3.88992e+07	1.40253e+07	0	0.05034	High	3.03215	High	2.75752	High	2.79905	0
427	ASVSTVLTSKYR	7	1	1	P69905		1311.73	2.93762e+08	4.73888e+07	4.32431e+07	0	0.003249	High	3.02821	High	3.38368	High	3.56056	0
428	TFTPPPQLQ	9	1	1	Q9UBC9		1028.54	5.77244e+06	5.23254e+06	0	0	0.001783	High	3.01859	High	3.01607	High	2.89519	0
429	QPLYPQPYQPQYQ	3	1	1	P02808		1649.79	7.08297e+06	8.02073e+06	8.14684e+06	0	0.01307	High	3.01706	High	3.22311	High	3.03364	0
430	AIQDPRLFAEEK	3	1	1	P01833		1416.75	24198185	1.88825e+07	20203235	0	0.04348	High	3.0156	High	3.095	High	2.72324	0
431	GNPQGAPPQGGNKPQGPPSPPGKPQ	18	1	1	P02812		2389.21	1.86079e+08	8.14612e+08	5.81573e+08	0	0.001904	High	3.01539	High	3.83922	High	3.11705	0
432	TLAAHLPAEFTPAV	5	1	1	P69905		1437.78	5.96717e+06	7.80847e+06	8.39305e+06	0	0.0002239	High	3.01281	High	2.81883	High	2.79843	0
433	PFGPGFVPPPPPPPY	3	1	1	P02814		1562.8	0	2.30742e+06	3.89046e+06	0	0.0003159	High	3.00937	High	3.19719	High	3.25852	0
434	GYGPYQPVPEQPL	13	1	1	P02808		1444.71	3.30179e+08	3.1789e+08	3.28212e+08	0	0.0009389	High	3.00796	High	2.91327	High	2.96025	0
435	GPPPAGGNPQQPQAPPAG	17	1	1	P10163		1637.8	4.36936e+07	61232908	50674638	0	0.0002359	High	2.99756	High	2.81278	High	2.80252	0
436	PGRIPPPPPAP	20	1	1	P02814		1095.63	1.00007e+08	1.15467e+08	8.88031e+07	0	0.0009293	High	2.98816	High	3.01687	High	3.29584	0
437	FAGDDAPRAVFPS	4	10	1	P60709		1349.65	1.09034e+07	1.02884e+07	1.06966e+07	0	0.002426	High	2.98397	High	2.7856	High	2.88511	0
438	IPPPPPAPYGP	12	1	1	P02814		1102.59	1.96877e+07	3.07927e+07	3.21455e+07	0	0.0004466	High	2.97624	High	2.75558	High	2.87395	0
439	FESFGDLSTPD	6	1	1	P68871		1214.52	2.24692e+07	2.16764e+07	23767078	0	0.000859	High	2.97107	High	2.56872	High	2.72851	0
440	RGPYPPGPLAPPQPF	6	1	1	P02814		1590.84	8.28881e+06	1.7619e+07	14675871	0	0.02532	High	2.9703	High	2.99891	High	2.8124	0
441	DGLAHLDNLKGTFA	3	1	1	P68871		1471.75	1.49056e+07	1.72253e+07	1.61465e+07	0	0.01841	High	2.96505	High	3.77882	High	3.75791	0
442	DTNADKQLSFEEF	4	1	1	P06702		1543.69	1.29071e+07	1.28094e+07	1.13499e+07	0	0.0003102	High	2.96374	High	2.91175	High	2.80402	0
443	QGFIKFPEPG	21	1	1	Q9UBC9		1119.58	2.25474e+08	181794083	1.67843e+08	0	0.0402	High	2.96314	High	2.77334	High	2.26283	0
444	IDLGGEPIKS	3	3	1	P0DTE7		1028.56	5.86009e+06	5.51137e+06	5.66701e+06	0	0.06088	High	2.95747	High	3.48014	High	3.05527	0
445	SVSTVLTSKYR	7	1	1	P69905		1240.69	3.5938e+07	33036310	2.91271e+07	0	0.001376	High	2.95103	High	3.0278	High	3.07899	0
446	AAPDEKVLDSGF	8	1	1	P01833		1248.61	2.10411e+07	1.81739e+07	1.95724e+07	0	3.302e-05	High	2.94932	High	2.56029	High	3.18977	0
447	FESFGDLSTPDAVMGNPKVKAH	3	1	1	P68871		2347.14	1.58602e+07	1.79437e+07	1.52719e+07	0	0.0002904	High	2.94284	High	2.95425	High	3.11834	0
448	IGRFGYGYGPYQP	6	1	1	P02808		1474.71	1.38267e+07	2.34705e+07	2.25087e+07	0	0.0003947	High	2.93889	High	2.175	High	2.64929	0
449	GPPVSELITK	3	4	2	P16403;P16401		1040.6	3.25266e+07	2.80884e+07	26565223	0	0.0618	High	2.93011	High	2.66735	High	2.88755	0
450	KQPSQPPPQEIF	9	1	1	Q9UBC9		1395.73	1.34101e+08	1.27328e+08	118184469	0	0.001283	High	2.9281	High	3.31227	High	3.31639	0
451	YGPGIFPPPPPQP	16	1	1	P02814		1363.7	1.0228e+08	1.52491e+08	156171990	0	0.0005623	High	2.91626	High	2.87779	High	3.14083	0
452	GPGIFPPPPPQ	23	1	1	P02814		1103.59	0	2.49234e+08	2.37642e+08	0	0.001624	High	2.90651	High	2.61668	High	2.99286	0
453	SDKPDMAEIEKFDKSKLKKTE	3	1	1	P62328	N-Term(Acetyl)	2509.28	8.75628e+06	9963964	1.09578e+07	0	0.0007969	High	2.90414	High	2.97485	High	2.15354	0
454	TTQIPSVTFPS	3	1	1	Q8TAX7		1177.61	0	2.83363e+06	3.20384e+06	0	0.001052	High	2.90177	High	2.70512	High	2.89814	0
455	PGIFPPPPPQP	34	1	1	P02814		1143.62	546933292	718509946	7.50071e+08	0	0.001446	High	2.89935	High	3.01135	High	3.10969	0
456	FEWNYPLEEPT	4	1	1	Q96DA0		1424.64	0	3.18282e+06	2.68737e+06	0	0.003236	High	2.8857	High	3.0185	High	2.58886	0
457	SDGLAHLDNLKGTFA	12	1	1	P68871		1558.79	4.31532e+07	100313752	83293232	0	6.859e-06	High	2.88373	High	3.23623	High	4.31355	0
458	SAETASGPTEDQVEIL	3	1	1	Q9BPY8	N-Term(Acetyl)	1688.78	0	4.93694e+06	3167967	0	0.002559	High	2.86609	High	3.04146	High	2.85647	0
459	ADAAPDEKVLDSGF	3	1	1	P01833		1434.67	5.01606e+06	3.97192e+06	3.3261e+06	0	0.01037	High	2.85485	High	3.63519	High	3.4779	0
460	TPEEKSAVTAL	8	1	1	P68871		1145.6	6.29395e+07	5.1599e+07	4.68206e+07	0	0.003372	High	2.85217	High	2.7091	High	2.76781	0
461	LAPPQPFGPGF	15	1	1	P02814		1127.59	0	5.3459e+07	5.91841e+07	0	0.003363	High	2.84988	High	2.85328	High	2.90294	0
462	IPPPPPAPYGPG	5	1	1	P02814		1159.62	0	1.61691e+07	19306402	0	0.0001222	High	2.84274	High	2.65902	High	2.96111	0
463	VVYPWTQRFFE	12	2	2	P68871;P02042		1471.74	0	17151835	2.18709e+07	0	0.0006423	High	2.83458	High	2.93764	High	2.96522	0
464	DVPLVISDGGDSEQFIDEE	3	1	1	P02810		2063.93	0	1.51058e+06	2.34047e+06	0	9.904e-09	High	2.82247	High	4.63851	High	5.11967	0
465	VGDEDFVHL	6	1	1	P04080		1030.48	12650591	1.43975e+07	1.35805e+07	0	0.06987	High	2.80817	High	2.92454	High	2.80033	0
466	VLSPADKTNVKAAWGKVGAHAGEY	3	1	1	P69905		2469.29	1.76523e+08	1.55976e+08	1.28563e+08	0	0.002492	High	2.80581	High	2.57975	High	2.89084	0
467	GYGPYQPVPEQPLYP	7	1	1	P02808		1704.82	8.90483e+06	1.08368e+07	1.26771e+07	0	0.04207	High	2.79989	High	2.91808	High	2.55097	0
468	SLPRFPSVSL	5	1	1	Q16378		1102.63	3.07036e+07	4.39862e+07	4.60084e+07	0	0.06019	High	2.79399	High	2.70291	High	2.60685	0
469	GRFGYGYGPY	6	1	1	P02808		1136.51	6.5726e+06	0	8.35729e+06	0	0.04584	High	2.78891	High	3.14	High	3.00043	0
470	PPPEGLLPRPP	12	1	1	Q16378		1169.67	2.90311e+07	27201603	27339018	0	0.04681	High	2.78268	High	2.80469	High	2.72151	0
471	VVYPWTQRF	53	5	2	P68871;P02042		1195.62	2248480936	2304082435	2096050285	0	0.06796	High	2.78247	High	2.6524	High	2.51483	0
472	YGAEALERM	3	1	1	P69905		1039.49	6.79507e+06	9.50808e+06	6.89531e+06	0	0.002278	High	2.76406	High	2.28942	High	2.8553	0
473	TVPIYEGYALPH	3	2	1	P60709		1359.69	5.1917e+06	4.81695e+06	3.69264e+06	0	0.05005	High	2.75578	High	2.17599	High	1.99428	0
474	AYPGYGGGFGNF	6	1	1	P28676	N-Term(Acetyl)	1248.53	0	4.62755e+06	4.66646e+06	0	0.02566	High	2.75518	High	2.86488	High	2.85448	0
475	SHFELPHYPGLL	6	1	1	Q8TAX7		1409.72	2.41444e+06	0	9.95462e+06	0	0.04366	High	2.7478	High	2.80205	High	2.68999	0
476	NEEQEYVQTVK	3	1	1	P04083		1366.65	1.68299e+07	1.94138e+07	1.93766e+07	0	0.002906	High	2.7125	High	2.27681	High	2.646	0
477	AMVSEFLK	10	1	1	P04083	N-Term(Acetyl)	966.495	0	1.03276e+07	7.60488e+06	0	0.003438	High	2.71085	High	2.47773	High	2.58856	0
478	LLTEAPLNPK	6	11	1	P60709		1095.64	5.16827e+07	4.28252e+07	3.79955e+07	0	0.0007587	High	2.71004	High	2.87362	High	3.01216	0
479	FIGEDDNDDGHPLHPS	7	1	1	Q6MZM9		1764.74	1.83757e+08	1.54925e+08	1.53615e+08	0	9.224e-05	High	2.69518	High	2.43917	High	3.1068	0
480	FDLSHGSAQVK	10	1	1	P69905		1188.6	8.25013e+07	103836875	9.69525e+07	0	0.0007632	High	2.67964	High	2.62914	High	2.93411	0
481	VKQPSQPPPQEIFVPT	11	1	1	Q9UBC9		1791.97	95886783	78469617	80594976	0	0.001073	High	2.67943	High	2.57579	High	2.62089	0
482	ASDDPIEKVIE	9	1	1	Q6UWP8		1215.61	4.21078e+07	4.07111e+07	49194029	0	0.002325	High	2.6748	High	2.4007	High	2.32264	0
483	GPYQPVPEQPL	10	1	1	P02808		1224.62	1.32942e+08	123438894	135817412	0	0.06548	High	2.65512	High	2.60411	High	2.31472	0
484	KLGALGGNTQEV	3	1	1	Q96DA0		1186.64	2.75533e+07	2.17707e+07	21708000	0	6.538e-05	High	2.63879	High	2.98882	High	3.09723	0
485	SFGPEDLQKTQ	3	1	1	P32320		1249.6	1.19924e+07	9.86567e+06	1.03893e+07	0	0.002393	High	2.63512	High	3.00772	High	3.19261	0
486	AAPAAPPIAAEPA	3	1	1	Q6MZM9		1146.61	2.84545e+07	30104346	2.48872e+07	0	0.002235	High	2.591	High	2.46647	High	2.56278	0
487	SDKPDMAEIEKFDKSKLKKTETQ	3	1	1	P62328	N-Term(Acetyl)	2738.39	1.39994e+07	1.49038e+07	14786257	0	0.04041	High	2.55238	High	3.42944	High	3.00881	0
488	GPPPPPGKPQGPPPQGGNKPQ	7	2	2	P04280;P02812		2029.06	1.90856e+08	2.09686e+08	801690879	0	0.00263	High	2.54511	High	2.16569	High	3.35699	0
489	GPYPPGPLAPPQP	9	1	1	P02814		1287.67	61356726	8.90443e+07	8.57152e+07	0	0.00154	High	2.5224	High	2.71606	High	2.72207	0
490	AHLPAEFTPAV	5	1	1	P69905		1152.6	1.69309e+07	1.86479e+07	1.50398e+07	0	0.05142	High	2.52072	High	2.95136	High	2.17171	0
491	EDVPLVISDGGDSE	4	1	1	P02810		1431.65	8.52152e+06	1.06739e+07	9.3095e+06	0	0.03475	High	2.51021	High	2.66658	High	2.55735	0
492	SLPRFPSVSLQ	3	1	1	Q16378		1230.68	14936727	1.67803e+07	1.58737e+07	0	0.003375	High	2.509	High	1.53692	High	2.39867	0
493	GPYPPGPLAPPQPFGP	3	1	1	P02814		1588.82	0	4.98471e+06	4.05286e+06	0	0.05967	High	2.49948	High	2.97086	High	2.47342	0
494	APIKVGDAIPAVEV	3	1	1	P30044		1378.79	4.71855e+06	5.61299e+06	3.81464e+06	0	0.00351	High	2.49702	High	2.12074	High	2.56149	0
495	ASGVAVSDGVIKVF	3	1	1	P23528	N-Term(Acetyl)	1390.76	0	8.24119e+06	9.79479e+06	0	0.04289	High	2.47815	High	2.45281	High	1.95644	0
496	YPPGPLAPPQPF	25	1	1	P02814		1280.67	0	7.83666e+08	8.6703e+08	0	0.00252	High	2.44123	High	2.48441	High	2.71857	0
497	GPPPPPPGKPQGPPP	5	1	1	P02810		1416.76	0	1.45499e+07	9066840	0	0.01119	High	2.42287	High	5.00366	High	4.4058	0
498	QPQAPPAGQPQGPPRPPQ	3	2	2	P04280;P02812		1847.95	0	2.12571e+07	0	0	0.02105	High	2.3857	High	4.15814	High	3.88063	0
499	LFAEEKAVADTRDQADGSR	4	1	1	P01833		2079.01	1.71926e+07	1.58057e+07	1.48012e+07	0	0.06308	High	2.3413	High	3.59404	High	2.42377	0
500	LPPSPNNPPKFP	9	1	1	Q8TAX7		1304.7	7.30418e+07	63141652	58328204	0	0.000975	High	2.33679	High	2.31042	High	2.50039	0
501	VDEVGGEALGR	3	1	1	P68871		1101.55	1.51225e+07	1.46583e+07	0	0	0.05068	High	2.33414	High	2.53801	High	1.96087	0
502	QPSQPPPQEIFVPTTK	5	1	1	Q9UBC9		1793.95	11468905	7.43386e+06	9.04481e+06	0	0.003098	High	2.31758	High	2.6178	High	2.9201	0
503	AVAHVDDMPNAL	4	1	1	P69905		1252.59	6.65048e+06	5.5908e+06	8.3316e+06	0	0.06807	High	2.26072	High	2.31921	High	2.20887	0
504	QFIDEERQGPPLG	3	1	1	P02810		1485.73	6.11667e+06	4.66751e+06	5.2853e+06	0	0.0009913	High	2.24822	High	2.26312	High	2.53752	0
505	PPPPGRPQGPPPP	6	1	1	Q04118		1290.7	19198936	25404948	2.73926e+07	0	0.0688	High	2.22049	High	2.35558	High	2.24063	0
506	GAFSDGLAHLDNLK	3	2	2	P68871;P02042		1457.73	7.33374e+06	8.42629e+06	8.07557e+06	0	0.001827	High	2.14815	High	1.944	High	1.91643	0
507	NEDKDPAFTALL	6	1	1	P54108		1333.66	24950223	2.96339e+07	3.71883e+07	0	0.02944	High	2.12106	High	2.72888	High	2.57437	0
508	SLPRFPSVSLQEA	3	1	1	Q16378		1430.77	0	6.70884e+06	3.80771e+06	0	0.06221	High	2.06467	High	2.61896	High	2.50407	0
509	SLSNKLTLDKL	3	1	1	P00558	N-Term(Acetyl)	1273.73	0	4.03798e+06	4.83464e+06	0	0.05759	High	2.05558	High	2.87868	High	2.73853	0
510	KPQGPPPQGGRPQGPPQGQSPQ	9	1	1	P02810		2220.13	5.87576e+07	7.48111e+07	1.53425e+08	0.001	0.1298	High	3.65912	High	4.01557	High	3.75355	0
511	DALTNAVAHV	3	1	1	P69905		1010.53	4.72292e+06	3.9129e+06	0	0.001	0.005418	High	3.51444	High	2.77756	High	2.67019	0
512	GEYKFQNAL	3	1	1	P02768		1069.53	1.86326e+07	16719654	1.70109e+07	0.001	0.1178	High	3.51245	High	3.23217	High	3.02389	0
513	KRRFPFIGEDDNDDGHPLHPS	4	1	1	Q6MZM9		2449.16	2.45584e+07	1.70748e+07	1.4391e+07	0.001	0.07962	High	3.4282	High	3.79636	High	3.71155	0
514	DQGFIKFPEPG	3	1	1	Q9UBC9		1234.61	1.32368e+07	1.26149e+07	1.34327e+07	0.001	0.003878	High	3.35077	High	2.74985	High	2.65513	0
515	GRIPPPPPAP	20	1	1	P02814		998.578	47489172	7.0339e+07	53308135	0.001	0.08639	High	3.30684	High	3.25373	High	2.93486	0
516	AHLDNLKGTFA	3	1	1	P68871		1186.62	1.90699e+07	1.51469e+07	1.41717e+07	0.001	0.009574	High	3.15156	High	2.80012	High	3.45984	0
517	WGKVNVDEV	3	1	1	P68871		1045.53	5.39315e+07	4.5189e+07	4.13895e+07	0.001	0.00465	High	3.13856	High	2.93824	High	3.15361	0
518	AEDPFIAIHAESKL	4	3	1	P0DTE7		1540.8	1.35736e+07	1.97827e+07	1.26858e+07	0.001	0.08901	High	3.10111	High	2.06794	High	2.58183	0
519	GQKDSYVGDEAQSKRGIL	3	6	1	P60709		1950.98	31972577	2.83226e+07	2.72148e+07	0.001	0.0093	High	3.08613	High	2.55218	High	2.91316	0
520	YQPQYQQY	7	1	1	P02808		1117.49	5.42933e+07	4.25652e+07	4.30613e+07	0.001	0.01236	High	3.08209	High	3.12344	High	3.12866	0
521	EGNNPQGPPPP	7	2	2	P04280;P02812		1103.51	37417163	5.26047e+07	1.64945e+07	0.001	0.08706	High	3.0775	High	3.1417	High	3.41592	0
522	PPPPPPPYGPG	12	1	1	P02814		1072.55	1.21551e+08	1.31722e+08	119811674	0.001	0.009861	High	3.04632	High	3.06999	High	3.11613	0
523	PGIFPPPPPQ	12	1	1	P02814		1046.57	0	41685443	3.56613e+07	0.001	0.005149	High	3.04176	High	3.14076	High	3.19158	0
524	FDVEVGRT	12	2	2	P01037;P01036		922.463	8.32344e+07	78320615	6.72611e+07	0.001	0.0052	High	3.0335	High	2.87423	High	2.87113	0
525	GKEFTPPVQAA	3	1	1	P68871		1144.6	41517854	4.31168e+07	3.70338e+07	0.001	0.01251	High	2.98792	High	2.63419	High	3.04816	0
526	GPPPPPGKPQGPPPQ	3	2	2	P04280;P02812		1447.77	0	6.88399e+07	22402277	0.001	0.003995	High	2.97726	High	2.21912	High	3.17137	0
527	GDEDFVHL	6	1	1	P04080		931.414	6.79949e+06	1.03496e+07	11148784	0.001	0.01136	High	2.9763	High	2.85343	High	2.96895	0
528	YGDYGSNYL	5	1	1	P15515		1051.43	1.03452e+07	1.23272e+07	1.44801e+07	0.001	0.1279	High	2.97468	High	2.70225	High	2.92767	0
529	NELRVAPEEHPV	3	3	1	P60709		1389.71	4.57822e+07	3.87475e+07	3.99516e+07	0.001	0.01127	High	2.97278	High	2.85592	High	2.9717	0
530	PQQGPPPPPG	10	1	1	Q16630		971.494	4.84984e+08	6.99084e+08	4.34394e+08	0.001	0.07532	High	2.96745	High	3.01946	High	2.73486	0
531	QPLYPQPYQPQ	9	1	1	P02808		1358.67	3.41756e+07	3.79603e+07	46319997	0.001	0.01429	High	2.96584	High	2.80157	High	2.8202	0
532	GIFPPPPPQ	29	1	1	P02814		949.513	0	170822825	0	0.001	0.01187	High	2.94805	High	2.79966	High	3.19881	0
533	YMKNLLNRIIDD	3	1	1	Q8TAX7	M2(Oxidation)	1523.79	4.68022e+06	5.37605e+06	1.11978e+07	0.001	0.009955	High	2.93738	High	3.04746	High	2.9957	0
534	AIKVPEQGY	6	1	1	Q9UBC9		1004.54	148382310	121422061	106639570	0.001	0.004091	High	2.93365	High	2.83953	High	2.84775	0
535	SFGDLSTPDAVM	3	1	1	P68871		1239.55	3.25586e+06	4.86068e+06	3.67886e+06	0.001	0.1259	High	2.93088	High	2.44559	High	2.26254	0
536	AIKVPEQGYT	6	1	1	Q9UBC9		1105.59	121104273	103249342	1.01144e+08	0.001	0.003808	High	2.92672	High	2.38527	High	2.64427	0
537	VPEQPLYPQPYQP	5	1	1	P02808		1555.78	2.07474e+07	2.30276e+07	2.22889e+07	0.001	0.01147	High	2.88222	High	2.92229	High	3.06824	0
538	LYPQPYQPQ	3	1	1	P02808		1133.56	283332017	228331633	2.42404e+08	0.001	0.003526	High	2.86859	High	2.21002	High	2.51147	0
539	QGYTKVPVPGYT	3	1	1	Q9UBC9		1309.68	6.01728e+07	42920651	4.54552e+07	0.001	0.007407	High	2.81754	High	2.5106	High	3.00039	0
540	GPPQQGGHPPPPQGRPQGPPQQGGHPRPP	13	1	1	P02810		2937.47	2.60327e+08	312413726	3.05137e+08	0.001	0.1284	High	2.8173	High	2.83685	High	2.49896	0
541	IGRFGYGYGP	5	1	1	P02808		1086.54	1.9324e+07	1.24622e+07	1.68917e+07	0.001	0.00453	High	2.79665	High	2.38422	High	2.68983	0
542	GFVPPPPPPP	8	1	1	P02814		1001.55	159816168	203440539	224165086	0.001	0.07835	High	2.77906	High	2.88181	High	2.6646	0
543	SLDKFLASV	10	1	1	P69905		979.542	4.12987e+07	4.68968e+07	4.74531e+07	0.001	0.1188	High	2.77547	High	2.8119	High	2.66895	0
544	IGRFGYGY	3	1	1	P02808		932.461	149432720	111977700	126538203	0.001	0.1281	High	2.72497	High	2.84099	High	2.75778	0
545	GPPLGGQQSQPS	16	1	1	P02810		1152.56	118473654	186593386	0	0.001	0.09582	High	2.72156	High	3.25476	High	3.01495	0
546	AAPDEKVLDSGFREIENK	5	1	1	P01833		2018.02	2.97347e+07	2.77154e+07	3.43303e+07	0.001	0.005882	High	2.68388	High	2.70419	High	2.20259	0
547	LYPQPYQPQYQ	5	1	1	P02808		1424.68	8.87707e+06	9.98139e+06	1.14165e+07	0.001	0.004818	High	2.6833	High	2.51133	High	2.52007	0
548	PQQGPPPPP	15	1	1	Q16630		914.472	4.00505e+08	6.46674e+08	4.00706e+08	0.001	0.009025	High	2.67113	High	2.56675	High	2.5992	0
549	FTPPPQLQ	3	1	1	Q9UBC9		927.492	3.9725e+06	2.3755e+06	3.84676e+06	0.001	0.01373	High	2.65268	High	2.55022	High	2.67932	0
550	YTKVPVPGYT	3	1	1	Q9UBC9		1124.6	1.35983e+07	1.40377e+07	9.6683e+06	0.001	0.09265	High	2.59478	High	2.31314	High	2.70144	0
551	FLSFPTTKT	8	1	1	P69905		1041.56	2.20218e+07	2.02418e+07	2.21942e+07	0.001	0.007043	High	2.58331	High	2.44245	High	2.54971	0
552	SDDPIEKVIE	3	1	1	Q6UWP8		1144.57	5.22142e+06	4.82632e+06	5.68679e+06	0.001	0.07669	High	2.5453	High	2.25739	High	2.14407	0
553	GRFGYGYGP	3	1	1	P02808		973.452	1.45834e+07	1.27185e+07	12302335	0.001	0.109	High	2.53508	High	2.5768	High	2.52824	0
554	IFPPPPPQP	19	1	1	P02814		989.544	0	0	0	0.001	0.01076	High	2.51836	High	2.55002	High	2.16115	0
555	AAHLPAEFTPAV	7	1	1	P69905		1223.64	3.70028e+07	3.74392e+07	3.53344e+07	0.001	0.00446	High	2.51692	High	2.53511	High	2.54057	0
556	AGDDAPRAVFPS	3	10	1	P60709		1202.58	3.66213e+07	3.01878e+07	2.77331e+07	0.001	0.1327	High	2.46511	High	2.02255	High	2.24035	0
557	PPPAGRGAPPPPPP	8	1	1	Q96EP5		1304.71	5.64642e+07	74856489	73802161	0.001	0.008532	High	2.44144	High	2.81726	High	2.85924	0
558	GPLAPPQPFGPGF	10	1	1	P02814		1281.66	0	2.87583e+07	3.20335e+07	0.001	0.006062	High	2.35704	High	2.42233	High	2.14601	0
559	GKEFTPPVQA	3	1	1	P68871		1073.56	6.79118e+07	5.89332e+07	5.23531e+07	0.001	0.005523	High	2.34123	High	2.6019	High	2.55541	0
560	LYPQPYQPQY	3	1	1	P02808		1296.63	7.13573e+06	6.33857e+06	6.37141e+06	0.001	0.1032	High	2.33328	High	2.36977	High	2.37731	0
561	VDPVNFKLL	8	2	1	P69905		1044.61	7.95401e+07	1.01351e+08	8.7582e+07	0.001	0.07805	High	2.29939	High	2.48832	High	2.28569	0
562	GIFPPPPP	88	3	1	P02814		821.454	0	2.31014e+08	2.48631e+08	0.001	0.1108	High	2.27896	High	2.17965	High	2.12832	0
563	FVPPPPPPPYGPGRIPPPPPAPY	9	1	1	P02814		2404.29	0	15299280	4.19519e+07	0.001	0.01308	High	2.26934	High	2.23387	High	2.2242	0
564	YGYGPYQPVPE	8	1	1	P02808		1269.58	2.91198e+07	1.46919e+07	12285354	0.001	0.1254	High	2.26261	High	2.24525	High	2.32403	0
565	KQPSQPPPQEIFVPT	5	1	1	Q9UBC9		1692.89	0	10570264	16311698	0.001	0.014	High	2.25363	High	2.64331	High	2.30901	0
566	GEPIKSSDYF	3	3	1	P0DTE7		1142.53	16063075	1.05822e+07	9.30276e+06	0.001	0.1163	High	2.24384	High	2.77942	High	2.3418	0
567	IPPPPPAPY	44	1	1	P02814		948.517	277326682	3.06258e+08	3.43963e+08	0.001	0.1304	High	2.20463	High	2.43326	High	2.12965	0
568	QASEGPLKGIL	3	1	1	P04406		1112.63	6.41875e+06	5.91365e+06	4.35155e+06	0.001	0.1231	High	2.18665	High	1.98224	High	2.01303	0
569	VAPEEHPVLL	3	3	1	P60709		1103.61	165920735	9.55265e+07	166691164	0.001	0.0103	High	2.01703	High	1.81851	High	2.18728	0
570	SDGLAHLDNLKGTF	3	2	2	P68871;P02042		1487.75	27913647	2.62769e+07	0	0.001	0.01039	High	1.81507	High	2.02971	High	2.52755	0
571	FLISGKPEGRRPQGGNQPQRPPPPPG	7	1	1	P10163		2764.47	3.34807e+08	2.80296e+08	2.69111e+08	0.002	0.1452	High	3.45039	High	2.93737	High	2.9479	0
572	QPLPPPAGKPQGPPPPPQGGRPHRPPQGQPPQ	5	1	1	Q04118		3289.75	39681700	7.02249e+07	6.64599e+07	0.002	0.1368	High	3.40621	High	3.49216	High	3.11922	0
573	QPYQPQYQQY	3	1	1	P02808		1342.6	59134649	53575402	52665001	0.002	0.1569	High	3.00864	High	2.70036	High	2.95385	0
574	PPGPLAPPQPFGPGF	9	1	1	P02814		1475.77	0	6.19943e+06	6.91479e+06	0.002	0.1618	High	2.87952	High	2.66523	High	2.63803	0
575	GPGIFPPPPP	3	1	1	P02814		975.525	0	0	325224704	0.002	0.01794	High	2.78431	High	2.64895	High	2.39895	0
576	NALAHKYH	3	2	2	P68871;P02042		953.493	1.35922e+07	12364745	1.06142e+07	0.002	0.1911	High	2.71003	High	2.01553	High	2.23393	0
577	GPPPPPPGKPQ	30	1	1	P02810		1068.58	217460425	3.56094e+08	3.3312e+08	0.002	0.1664	High	2.65588	High	2.51245	High	2.31919	0
578	GPGRIPPPPPAP	19	1	1	P02814		1152.65	9.7384e+08	0	1.18006e+09	0.002	0.0119	High	2.64435	High	2.53339	High	2.6566	0
579	VGMGQKDSYVGDEAQSKRGIL	3	6	1	P60709		2238.12	8.0814e+06	8.05187e+06	6.97341e+06	0.002	0.1451	High	2.62049	High	2.40051	High	2.77952	0
580	QKVVAGVANAL	3	2	2	P68871;P02042		1069.64	8.85679e+06	6.33901e+06	5949299	0.002	0.1743	High	2.60249	High	2.84779	High	1.93247	0
581	PVPPPPPP	7	7	1	A6NGB9		797.455	238140288	255802936	0	0.002	0.1945	High	2.60076	High	2.70199	High	2.4799	0
582	QPLPPPAGKPQ	31	1	1	Q04118		1129.64	3.67122e+08	866460296	2.91281e+08	0.002	0.1563	High	2.59956	High	2.77389	High	2.39875	0
583	VPPPPPPPYGPGRIPPPPPAPY	12	1	1	P02814		2257.22	0	7.68493e+07	67775446	0.002	0.0125	High	2.51225	High	1.99049	High	2.50189	0
584	KGPFPPPPP	6	1	1	Q9Y613	N-Term(Acetyl)	975.526	178928394	355521432	325224704	0.002	0.1621	High	2.47522	High	2.64467	High	2.25645	0
585	FELPHYPG	11	1	1	Q8TAX7		959.462	1.4778e+08	1.50779e+08	1.4423e+08	0.002	0.167	High	2.44241	High	2.36482	High	2.214	0
586	QPQGPPPPP	4	2	2	P04280;P02812		914.472	4.00505e+08	6.46674e+08	4.00706e+08	0.002	0.1514	High	2.39347	High	2.55733	High	2.51982	0
587	LPHYPGLL	3	1	1	Q8TAX7		909.518	7.49395e+06	7.24458e+06	7.37994e+06	0.002	0.1375	High	2.35965	High	2.19656	High	2.35148	0
588	EQPLYPQPY	8	1	1	P02808		1134.54	1.3034e+08	1.31518e+08	1.35639e+08	0.002	0.1362	High	2.29821	High	2.41622	High	2.3652	0
589	DEVGGEALGRLLV	3	1	1	P68871		1327.72	0	6.44315e+06	8.38406e+06	0.002	0.009919	High	2.26055	High	1.77131	High	2.13151	0
590	HLPAEFTPAVH	4	1	1	P69905		1218.62	13163800	1.34425e+07	11138672	0.002	0.02105	High	2.2491	High	1.77898	High	2.29345	0
591	VAPEEHPVLLTEAPLNPKANREK	3	2	1	P60709		2552.38	1.0644e+07	9.11899e+06	2.72286e+06	0.002	0.1422	High	2.18925	High	2.17351	High	2.22529	0
592	EPGSIKVPDQGF	3	1	1	Q9UBC9		1273.64	6.60102e+06	4881897	4.47635e+06	0.002	0.1821	High	1.99149	High	2.21273	High	1.80308	0
593	HSHREFPFY	3	1	1	P15515		1219.56	7.4158e+06	8.62613e+06	9.59236e+06	0.002	0.1732	High	1.80987	High	1.86752	High	1.82206	0
594	HFELPHYPG	3	1	1	Q8TAX7		1096.52	1.63746e+08	249110719	1.91283e+08	0.003	0.01639	High	2.89332	High	2.47951	High	2.0918	0
595	TKVPVPGYT	5	1	1	Q9UBC9		961.535	3.86612e+07	2.99639e+07	26670318	0.003	0.02241	High	2.69612	High	2.77313	High	2.56955	0
596	PGIFPPPPP	6	1	1	P02814		918.508	0	44198201	65679246	0.003	0.02765	High	2.66209	High	2.44052	High	2.3245	0
597	PVPEQPLYPQPY	3	1	1	P02808		1427.72	0	1.79551e+06	3.55059e+06	0.003	0.01724	High	2.66088	High	2.3878	High	2.26223	0
598	GFIKFPEPG	5	1	1	Q9UBC9		991.524	2.76227e+07	2.69485e+07	2.44604e+07	0.003	0.2044	High	2.62537	High	1.84673	High	2.05886	0
599	IKVPEQGYT	3	1	1	Q9UBC9		1034.55	1.17567e+07	1.04653e+07	8.88259e+06	0.003	0.2007	High	2.55102	High	2.16646	High	2.14986	0
600	YPPGPLAPPQPFGP	6	1	1	P02814		1434.74	0	7.45169e+06	0	0.003	0.03171	High	2.53604	High	2.47849	High	2.42677	0
601	PPQPFGPGF	3	1	1	P02814		943.468	6.94541e+06	8.60421e+06	7.16156e+06	0.003	0.02841	High	2.5163	High	2.65393	High	2.7653	0
602	HLPAEFTPAV	9	1	1	P69905		1081.57	3.4761e+07	6.4938e+07	6.61866e+07	0.003	0.02395	High	2.28302	High	1.99636	High	2.17229	0
603	DVSQEDVPLVI	3	1	1	P02810		1213.63	0	3.06235e+06	2.54659e+06	0.003	0.03725	High	2.14723	High	1.53059	High	2.21353	0
604	PRLFAEEK	3	1	1	P01833		989.54	8.83828e+06	6.74372e+06	7.34315e+06	0.004	0.05028	High	2.4544	High	2.59951	High	2.61849	0
605	IGRFGY	9	1	1	P02808		712.377	8.46583e+07	70127007	3.02808e+07	0.004	0.03115	High	2.33524	High	2.49343	High	2.32498	0
606	PYQPQYQQY	3	1	1	P02808		1214.55	2.60283e+07	2.27347e+07	1.91138e+07	0.005	0.03818	High	2.75478	High	2.83274	High	2.87605	0
607	PPNPGPGAQQPGPP	4	1	1	Q96AW1	N-Term(Acetyl)	1352.66	6.65379e+06	8.18029e+06	8.95986e+06	0.006	0.06003	High	2.1075	High	2.01685	High	2.49997	0

## Sheet: Sal_NDT0_C
Final list of the 48 Uniprot accessions and relative 507 rank 1 unique peptide sequences identified with high confidence in the pool.
Accession	Description	ΣCoverage	Σ# Proteins	Σ# Unique Peptides	Σ# Peptides	Σ# PSMs	A5: Area	B5: Area	C5: Area	Score A2	Coverage A2	# Peptides A2	# PSM A2	Score B2	Coverage B2	# Peptides B2	# PSM B2	Score C2	Coverage C2
P02810	Salivary acidic proline-rich phosphoprotein 1/2 OS=Homo sapiens OX=9606 GN=PRH1 PE=1 SV=3 - [PRPC_HUMAN]	89.16	1	136	136	2628	1.60366e+09	2.43162e+09	4.86167e+09	4066.77	88.55	103	911	3834.34	89.16	105	874	3802.59	87.35
	Sequence	# PSMs	# Proteins	# Protein Groups	Protein Group Accessions	Modifications	MH+ [Da]	A5: Area	B5: Area	C5: Area	q-Value	PEP	A2	XCorr A2	B2	XCorr B2	C2	XCorr C2	# Missed Cleavages
	GRPQGPPQQGGHQQGPPPPPPGKPQGPPPQGGRPQ	316	1	1	P02810		3492.78	1.46089e+09	1.73643e+09	2340251150	0	1.572e-12	High	10.6851	High	9.67635	High	10.5135	0
	DGPQQGPPQQGGQQQQGPPPPQGKPQ	34	1	1	P02810		2661.28	1.44437e+08	2.13666e+08	2.16098e+08	0	3.743e-14	High	9.47388	High	8.0513	High	8.25834	0
	NDGPQQGPPQQGGQQQQGPPPPQGKPQ	45	1	1	P02810		2775.32	7.63733e+08	875767560	1.01905e+09	0	3.002e-14	High	9.04243	High	9.0054	High	8.30265	0
	GPPQQGGHQQGPPPPPPGKPQGPPPQ	38	1	1	P02810		2559.29	117583626	155661113	168621583	0	4.936e-12	High	8.93986	High	8.26783	High	8.43042	0
	GPPQQGGHQQGPPPPPPGKPQGPPPQGGRPQ	83	1	1	P02810		3054.56	811759153	1.51787e+09	2792867449	0	1.367e-10	High	8.52633	High	7.19977	High	6.31659	0
	PQGPPQQGGHQQGPPPPPPGKPQ	19	1	1	P02810		2308.16	62195312	105474095	2.28455e+08	0	1.23e-15	High	8.453	High	8.54937	High	8.67512	0
	NDGPQQGPPQQGGQQQQGPPPPQGKPQGPPQQ	11	1	1	P02810		3282.56	26863672	78148697	8.06284e+07	0	4.215e-05	High	8.33219	High	9.08297	High	8.78794	0
	PQGPPQQGGHQQGPPPPPPGKPQGPPPQGGRPQ	10	1	1	P02810		3279.66	0	33065016	87982882	0	6.541e-10	High	8.15513	High	7.10333	High	7.98786	0
	NDGPQQGPPQQGGQQQQGPPPPQG	16	1	1	P02810		2422.11	1.35553e+08	272403411	2.5875e+08	0	6.313e-14	High	8.13291	High	7.68813	High	8.24947	0
	GPPQQGGHQQGPPPPPPGKPQ	480	1	1	P02810		2083.05	4.5202e+08	858002439	1448341557	0	2.33e-09	High	7.83173	High	7.61476	High	7.52795	0
	GRPQGPPQQGGHQQGPPPPPPGKPQGPPPQ	22	1	1	P02810		2997.52	1.58114e+08	2.06402e+08	413868456	0	9.46e-07	High	7.09435	High	6.67877	High	6.27248	0
	GRPQGPPQQGGHQQGPPPPPPGKPQGPPPQGGRPQGPPQGQSPQ	35	1	1	P02810		4369.18	1251938371	2571062092	6151450918	0	0.0004091	High	7.00204	High	10.1148	High	9.60827	0
	GRPQGPPQQGGHQQGPPPPPPGKPQ	612	1	1	P02810		2521.29	2.08786e+09	2.41467e+09	2235663813	0	4.188e-17	High	6.68788	High	9.26967	High	10.0303	0
	NDGPQQGPPQQGGQQQQGPPPPQGKPQGPPQQGGHPPPPQGRPQ	21	1	1	P02810		4488.16	3.06083e+08	268848224	1.32183e+09	0	1.804e-07	High	6.67466	High	7.09658	High	7.38206	0
	GQQQQGPPPPQGKPQGPPQQGGHPPPPQGRPQ	14	1	1	P02810		3284.64	1.54332e+08	1.97185e+08	1.84641e+08	0	0.002838	High	6.56983	High	6.81434	High	5.92891	0
	NDGPQQGPPQQGGQQQQGPPPPQGKPQGPPQQGGHPPPPQG	7	1	1	P02810		4106.96	99098385	1.60871e+08	1.53493e+08	0	0.001927	High	6.54756	High	6.9882	High	6.00522	0
	AGDGNQNDGPQQGPPQQGGQQQQGPPPPQGKPQGPPQQGGHPPPPQGRPQ	6	1	1	P02810		5030.37	1.38055e+07	116699873	1.68907e+08	0	3.817e-08	High	6.39462	High	5.10574	High	7.80627	0
	AGDGNQNDGPQQGPPQQGGQQQQGPPPPQGKPQGPPQQGGHPPPPQGRPQGPPQQGGHPRPP	4	1	1	P02810		6236	1.2535e+07	413927303	501580707	0	0.002942	High	6.37541	High	5.75405	High	4.10166	0
	GPPQQGGHQQGPPPPPPGKPQGPPPQGGRPQGPPQGQSPQ	42	1	1	P02810		3930.95	7.29369e+08	1407324188	2.40678e+09	0	9.208e-08	High	6.21799	High	6.69344	High	7.88529	0
	IDEERQGPPLGGQQSQPSAGDGNQ	18	1	1	P02810		2465.12	2.68179e+08	279759130	2.74393e+08	0	2.939e-09	High	6.00449	High	5.17147	High	5.60581	0
	QGPPQQGGHQQGPPPPPPGKPQ	11	1	1	P02810		2211.11	4.50023e+07	5.91207e+07	39439456	0	0.00165	High	5.53478	High	5.56725	High	5.14672	0
	NDGPQQGPPQQGGQQQQGPPPPQGKPQGPPQQGGHPPPPQGRPQGPPQQGGHPRPP	26	1	1	P02810		5693.8	1262216151	1.33514e+08	5.64068e+09	0	0.001602	High	5.52018	High	5.00477	High	5.154	0
	NDGPQQGPPQQGGQQQQGPPPPQGKPQGPPQQGGHPPPPQ	5	1	1	P02810		4049.93	0	5.75591e+07	5.42941e+07	0	0.005128	High	5.47542	High	6.54972	High	6.03908	0
	FIDEERQGPPLGGQQ	10	1	1	P02810		1670.81	1.16874e+07	1.02875e+07	9045073	0	2.576e-07	High	5.46897	High	5.32142	High	5.0728	0
	QQGPPPPQGKPQGPPQQGGHPPPPQGRPQ	3	1	1	P02810		2971.51	2.91061e+07	30875438	0	0	6.553e-05	High	5.25991	High	4.78724	High	4.37029	0
	GPPQQGGQQQQGPPPP	5	1	1	P02810		1597.77	1.74227e+07	2.8027e+07	2.66681e+07	0	2.392e-05	High	5.25347	High	3.54947	High	2.22699	0
	KPQGPPQQGGHPPPPQGRPQGPPQQGGHPRPP	13	1	1	P02810		3290.69	8.81485e+07	9.44174e+07	9.21531e+07	0	0.01858	High	5.2325	High	6.36859	High	5.7233	0
	DGGDSEQFIDEERQ	3	1	1	P02810		1624.67	6.85164e+06	4.80896e+06	7.19571e+06	0	1.672e-05	High	5.18333	High	4.75965	High	5.08328	0
	GPPPQGGRPQGPPQGQSPQ	35	1	1	P02810		1866.92	3.33831e+08	525361477	1.06491e+09	0	0.0005715	High	5.17492	High	5.88419	High	5.62642	0
	NDGPQQGPPQQGGQQQQGPPPP	3	1	1	P02810		2237.03	0	2.92312e+07	2.47299e+07	0	0.002345	High	5.16021	High	6.15094	High	6.13229	0
	NDGPQQGPPQQGGQQQ	10	1	1	P02810		1663.75	0	51886119	1.42476e+08	0	1.427e-06	High	5.03671	High	5.00615	High	2.98642	0
	NDGPQQGPPQQGGQQQQ	12	1	1	P02810		1791.8	26193924	47883586	168132633	0	2.472e-06	High	4.8909	High	4.60792	High	4.14123	0
	KPQGPPQQGGHPPPPQGRPQGPPQQGGHP	6	1	1	P02810		2940.47	1.23252e+08	118808202	1.3252e+08	0	0.001152	High	4.88629	High	6.58435	High	4.46651	0
	DGPQQGPPQQGGQQQQ	17	1	1	P02810		1677.76	4.09939e+07	104621323	2.06554e+08	0	1.876e-07	High	4.8688	High	4.90313	High	4.99722	0
	NDGPQQGPPQQGGQQQQGPPPPQGKPQGPPQQGGHPPPPQGRPQGPPQQGGHP	8	1	1	P02810		5343.59	1.98842e+07	2309128688	2.15951e+09	0	0.00191	High	4.82632	High	3.58418	High	4.59525	0
	GQQQQGPPPPQGKPQGPPQQGGHPPPPQGRPQGPPQQGGHP	18	1	1	P02810		4140.04	3.24316e+08	3.81002e+08	8.03047e+08	0	0.0001076	High	4.75553	High	4.24408	High	5.26064	0
	IDEERQGPPLGGQQ	23	1	1	P02810		1523.75	291921936	6.61882e+08	575134699	0	1.041e-05	High	4.73106	High	4.54609	High	4.49564	0
	EERQGPPLGGQQSQPS	17	1	1	P02810		1694.81	0	6.13541e+07	59455652	0	1.186e-06	High	4.70069	High	4.28583	High	4.93187	0
	DGPQQGPPQQGGQQQQGPPPPQGKPQGPPQQGGHPPPPQGRPQGPPQQGGHP	5	1	1	P02810		5229.54	19256747	212392777	199386765	0	0.0005543	High	4.69127	High	4.18811	High	4.51847	0
	IDEERQGPPLGGQ	8	1	1	P02810		1395.69	3.08753e+07	44925206	40821089	0	8.997e-05	High	4.66227	High	4.50726	High	3.63983	0
	GQQQQGPPPPQGKPQGPPQQGGHPPPPQGRPQGPPQQGGHPRPP	5	1	1	P02810		4490.24	5.46785e+08	5.94884e+08	2.54162e+08	0	0.03766	High	4.62908	High	4.96121	High	4.14779	0
	DEERQGPPLGGQQ	17	1	1	P02810		1410.66	1.56092e+08	2.14174e+08	1.87812e+08	0	3.482e-05	High	4.59941	High	4.15774	High	4.23389	0
	DVPLVISDGGDSEQF	11	1	1	P02810		1577.73	0	2.70397e+07	2.45871e+07	0	0.001031	High	4.56773	High	4.62188	High	4.38961	0
	GPPPPPPGKPQGPPPQ	60	1	1	P02810		1544.82	2.91032e+08	155473505	1.78448e+08	0	0.007254	High	4.5631	High	4.67712	High	4.43609	0
	PQGPPQQGGHPRPP	6	1	1	P02810		1449.74	0	0	0	0	0.0004252	High	4.27031	High	3.03332	High	3.64757	0
	FIDEERQGPPL	14	1	1	P02810		1300.65	71147287	2.75454e+07	87641893	0	5.9e-06	High	4.24205	High	3.68159	High	4.28163	0
	RPQGPPQQGGHQQGPPPPPPGKPQ	4	1	1	P02810		2464.27	2.51161e+07	2.78547e+07	2.77366e+07	0	0.001407	High	4.23834	High	3.03876	High	3.59024	0
	DGPQQGPPQQGGQQQQGPPPPQG	4	1	1	P02810		2308.07	35092860	5.45854e+07	5.16735e+07	0	0.008855	High	4.15664	High	4.4077	High	3.90575	0
	EERQGPPLGGQQSQPSAGDGNQ	9	1	1	P02810		2237.01	6.23819e+07	6.74835e+07	8.83708e+07	0	0.00138	High	4.12011	High	4.53192	High	4.73483	0
	ERQGPPLGGQQSQPSAGDGNQ	9	1	1	P02810		2107.97	4.16061e+07	22298099	78170416	0	4.684e-10	High	4.09175	High	4.11791	High	5.07478	0
	EERQGPPLGGQQSQP	12	1	1	P02810		1607.78	9.22195e+07	90981386	112085252	0	0.0001933	High	4.06797	High	3.56733	High	3.56108	0
	IDEERQGPPLGGQQSQPS	18	1	1	P02810		1922.92	1.00896e+08	121553363	1.13776e+08	0	0.001521	High	4.05369	High	5.24813	High	4.89878	0
	VISDGGDSEQF	10	1	1	P02810		1153.5	8.73905e+07	82081510	7.86265e+07	0	0.02205	High	4.05114	High	4.25766	High	3.85515	0
	GPPPPPPGKPQGPPPQGGRPQGPPQGQSPQ	20	1	1	P02810		2916.49	173488121	501058928	4.31113e+08	0	0.0005249	High	4.0248	High	4.10772	High	5.12062	0
	IDEERQGPPLGGQQSQP	4	1	1	P02810		1835.89	22063040	2.02486e+07	1.85753e+07	0	4.521e-05	High	3.98703	High	3.76617	High	4.01113	0
	IDEERQGPPL	14	1	1	P02810		1153.59	7.27793e+07	116014581	9.17941e+07	0	0.001309	High	3.88147	High	3.8335	High	3.48686	0
	QGPPLGGQQSQPSAGDGNQ	7	1	1	P02810		1822.83	26355639	3.6428e+07	3.97466e+07	0	3.664e-07	High	3.85326	High	4.74623	High	5.00775	0
	IDEERQGPPLG	16	1	1	P02810		1210.61	9.77454e+07	121556338	9.60581e+07	0	0.001909	High	3.76684	High	3.76318	High	3.69788	0
	DEERQGPPLGGQQSQPSAGDGNQ	4	1	1	P02810		2352.05	51763833	8.27727e+07	8.37477e+07	0	0.05495	High	3.74018	High	4.44843	High	4.1114	0
	DGPQQGPPQQGGQQQ	11	1	1	P02810		1549.7	2.6295e+07	2.61475e+07	129012531	0	2.215e-07	High	3.72164	High	3.91636	High	4.45069	0
	QGPPLGGQQSQPS	19	1	1	P02810		1280.62	5.83043e+08	8.61203e+08	6.28798e+08	0	0.002545	High	3.57246	High	3.29526	High	3.3311	0
	DVPLVISDGGDSEQ	3	1	1	P02810		1430.67	6.21002e+06	6.92725e+06	7.28718e+06	0	0.01077	High	3.43122	High	3.82792	High	3.17326	0
	ERQGPPLGGQQSQPS	8	1	1	P02810		1565.77	5.20936e+07	3.71812e+07	35045160	0	0.05803	High	3.31322	High	4.10452	High	3.09678	0
	DGGDSEQFIDEE	15	1	1	P02810		1340.51	2.35419e+07	33707931	4.47356e+07	0	0.03316	High	3.27807	High	3.4013	High	3.38889	0
	KPQGPPQQGGHPPPPQGRPQ	12	1	1	P02810		2085.07	6.69829e+07	82762821	0	0	0.00229	High	3.19836	High	4.64505	High	4.42353	0
	GPPQQGGHPPPPQGRPQ	11	1	1	P02810		1731.87	0	43662402	0	0	0.01844	High	3.1822	High	3.91418	High	3.08883	0
	GPPPPPPGKPQGPPPQGGRPQ	9	1	1	P02810		2040.08	347141718	568640488	1654789240	0	0.0001072	High	3.08675	High	3.04117	High	4.93283	0
	GPPQQGGHPPPPQGRPQGPPQQGGHP	6	1	1	P02810		2587.28	2.66996e+08	265419144	2.55716e+08	0	0.02837	High	3.05248	High	3.69471	High	3.37302	0
	DVPLVISDGGDSEQFIDEE	3	1	1	P02810		2063.93	0	1.51058e+06	2.34047e+06	0	9.904e-09	High	2.82247	High	4.63851	High	5.11967	0
	EDVPLVISDGGDSE	4	1	1	P02810		1431.65	8.52152e+06	1.06739e+07	9.3095e+06	0	0.03475	High	2.51021	High	2.66658	High	2.55735	0
	GPPPPPPGKPQGPPP	5	1	1	P02810		1416.76	0	1.45499e+07	9066840	0	0.01119	High	2.42287	High	5.00366	High	4.4058	0
	QFIDEERQGPPLG	3	1	1	P02810		1485.73	6.11667e+06	4.66751e+06	5.2853e+06	0	0.0009913	High	2.24822	High	2.26312	High	2.53752	0
	KPQGPPPQGGRPQGPPQGQSPQ	9	1	1	P02810		2220.13	5.87576e+07	7.48111e+07	1.53425e+08	0.001	0.1298	High	3.65912	High	4.01557	High	3.75355	0
	GPPQQGGHPPPPQGRPQGPPQQGGHPRPP	13	1	1	P02810		2937.47	2.60327e+08	312413726	3.05137e+08	0.001	0.1284	High	2.8173	High	2.83685	High	2.49896	0
	GPPLGGQQSQPS	16	1	1	P02810		1152.56	118473654	186593386	0	0.001	0.09582	High	2.72156	High	3.25476	High	3.01495	0
	GPPPPPPGKPQ	30	1	1	P02810		1068.58	217460425	3.56094e+08	3.3312e+08	0.002	0.1664	High	2.65588	High	2.51245	High	2.31919	0
	DVSQEDVPLVI	3	1	1	P02810		1213.63	0	3.06235e+06	2.54659e+06	0.003	0.03725	High	2.14723	High	1.53059	High	2.21353	0
P02812	Basic salivary proline-rich protein 2 OS=Homo sapiens OX=9606 GN=PRB2 PE=1 SV=4 - [PRB2_HUMAN]	92.31	1	35	156	1576	3.1088e+09	3.47289e+09	3.32799e+09	2608.84	89.66	113	550	2296.76	91.59	128	513	2366.03	91.83
	Sequence	# PSMs	# Proteins	# Protein Groups	Protein Group Accessions	Modifications	MH+ [Da]	A5: Area	B5: Area	C5: Area	q-Value	PEP	A2	XCorr A2	B2	XCorr B2	C2	XCorr C2	# Missed Cleavages
	SPPGKPQGPPPQGGNQPQGPPPPPGKPQGPPPQGGNKPQGPPPPGKPQGPPPQGDNKS	11	1	1	P02812		5610.84	6.24586e+08	6.07295e+08	561108208	0	0.005152	High	7.57798	High	7.99498	High	7.73547	0
	GPPPQGGNQPQGPPPPPGKPQGPPPQGGNKPQGPPPPGKPQGPPPQGDNKSQ	4	1	1	P02812		5047.52	0	169061332	170163889	0	9.899e-08	High	7.41782	High	7.03306	High	8.27401	0
	GPPSPPGKPQGPPPQGGNQPQGPPPPPGKPQGPPPQGGNKPQ	4	1	1	P02812		4029.05	3.2944e+07	3.19055e+07	1.24052e+07	0	8.116e-07	High	6.98347	High	6.44287	High	5.0803	0
	GPPSPPGKPQGPPPQGGNQPQGPPPPPGKPQ	9	1	1	P02812		2971.51	49679473	4.5787e+07	2.23463e+07	0	0.001903	High	6.70067	High	6.78639	High	6.27886	0
	GPPPQGGNQPQGPPPPPGKPQGPPPQGGNKPQGPPPPGKPQGPPPQGDKSRS	6	1	1	P02812		5048.55	0	0	0	0	0.05626	High	6.28175	High	6.02147	High	6.112	0
	GPPPQGGNQPQGPPPPPGKPQGPPPQGGNKPQGPPPPGKPQGPPPQGGSKS	8	1	1	P02812		4834.45	4.32828e+08	6.53487e+08	5.80593e+08	0	0.002628	High	6.08665	High	8.13106	High	6.65163	0
	SLIAGNPQGAPPQGGNKPQGPPSPPGKPQ	6	1	1	P02812		2773.44	5.28952e+07	4.71287e+07	45699957	0	3.548e-06	High	5.51419	High	4.54998	High	4.68689	0
	GNKPQGPPSPPGKPQGPPPQGGNQPQGPPPPPGKPQ	3	1	1	P02812		3495.79	53609611	34105690	52949789	0	0.02098	High	4.99667	High	5.10143	High	4.99713	0
	SLIAGNPQGAPPQGGNKPQ	5	1	1	P02812		1830.95	23264646	2.10673e+07	1.84513e+07	0	0.0001666	High	4.49802	High	3.47442	High	3.23587	0
	KPQGPPPQGGNKPQGPPPPGKPQGPPPQGGSKS	3	1	1	P02812		3177.66	1.87131e+07	1.59152e+07	1.67848e+07	0	0.0167	High	3.38542	High	4.61878	High	4.53468	0
	GNPQGAPPQGGNKPQGPPSPPGKPQ	18	1	1	P02812		2389.21	1.86079e+08	8.14612e+08	5.81573e+08	0	0.001904	High	3.01539	High	3.83922	High	3.11705	0
P69905	Hemoglobin subunit alpha OS=Homo sapiens OX=9606 GN=HBA1 PE=1 SV=2 - [HBA_HUMAN]	93.66	9	62	62	236	2.20048e+08	2.37845e+08	1.82783e+08	218.095	92.96	46	75	228.841	91.55	46	85	232.214	88.73
	Sequence	# PSMs	# Proteins	# Protein Groups	Protein Group Accessions	Modifications	MH+ [Da]	A5: Area	B5: Area	C5: Area	q-Value	PEP	A2	XCorr A2	B2	XCorr B2	C2	XCorr C2	# Missed Cleavages
	GKVGAHAGEYGAEALERM	6	1	1	P69905		1845.89	3.06253e+07	37866640	3.33238e+07	0	8.941e-17	High	7.17327	High	5.63103	High	7.4094	0
	AAHLPAEFTPAVHASLDKF	26	1	1	P69905		2022.04	1.89858e+08	314286850	3.22832e+08	0	0.0002343	High	5.01333	High	5.28425	High	4.8225	0
	AHLPAEFTPAVHASLDKF	3	1	1	P69905		1951	0	2.58272e+07	2.90182e+07	0	1.367e-09	High	4.84348	High	3.81502	High	4.06099	0
	TYFPHFDLSHGSAQVK	14	1	1	P69905		1833.89	8.69583e+07	3.87809e+07	3.71563e+07	0	2.641e-06	High	4.5274	High	4.41633	High	3.95406	0
	AAHLPAEFTPAVH	3	1	1	P69905		1360.7	4.0727e+07	66239285	3.58809e+07	0	0.04186	High	4.40126	High	4.5616	High	4.1604	0
	GEYGAEALERM	5	1	1	P69905		1225.55	7677502	9.74067e+06	1.07523e+07	0	0.0007756	High	3.71795	High	3.65131	High	3.6507	0
	LASVSTVLTSKYR	3	1	1	P69905		1424.81	1.06989e+08	8.00732e+07	7.18466e+07	0	0.02722	High	3.66226	High	4.0013	High	3.81976	0
	FLSFPTTKTY	3	1	1	P69905		1204.63	4.86032e+06	7.81734e+06	6.87292e+06	0	0.001552	High	3.33722	High	3.24454	High	3.11414	0
	TLAAHLPAEFTPAVHASLD	3	1	1	P69905		1961.01	4.34139e+06	7.70668e+06	0	0	0.02906	High	3.26909	High	3.87712	High	2.764	0
	TNAVAHVDDMPNAL	3	1	1	P69905		1467.69	4.40671e+06	5.16176e+06	5.22891e+06	0	0.000294	High	3.1399	High	2.61036	High	3.22052	0
	GHGKKVADALTNAVAHV	4	1	1	P69905		1687.92	33491786	2.73824e+07	2.28793e+07	0	3.479e-05	High	3.12307	High	3.23143	High	3.59021	0
	SLDKFLASVST	7	1	1	P69905		1167.62	3.65176e+07	5.11355e+07	42933075	0	0.03568	High	3.07348	High	3.37302	High	3.24597	0
	ASVSTVLTSKYR	7	1	1	P69905		1311.73	2.93762e+08	4.73888e+07	4.32431e+07	0	0.003249	High	3.02821	High	3.38368	High	3.56056	0
	TLAAHLPAEFTPAV	5	1	1	P69905		1437.78	5.96717e+06	7.80847e+06	8.39305e+06	0	0.0002239	High	3.01281	High	2.81883	High	2.79843	0
	SVSTVLTSKYR	7	1	1	P69905		1240.69	3.5938e+07	33036310	2.91271e+07	0	0.001376	High	2.95103	High	3.0278	High	3.07899	0
	VLSPADKTNVKAAWGKVGAHAGEY	3	1	1	P69905		2469.29	1.76523e+08	1.55976e+08	1.28563e+08	0	0.002492	High	2.80581	High	2.57975	High	2.89084	0
	YGAEALERM	3	1	1	P69905		1039.49	6.79507e+06	9.50808e+06	6.89531e+06	0	0.002278	High	2.76406	High	2.28942	High	2.8553	0
	FDLSHGSAQVK	10	1	1	P69905		1188.6	8.25013e+07	103836875	9.69525e+07	0	0.0007632	High	2.67964	High	2.62914	High	2.93411	0
	AHLPAEFTPAV	5	1	1	P69905		1152.6	1.69309e+07	1.86479e+07	1.50398e+07	0	0.05142	High	2.52072	High	2.95136	High	2.17171	0
	AVAHVDDMPNAL	4	1	1	P69905		1252.59	6.65048e+06	5.5908e+06	8.3316e+06	0	0.06807	High	2.26072	High	2.31921	High	2.20887	0
	DALTNAVAHV	3	1	1	P69905		1010.53	4.72292e+06	3.9129e+06	0	0.001	0.005418	High	3.51444	High	2.77756	High	2.67019	0
	SLDKFLASV	10	1	1	P69905		979.542	4.12987e+07	4.68968e+07	4.74531e+07	0.001	0.1188	High	2.77547	High	2.8119	High	2.66895	0
	FLSFPTTKT	8	1	1	P69905		1041.56	2.20218e+07	2.02418e+07	2.21942e+07	0.001	0.007043	High	2.58331	High	2.44245	High	2.54971	0
	AAHLPAEFTPAV	7	1	1	P69905		1223.64	3.70028e+07	3.74392e+07	3.53344e+07	0.001	0.00446	High	2.51692	High	2.53511	High	2.54057	0
	VDPVNFKLL	8	2	1	P69905		1044.61	7.95401e+07	1.01351e+08	8.7582e+07	0.001	0.07805	High	2.29939	High	2.48832	High	2.28569	0
	HLPAEFTPAVH	4	1	1	P69905		1218.62	13163800	1.34425e+07	11138672	0.002	0.02105	High	2.2491	High	1.77898	High	2.29345	0
	HLPAEFTPAV	9	1	1	P69905		1081.57	3.4761e+07	6.4938e+07	6.61866e+07	0.003	0.02395	High	2.28302	High	1.99636	High	2.17229	0
P02808	Statherin OS=Homo sapiens OX=9606 GN=STATH PE=1 SV=2 - [STAT_HUMAN]	53.23	1	120	120	995	4.94635e+08	7.53667e+08	6.15675e+08	1153.81	53.23	104	344	1172.57	53.23	107	340	1114.3	53.23
	Sequence	# PSMs	# Proteins	# Protein Groups	Protein Group Accessions	Modifications	MH+ [Da]	A5: Area	B5: Area	C5: Area	q-Value	PEP	A2	XCorr A2	B2	XCorr B2	C2	XCorr C2	# Missed Cleavages
	YQPVPEQPLYPQPYQPQYQ	8	1	1	P02808		2363.14	8.72094e+06	9.75103e+06	1.011e+07	0	3.998e-12	High	6.67985	High	6.36432	High	6.84831	0
	GPYQPVPEQPLYPQPYQPQYQQ	4	1	1	P02808		2645.27	2.2108e+06	1.90517e+06	3.44192e+06	0	2.118e-08	High	6.15302	High	4.92579	High	5.58645	0
	GYGPYQPVPEQPLYPQPYQPQ	38	1	1	P02808		2446.17	0	2.30979e+08	2.55906e+08	0	8.032e-10	High	5.90167	High	6.066	High	6.11657	0
	YQPVPEQPLYPQPYQPQYQQ	3	1	1	P02808		2491.19	7.59625e+06	5.29996e+06	1.01313e+07	0	0.0001644	High	5.71482	High	5.82712	High	5.31311	0
	YGPYQPVPEQPLYPQPYQPQ	33	1	1	P02808		2389.15	0	109632552	1.41625e+08	0	8.641e-10	High	5.64464	High	5.45009	High	5.27654	0
	YQPVPEQPLYPQPYQPQYQQY	9	1	1	P02808		2654.26	0	1.48848e+07	1.96998e+07	0	4.43e-10	High	5.64069	High	5.28344	High	5.58671	0
	GPYQPVPEQPLYPQPYQPQ	21	1	1	P02808		2226.09	9.58019e+07	1.0719e+08	1.08378e+08	0	1.37e-08	High	5.56644	High	5.30977	High	5.27115	0
	GPYQPVPEQPLYPQPYQPQYQQY	5	1	1	P02808		2808.33	0	1.46354e+07	2.05909e+07	0	8.709e-10	High	5.34392	High	5.73197	High	5.91111	0
	QPVPEQPLYPQPYQPQYQ	7	1	1	P02808		2200.07	1.33901e+07	1.54054e+07	1.35744e+07	0	2.04e-07	High	5.33565	High	5.26534	High	4.79534	0
	VPEQPLYPQPYQPQYQQY	14	1	1	P02808		2266.08	2.39063e+07	3.19949e+07	3.47162e+07	0	1.553e-06	High	5.2457	High	5.18491	High	5.20604	0
	GYGYGPYQPVPEQPLYPQPY	29	1	1	P02808		2313.09	0	4.66511e+07	6.32299e+07	0	2.96e-09	High	5.20105	High	4.93583	High	5.07903	0
	GPYQPVPEQPLYPQPYQPQYQ	8	1	1	P02808		2517.21	1.23059e+07	1.63198e+07	1.78944e+07	0	0.0003063	High	5.1761	High	5.58429	High	4.42643	0
	VPEQPLYPQPYQPQYQQYT	4	1	1	P02808		2367.13	3.58046e+06	7.34171e+06	9.83978e+06	0	1.982e-07	High	5.08782	High	4.97502	High	4.66911	0
	GYGPYQPVPEQPLYPQPY	24	1	1	P02808		2093	0	8.42975e+07	8.85107e+07	0	1.577e-09	High	5.05895	High	5.22046	High	5.4493	0
	YQPVPEQPLYPQPYQPQ	25	1	1	P02808		2072.01	91996472	1.10302e+08	9.45295e+07	0	6.026e-09	High	5.05211	High	4.7154	High	4.55153	0
	GYGYGPYQPVPEQPLYPQPYQPQYQ	6	1	1	P02808		2957.38	0	5.19344e+06	7.58862e+06	0	0.0007696	High	5.01993	High	5.68745	High	5.27666	0
	GYGYGPYQPVPEQPLYPQP	12	1	1	P02808		2150.02	0	2.39662e+07	2.98484e+07	0	1.619e-07	High	4.93756	High	4.88036	High	4.67804	0
	YGPYQPVPEQPLYPQPY	19	1	1	P02808		2035.98	0	4.3934e+07	4.92758e+07	0	3.44e-06	High	4.8179	High	4.84996	High	5.15021	0
	YGPYQPVPEQPLYPQPYQPQYQQ	3	1	1	P02808		2808.33	0	4710716	7.55035e+06	0	0.001077	High	4.673	High	5.39152	High	5.37973	0
	YGYGPYQPVPEQPLYPQPYQPQ	16	1	1	P02808		2609.24	0	2.58132e+07	36047659	0	0.001556	High	4.5261	High	4.76813	High	4.37481	0
	GPYQPVPEQPLYPQPY	13	1	1	P02808		1872.92	64249962	6.51641e+07	6.2412e+07	0	1.221e-05	High	4.51754	High	4.37636	High	4.13574	0
	QPLYPQPYQPQYQQY	4	1	1	P02808		1940.92	9.23426e+06	9.67506e+06	10334802	0	5.582e-05	High	4.48701	High	4.09482	High	4.28494	0
	GYGYGPYQPVPEQPLYPQPYQPQ	58	1	1	P02808		2666.25	0	3.53774e+08	4.81066e+08	0	8.405e-10	High	4.38571	High	4.47897	High	4.75438	0
	GYGYGPYQPVPEQPLYPQ	10	1	1	P02808		2052.97	0	2.40648e+07	2.92533e+07	0	3.231e-07	High	4.3749	High	4.43843	High	4.53559	0
	GPYQPVPEQPLYPQPYQPQY	10	1	1	P02808		2389.15	0	0	1.41625e+08	0	4.313e-05	High	4.32942	High	3.92582	High	4.11827	0
	FGYGYGPYQPVPEQPLYPQPYQPQ	3	1	1	P02808		2813.32	0	5.96747e+06	7.46587e+06	0	1.144e-05	High	4.20282	High	4.20704	High	4.34712	0
	GYGPYQPVPEQPLYPQPYQPQYQ	3	1	1	P02808		2737.29	0	1.40949e+07	1.69019e+07	0	0.00126	High	4.17286	High	5.45397	High	5.32156	0
	FGYGYGPYQPVPEQP	10	1	1	P02808		1698.78	3.16138e+07	38574081	4.37666e+07	0	1.235e-06	High	4.17203	High	3.62535	High	3.98373	0
	GYGPYQPVPEQPLYPQP	6	1	1	P02808		1929.94	1.35218e+07	1.21392e+07	1.43528e+07	0	0.0002917	High	4.15928	High	4.11153	High	3.99973	0
	QPVPEQPLYPQPYQPQ	9	1	1	P02808		1908.95	2.36246e+08	1.22682e+08	116770311	0	2.48e-05	High	4.01168	High	3.9067	High	3.78848	0
	YQPVPEQPLYPQPY	7	1	1	P02808		1718.84	60266641	6.559e+07	7.51315e+07	0	4.688e-05	High	3.91293	High	3.68816	High	3.78717	0
	GYGYGPYQPVPEQPL	132	1	1	P02808		1664.8	870392718	1.05252e+09	1.03775e+09	0	1.517e-06	High	3.88995	High	3.97339	High	3.98195	0
	YPQPYQPQYQQYT	6	1	1	P02808		1703.77	1.29395e+07	10317994	1.2992e+07	0	0.0002255	High	3.8179	High	3.58826	High	3.40976	0
	IGRFGYGYGPY	21	1	1	P02808		1249.6	4.75628e+07	3.82764e+07	37940092	0	0.006229	High	3.81672	High	4.33259	High	4.06861	0
	YGYGPYQPVPEQPL	17	1	1	P02808		1607.77	8.67903e+07	1.06893e+08	1.10909e+08	0	0.005894	High	3.81382	High	3.97218	High	3.80495	0
	IGRFGYGYGPYQPVPEQPL	13	1	1	P02808		2138.07	1.19206e+07	2.38313e+07	3.01942e+07	0	0.0003971	High	3.81183	High	4.24551	High	4.00477	0
	VPEQPLYPQPYQPQ	15	1	1	P02808		1683.84	2.1077e+08	2.68743e+08	2.8378e+08	0	0.0003023	High	3.80989	High	3.50489	High	3.83902	0
	VPEQPLYPQPYQPQYQ	5	1	1	P02808		1974.96	1.23636e+07	1.17222e+07	1.42987e+07	0	5.04e-06	High	3.80838	High	3.78926	High	4.10844	0
	GYGYGPYQPVPEQP	7	1	1	P02808		1551.71	2.0381e+08	1.80943e+08	1.67068e+08	0	0.01404	High	3.77349	High	4.13272	High	4.04978	0
	GPYQPVPEQPLYPQ	3	1	1	P02808		1612.8	5.17998e+06	6.04493e+06	3.78106e+06	0	0.02665	High	3.75491	High	3.77927	High	3.64493	0
	LYPQPYQPQYQQY	6	1	1	P02808		1715.81	3.05386e+07	36531403	3.66633e+07	0	0.000534	High	3.63722	High	3.3864	High	2.85884	0
	QPVPEQPLYPQPY	10	1	1	P02808		1555.78	2.67594e+08	2.48864e+08	257297259	0	0.0003315	High	3.63515	High	3.61807	High	3.62335	0
	GYGYGPYQPVPE	16	1	1	P02808		1326.6	5.50027e+07	1.79255e+08	1.78282e+08	0	0.0006456	High	3.61355	High	3.40925	High	3.31942	0
	YQPVPEQPLYPQP	3	1	1	P02808		1555.79	2.67594e+08	2.48864e+08	257297259	0	0.0007297	High	3.59505	High	3.06075	High	3.22454	0
	LYPQPYQPQYQQYTF	3	1	1	P02808		1963.92	0	3.68225e+06	4.74455e+06	0	0.000314	High	3.59404	High	3.61821	High	3.82231	0
	GRFGYGYGPYQPVPEQP	3	1	1	P02808		1911.9	1.93477e+07	2.13247e+07	1.85511e+07	0	0.008847	High	3.5726	High	3.81337	High	3.53076	0
	GYGPYQPVPEQPLYPQPYQPQY	4	1	1	P02808		2609.23	0	0	2.08653e+06	0	0.0001722	High	3.55239	High	3.36984	High	4.04935	0
	YQPVPEQPLYPQPYQP	4	1	1	P02808		1943.95	7.2889e+06	9.50157e+06	8.62323e+06	0	2.464e-05	High	3.53675	High	3.50717	High	3.59906	0
	EQPLYPQPYQPQY	3	1	1	P02808		1650.78	5.5585e+06	6.32884e+06	3.8092e+06	0	0.002127	High	3.53393	High	3.09515	High	2.61597	0
	YGYGPYQPVPEQPLYPQPY	5	1	1	P02808		2256.07	0	5.18248e+06	7.20304e+06	0	9.342e-08	High	3.51628	High	3.75223	High	4.02387	0
	GRFGYGYGPYQPVPEQPL	9	1	1	P02808		2024.99	1.22222e+07	1.68051e+07	2.06922e+07	0	3.113e-06	High	3.424	High	3.24895	High	3.30335	0
	LYPQPYQPQYQQYT	3	1	1	P02808		1816.85	0	4.75324e+06	5.02686e+06	0	0.0001584	High	3.41622	High	3.41738	High	3.46097	0
	GPYQPVPEQPLYPQP	3	1	1	P02808		1709.85	4.34529e+06	5.46965e+06	4.54321e+06	0	5.588e-05	High	3.39259	High	3.42148	High	3.71436	0
	YGPYQPVPEQPLYPQPYQPQYQ	5	1	1	P02808		2680.27	0	8.45277e+06	9.88527e+06	0	2.03e-08	High	3.38901	High	5.3828	High	5.52781	0
	FGYGYGPYQPVPE	6	1	1	P02808		1473.67	9.6471e+06	9835409	9.69483e+06	0	0.0004065	High	3.36426	High	2.9017	High	3.01124	0
	YPQPYQPQYQQYTF	4	1	1	P02808		1850.84	1.06797e+07	9487856	1.49404e+07	0	0.01751	High	3.3417	High	4.12089	High	3.52687	0
	EQPLYPQPYQPQ	15	1	1	P02808		1487.71	1.51947e+08	1.38189e+08	1.49103e+08	0	1.36e-05	High	3.32974	High	3.57434	High	3.61534	0
	YPQPYQPQYQQY	21	1	1	P02808		1602.72	4.91405e+07	0	8.30448e+07	0	0.02922	High	3.32733	High	3.76162	High	3.33288	0
	FGYGYGPYQPVPEQPL	20	1	1	P02808		1811.86	0	1.00872e+08	1.19182e+08	0	0.008038	High	3.31037	High	3.41772	High	3.1313	0
	EQPLYPQPYQP	7	1	1	P02808		1359.66	2.7661e+07	2.29528e+07	2.14794e+07	0	0.06537	High	3.22479	High	3.28823	High	3.22811	0
	LYPQPYQPQYQQ	3	1	1	P02808		1552.74	4371008	4.42633e+06	6773666	0	0.001738	High	3.1592	High	3.05046	High	3.00631	0
	YGPYQPVPEQPLYPQPYQP	3	1	1	P02808		2261.09	0	2.67285e+06	3806053	0	0.0001501	High	3.15708	High	3.16028	High	3.85215	0
	YGYGPYQPVPEQP	7	1	1	P02808		1494.69	4.21817e+07	41936736	4.19791e+07	0	0.001905	High	3.15696	High	3.161	High	3.14964	0
	GYGYGPYQPVPEQPLYP	7	1	1	P02808		1924.91	0	2.10261e+07	2.39121e+07	0	2.774e-06	High	3.15655	High	3.24733	High	3.3833	0
	YGPYQPVPEQPLYPQ	3	1	1	P02808		1775.86	5.39474e+06	5.12306e+06	5290184	0	0.0005759	High	3.05222	High	3.0363	High	2.91826	0
	GYGYGPYQPVPEQ	4	1	1	P02808		1454.66	9.3382e+06	6.49546e+06	6.09277e+06	0	0.01787	High	3.03442	High	3.19511	High	3.09437	0
	QPLYPQPYQPQYQ	3	1	1	P02808		1649.79	7.08297e+06	8.02073e+06	8.14684e+06	0	0.01307	High	3.01706	High	3.22311	High	3.03364	0
	GYGPYQPVPEQPL	13	1	1	P02808		1444.71	3.30179e+08	3.1789e+08	3.28212e+08	0	0.0009389	High	3.00796	High	2.91327	High	2.96025	0
	IGRFGYGYGPYQP	6	1	1	P02808		1474.71	1.38267e+07	2.34705e+07	2.25087e+07	0	0.0003947	High	2.93889	High	2.175	High	2.64929	0
	GYGPYQPVPEQPLYP	7	1	1	P02808		1704.82	8.90483e+06	1.08368e+07	1.26771e+07	0	0.04207	High	2.79989	High	2.91808	High	2.55097	0
	GRFGYGYGPY	6	1	1	P02808		1136.51	6.5726e+06	0	8.35729e+06	0	0.04584	High	2.78891	High	3.14	High	3.00043	0
	GPYQPVPEQPL	10	1	1	P02808		1224.62	1.32942e+08	123438894	135817412	0	0.06548	High	2.65512	High	2.60411	High	2.31472	0
	YQPQYQQY	7	1	1	P02808		1117.49	5.42933e+07	4.25652e+07	4.30613e+07	0.001	0.01236	High	3.08209	High	3.12344	High	3.12866	0
	QPLYPQPYQPQ	9	1	1	P02808		1358.67	3.41756e+07	3.79603e+07	46319997	0.001	0.01429	High	2.96584	High	2.80157	High	2.8202	0
	VPEQPLYPQPYQP	5	1	1	P02808		1555.78	2.07474e+07	2.30276e+07	2.22889e+07	0.001	0.01147	High	2.88222	High	2.92229	High	3.06824	0
	LYPQPYQPQ	3	1	1	P02808		1133.56	283332017	228331633	2.42404e+08	0.001	0.003526	High	2.86859	High	2.21002	High	2.51147	0
	IGRFGYGYGP	5	1	1	P02808		1086.54	1.9324e+07	1.24622e+07	1.68917e+07	0.001	0.00453	High	2.79665	High	2.38422	High	2.68983	0
	IGRFGYGY	3	1	1	P02808		932.461	149432720	111977700	126538203	0.001	0.1281	High	2.72497	High	2.84099	High	2.75778	0
	LYPQPYQPQYQ	5	1	1	P02808		1424.68	8.87707e+06	9.98139e+06	1.14165e+07	0.001	0.004818	High	2.6833	High	2.51133	High	2.52007	0
	GRFGYGYGP	3	1	1	P02808		973.452	1.45834e+07	1.27185e+07	12302335	0.001	0.109	High	2.53508	High	2.5768	High	2.52824	0
	LYPQPYQPQY	3	1	1	P02808		1296.63	7.13573e+06	6.33857e+06	6.37141e+06	0.001	0.1032	High	2.33328	High	2.36977	High	2.37731	0
	YGYGPYQPVPE	8	1	1	P02808		1269.58	2.91198e+07	1.46919e+07	12285354	0.001	0.1254	High	2.26261	High	2.24525	High	2.32403	0
	QPYQPQYQQY	3	1	1	P02808		1342.6	59134649	53575402	52665001	0.002	0.1569	High	3.00864	High	2.70036	High	2.95385	0
	EQPLYPQPY	8	1	1	P02808		1134.54	1.3034e+08	1.31518e+08	1.35639e+08	0.002	0.1362	High	2.29821	High	2.41622	High	2.3652	0
	PVPEQPLYPQPY	3	1	1	P02808		1427.72	0	1.79551e+06	3.55059e+06	0.003	0.01724	High	2.66088	High	2.3878	High	2.26223	0
	IGRFGY	9	1	1	P02808		712.377	8.46583e+07	70127007	3.02808e+07	0.004	0.03115	High	2.33524	High	2.49343	High	2.32498	0
	PYQPQYQQY	3	1	1	P02808		1214.55	2.60283e+07	2.27347e+07	1.91138e+07	0.005	0.03818	High	2.75478	High	2.83274	High	2.87605	0
Q04118	Basic salivary proline-rich protein 3 OS=Homo sapiens OX=9606 GN=PRB3 PE=1 SV=3 - [PRB3_HUMAN]	61.54	1	42	43	326	2.44645e+09	2.3896e+09	2.22243e+09	458.641	61.54	37	120	388.972	18.52	29	109	366.825	18.52
	Sequence	# PSMs	# Proteins	# Protein Groups	Protein Group Accessions	Modifications	MH+ [Da]	A5: Area	B5: Area	C5: Area	q-Value	PEP	A2	XCorr A2	B2	XCorr B2	C2	XCorr C2	# Missed Cleavages
	RPQGPPPPGGNPQQPLPPPAGKPQGPPPPPQGGRPH	6	1	1	Q04118		3583.88	1.05386e+08	8.50342e+07	84368651	0	3.681e-06	High	6.54595	High	5.63679	High	5.93648	0
	PQGPPPPGGNPQQPLPPPAGKPQ	19	1	1	Q04118		2253.17	3.53627e+08	337165117	3.30039e+08	0	1.846e-12	High	5.81389	High	5.92154	High	6.19815	0
	GPPPPGGNPQQPLPPPAGKPQ	56	1	1	Q04118		2028.07	3365083151	3.45572e+09	3163834641	0	6.994e-08	High	5.51393	High	5.3284	High	5.16031	0
	RPQGPPPPGGNPQQPLPPPAGKPQ	10	1	1	Q04118		2409.28	8.04064e+07	76642455	67035661	0	1.033e-09	High	5.36779	High	6.05707	High	6.08036	0
	GGNPQQPLPPPAGKPQGPPPPPQGGRPH	4	1	1	Q04118		2757.44	25417513	49683508	4.64408e+07	0	9.533e-05	High	5.31753	High	4.20109	High	5.01006	0
	PQGPPPPGGNPQQPLPPPAGKPQGPPPPPQGGRPH	13	1	1	Q04118		3427.79	2.43024e+08	2.26212e+08	2.1053e+08	0	3.717e-05	High	5.31465	High	5.13894	High	4.73732	0
	GPPPPGGNPQQPLPPPAGKPQGPPPPPQ	7	1	1	Q04118		2698.41	2.04801e+08	1.73303e+08	1.91154e+08	0	6.288e-12	High	5.22416	High	4.65617	High	4.843	0
	PPPPGRPQGPPPPGGNPQQPLPPPAGKPQ	13	1	1	Q04118		2854.51	206898958	1.82185e+08	1.75593e+08	0	0.01705	High	4.7218	High	4.83069	High	4.60104	0
	GPPPPGGNPQQPLPPPAGKPQGPPPPPQGGRPHRPPQGQPPQ	18	1	1	Q04118		4188.17	1.32859e+09	1.19799e+09	1.14597e+09	0	2.339e-05	High	4.51817	High	4.47945	High	4.60982	0
	GPPPPGGNPQQPLPPPAG	12	1	1	Q04118		1674.86	4.95801e+08	3.96379e+08	3.91381e+08	0	0.000546	High	4.24082	High	4.045	High	3.98171	0
	GPPPQEGNKPQRPPPPGRPQGPPPPGGNPQQPLPPPAGKPQ	9	1	1	Q04118		4140.17	133838354	2.27e+08	2.11631e+08	0	0.03023	High	4.2367	High	4.3348	High	3.89643	0
	GPPPPGGNPQQPLPPPAGKPQGPPPPPQGGRPH	30	1	1	Q04118		3202.67	2.64569e+09	2.5151e+09	2357485454	0	0.001069	High	4.14571	High	4.05233	High	4.59398	0
	KPQGPPPQEGNKPQRPPPPGRPQGPPPPGGNPQQPLPPPAGKPQ	3	1	1	Q04118		4493.37	59303651	0	5.15042e+07	0	0.00139	High	3.99822	High	4.20056	High	4.27781	0
	GGNPQQPLPPPAGKPQ	15	1	1	Q04118		1582.84	23232967	0	0	0	0.0005893	High	3.80443	High	3.67351	High	3.84431	0
	PPPPGRPQGPPPPGGNPQQPLPPPAGKPQGPPPPPQGGRPH	7	1	1	Q04118		4029.11	2.63718e+08	241555281	223493023	0	0.003294	High	3.76829	High	3.67957	High	4.1828	0
	PQGPPPPGGNPQQPLPPPAGKPQGPPPPPQGGRPHRPPQGQPPQ	4	1	1	Q04118		4413.29	124302847	1.17011e+08	1.16233e+08	0	0.03704	High	3.71204	High	3.85065	High	4.13101	0
	GPPPPGGNPQQPLPPP	3	1	1	Q04118		1546.8	1.04656e+08	75921064	7.96227e+07	0	0.002451	High	3.48086	High	3.40338	High	3.30373	0
	GPPPPGGNPQQPLPPPAGKPQGPPPPPQGGRPHRPPQGQPP	4	1	1	Q04118		4060.11	1.50812e+08	143524114	1.42488e+08	0	0.0258	High	3.34878	High	4.05652	High	3.8715	0
	QPLPPPAGKPQGPPPPPQGGRPH	9	1	1	Q04118		2304.23	35453172	67482158	91604916	0	0.03263	High	3.22879	High	3.73433	High	4.37494	0
	GPPPPGGNPQQPLPPPA	4	1	1	Q04118		1617.83	1.81832e+07	18405708	0	0	0.001348	High	3.22733	High	2.92555	High	3.31231	0
	PPPPGRPQGPPPP	6	1	1	Q04118		1290.7	19198936	25404948	2.73926e+07	0	0.0688	High	2.22049	High	2.35558	High	2.24063	0
	QPLPPPAGKPQGPPPPPQGGRPHRPPQGQPPQ	5	1	1	Q04118		3289.75	39681700	7.02249e+07	6.64599e+07	0.002	0.1368	High	3.40621	High	3.49216	High	3.11922	0
	QPLPPPAGKPQ	31	1	1	Q04118		1129.64	3.67122e+08	866460296	2.91281e+08	0.002	0.1563	High	2.59956	High	2.77389	High	2.39875	0
P10163	Basic salivary proline-rich protein 4 OS=Homo sapiens OX=9606 GN=PRB4 PE=1 SV=4 - [PRB4_HUMAN]	40	1	38	38	323	949679539	7.63672e+08	8.58209e+08	416.593	40	26	110	413.183	35.81	28	103	460.89	31.94
	Sequence	# PSMs	# Proteins	# Protein Groups	Protein Group Accessions	Modifications	MH+ [Da]	A5: Area	B5: Area	C5: Area	q-Value	PEP	A2	XCorr A2	B2	XCorr B2	C2	XCorr C2	# Missed Cleavages
	GPPPAGGNPQQPQAPPAGKPQGPPPPPQGGRPPRPA	7	1	1	P10163		3449.79	7.57241e+07	6.39334e+07	60576797	0	0.0005485	High	6.53538	High	7.16092	High	6.37573	0
	GPPPAGGNPQQPQAPPAGKPQGPPPPPQGGRPP	32	1	1	P10163		3125.61	1490569525	1317128486	1.25163e+09	0	1.789e-10	High	6.41877	High	5.81012	High	6.3219	0
	GPPPPGKPQGPPPAGGNPQQPQAPPAGKPQGPPPPPQGGRPP	8	1	1	P10163		3981.07	1.1256e+08	117083891	1.06761e+08	0	1.22e-06	High	6.09069	High	4.31871	High	6.20721	0
	GPPQQEGNKPQGPPPPGKPQGPPPAGGNPQQPQAPPAGKPQGPPPPPQGGRPP	12	1	1	P10163		5141.62	541296241	4.96263e+08	4.99558e+08	0	4.498e-07	High	6.04285	High	5.03698	High	5.24447	0
	GPPQQEGNKPQGPPPPGKPQGPPPAGGNPQQPQAPPAGKPQ	10	1	1	P10163		4007.03	40470917	1.92554e+08	1.92547e+08	0	3.806e-05	High	5.64186	High	4.7029	High	4.81645	0
	GGNPQQPQAPPAGKPQGPPPPPQGGRPP	6	1	1	P10163		2706.39	1.69234e+07	3.35677e+07	3.47189e+07	0	1.064e-05	High	5.55346	High	4.69372	High	4.57846	0
	KPQGPPPAGGNPQQPQAPPAGKPQGPPPPPQGGRPP	10	1	1	P10163		3478.8	3.18149e+08	270614360	2.68448e+08	0	3.066e-05	High	5.34391	High	5.39076	High	5.59602	0
	GPPPAGGNPQQPQAPPAGKPQGPPPPPQ	9	1	1	P10163		2661.35	1.19734e+08	1.16592e+08	1.07063e+08	0	0.002207	High	5.12517	High	5.55011	High	4.58619	0
	SPPGKPQGPPQQEGNKPQGPPPPG	13	1	1	P10163		2373.19	0	2.74232e+07	5.25565e+07	0	1.274e-08	High	4.99546	High	5.30998	High	6.18923	0
	SPPGKPQGPPQQEGNKPQGPPPPGKPQGPPPAGGNPQQPQAPPAGKPQ	8	1	1	P10163		4698.43	121119470	4.77626e+08	4.60514e+08	0	7.369e-05	High	4.62178	High	3.87115	High	4.41231	0
	GPPPAGGNPQQPQAPPAGKPQGPPPPPQGGRPPRPAQGQQPPQ	14	1	1	P10163		4213.15	3.95355e+08	4.04967e+08	3.8369e+08	0	0.01586	High	4.46202	High	5.60236	High	4.29888	0
	GPPPPGKPQGPPPAGGNPQQPQAPPAGKPQGPPPPPQ	3	1	1	P10163		3516.81	12108619	1.63905e+07	1.6285e+07	0	6.984e-05	High	4.43382	High	4.44081	High	4.76518	0
	GPPPAGGNPQQPQAPPAGKPQ	77	1	1	P10163		1991.01	817172851	205927779	514867548	0	0.000656	High	4.24609	High	4.77601	High	4.59479	0
	FLISGKPEGRRPQGGNQPQRPPPPPGKPQ	18	1	1	P10163		3117.68	78747022	3.29216e+08	3.16372e+08	0	0.001965	High	4.09712	High	4.02366	High	4.05891	0
	KPQGPPPAGGNPQQPQAPPAGKPQGPPPPPQGGRPPRPAQGQQPPQ	5	1	1	P10163		4566.37	1.36021e+08	1.19128e+08	1.13121e+08	0	0.00203	High	3.90844	High	3.80336	High	3.87542	0
	QPQAPPAGKPQGPPPPPQGGRPP	12	1	1	P10163		2253.19	5.28927e+07	0	9.4323e+07	0	0.03211	High	3.66873	High	4.69071	High	4.19977	0
	PQGPPPPPQGGRPP	8	1	1	P10163		1378.72	19593166	33547081	3.18316e+07	0	0.0008504	High	3.37218	High	3.19531	High	3.38504	0
	SPPGKPQGPPQQEGNKPQGPPPPGKPQGPPPAGGNPQQPQAPPAGKPQGPPPPPQ	3	1	1	P10163		5368.72	8.83428e+07	8.98653e+07	7.95431e+07	0	0.001442	High	3.12721	High	3.2756	High	3.44357	0
	GPPPAGGNPQQPQAPPAG	17	1	1	P10163		1637.8	4.36936e+07	61232908	50674638	0	0.0002359	High	2.99756	High	2.81278	High	2.80252	0
	FLISGKPEGRRPQGGNQPQRPPPPPG	7	1	1	P10163		2764.47	3.34807e+08	2.80296e+08	2.69111e+08	0.002	0.1452	High	3.45039	High	2.93737	High	2.9479	0
P01833	Polymeric immunoglobulin receptor OS=Homo sapiens OX=9606 GN=PIGR PE=1 SV=4 - [PIGR_HUMAN]	13.09	1	18	18	65	4.10022e+07	4.30672e+07	4.38515e+07	81.6414	10.99	13	23	62.3654	13.09	13	20	75.9141	11.26
	Sequence	# PSMs	# Proteins	# Protein Groups	Protein Group Accessions	Modifications	MH+ [Da]	A5: Area	B5: Area	C5: Area	q-Value	PEP	A2	XCorr A2	B2	XCorr B2	C2	XCorr C2	# Missed Cleavages
	ASVDSGSSEEQGGSSRAL	15	1	1	P01833		1723.78	23819601	4.73655e+07	4.42049e+07	0	4.37e-07	High	6.08757	High	5.68	High	5.84211	0
	KSPIFGPEEVN	3	1	1	P01833		1216.62	69073740	54120734	5.30193e+07	0	0.00206	High	3.6153	High	3.17861	High	3.32992	0
	AIQDPRLFAEE	5	1	1	P01833		1288.65	2.34239e+07	1.97353e+07	1.93423e+07	0	0.04344	High	3.09656	High	3.25687	High	3.25236	0
	AIQDPRLFAEEK	3	1	1	P01833		1416.75	24198185	1.88825e+07	20203235	0	0.04348	High	3.0156	High	3.095	High	2.72324	0
	AAPDEKVLDSGF	8	1	1	P01833		1248.61	2.10411e+07	1.81739e+07	1.95724e+07	0	3.302e-05	High	2.94932	High	2.56029	High	3.18977	0
	ADAAPDEKVLDSGF	3	1	1	P01833		1434.67	5.01606e+06	3.97192e+06	3.3261e+06	0	0.01037	High	2.85485	High	3.63519	High	3.4779	0
	LFAEEKAVADTRDQADGSR	4	1	1	P01833		2079.01	1.71926e+07	1.58057e+07	1.48012e+07	0	0.06308	High	2.3413	High	3.59404	High	2.42377	0
	AAPDEKVLDSGFREIENK	5	1	1	P01833		2018.02	2.97347e+07	2.77154e+07	3.43303e+07	0.001	0.005882	High	2.68388	High	2.70419	High	2.20259	0
	PRLFAEEK	3	1	1	P01833		989.54	8.83828e+06	6.74372e+06	7.34315e+06	0.004	0.05028	High	2.4544	High	2.59951	High	2.61849	0
P04280	Basic salivary proline-rich protein 1 OS=Homo sapiens OX=9606 GN=PRB1 PE=1 SV=3 - [PRP1_HUMAN]	90.31	1	19	140	1553	3.1088e+09	3.47289e+09	3.32799e+09	2533.26	89.29	103	538	2198.7	88.27	116	497	2374.48	87.76
	Sequence	# PSMs	# Proteins	# Protein Groups	Protein Group Accessions	Modifications	MH+ [Da]	A5: Area	B5: Area	C5: Area	q-Value	PEP	A2	XCorr A2	B2	XCorr B2	C2	XCorr C2	# Missed Cleavages
	SPPGKPQGPPPQGGNQPQGPPPPPGKPQGPPPQGGNKPQGPPPPGKPQGPPAQGGSKSQSAR	4	1	1	P04280		5942	3.34226e+07	3.12421e+07	1.6599e+07	0	0.0004841	High	6.03438	High	6.19438	High	6.47862	0
	SLIAGNPQGPSPQGGNKPQGPPPPPGKPQ	3	1	1	P04280		2799.46	42456905	3.76089e+07	5.24422e+06	0	1.966e-06	High	5.53923	High	3.94426	High	4.98897	0
	GNPQGPSPQGGNKPQGPPPPPGKPQ	20	1	1	P04280		2415.22	1.3519e+08	6.27335e+08	6.5798e+08	0	6.499e-06	High	5.30312	High	4.8239	High	6.22044	0
	GNPQGPSPQGGNKPQGPPPPPGKPQGPPPQGGNKPQ	19	1	1	P04280		3472.74	7.85073e+07	2.64618e+08	191798618	0	0.01511	High	5.09111	High	5.18866	High	4.83463	0
	SLIAGNPQGPSPQGGNKPQGPPPPPGKPQGPPPQGGNKPQGPPPPGKPQ	3	1	1	P04280		4712.43	2.04132e+07	1.97491e+07	1.7135e+07	0	1.223e-06	High	4.4934	High	5.40501	High	5.4411	0
	SLIAGNPQGPSPQGGNKPQ	9	1	1	P04280		1846.95	5.16877e+07	41155949	5.85706e+07	0	0.001209	High	4.38504	High	4.54682	High	4.35152	0
	GNPQGPSPQGGNKPQGPPPPPG	17	1	1	P04280		2062.01	1.07955e+08	9.64676e+07	1.24489e+08	0	0.0001736	High	4.23867	High	4.09511	High	3.96553	0
	SLIAGNPQGPSPQ	6	1	1	P04280		1265.65	7.29239e+07	6.52689e+07	5.94982e+07	0	0.00891	High	4.18972	High	4.28107	High	4.069	0
	ESPSLIAGNPQGPSPQGGNKPQ	3	1	1	P04280		2160.06	1.35807e+07	1.06582e+07	1.04982e+07	0	7.813e-06	High	3.96157	High	3.94808	High	3.8126	0
	SLIAGNPQGPSPQG	3	1	1	P04280		1322.67	1.07865e+07	1.06493e+07	9.92773e+06	0	0.001636	High	3.56239	High	2.64682	High	3.10048	0
P52566	Rho GDP-dissociation inhibitor 2 OS=Homo sapiens OX=9606 GN=ARHGDIB PE=1 SV=3 - [GDIR2_HUMAN]	10.95	1	2	2	5	5.05202e+06	3.91414e+06	5.56361e+06	8.88569	10.95	2	2	10.5168	10.95	2	2	4.28126	10.45
	Sequence	# PSMs	# Proteins	# Protein Groups	Protein Group Accessions	Modifications	MH+ [Da]	A5: Area	B5: Area	C5: Area	q-Value	PEP	A2	XCorr A2	B2	XCorr B2	C2	XCorr C2	# Missed Cleavages
	TEKAPEPHVEEDDDDELDSKL	3	1	1	P52566	N-Term(Acetyl)	2453.08	5.6858e+06	3.96749e+06	5.56361e+06	0	1.129e-07	High	5.34323	High	5.06849	High	4.28126	0
P68871	Hemoglobin subunit beta OS=Homo sapiens OX=9606 GN=HBB PE=1 SV=2 - [HBB_HUMAN]	85.71	4	53	79	1006	4.40116e+09	3.26322e+09	4.36823e+09	1039.67	80.95	64	348	1014.55	84.35	66	339	966.994	82.31
	Sequence	# PSMs	# Proteins	# Protein Groups	Protein Group Accessions	Modifications	MH+ [Da]	A5: Area	B5: Area	C5: Area	q-Value	PEP	A2	XCorr A2	B2	XCorr B2	C2	XCorr C2	# Missed Cleavages
	GKVNVDEVGGEALGRL	12	1	1	P68871		1612.87	5.75778e+07	5.08227e+07	5.54827e+07	0	6.673e-07	High	5.25874	High	4.79806	High	4.24	0
	WGKVNVDEVGGEALGRL	6	1	1	P68871		1798.94	1.06674e+07	8.25892e+06	1.30343e+07	0	0.001441	High	5.19611	High	5.26412	High	5.22886	0
	SFGDLSTPDAVMGNPK	3	1	1	P68871		1635.77	7.24459e+06	8.71745e+06	7.60773e+06	0	2.861e-07	High	4.82528	High	4.35162	High	4.62545	0
	WGKVNVDEVGGEAL	3	1	1	P68871		1472.74	31736296	3.74238e+07	2.4881e+07	0	1.1e-06	High	4.42779	High	4.95945	High	5.09983	0
	NVDEVGGEALGRL	7	1	1	P68871		1328.68	3.97835e+07	4.20548e+07	4.31018e+07	0	1.404e-05	High	4.38207	High	3.868	High	4.21812	0
	NVDEVGGEALGRLL	5	1	1	P68871		1441.76	6.46055e+06	1.26035e+07	1.18085e+07	0	0.003618	High	4.20433	High	4.20781	High	3.89638	0
	VHLTPEEKSAV	50	1	1	P68871		1209.65	268539284	3.60667e+08	3.2207e+08	0	2.206e-05	High	4.02832	High	4.0091	High	3.93199	0
	DEVGGEALGRLL	8	1	1	P68871		1228.65	2.55021e+07	3.07528e+07	3.10302e+07	0	1.06e-06	High	3.87533	High	4.05754	High	4.38799	0
	GKVNVDEVGGEALGRLL	3	1	1	P68871		1725.95	4.22225e+06	0	8.77285e+06	0	0.01256	High	3.80806	High	3.94083	High	3.63053	0
	VDEVGGEALGRL	6	1	1	P68871		1214.64	2.3839e+07	1.88453e+07	1.62712e+07	0	3.962e-05	High	3.79267	High	3.5133	High	3.24233	0
	DEVGGEALGRL	12	1	1	P68871		1115.57	7.88716e+07	6.65837e+07	7.49963e+07	0	8.897e-05	High	3.75351	High	3.58776	High	3.7488	0
	NVDEVGGEALGR	3	1	1	P68871		1215.59	12501833	7.91172e+06	9.99808e+06	0	0.0005075	High	3.73357	High	3.47959	High	3.0994	0
	EVGGEALGRLLV	4	1	1	P68871		1212.69	8.77612e+06	1.12539e+07	7.76491e+06	0	0.0001705	High	3.71329	High	2.78746	High	3.27504	0
	FESFGDLSTPDAVMGNPKVK	7	1	1	P68871	M14(Oxidation)	2155.04	1.69964e+07	2.12789e+07	18572729	0	0.0005277	High	3.66061	High	3.19898	High	3.0412	0
	FESFGDLSTPDAVMGNPKVK	3	1	1	P68871		2139.04	4.19482e+07	4.61269e+07	41944622	0	0.02337	High	3.57272	High	3.58014	High	3.2782	0
	GKVNVDEVGGEAL	3	1	1	P68871		1286.66	44313423	35577595	3.2579e+07	0	0.009764	High	3.56264	High	4.16135	High	3.76496	0
	FESFGDLSTPDA	7	1	1	P68871		1285.56	28441394	3.32251e+07	3.20629e+07	0	6.079e-05	High	3.53113	High	2.96432	High	2.58618	0
	EVGGEALGRLL	6	1	1	P68871		1113.62	1.47469e+08	2.02828e+08	2.10266e+08	0	0.0009631	High	3.52086	High	3.09893	High	3.00246	0
	VHLTPEEKSAVTAL	39	1	1	P68871		1494.82	6895380235	1233041853	5772806540	0	0.0005631	High	3.43617	High	3.41729	High	3.38797	0
	FESFGDLSTPDAV	11	1	1	P68871		1384.63	0	2.13802e+07	2.33631e+07	0	0.0005604	High	3.42305	High	3.28681	High	3.08027	0
	GDLSTPDAVMGNPK	3	1	1	P68871		1401.67	1.92367e+07	2.49483e+07	2.41809e+07	0	0.0006446	High	3.32343	High	2.98556	High	3.30461	0
	VHLTPEEKSAVTAL	3	1	1	P68871	N-Term(Acetyl)	1536.83	4.06762e+06	5.79475e+06	6.17301e+06	0	0.0002155	High	3.29068	High	3.27049	High	3.12658	0
	FFESFGDLSTPD	3	1	1	P68871		1361.59	0	1.31242e+06	2.76781e+06	0	0.0009429	High	3.28381	High	2.4437	High	2.84471	0
	FGDLSTPDAVMGNPKVK	3	1	1	P68871		1775.9	7.86484e+06	7.79128e+06	8.14458e+06	0	0.0004425	High	3.18634	High	3.0785	High	2.95571	0
	FESFGDLSTPD	6	1	1	P68871		1214.52	2.24692e+07	2.16764e+07	23767078	0	0.000859	High	2.97107	High	2.56872	High	2.72851	0
	DGLAHLDNLKGTFA	3	1	1	P68871		1471.75	1.49056e+07	1.72253e+07	1.61465e+07	0	0.01841	High	2.96505	High	3.77882	High	3.75791	0
	FESFGDLSTPDAVMGNPKVKAH	3	1	1	P68871		2347.14	1.58602e+07	1.79437e+07	1.52719e+07	0	0.0002904	High	2.94284	High	2.95425	High	3.11834	0
	SDGLAHLDNLKGTFA	12	1	1	P68871		1558.79	4.31532e+07	100313752	83293232	0	6.859e-06	High	2.88373	High	3.23623	High	4.31355	0
	TPEEKSAVTAL	8	1	1	P68871		1145.6	6.29395e+07	5.1599e+07	4.68206e+07	0	0.003372	High	2.85217	High	2.7091	High	2.76781	0
	VDEVGGEALGR	3	1	1	P68871		1101.55	1.51225e+07	1.46583e+07	0	0	0.05068	High	2.33414	High	2.53801	High	1.96087	0
	AHLDNLKGTFA	3	1	1	P68871		1186.62	1.90699e+07	1.51469e+07	1.41717e+07	0.001	0.009574	High	3.15156	High	2.80012	High	3.45984	0
	WGKVNVDEV	3	1	1	P68871		1045.53	5.39315e+07	4.5189e+07	4.13895e+07	0.001	0.00465	High	3.13856	High	2.93824	High	3.15361	0
	GKEFTPPVQAA	3	1	1	P68871		1144.6	41517854	4.31168e+07	3.70338e+07	0.001	0.01251	High	2.98792	High	2.63419	High	3.04816	0
	SFGDLSTPDAVM	3	1	1	P68871		1239.55	3.25586e+06	4.86068e+06	3.67886e+06	0.001	0.1259	High	2.93088	High	2.44559	High	2.26254	0
	GKEFTPPVQA	3	1	1	P68871		1073.56	6.79118e+07	5.89332e+07	5.23531e+07	0.001	0.005523	High	2.34123	High	2.6019	High	2.55541	0
	DEVGGEALGRLLV	3	1	1	P68871		1327.72	0	6.44315e+06	8.38406e+06	0.002	0.009919	High	2.26055	High	1.77131	High	2.13151	0
P15104	Glutamine synthetase OS=Homo sapiens OX=9606 GN=GLUL PE=1 SV=4 - [GLNA_HUMAN]	3.49	1	2	2	6	2.17823e+07	1.22906e+07	1.16778e+07	9.1972	3.49	2	2	8.74788	3.49	2	2	7.64783	3.49
	Sequence	# PSMs	# Proteins	# Protein Groups	Protein Group Accessions	Modifications	MH+ [Da]	A5: Area	B5: Area	C5: Area	q-Value	PEP	A2	XCorr A2	B2	XCorr B2	C2	XCorr C2	# Missed Cleavages
	LNETGDEPFQYKN	3	1	1	P15104		1554.71	2.17823e+07	18627547	1.80419e+07	0	5.017e-06	High	5.193	High	4.8744	High	5.06434	0
	LNETGDEPFQYK	3	1	1	P15104		1440.66	0	5.95358e+06	5313761	0	9.094e-05	High	4.0042	High	3.87348	High	2.5835	0
P04083	Annexin A1 OS=Homo sapiens OX=9606 GN=ANXA1 PE=1 SV=2 - [ANXA1_HUMAN]	6.36	1	5	5	23	2.5032e+07	2.34236e+07	2.23872e+07	24.3937	6.36	5	7	25.7637	6.36	5	8	27.8187	6.36
	Sequence	# PSMs	# Proteins	# Protein Groups	Protein Group Accessions	Modifications	MH+ [Da]	A5: Area	B5: Area	C5: Area	q-Value	PEP	A2	XCorr A2	B2	XCorr B2	C2	XCorr C2	# Missed Cleavages
	FIENEEQEYVQTVK	4	1	1	P04083		1755.84	1.23801e+07	1.05671e+07	1.14868e+07	0	3.409e-06	High	5.04916	High	4.76513	High	4.61499	0
	IENEEQEYVQTVK	3	1	1	P04083		1608.77	3.70585e+07	35031373	3.19475e+07	0	0.005504	High	5.03538	High	5.47237	High	4.54637	0
	ENEEQEYVQTVK	3	1	1	P04083		1495.69	2.12075e+07	1.58256e+07	15837508	0	1.52e-07	High	4.13023	High	4.13791	High	4.24396	0
	NEEQEYVQTVK	3	1	1	P04083		1366.65	1.68299e+07	1.94138e+07	1.93766e+07	0	0.002906	High	2.7125	High	2.27681	High	2.646	0
	AMVSEFLK	10	1	1	P04083	N-Term(Acetyl)	966.495	0	1.03276e+07	7.60488e+06	0	0.003438	High	2.71085	High	2.47773	High	2.58856	0
P02814	Submaxillary gland androgen-regulated protein 3B OS=Homo sapiens OX=9606 GN=SMR3B PE=1 SV=2 - [SMR3B_HUMAN]	69.62	23	93	94	2060	6.77564e+09	7.84727e+09	7.22642e+09	1990.85	69.62	81	712	1897.27	69.62	80	712	1771.03	69.62
	Sequence	# PSMs	# Proteins	# Protein Groups	Protein Group Accessions	Modifications	MH+ [Da]	A5: Area	B5: Area	C5: Area	q-Value	PEP	A2	XCorr A2	B2	XCorr B2	C2	XCorr C2	# Missed Cleavages
	GPGFVPPPPPPPYGPG	34	1	1	P02814		1529.78	0	2.81677e+08	3.08847e+08	0	1.961e-05	High	4.97251	High	4.75724	High	4.79337	0
	GPYPPGPLAPPQPFGPG	32	1	1	P02814		1645.84	0	2.00825e+08	208412523	0	0.05182	High	4.74179	High	4.90056	High	4.16415	0
	APPQPFGPGFVPPPPPPPY	27	1	1	P02814		1956.01	0	1.24977e+08	1.64661e+08	0	7.214e-06	High	4.60235	High	4.4626	High	4.33736	0
	GPGFVPPPPPPPYGPGR	9	1	1	P02814		1685.88	18114502	6.00279e+07	3.95037e+07	0	5.499e-05	High	4.43889	High	2.99076	High	2.95006	0
	APYGPGIFPPPPPQP	20	1	1	P02814		1531.79	6.24276e+07	7.44708e+07	7.83329e+07	0	0.005833	High	4.42354	High	4.59477	High	4.38866	0
	IPPPPPAPYGPGIFPPPPPQ	11	1	1	P02814		2033.09	0	1.53497e+07	1.26978e+07	0	3.523e-05	High	4.39432	High	4.27101	High	4.67783	0
	GPGFVPPPPPPPY	72	1	1	P02814		1318.68	1462147312	2176182736	2384794464	0	5.941e-06	High	4.37508	High	3.78523	High	3.73147	0
	IPPPPPAPYGPGIFPPPPPQP	60	1	1	P02814		2130.14	0	6.46145e+08	920082385	0	2.6e-09	High	4.17753	High	4.85466	High	4.95055	0
	GPYPPGPLAPPQPFGPGF	7	1	1	P02814		1792.91	0	9.13619e+07	1.10107e+08	0	2.248e-05	High	4.162	High	4.1067	High	4.06309	0
	PGFVPPPPPPPYGPG	7	1	1	P02814		1472.76	0	8.98846e+06	1.07299e+07	0	4.567e-05	High	4.14367	High	3.88666	High	3.93974	0
	FVPPPPPPPYGPG	62	1	1	P02814		1318.68	583661630	1.25002e+09	1177279826	0	0.01318	High	4.14348	High	4.26	High	4.11689	0
	PPAPYGPGIFPPPPPQP	8	1	1	P02814		1725.9	0	6.81294e+06	5483156	0	0.01386	High	4.03659	High	4.15481	High	4.01805	0
	QPFGPGFVPPPPPPPYGPG	12	1	1	P02814		1901.96	0	1.26167e+07	1.60536e+07	0	3.104e-08	High	3.95291	High	3.44078	High	4.28523	0
	QPFGPGFVPPPPPPPY	27	1	1	P02814		1690.86	0	2.17488e+07	2.9399e+07	0	0.0006622	High	3.93681	High	3.94223	High	3.76281	0
	PGFVPPPPPPPY	25	1	1	P02814		1261.66	4.29559e+08	762440827	8.03238e+08	0	0.0005092	High	3.93566	High	3.65165	High	3.59036	0
	GPGRIPPPPPAPY	116	1	1	P02814		1315.72	9937118818	9483221274	7.07615e+09	0	0.001873	High	3.92985	High	3.62465	High	3.68451	0
	GPGRIPPPPPAPYGP	16	1	1	P02814		1469.79	3.48982e+07	20251210	2.6431e+07	0	0.0005153	High	3.91484	High	3.46504	High	3.48079	0
	PPPPPAPYGPGIFPPPPPQP	20	1	1	P02814		2017.06	0	5.58408e+07	6.4713e+07	0	0.0001296	High	3.90129	High	3.67558	High	3.69217	0
	IPPPPPAPYGPGIFPPPPP	4	1	1	P02814		1905.03	0	5.29509e+06	6.78209e+06	0	0.0001084	High	3.86254	High	3.6704	High	3.71518	0
	GPGFVPPPPPPPYGP	11	1	1	P02814		1472.76	3.35329e+06	8.98846e+06	5.8497e+06	0	0.02205	High	3.83303	High	3.8932	High	3.86352	0
	QPFGPGFVPPPPPPPYGPGR	9	1	1	P02814		2058.06	6.59818e+06	1.16376e+07	0	0	0.06486	High	3.65722	High	3.90267	High	2.9298	0
	GRIPPPPPAPY	20	1	1	P02814		1161.64	5.63166e+08	550075685	5.32811e+08	0	0.0004678	High	3.60275	High	3.3869	High	3.61779	0
	APPQPFGPGFVPPPPPPPYGPGR	27	1	1	P02814		2323.2	0	8.16133e+07	1.07628e+08	0	5.455e-06	High	3.57631	High	3.82759	High	4.19895	0
	FGPGFVPPPPPPPYGPG	6	1	1	P02814		1676.85	0	1.72782e+07	2.2217e+07	0	0.01933	High	3.55187	High	3.65107	High	2.98627	0
	GPGIFPPPPPQP	159	1	1	P02814		1200.64	6.66013e+09	8.9199e+09	9627939705	0	0.001861	High	3.51444	High	3.40089	High	3.20974	0
	VPPPPPPPYGPG	48	1	1	P02814		1171.61	8.24518e+07	9.26073e+07	101751986	0	0.02045	High	3.47741	High	3.5088	High	3.43871	0
	YPPGPLAPPQPFGPGF	38	1	1	P02814		1638.83	0	2.36188e+08	2.52738e+08	0	1.142e-05	High	3.471	High	3.71126	High	3.77326	0
	FVPPPPPPPY	341	1	1	P02814		1107.59	2.31549e+09	5138693316	4.97518e+09	0	0.003455	High	3.45337	High	3.22715	High	3.20288	0
	GPRGPYPPGPLAPPQPF	6	1	1	P02814		1744.92	0	7466960	8.66072e+06	0	0.0001877	High	3.45305	High	3.13346	High	3.36631	0
	APPQPFGPGFVPPPPPPPYGPG	15	1	1	P02814		2167.1	0	9.05212e+07	1.1446e+08	0	9.058e-08	High	3.38634	High	2.98845	High	4.24826	0
	GIFPPPPPQP	42	1	1	P02814		1046.56	1870522624	4305499168	4.45829e+09	0	0.001735	High	3.37477	High	3.03286	High	3.20277	0
	GFVPPPPPPPY	52	1	1	P02814		1164.61	1447405491	2.69237e+09	2760426852	0	0.0008468	High	3.37467	High	2.90613	High	3.0122	0
	YPPGPLAPPQPFGPG	29	1	1	P02814		1491.76	0	2.25327e+08	259404287	0	3.74e-05	High	3.30477	High	2.9139	High	2.97893	0
	GFVPPPPPPPYGPG	12	1	1	P02814		1375.7	44493849	78688503	0	0	0.0002253	High	3.27141	High	2.83579	High	2.68992	0
	FGPGFVPPPPPPPY	14	1	1	P02814		1465.75	0	5.81924e+07	6.39958e+07	0	0.002556	High	3.20461	High	3.16111	High	3.14648	0
	GPYPPGPLAPPQPF	43	1	1	P02814		1434.74	0	7.36082e+08	7.50676e+08	0	0.01989	High	3.09866	High	3.2585	High	3.07952	0
	PGRIPPPPPAPY	10	1	1	P02814		1258.69	4.47816e+08	3.43044e+08	404237960	0	0.04407	High	3.0917	High	3.28905	High	3.12675	0
	FGPGFVPPPPPPP	8	1	1	P02814		1302.69	8.46125e+06	12876450	1.29459e+07	0	0.07058	High	3.06639	High	3.09311	High	2.98097	0
	VPPPPPPPY	110	1	1	P02814		960.517	3.72968e+09	2704489172	2.85587e+09	0	0.003042	High	3.06529	High	2.92086	High	3.08772	0
	PFGPGFVPPPPPPPY	3	1	1	P02814		1562.8	0	2.30742e+06	3.89046e+06	0	0.0003159	High	3.00937	High	3.19719	High	3.25852	0
	PGRIPPPPPAP	20	1	1	P02814		1095.63	1.00007e+08	1.15467e+08	8.88031e+07	0	0.0009293	High	2.98816	High	3.01687	High	3.29584	0
	IPPPPPAPYGP	12	1	1	P02814		1102.59	1.96877e+07	3.07927e+07	3.21455e+07	0	0.0004466	High	2.97624	High	2.75558	High	2.87395	0
	RGPYPPGPLAPPQPF	6	1	1	P02814		1590.84	8.28881e+06	1.7619e+07	14675871	0	0.02532	High	2.9703	High	2.99891	High	2.8124	0
	YGPGIFPPPPPQP	16	1	1	P02814		1363.7	1.0228e+08	1.52491e+08	156171990	0	0.0005623	High	2.91626	High	2.87779	High	3.14083	0
	GPGIFPPPPPQ	23	1	1	P02814		1103.59	0	2.49234e+08	2.37642e+08	0	0.001624	High	2.90651	High	2.61668	High	2.99286	0
	PGIFPPPPPQP	34	1	1	P02814		1143.62	546933292	718509946	7.50071e+08	0	0.001446	High	2.89935	High	3.01135	High	3.10969	0
	LAPPQPFGPGF	15	1	1	P02814		1127.59	0	5.3459e+07	5.91841e+07	0	0.003363	High	2.84988	High	2.85328	High	2.90294	0
	IPPPPPAPYGPG	5	1	1	P02814		1159.62	0	1.61691e+07	19306402	0	0.0001222	High	2.84274	High	2.65902	High	2.96111	0
	GPYPPGPLAPPQP	9	1	1	P02814		1287.67	61356726	8.90443e+07	8.57152e+07	0	0.00154	High	2.5224	High	2.71606	High	2.72207	0
	GPYPPGPLAPPQPFGP	3	1	1	P02814		1588.82	0	4.98471e+06	4.05286e+06	0	0.05967	High	2.49948	High	2.97086	High	2.47342	0
	YPPGPLAPPQPF	25	1	1	P02814		1280.67	0	7.83666e+08	8.6703e+08	0	0.00252	High	2.44123	High	2.48441	High	2.71857	0
	GRIPPPPPAP	20	1	1	P02814		998.578	47489172	7.0339e+07	53308135	0.001	0.08639	High	3.30684	High	3.25373	High	2.93486	0
	PPPPPPPYGPG	12	1	1	P02814		1072.55	1.21551e+08	1.31722e+08	119811674	0.001	0.009861	High	3.04632	High	3.06999	High	3.11613	0
	PGIFPPPPPQ	12	1	1	P02814		1046.57	0	41685443	3.56613e+07	0.001	0.005149	High	3.04176	High	3.14076	High	3.19158	0
	GIFPPPPPQ	29	1	1	P02814		949.513	0	170822825	0	0.001	0.01187	High	2.94805	High	2.79966	High	3.19881	0
	GFVPPPPPPP	8	1	1	P02814		1001.55	159816168	203440539	224165086	0.001	0.07835	High	2.77906	High	2.88181	High	2.6646	0
	IFPPPPPQP	19	1	1	P02814		989.544	0	0	0	0.001	0.01076	High	2.51836	High	2.55002	High	2.16115	0
	GPLAPPQPFGPGF	10	1	1	P02814		1281.66	0	2.87583e+07	3.20335e+07	0.001	0.006062	High	2.35704	High	2.42233	High	2.14601	0
	GIFPPPPP	88	3	1	P02814		821.454	0	2.31014e+08	2.48631e+08	0.001	0.1108	High	2.27896	High	2.17965	High	2.12832	0
	FVPPPPPPPYGPGRIPPPPPAPY	9	1	1	P02814		2404.29	0	15299280	4.19519e+07	0.001	0.01308	High	2.26934	High	2.23387	High	2.2242	0
	IPPPPPAPY	44	1	1	P02814		948.517	277326682	3.06258e+08	3.43963e+08	0.001	0.1304	High	2.20463	High	2.43326	High	2.12965	0
	PPGPLAPPQPFGPGF	9	1	1	P02814		1475.77	0	6.19943e+06	6.91479e+06	0.002	0.1618	High	2.87952	High	2.66523	High	2.63803	0
	GPGIFPPPPP	3	1	1	P02814		975.525	0	0	325224704	0.002	0.01794	High	2.78431	High	2.64895	High	2.39895	0
	GPGRIPPPPPAP	19	1	1	P02814		1152.65	9.7384e+08	0	1.18006e+09	0.002	0.0119	High	2.64435	High	2.53339	High	2.6566	0
	VPPPPPPPYGPGRIPPPPPAPY	12	1	1	P02814		2257.22	0	7.68493e+07	67775446	0.002	0.0125	High	2.51225	High	1.99049	High	2.50189	0
	PGIFPPPPP	6	1	1	P02814		918.508	0	44198201	65679246	0.003	0.02765	High	2.66209	High	2.44052	High	2.3245	0
	YPPGPLAPPQPFGP	6	1	1	P02814		1434.74	0	7.45169e+06	0	0.003	0.03171	High	2.53604	High	2.47849	High	2.42677	0
	PPQPFGPGF	3	1	1	P02814		943.468	6.94541e+06	8.60421e+06	7.16156e+06	0.003	0.02841	High	2.5163	High	2.65393	High	2.7653	0
Q16378	Proline-rich protein 4 OS=Homo sapiens OX=9606 GN=PRR4 PE=1 SV=3 - [PROL4_HUMAN]	40.3	1	14	14	136	1.21291e+08	2.0343e+08	1.80171e+08	174.454	40.3	14	52	147.856	40.3	12	44	139.632	37.31
	Sequence	# PSMs	# Proteins	# Protein Groups	Protein Group Accessions	Modifications	MH+ [Da]	A5: Area	B5: Area	C5: Area	q-Value	PEP	A2	XCorr A2	B2	XCorr B2	C2	XCorr C2	# Missed Cleavages
	PPPEGLLPRPPGDSGNQDDGPQ	44	1	1	Q16378		2240.06	142762644	1.17102e+08	108479381	0	8.583e-06	High	4.76626	High	4.75624	High	5.35028	0
	RPPPEGLLPRPPGDSGNQDDGPQ	9	1	1	Q16378		2396.16	0	5.40333e+06	0	0	1.697e-05	High	4.21832	High	3.89547	High	3.71947	0
	HPPPPPFQNQQRPP	3	1	1	Q16378		1636.83	1.18939e+07	2.06826e+07	2.14698e+07	0	0.01386	High	4.04118	High	5.07848	High	4.9543	0
	HPPPPPFQNQQ	24	1	1	Q16378		1286.63	102165404	190583688	1.74715e+08	0	0.02199	High	3.6683	High	3.75887	High	3.53394	0
	HPPPPPFQNQ	19	1	1	Q16378		1158.57	118945724	302604252	257317952	0	0.002928	High	3.25366	High	3.21521	High	3.4371	0
	PPPEGLLPRPPGDSGNQ	7	1	1	Q16378		1727.87	1.21295e+07	1.06703e+07	0	0	0.05193	High	3.12347	High	3.15367	High	2.95469	0
	SLPRFPSVSL	5	1	1	Q16378		1102.63	3.07036e+07	4.39862e+07	4.60084e+07	0	0.06019	High	2.79399	High	2.70291	High	2.60685	0
	PPPEGLLPRPP	12	1	1	Q16378		1169.67	2.90311e+07	27201603	27339018	0	0.04681	High	2.78268	High	2.80469	High	2.72151	0
	SLPRFPSVSLQ	3	1	1	Q16378		1230.68	14936727	1.67803e+07	1.58737e+07	0	0.003375	High	2.509	High	1.53692	High	2.39867	0
	SLPRFPSVSLQEA	3	1	1	Q16378		1430.77	0	6.70884e+06	3.80771e+06	0	0.06221	High	2.06467	High	2.61896	High	2.50407	0
P15515	Histatin-1 OS=Homo sapiens OX=9606 GN=HTN1 PE=1 SV=2 - [HIS1_HUMAN]	35.09	1	12	12	53	4.49353e+07	5.32727e+07	5.7173e+07	65.0602	35.09	9	19	59.0128	35.09	8	17	56.7318	35.09
	Sequence	# PSMs	# Proteins	# Protein Groups	Protein Group Accessions	Modifications	MH+ [Da]	A5: Area	B5: Area	C5: Area	q-Value	PEP	A2	XCorr A2	B2	XCorr B2	C2	XCorr C2	# Missed Cleavages
	YGDYGSNYLYDN	15	1	1	P15515		1443.57	7.53291e+07	1.0005e+08	97042688	0	0.0001078	High	4.70532	High	4.55802	High	4.67618	0
	REFPFYGDYGSNY	3	1	1	P15515		1614.68	5.71554e+06	6.78263e+06	6.98886e+06	0	1.652e-06	High	4.6069	High	4.47027	High	4.52601	0
	GDYGSNYLYDN	9	1	1	P15515		1280.51	3.84511e+07	4.74412e+07	59996210	0	0.0002342	High	4.13407	High	3.70154	High	4.00919	0
	EFPFYGDYGSN	10	1	1	P15515		1295.52	0	0	1.11266e+07	0	0.0005302	High	3.61845	High	3.23009	High	3.44173	0
	YGDYGSNYL	5	1	1	P15515		1051.43	1.03452e+07	1.23272e+07	1.44801e+07	0.001	0.1279	High	2.97468	High	2.70225	High	2.92767	0
	HSHREFPFY	3	1	1	P15515		1219.56	7.4158e+06	8.62613e+06	9.59236e+06	0.002	0.1732	High	1.80987	High	1.86752	High	1.82206	0
P06454	Prothymosin alpha OS=Homo sapiens OX=9606 GN=PTMA PE=1 SV=2 - [PTMA_HUMAN]	12.61	1	1	1	3	17666977	1.5239e+07	13483575	4.56952	12.61	1	1	2.73033	12.61	1	1	4.25998	12.61
	Sequence	# PSMs	# Proteins	# Protein Groups	Protein Group Accessions	Modifications	MH+ [Da]	A5: Area	B5: Area	C5: Area	q-Value	PEP	A2	XCorr A2	B2	XCorr B2	C2	XCorr C2	# Missed Cleavages
	SDAAVDTSSEITTK	3	1	1	P06454	N-Term(Acetyl)	1466.69	17666977	1.5239e+07	13483575	0	1.054e-05	High	4.56952	High	2.73033	High	4.25998	0
Q9UBC9	Small proline-rich protein 3 OS=Homo sapiens OX=9606 GN=SPRR3 PE=1 SV=2 - [SPRR3_HUMAN]	49.7	1	51	51	231	702977677	5.21068e+08	3.92857e+08	238.063	46.75	43	80	233.713	49.7	43	84	199.02	46.75
	Sequence	# PSMs	# Proteins	# Protein Groups	Protein Group Accessions	Modifications	MH+ [Da]	A5: Area	B5: Area	C5: Area	q-Value	PEP	A2	XCorr A2	B2	XCorr B2	C2	XCorr C2	# Missed Cleavages
	IKFPEPGAIKVPE	11	1	1	Q9UBC9		1424.81	4.79124e+07	68936052	6.96711e+07	0	4.303e-08	High	4.56428	High	4.06852	High	4.93191	0
	KVPEPGSIKVPD	13	1	1	Q9UBC9		1265.71	1.73898e+08	1.48369e+08	1.29931e+08	0	0.0001588	High	4.31229	High	3.94614	High	4.26555	0
	YTKVPEPGSIKVPD	3	1	1	Q9UBC9		1529.82	5.27023e+07	3.52525e+07	3.59597e+07	0	1.987e-08	High	4.24791	High	3.65686	High	4.54822	0
	TKVPEPGSIKVPD	3	1	1	Q9UBC9		1366.76	3.74551e+07	2.79703e+07	2.6607e+07	0	0.0108	High	4.08639	High	4.77809	High	4.32277	0
	KQTFTPPPQLQQQ	3	1	1	Q9UBC9		1540.81	2.0328e+07	17337822	14520139	0	7.018e-07	High	3.83115	High	3.92664	High	4.47943	0
	KVPEPGSIKVPDQGF	6	1	1	Q9UBC9		1597.86	1.77152e+07	1.01559e+07	1.08546e+07	0	1.018e-05	High	3.66771	High	3.35179	High	2.73466	0
	FPEPGAIKVPEQGYT	3	1	1	Q9UBC9		1632.83	6.83197e+06	6.96851e+06	6.04426e+06	0	0.008491	High	3.6227	High	3.84481	High	3.74333	0
	QTFTPPPQLQQQ	8	1	1	Q9UBC9		1412.72	1.06968e+07	9.85636e+06	1.49974e+07	0	0.000181	High	3.61202	High	3.73834	High	3.83197	0
	QVKQPSQPPPQEIF	3	1	1	Q9UBC9		1622.85	1.07687e+08	9.22472e+07	9.05768e+07	0	6.997e-06	High	3.55817	High	3.34978	High	3.6426	0
	KVPEPGSIKVPDQ	4	1	1	Q9UBC9		1393.77	20249800	1.57533e+07	1.47262e+07	0	0.0005779	High	3.49076	High	3.57994	High	3.75552	0
	VPEPGSIKVPDQGFIK	6	1	1	Q9UBC9		1710.94	1.14019e+07	2.31813e+07	2.09548e+07	0	5.362e-05	High	3.47044	High	3.3959	High	3.24686	0
	VKQPSQPPPQEIF	7	1	1	Q9UBC9		1494.79	1.70956e+09	1233041853	8.80798e+08	0	0.001656	High	3.46788	High	3.1867	High	2.98311	0
	TFTPPPQLQQQ	10	1	1	Q9UBC9		1284.66	0	0	1.37309e+07	0	0.0008205	High	3.23972	High	3.07792	High	3.13907	0
	FTPPPQLQQQ	4	1	1	Q9UBC9		1183.61	6.15235e+06	6.02948e+06	6.73052e+06	0	0.0641	High	3.21682	High	3.42598	High	3.28695	0
	KVPEPGSI	9	1	1	Q9UBC9		826.466	2.49041e+07	3.88992e+07	1.40253e+07	0	0.05034	High	3.03215	High	2.75752	High	2.79905	0
	TFTPPPQLQ	9	1	1	Q9UBC9		1028.54	5.77244e+06	5.23254e+06	0	0	0.001783	High	3.01859	High	3.01607	High	2.89519	0
	QGFIKFPEPG	21	1	1	Q9UBC9		1119.58	2.25474e+08	181794083	1.67843e+08	0	0.0402	High	2.96314	High	2.77334	High	2.26283	0
	KQPSQPPPQEIF	9	1	1	Q9UBC9		1395.73	1.34101e+08	1.27328e+08	118184469	0	0.001283	High	2.9281	High	3.31227	High	3.31639	0
	VKQPSQPPPQEIFVPT	11	1	1	Q9UBC9		1791.97	95886783	78469617	80594976	0	0.001073	High	2.67943	High	2.57579	High	2.62089	0
	QPSQPPPQEIFVPTTK	5	1	1	Q9UBC9		1793.95	11468905	7.43386e+06	9.04481e+06	0	0.003098	High	2.31758	High	2.6178	High	2.9201	0
	DQGFIKFPEPG	3	1	1	Q9UBC9		1234.61	1.32368e+07	1.26149e+07	1.34327e+07	0.001	0.003878	High	3.35077	High	2.74985	High	2.65513	0
	AIKVPEQGY	6	1	1	Q9UBC9		1004.54	148382310	121422061	106639570	0.001	0.004091	High	2.93365	High	2.83953	High	2.84775	0
	AIKVPEQGYT	6	1	1	Q9UBC9		1105.59	121104273	103249342	1.01144e+08	0.001	0.003808	High	2.92672	High	2.38527	High	2.64427	0
	QGYTKVPVPGYT	3	1	1	Q9UBC9		1309.68	6.01728e+07	42920651	4.54552e+07	0.001	0.007407	High	2.81754	High	2.5106	High	3.00039	0
	FTPPPQLQ	3	1	1	Q9UBC9		927.492	3.9725e+06	2.3755e+06	3.84676e+06	0.001	0.01373	High	2.65268	High	2.55022	High	2.67932	0
	YTKVPVPGYT	3	1	1	Q9UBC9		1124.6	1.35983e+07	1.40377e+07	9.6683e+06	0.001	0.09265	High	2.59478	High	2.31314	High	2.70144	0
	KQPSQPPPQEIFVPT	5	1	1	Q9UBC9		1692.89	0	10570264	16311698	0.001	0.014	High	2.25363	High	2.64331	High	2.30901	0
	EPGSIKVPDQGF	3	1	1	Q9UBC9		1273.64	6.60102e+06	4881897	4.47635e+06	0.002	0.1821	High	1.99149	High	2.21273	High	1.80308	0
	TKVPVPGYT	5	1	1	Q9UBC9		961.535	3.86612e+07	2.99639e+07	26670318	0.003	0.02241	High	2.69612	High	2.77313	High	2.56955	0
	GFIKFPEPG	5	1	1	Q9UBC9		991.524	2.76227e+07	2.69485e+07	2.44604e+07	0.003	0.2044	High	2.62537	High	1.84673	High	2.05886	0
	IKVPEQGYT	3	1	1	Q9UBC9		1034.55	1.17567e+07	1.04653e+07	8.88259e+06	0.003	0.2007	High	2.55102	High	2.16646	High	2.14986	0
P60709	Actin, cytoplasmic 1 OS=Homo sapiens OX=9606 GN=ACTB PE=1 SV=1 - [ACTB_HUMAN]	42.4	12	32	32	81	8.77952e+07	5.90331e+07	8.43709e+07	84.9774	38.4	24	29	74.9213	29.87	21	26	74.7896	32.53
	Sequence	# PSMs	# Proteins	# Protein Groups	Protein Group Accessions	Modifications	MH+ [Da]	A5: Area	B5: Area	C5: Area	q-Value	PEP	A2	XCorr A2	B2	XCorr B2	C2	XCorr C2	# Missed Cleavages
	FYNELRVAPEEHPV	7	3	1	P60709		1699.84	1.32499e+07	1.04315e+07	9.56733e+06	0	9.126e-07	High	4.51397	High	3.6737	High	4.4118	0
	LLTEAPLNPKAN	3	10	1	P60709		1280.72	1.46212e+07	1.37926e+07	1.15591e+07	0	1.929e-05	High	4.16133	High	3.9175	High	4.39921	0
	ISKQEYDESGPSIV	3	7	1	P60709		1551.75	1.35308e+07	7.83581e+06	7.59746e+06	0	1.005e-05	High	3.87876	High	3.6545	High	4.25727	0
	GFAGDDAPRAVFPS	8	10	1	P60709		1406.67	4.01233e+07	3.85079e+07	38467334	0	0.0002371	High	3.65691	High	3.47711	High	3.23214	0
	VAPEEHPVLLTEAPLNPKAN	3	2	1	P60709		2139.14	8.1525e+06	5.30452e+06	5.97913e+06	0	1.21e-06	High	3.42104	High	2.91231	High	4.12863	0
	VAPEEHPVLLTEAPLNPK	4	2	1	P60709		1954.06	3.88141e+07	3.48282e+07	3.46868e+07	0	0.0005503	High	3.31513	High	4.36884	High	3.85487	0
	FAGDDAPRAVFPS	4	10	1	P60709		1349.65	1.09034e+07	1.02884e+07	1.06966e+07	0	0.002426	High	2.98397	High	2.7856	High	2.88511	0
	TVPIYEGYALPH	3	2	1	P60709		1359.69	5.1917e+06	4.81695e+06	3.69264e+06	0	0.05005	High	2.75578	High	2.17599	High	1.99428	0
	LLTEAPLNPK	6	11	1	P60709		1095.64	5.16827e+07	4.28252e+07	3.79955e+07	0	0.0007587	High	2.71004	High	2.87362	High	3.01216	0
	GQKDSYVGDEAQSKRGIL	3	6	1	P60709		1950.98	31972577	2.83226e+07	2.72148e+07	0.001	0.0093	High	3.08613	High	2.55218	High	2.91316	0
	NELRVAPEEHPV	3	3	1	P60709		1389.71	4.57822e+07	3.87475e+07	3.99516e+07	0.001	0.01127	High	2.97278	High	2.85592	High	2.9717	0
	AGDDAPRAVFPS	3	10	1	P60709		1202.58	3.66213e+07	3.01878e+07	2.77331e+07	0.001	0.1327	High	2.46511	High	2.02255	High	2.24035	0
	VAPEEHPVLL	3	3	1	P60709		1103.61	165920735	9.55265e+07	166691164	0.001	0.0103	High	2.01703	High	1.81851	High	2.18728	0
	VGMGQKDSYVGDEAQSKRGIL	3	6	1	P60709		2238.12	8.0814e+06	8.05187e+06	6.97341e+06	0.002	0.1451	High	2.62049	High	2.40051	High	2.77952	0
	VAPEEHPVLLTEAPLNPKANREK	3	2	1	P60709		2552.38	1.0644e+07	9.11899e+06	2.72286e+06	0.002	0.1422	High	2.18925	High	2.17351	High	2.22529	0
Q8TAX7	Mucin-7 OS=Homo sapiens OX=9606 GN=MUC7 PE=1 SV=2 - [MUC7_HUMAN]	21.22	2	23	23	97	1.77198e+08	2.30458e+08	155510911	87.1923	16.45	16	31	87.9954	16.98	20	39	66.1506	19.63
	Sequence	# PSMs	# Proteins	# Protein Groups	Protein Group Accessions	Modifications	MH+ [Da]	A5: Area	B5: Area	C5: Area	q-Value	PEP	A2	XCorr A2	B2	XCorr B2	C2	XCorr C2	# Missed Cleavages
	PKLPPSPNNPPKFPNPH	9	1	1	Q8TAX7		1878	2.06956e+07	35469584	32536831	0	0.0004556	High	4.37031	High	3.30875	High	3.16335	0
	SPNNPPKFPNPH	5	1	1	Q8TAX7		1345.67	1.67688e+07	17837382	18673442	0	0.0003285	High	3.94634	High	4.04252	High	3.6399	0
	SHFELPHYPGL	3	1	1	Q8TAX7		1296.63	4.06527e+06	6.27835e+06	3412830	0	0.04238	High	3.61023	High	3.32621	High	3.24476	0
	LPPSPNNPPKFPN	6	1	1	Q8TAX7		1418.74	6.20045e+07	5.04014e+07	4.7539e+07	0	3.838e-05	High	3.55679	High	3.35332	High	3.62905	0
	SHFELPHYPG	4	1	1	Q8TAX7		1183.55	2.20068e+08	133913849	131019024	0	0.07032	High	3.09103	High	3.22262	High	3.32875	0
	TTQIPSVTFPS	3	1	1	Q8TAX7		1177.61	0	2.83363e+06	3.20384e+06	0	0.001052	High	2.90177	High	2.70512	High	2.89814	0
	SHFELPHYPGLL	6	1	1	Q8TAX7		1409.72	2.41444e+06	0	9.95462e+06	0	0.04366	High	2.7478	High	2.80205	High	2.68999	0
	LPPSPNNPPKFP	9	1	1	Q8TAX7		1304.7	7.30418e+07	63141652	58328204	0	0.000975	High	2.33679	High	2.31042	High	2.50039	0
	YMKNLLNRIIDD	3	1	1	Q8TAX7	M2(Oxidation)	1523.79	4.68022e+06	5.37605e+06	1.11978e+07	0.001	0.009955	High	2.93738	High	3.04746	High	2.9957	0
	FELPHYPG	11	1	1	Q8TAX7		959.462	1.4778e+08	1.50779e+08	1.4423e+08	0.002	0.167	High	2.44241	High	2.36482	High	2.214	0
	LPHYPGLL	3	1	1	Q8TAX7		909.518	7.49395e+06	7.24458e+06	7.37994e+06	0.002	0.1375	High	2.35965	High	2.19656	High	2.35148	0
	HFELPHYPG	3	1	1	Q8TAX7		1096.52	1.63746e+08	249110719	1.91283e+08	0.003	0.01639	High	2.89332	High	2.47951	High	2.0918	0
P0DTE7	Alpha-amylase 1B OS=Homo sapiens OX=9606 GN=AMY1B PE=1 SV=1 - [AMY1B_HUMAN]	16.24	3	20	20	43	1.31439e+08	7.28612e+07	5.25829e+07	60.1002	11.35	17	20	38.4784	13.89	11	12	33.8775	11.35
	Sequence	# PSMs	# Proteins	# Protein Groups	Protein Group Accessions	Modifications	MH+ [Da]	A5: Area	B5: Area	C5: Area	q-Value	PEP	A2	XCorr A2	B2	XCorr B2	C2	XCorr C2	# Missed Cleavages
	DWVGPPNDNGVTKEVT	4	1	1	P0DTE7		1727.82	9.44804e+06	7.84616e+06	6.93553e+06	0	2.963e-05	High	4.03979	High	3.446	High	3.92723	0
	PFIAIHAESKL	3	3	1	P0DTE7		1225.69	280089092	1.53958e+08	9.49465e+07	0	3.457e-09	High	3.92356	High	3.94417	High	4.36008	0
	WVGPPNDNGVTKE	6	1	1	P0DTE7		1412.68	4.46503e+07	4.4843e+07	4.31493e+07	0	0.0254	High	3.72029	High	4.05156	High	3.9168	0
	LGGEPIKSSDYF	3	3	1	P0DTE7		1312.64	10164451	9.34975e+06	1.00647e+07	0	0.0276	High	3.28178	High	3.38698	High	2.81091	0
	IDLGGEPIKS	3	3	1	P0DTE7		1028.56	5.86009e+06	5.51137e+06	5.66701e+06	0	0.06088	High	2.95747	High	3.48014	High	3.05527	0
	AEDPFIAIHAESKL	4	3	1	P0DTE7		1540.8	1.35736e+07	1.97827e+07	1.26858e+07	0.001	0.08901	High	3.10111	High	2.06794	High	2.58183	0
	GEPIKSSDYF	3	3	1	P0DTE7		1142.53	16063075	1.05822e+07	9.30276e+06	0.001	0.1163	High	2.24384	High	2.77942	High	2.3418	0
Q09666	Neuroblast differentiation-associated protein AHNAK OS=Homo sapiens OX=9606 GN=AHNAK PE=1 SV=2 - [AHNK_HUMAN]	2.8	1	2	2	11	6.67664e+06	7.96016e+06	7.18831e+06	12.7254	2.8	2	7	3.63144	1.87	1	2	3.77962	1.87
	Sequence	# PSMs	# Proteins	# Protein Groups	Protein Group Accessions	Modifications	MH+ [Da]	A5: Area	B5: Area	C5: Area	q-Value	PEP	A2	XCorr A2	B2	XCorr B2	C2	XCorr C2	# Missed Cleavages
	VDVNLPKADLD	10	1	1	Q09666		1198.63	8.53555e+06	7.96016e+06	7.18831e+06	0	0.0005105	High	3.75264	High	3.63144	High	3.77962	0
P02768	Albumin OS=Homo sapiens OX=9606 GN=ALB PE=1 SV=2 - [ALBU_HUMAN]	1.97	1	2	2	11	1.65381e+07	1.52145e+07	2.02778e+07	10.7491	1.97	2	3	13.2558	1.97	2	4	12.3053	1.97
	Sequence	# PSMs	# Proteins	# Protein Groups	Protein Group Accessions	Modifications	MH+ [Da]	A5: Area	B5: Area	C5: Area	q-Value	PEP	A2	XCorr A2	B2	XCorr B2	C2	XCorr C2	# Missed Cleavages
	GEYKFQNALLVR	8	1	1	P02768	N-Term(Acetyl)	1479.79	14443537	1.37093e+07	23544601	0	0.002675	High	3.69778	High	3.59059	High	3.25199	0
	GEYKFQNAL	3	1	1	P02768		1069.53	1.86326e+07	16719654	1.70109e+07	0.001	0.1178	High	3.51245	High	3.23217	High	3.02389	0
O95104	SR-related and CTD-associated factor 4 OS=Homo sapiens OX=9606 GN=SCAF4 PE=1 SV=3 - [SCAF4_HUMAN]	1.05	13	1	2	31	1.27281e+08	66256821	5.72101e+07	30.0518	1.05	1	9	33.0884	1.05	1	10	38.1556	1.05
	Sequence	# PSMs	# Proteins	# Protein Groups	Protein Group Accessions	Modifications	MH+ [Da]	A5: Area	B5: Area	C5: Area	q-Value	PEP	A2	XCorr A2	B2	XCorr B2	C2	XCorr C2	# Missed Cleavages
	FGPGVPPPPPPP	30	1	1	O95104		1155.62	1.27281e+08	66256821	5.72101e+07	0	0.0002347	High	3.51794	High	3.62094	High	3.5942	0
Q96DA0	Pancreatic adenocarcinoma up-regulated factor OS=Homo sapiens OX=9606 GN=ZG16B PE=1 SV=4 - [PAUF_HUMAN]	30.81	1	5	5	14	1.47587e+07	1.21593e+07	1.12649e+07	11.9708	26.74	4	4	16.924	30.81	5	6	12.1878	25.58
	Sequence	# PSMs	# Proteins	# Protein Groups	Protein Group Accessions	Modifications	MH+ [Da]	A5: Area	B5: Area	C5: Area	q-Value	PEP	A2	XCorr A2	B2	XCorr B2	C2	XCorr C2	# Missed Cleavages
	GPGGGKYFSTTEDY	3	1	1	Q96DA0		1478.64	1.01879e+07	8.7503e+06	8.50537e+06	0	0.006854	High	3.40781	High	3.94919	High	3.84035	0
	FEWNYPLEEPT	4	1	1	Q96DA0		1424.64	0	3.18282e+06	2.68737e+06	0	0.003236	High	2.8857	High	3.0185	High	2.58886	0
	KLGALGGNTQEV	3	1	1	Q96DA0		1186.64	2.75533e+07	2.17707e+07	21708000	0	6.538e-05	High	2.63879	High	2.98882	High	3.09723	0
Q6MZM9	Proline-rich protein 27 OS=Homo sapiens OX=9606 GN=PRR27 PE=2 SV=1 - [PRR27_HUMAN]	23.29	1	9	9	41	9.24566e+07	9.17012e+07	8.69276e+07	28.8253	23.29	8	11	45.3949	22.83	7	16	44.9582	17.81
	Sequence	# PSMs	# Proteins	# Protein Groups	Protein Group Accessions	Modifications	MH+ [Da]	A5: Area	B5: Area	C5: Area	q-Value	PEP	A2	XCorr A2	B2	XCorr B2	C2	XCorr C2	# Missed Cleavages
	IGEDDNDDGHPLHPSLNIPY	5	1	1	Q6MZM9		2218	4.70241e+07	4.90275e+07	4.1195e+07	0	0.0001474	High	3.39447	High	3.13976	High	3.43812	0
	FIGEDDNDDGHPLHPS	7	1	1	Q6MZM9		1764.74	1.83757e+08	1.54925e+08	1.53615e+08	0	9.224e-05	High	2.69518	High	2.43917	High	3.1068	0
	AAPAAPPIAAEPA	3	1	1	Q6MZM9		1146.61	2.84545e+07	30104346	2.48872e+07	0	0.002235	High	2.591	High	2.46647	High	2.56278	0
	KRRFPFIGEDDNDDGHPLHPS	4	1	1	Q6MZM9		2449.16	2.45584e+07	1.70748e+07	1.4391e+07	0.001	0.07962	High	3.4282	High	3.79636	High	3.71155	0
P54108	Cysteine-rich secretory protein 3 OS=Homo sapiens OX=9606 GN=CRISP3 PE=1 SV=1 - [CRIS3_HUMAN]	4.9	1	2	2	12	2.59148e+07	2.1745e+07	2.76145e+07	10.3392	4.9	2	4	9.18513	4.9	2	4	10.2238	4.9
	Sequence	# PSMs	# Proteins	# Protein Groups	Protein Group Accessions	Modifications	MH+ [Da]	A5: Area	B5: Area	C5: Area	q-Value	PEP	A2	XCorr A2	B2	XCorr B2	C2	XCorr C2	# Missed Cleavages
	NEDKDPAFTAL	6	1	1	P54108		1220.58	2.68793e+07	1.38562e+07	1.80406e+07	0	0.01915	High	3.3542	High	3.8179	High	2.9263	0
	NEDKDPAFTALL	6	1	1	P54108		1333.66	24950223	2.96339e+07	3.71883e+07	0	0.02944	High	2.12106	High	2.72888	High	2.57437	0
P01857	Immunoglobulin heavy constant gamma 1 OS=Homo sapiens OX=9606 GN=IGHG1 PE=1 SV=2 - [IGHG1_HUMAN]	8.77	5	3	3	5	7.3551e+06	6.85857e+06	8.29007e+06	6.92324	5.01	2	2	6.3694	6.02	2	2	3.16886	2.26
	Sequence	# PSMs	# Proteins	# Protein Groups	Protein Group Accessions	Modifications	MH+ [Da]	A5: Area	B5: Area	C5: Area	q-Value	PEP	A2	XCorr A2	B2	XCorr B2	C2	XCorr C2	# Missed Cleavages
	WYVDGVEVH	3	5	1	P01857		1103.52	9.78559e+06	9.10761e+06	8.29007e+06	0	0.0007382	High	3.33925	High	3.19056	High	3.16886	0
P16403	Histone H1.2 OS=Homo sapiens OX=9606 GN=H1-2 PE=1 SV=2 - [H12_HUMAN]	22.54	4	6	9	26	4.88588e+07	4.61849e+07	3.83268e+07	25.8329	22.54	9	9	25.7882	22.54	8	9	25.591	22.07
	Sequence	# PSMs	# Proteins	# Protein Groups	Protein Group Accessions	Modifications	MH+ [Da]	A5: Area	B5: Area	C5: Area	q-Value	PEP	A2	XCorr A2	B2	XCorr B2	C2	XCorr C2	# Missed Cleavages
	KKALAAAGYDVEKNNSRIKLGLK	10	4	1	P16403		2487.44	2.30614e+07	25629731	2.26232e+07	0	0.05709	High	3.2841	High	3.62116	High	4.28301	0
	ASGPPVSELITKA	4	3	1	P16403		1269.7	4.27177e+06	0	0	0	0.001944	High	3.15913	High	2.66151	High	2.87188	0
	ASGPPVSELITK	3	3	1	P16403		1198.67	3.79446e+07	3.88705e+07	4.22198e+07	0	0.003258	High	3.15218	High	2.95449	High	3.31521	0
	SGPPVSELITK	3	3	1	P16403		1127.63	57396894	5.47263e+07	4.61955e+07	0	0.04089	High	3.04482	High	3.47261	High	3.06792	0
P50552	Vasodilator-stimulated phosphoprotein OS=Homo sapiens OX=9606 GN=VASP PE=1 SV=3 - [VASP_HUMAN]	3.68	1	1	1	6	6.40295e+07	5.89248e+07	5.29119e+07	6.26002	3.68	1	2	6.18158	3.68	1	2	6.32274	3.68
	Sequence	# PSMs	# Proteins	# Protein Groups	Protein Group Accessions	Modifications	MH+ [Da]	A5: Area	B5: Area	C5: Area	q-Value	PEP	A2	XCorr A2	B2	XCorr B2	C2	XCorr C2	# Missed Cleavages
	GPPAPPAGGPPPPP	6	1	1	P50552		1205.63	6.40295e+07	5.89248e+07	5.29119e+07	0	0.001824	High	3.2816	High	3.10034	High	3.25284	0
Q01469	Fatty acid-binding protein 5 OS=Homo sapiens OX=9606 GN=FABP5 PE=1 SV=3 - [FABP5_HUMAN]	7.41	1	1	1	4	5.23933e+06	4.8387e+06	3.68993e+06	6.07908	7.41	1	2	3.49517	7.41	1	1	3.36554	7.41
	Sequence	# PSMs	# Proteins	# Protein Groups	Protein Group Accessions	Modifications	MH+ [Da]	A5: Area	B5: Area	C5: Area	q-Value	PEP	A2	XCorr A2	B2	XCorr B2	C2	XCorr C2	# Missed Cleavages
	ATVQQLEGRW	4	1	1	Q01469	N-Term(Acetyl)	1229.63	5.23933e+06	4.8387e+06	3.68993e+06	0	0.02934	High	3.25115	High	3.49517	High	3.36554	0
P02042	Hemoglobin subunit delta OS=Homo sapiens OX=9606 GN=HBD PE=1 SV=2 - [HBD_HUMAN]	45.58	4	1	27	715	2.70101e+09	3.26322e+09	2.94858e+09	707.877	45.58	24	246	705.143	45.58	23	242	670.564	45.58
	Sequence	# PSMs	# Proteins	# Protein Groups	Protein Group Accessions	Modifications	MH+ [Da]	A5: Area	B5: Area	C5: Area	q-Value	PEP	A2	XCorr A2	B2	XCorr B2	C2	XCorr C2	# Missed Cleavages
	AVGGEALGRL	4	1	1	P02042		942.536	48698668	4.1294e+07	3.5874e+07	0	0.001289	High	3.1914	High	2.85737	High	3.00032	0
P01037	Cystatin-SN OS=Homo sapiens OX=9606 GN=CST1 PE=1 SV=3 - [CYTN_HUMAN]	22.7	1	4	7	31	4.35215e+07	4.18603e+07	3.96392e+07	31.953	22.7	7	11	30.2795	22.7	6	11	27.1554	21.99
	Sequence	# PSMs	# Proteins	# Protein Groups	Protein Group Accessions	Modifications	MH+ [Da]	A5: Area	B5: Area	C5: Area	q-Value	PEP	A2	XCorr A2	B2	XCorr B2	C2	XCorr C2	# Missed Cleavages
	EEDRIIPGGIYNADL	6	1	1	P01037		1674.83	1.41223e+07	2.14996e+07	2.68661e+07	0	0.001492	High	3.07718	High	2.91096	High	3.00739	0
	DRIIPGGIYNADL	5	1	1	P01037		1416.75	6.58392e+06	1.0134e+07	6.5829e+06	0	1.759e-06	High	3.06885	High	3.69747	High	3.74125	0
P04406	Glyceraldehyde-3-phosphate dehydrogenase OS=Homo sapiens OX=9606 GN=GAPDH PE=1 SV=3 - [G3P_HUMAN]	7.46	1	2	2	6	6.58774e+06	5.67892e+06	4.87543e+06	5.23491	7.46	2	2	5.50583	7.46	2	2	5.18013	7.46
	Sequence	# PSMs	# Proteins	# Protein Groups	Protein Group Accessions	Modifications	MH+ [Da]	A5: Area	B5: Area	C5: Area	q-Value	PEP	A2	XCorr A2	B2	XCorr B2	C2	XCorr C2	# Missed Cleavages
	YDNEFGYSNRVVDL	3	1	1	P04406		1690.77	6.75674e+06	5.4442e+06	5.39931e+06	0	0.002578	High	3.04826	High	3.52359	High	3.16711	0
	QASEGPLKGIL	3	1	1	P04406		1112.63	6.41875e+06	5.91365e+06	4.35155e+06	0.001	0.1231	High	2.18665	High	1.98224	High	2.01303	0
P06702	Protein S100-A9 OS=Homo sapiens OX=9606 GN=S100A9 PE=1 SV=1 - [S10A9_HUMAN]	50.88	1	5	5	11	1.0709e+07	9.85762e+06	1.51889e+07	10.0096	25.44	3	3	5.0003	29.82	3	3	11.502	50.88
	Sequence	# PSMs	# Proteins	# Protein Groups	Protein Group Accessions	Modifications	MH+ [Da]	A5: Area	B5: Area	C5: Area	q-Value	PEP	A2	XCorr A2	B2	XCorr B2	C2	XCorr C2	# Missed Cleavages
	DTNADKQLSFEEF	4	1	1	P06702		1543.69	1.29071e+07	1.28094e+07	1.13499e+07	0	0.0003102	High	2.96374	High	2.91175	High	2.80402	0
Q9BPY8	Homeodomain-only protein OS=Homo sapiens OX=9606 GN=HOPX PE=1 SV=1 - [HOP_HUMAN]	21.92	1	1	1	3	0	4.93694e+06	3167967	2.86609	21.92	1	1	3.04146	21.92	1	1	2.85647	21.92
	Sequence	# PSMs	# Proteins	# Protein Groups	Protein Group Accessions	Modifications	MH+ [Da]	A5: Area	B5: Area	C5: Area	q-Value	PEP	A2	XCorr A2	B2	XCorr B2	C2	XCorr C2	# Missed Cleavages
	SAETASGPTEDQVEIL	3	1	1	Q9BPY8	N-Term(Acetyl)	1688.78	0	4.93694e+06	3167967	0	0.002559	High	2.86609	High	3.04146	High	2.85647	0
P04080	Cystatin-B OS=Homo sapiens OX=9606 GN=CSTB PE=1 SV=2 - [CYTB_HUMAN]	11.22	1	4	4	16	9.72504e+06	1.05132e+07	1.04041e+07	14.1192	11.22	3	5	16.3415	11.22	4	6	14.7053	10.2
	Sequence	# PSMs	# Proteins	# Protein Groups	Protein Group Accessions	Modifications	MH+ [Da]	A5: Area	B5: Area	C5: Area	q-Value	PEP	A2	XCorr A2	B2	XCorr B2	C2	XCorr C2	# Missed Cleavages
	VGDEDFVHL	6	1	1	P04080		1030.48	12650591	1.43975e+07	1.35805e+07	0	0.06987	High	2.80817	High	2.92454	High	2.80033	0
	GDEDFVHL	6	1	1	P04080		931.414	6.79949e+06	1.03496e+07	11148784	0.001	0.01136	High	2.9763	High	2.85343	High	2.96895	0
P28676	Grancalcin OS=Homo sapiens OX=9606 GN=GCA PE=1 SV=2 - [GRAN_HUMAN]	5.53	1	1	1	6	0	4.62755e+06	4.66646e+06	4.80788	5.53	1	2	5.09076	5.53	1	2	5.21465	5.53
	Sequence	# PSMs	# Proteins	# Protein Groups	Protein Group Accessions	Modifications	MH+ [Da]	A5: Area	B5: Area	C5: Area	q-Value	PEP	A2	XCorr A2	B2	XCorr B2	C2	XCorr C2	# Missed Cleavages
	AYPGYGGGFGNF	6	1	1	P28676	N-Term(Acetyl)	1248.53	0	4.62755e+06	4.66646e+06	0	0.02566	High	2.75518	High	2.86488	High	2.85448	0
Q6UWP8	Suprabasin OS=Homo sapiens OX=9606 GN=SBSN PE=1 SV=2 - [SBSN_HUMAN]	1.86	1	2	2	12	2.36646e+07	2.27687e+07	2.74404e+07	9.98612	1.86	2	4	8.93516	1.86	2	4	8.86965	1.86
	Sequence	# PSMs	# Proteins	# Protein Groups	Protein Group Accessions	Modifications	MH+ [Da]	A5: Area	B5: Area	C5: Area	q-Value	PEP	A2	XCorr A2	B2	XCorr B2	C2	XCorr C2	# Missed Cleavages
	ASDDPIEKVIE	9	1	1	Q6UWP8		1215.61	4.21078e+07	4.07111e+07	49194029	0	0.002325	High	2.6748	High	2.4007	High	2.32264	0
	SDDPIEKVIE	3	1	1	Q6UWP8		1144.57	5.22142e+06	4.82632e+06	5.68679e+06	0.001	0.07669	High	2.5453	High	2.25739	High	2.14407	0
P32320	Cytidine deaminase OS=Homo sapiens OX=9606 GN=CDA PE=1 SV=2 - [CDD_HUMAN]	7.53	1	1	1	3	1.19924e+07	9.86567e+06	1.03893e+07	2.63512	7.53	1	1	3.00772	7.53	1	1	3.19261	7.53
	Sequence	# PSMs	# Proteins	# Protein Groups	Protein Group Accessions	Modifications	MH+ [Da]	A5: Area	B5: Area	C5: Area	q-Value	PEP	A2	XCorr A2	B2	XCorr B2	C2	XCorr C2	# Missed Cleavages
	SFGPEDLQKTQ	3	1	1	P32320		1249.6	1.19924e+07	9.86567e+06	1.03893e+07	0	0.002393	High	2.63512	High	3.00772	High	3.19261	0
P30044	Peroxiredoxin-5, mitochondrial OS=Homo sapiens OX=9606 GN=PRDX5 PE=1 SV=4 - [PRDX5_HUMAN]	6.54	1	1	1	3	4.71855e+06	5.61299e+06	3.81464e+06	2.49702	6.54	1	1	2.12074	6.54	1	1	2.56149	6.54
	Sequence	# PSMs	# Proteins	# Protein Groups	Protein Group Accessions	Modifications	MH+ [Da]	A5: Area	B5: Area	C5: Area	q-Value	PEP	A2	XCorr A2	B2	XCorr B2	C2	XCorr C2	# Missed Cleavages
	APIKVGDAIPAVEV	3	1	1	P30044		1378.79	4.71855e+06	5.61299e+06	3.81464e+06	0	0.00351	High	2.49702	High	2.12074	High	2.56149	0
P23528	Cofilin-1 OS=Homo sapiens OX=9606 GN=CFL1 PE=1 SV=3 - [COF1_HUMAN]	16.27	1	2	2	4	2.5875e+06	8.24119e+06	9.79479e+06	5.46447	16.27	2	2	2.45281	8.43	1	1	1.95644	8.43
	Sequence	# PSMs	# Proteins	# Protein Groups	Protein Group Accessions	Modifications	MH+ [Da]	A5: Area	B5: Area	C5: Area	q-Value	PEP	A2	XCorr A2	B2	XCorr B2	C2	XCorr C2	# Missed Cleavages
	ASGVAVSDGVIKVF	3	1	1	P23528	N-Term(Acetyl)	1390.76	0	8.24119e+06	9.79479e+06	0	0.04289	High	2.47815	High	2.45281	High	1.95644	0
P00558	Phosphoglycerate kinase 1 OS=Homo sapiens OX=9606 GN=PGK1 PE=1 SV=3 - [PGK1_HUMAN]	8.39	1	3	3	7	2.65886e+06	4.03798e+06	3.35472e+06	8.51273	8.39	3	3	2.87868	2.64	1	1	8.12443	8.39
	Sequence	# PSMs	# Proteins	# Protein Groups	Protein Group Accessions	Modifications	MH+ [Da]	A5: Area	B5: Area	C5: Area	q-Value	PEP	A2	XCorr A2	B2	XCorr B2	C2	XCorr C2	# Missed Cleavages
	SLSNKLTLDKL	3	1	1	P00558	N-Term(Acetyl)	1273.73	0	4.03798e+06	4.83464e+06	0	0.05759	High	2.05558	High	2.87868	High	2.73853	0
Q16630	Cleavage and polyadenylation specificity factor subunit 6 OS=Homo sapiens OX=9606 GN=CPSF6 PE=1 SV=2 - [CPSF6_HUMAN]	1.81	1	2	2	25	4.42744e+08	6.72879e+08	4.1755e+08	20.7957	1.81	2	8	26.6435	1.81	2	10	17.3856	1.81
	Sequence	# PSMs	# Proteins	# Protein Groups	Protein Group Accessions	Modifications	MH+ [Da]	A5: Area	B5: Area	C5: Area	q-Value	PEP	A2	XCorr A2	B2	XCorr B2	C2	XCorr C2	# Missed Cleavages
	PQQGPPPPPG	10	1	1	Q16630		971.494	4.84984e+08	6.99084e+08	4.34394e+08	0.001	0.07532	High	2.96745	High	3.01946	High	2.73486	0
	PQQGPPPPP	15	1	1	Q16630		914.472	4.00505e+08	6.46674e+08	4.00706e+08	0.001	0.009025	High	2.67113	High	2.56675	High	2.5992	0
Q96EP5	DAZ-associated protein 1 OS=Homo sapiens OX=9606 GN=DAZAP1 PE=1 SV=1 - [DAZP1_HUMAN]	3.44	1	1	1	8	5.64642e+07	74856489	73802161	4.77279	3.44	1	2	7.01645	3.44	1	3	7.88714	3.44
	Sequence	# PSMs	# Proteins	# Protein Groups	Protein Group Accessions	Modifications	MH+ [Da]	A5: Area	B5: Area	C5: Area	q-Value	PEP	A2	XCorr A2	B2	XCorr B2	C2	XCorr C2	# Missed Cleavages
	PPPAGRGAPPPPPP	8	1	1	Q96EP5		1304.71	5.64642e+07	74856489	73802161	0.001	0.008532	High	2.44144	High	2.81726	High	2.85924	0
A6NGB9	WAS/WASL-interacting protein family member 3 OS=Homo sapiens OX=9606 GN=WIPF3 PE=1 SV=4 - [WIPF3_HUMAN]	1.86	19	1	2	8	238140288	255802936	0	5.10709	1.66	1	2	7.50688	1.66	1	3	7.22929	1.86
	Sequence	# PSMs	# Proteins	# Protein Groups	Protein Group Accessions	Modifications	MH+ [Da]	A5: Area	B5: Area	C5: Area	q-Value	PEP	A2	XCorr A2	B2	XCorr B2	C2	XCorr C2	# Missed Cleavages
	PVPPPPPP	7	7	1	A6NGB9		797.455	238140288	255802936	0	0.002	0.1945	High	2.60076	High	2.70199	High	2.4799	0
Q9Y613	FH1/FH2 domain-containing protein 1 OS=Homo sapiens OX=9606 GN=FHOD1 PE=1 SV=3 - [FHOD1_HUMAN]	0.77	1	1	1	6	178928394	355521432	325224704	4.70434	0.77	1	2	7.4903	0.77	1	3	2.25645	0.77
	Sequence	# PSMs	# Proteins	# Protein Groups	Protein Group Accessions	Modifications	MH+ [Da]	A5: Area	B5: Area	C5: Area	q-Value	PEP	A2	XCorr A2	B2	XCorr B2	C2	XCorr C2	# Missed Cleavages
	KGPFPPPPP	6	1	1	Q9Y613	N-Term(Acetyl)	975.526	178928394	355521432	325224704	0.002	0.1621	High	2.47522	High	2.64467	High	2.25645	0
Q96AW1	WW domain binding protein VOPP1 OS=Homo sapiens OX=9606 GN=VOPP1 PE=1 SV=1 - [VOPP1_HUMAN]	8.14	1	1	1	4	6.65379e+06	8.18029e+06	8.95986e+06	2.1075	8.14	1	1	2.01685	8.14	1	1	4.72217	8.14
	Sequence	# PSMs	# Proteins	# Protein Groups	Protein Group Accessions	Modifications	MH+ [Da]	A5: Area	B5: Area	C5: Area	q-Value	PEP	A2	XCorr A2	B2	XCorr B2	C2	XCorr C2	# Missed Cleavages
	PPNPGPGAQQPGPP	4	1	1	Q96AW1	N-Term(Acetyl)	1352.66	6.65379e+06	8.18029e+06	8.95986e+06	0.006	0.06003	High	2.1075	High	2.01685	High	2.49997	0
P62328	Thymosin beta-4 OS=Homo sapiens OX=9606 GN=TMSB4X PE=1 SV=2 - [TYB4_HUMAN]	97.73	1	10	10	44	7.13306e+07	6.65165e+07	8.41488e+07	42.7552	52.27	7	12	54.2226	97.73	8	15	60.2552	97.73
	Sequence	# PSMs	# Proteins	# Protein Groups	Protein Group Accessions	Modifications	MH+ [Da]	A5: Area	B5: Area	C5: Area	q-Value	PEP	A2	XCorr A2	B2	XCorr B2	C2	XCorr C2	# Missed Cleavages
	SDKPDMAEIEKFDKSKL	6	1	1	P62328	N-Term(Acetyl)	2023	2.43055e+07	30317048	2.38615e+07	0	9.971e-07	High	5.32346	High	4.20985	High	5.01157	0
	SDKPDMAEIEKFDKSKLK	3	1	1	P62328	N-Term(Acetyl)	2151.1	101211575	60588180	9.45625e+07	0	7.589e-06	High	4.96933	High	4.29425	High	4.74127	0
	SDKPDMAEIEKF	8	1	1	P62328	N-Term(Acetyl)	1451.67	8.84748e+07	100695407	8.11135e+07	0	0.0002186	High	3.88084	High	3.54845	High	3.78395	0
	SDKPDMAEIEKFDKS	3	1	1	P62328	N-Term(Acetyl)	1781.82	5.65763e+06	5.95649e+06	0	0	0.009801	High	3.61268	High	4.47833	High	4.07805	0
	SDKPDMAEIEKF	6	1	1	P62328	N-Term(Acetyl); M6(Oxidation)	1467.67	3.32971e+07	3.33278e+07	4.85389e+07	0	0.07008	High	3.04132	High	3.07814	High	2.92384	0
	SDKPDMAEIEKFDKSKLKKTE	3	1	1	P62328	N-Term(Acetyl)	2509.28	8.75628e+06	9963964	1.09578e+07	0	0.0007969	High	2.90414	High	2.97485	High	2.15354	0
	SDKPDMAEIEKFDKSKLKKTETQ	3	1	1	P62328	N-Term(Acetyl)	2738.39	1.39994e+07	1.49038e+07	14786257	0	0.04041	High	2.55238	High	3.42944	High	3.00881	0
