# Supplementary material for: Proteomic Profiling of Pre- and Post-Surgery Saliva of Glioblastoma Patients II: A Preliminary Investigation of the Complementary Low Molecular Mass Fraction
Source: Int J Mol Sci. 2025 Oct 14;26(20):9995. doi: 10.3390/ijms26209995 (PMC12562582; doi:10.3390/ijms26209995)
Supplement: Supplementary file 1 [file ijms-26-09995-s001.zip › ijms-3892957-supplementary/TableS3.xlsx]

## Sheet: Sal_NDT1_A
List of the peptide sequences identified by software elaboration of LC-MS raw data in triplicate: 1154 total peptide sequences (filters applied: high confidence (HIGH) and rank1 peptide).
Number sequences	Sequence	# PSMs	# Proteins	# Protein Groups	Protein Group Accessions	Modifications	MH+ [Da]	A5: Area	B5: Area	C5: Area	q-Value	PEP	A2	XCorr A2	B2	XCorr B2	C2	XCorr C2	# Missed Cleavages
1	GRPQGPPQQGGHQQGPPPPPPGKPQGPPPQGGRPQGPPQGQSPQ	30	1	1	P02810		4369.18	10790399791	8171311084	17755836175	0	1.662e-13	High	10.6812	High	9.61335	High	9.4814	0
2	GRPQGPPQQGGHQQGPPPPPPGKPQGPPPQGGRPQ	43	1	1	P02810		3492.79	2345931952	2058611489	3037523176	0	2.244e-13	High	10.1986	High	10.6677	High	7.18304	0
3	AGDGNQNDGPQQGPPQQGGQQQQGPPPPQGKPQ	18	1	1	P02810		3317.53	1246195155	1199488953	783276816	0	1.41e-13	High	9.32978	High	9.17665	High	8.53555	0
4	SQPSAGDGNQNDGPQQGPPQQGGQQQQGPPPPQGKPQ	28	1	1	P02810		3716.7	1082753360	1831244416	3404602534	0	7.493e-15	High	9.18054	High	9.34249	High	9.28516	0
5	PPPPGKPQGPPAQGGSKSQSARSPPGKPQGPPQQEGNNPQGPPPPAGGNPQQPQAPPAGQPQGPPRPPQGGRPS	2	1	1	P04280	N-Term(Acetyl)	7258.66	134351153	0	143117875	0	0.08551	High	9.00233			High	6.49528	0
6	SQPSAGDGNQNDGPQQGPPQQGGQQQQ	31	1	1	P02810		2733.19	481970502	0	496264332	0	3.435e-16	High	8.86685	High	8.76739	High	8.58499	0
7	ERQGPPLGGQQSQPSAGDGNQNDGPQQGPPQQGGQQQQGPPPPQGKPQ	3	1	1	P02810		4864.25	1.93364e+07	8.21297e+07	56107100	0	0.0002038	High	8.48014	High	8.16725	High	8.97203	0
8	NDGPQQGPPQQGGQQQQGPPPPQGKPQ	34	1	1	P02810		2775.32	1474531228	1245088528	1.27409e+09	0	1.338e-12	High	8.37998	High	8.88284	High	8.33158	0
9	QGPPLGGQQSQPSAGDGNQNDGPQQGPPQQGGQQQQGPPPPQGKPQ	8	1	1	P02810		4579.11	2.85995e+08	2.54092e+08	2.72343e+08	0	3.197e-11	High	8.30089	High	9.78075	High	7.65195	0
10	SPQSPPGKPQGPPPQGGNQPQGPPPPPGKPQGPPPQGGNKPQGPPPPGKPQGPPAQGGSKSQ	3	1	1	P04280		5940	55736609	3.66695e+08	319664641	0	2.498e-07	High	8.19957	High	6.5616	High	6.86894	0
11	DGPQQGPPQQGGQQQQGPPPPQGKPQ	6	1	1	P02810		2661.28	298336356	322251392	349737700	0	1.76e-15	High	8.18394	High	7.95491	High	6.86188	0
12	SQPSAGDGNQNDGPQQGPPQQGGQQQQGPPPPQGKPQGPPQQGGHPPPPQGRPQ	21	1	1	P02810		5429.56	21255850272	21245133637	19871591300	0	1.679e-09	High	8.07141	High	6.93731	High	7.49703	0
13	GPPPPGKPQGPPPAGGNPQQPQAPPAGKPQGPPPPPQGGRPP	27	1	1	P10163		3981.06	3697594615	3458445345	3.45854e+09	0	4.486e-13	High	7.94638	High	7.1636	High	6.3124	0
14	GRPQGPPQQGGHQQGPPPPPPGKPQ	329	1	1	P02810		2521.3	3360867742	3107529716	6004015378	0	4.803e-06	High	7.89399	High	8.28732	High	9.04272	0
15	SAGDGNQNDGPQQGPPQQGGQQQQGPPPPQGKPQ	5	1	1	P02810		3404.57	191639001	188339884	227496297	0	0.0002331	High	7.84555	High	7.62477	High	8.36684	0
16	SPPGKPQGPPPQGGNQPQGPPPPPGKPQGPPPQGGNKPQGPPPPGKPQ	10	2	2	P04280;P02812		4633.4	7.05629e+09	6399977324	6257454960	0	4.346e-10	High	7.79385	High	6.66733	High	6.79832	0
17	GPPPQGGNQPQGPPPPPGKPQGPPPQGGNKPQGPPPPGKPQGPPPQGDKS	6	2	2	P04280;P02812		4805.43	1220345088	1248012256	0	0	1.882e-10	High	7.77968	High	7.07938	High	7.61017	0
18	SPPGKPQGPPPQGGNQPQGPPPPPGKPQGPPPQGGNKPQGPPPPGKPQGPPPQGDNKS	11	1	1	P02812		5610.85	2348488016	2158157868	2108146364	0	9.552e-05	High	7.75037	High	7.43872	High	7.35298	0
19	SPPGKPQGPPPQGGNQPQGPPPPPGKPQ	94	2	2	P04280;P02812		2720.4	15495347934	13472301714	20497140644	0	0.0001329	High	7.71662	High	7.37072	High	7.83253	0
20	AGDGNQNDGPQQGPPQQGGQQQQGPPPPQGKPQGPPQQGGHPPPP	5	1	1	P02810		4464.09	160721516	162797637	1.67442e+08	0	0.001986	High	7.6683	High	7.20004	High	7.75855	0
21	SPPGKPQGPPPQGGNQPQGPPPPPGKPQGPPPQGGNKPQGPPPPGKPQGPPPQGDNKSR	7	1	1	P02812		5766.95	9.0098e+08	744158670	1.752e+08	0	4.96e-09	High	7.64372	High	8.86563	High	7.67466	0
22	SPPGKPQGPPPQGGNQPQGPPPPPGKPQGPPPQGGNKPQ	44	2	2	P04280;P02812		3777.93	1.16784e+10	13690192484	16765180792	0	0.0005093	High	7.53096	High	7.15048	High	7.62781	0
23	SPPGKPQGPPPQGGNQPQGPPPPPGKPQGPPPQGGNKPQGPPPPGKPQGPPPQ	7	2	2	P04280;P02812		5109.63	705228417	6.77283e+08	612154913	0	6.313e-07	High	7.51481	High	8.81412	High	7.66745	0
24	YFENGKDVNDWVGPPNDNGVTKEV	4	1	1	P0DTE7		2693.25	1.95394e+07	1.16933e+07	0	0	9.899e-15	High	7.49887	High	5.71734			0
25	GPPQQEGNNPQGPPPPAGGNPQQPQAPPAGQPQGPPRPPQ	18	2	2	P04280;P02812		3963.92	1.0468e+09	988370559	973172070	0	1.65e-15	High	7.39181	High	7.04368	High	7.05957	0
26	GPPPQGGNQPQGPPPPPGKPQGPPPQGGNKPQGPPPPGKPQ	27	2	2	P04280;P02812		3942.03	3263926488	3206044242	3168005918	0	3.087e-09	High	7.31767	High	7.92333	High	7.80318	0
27	SQPSAGDGNQNDGPQQGPPQQGGQQ	6	1	1	P02810		2477.07	46623270	0	65607642	0	1.567e-09	High	7.257	High	7.32444	High	6.38001	0
28	SPPGKPQGPPPQGGNQPQGPPPPPGKPQGPPPQ	14	2	2	P04280;P02812		3196.64	578093964	469381504	463578024	0	2.263e-14	High	7.24205	High	8.27823	High	8.23839	0
29	GPPQQEGNNPQGPPPPAGGNPQQPQAPPAGQPQGPPRPPQGGRPS	24	2	2	P04280;P02812		4418.16	2853874520	2824752544	2781176031	0	1.541e-05	High	7.14045	High	6.25107	High	6.44696	0
30	GPPPQGGNQPQGPPPPPGKPQGPPPQGGNKPQGPPPPGKPQGPPPQ	8	2	2	P04280;P02812		4418.25	2.8318e+08	2.4803e+08	0	0	2.371e-06	High	7.1197	High	6.36456	High	4.23307	0
31	SPPGKPQGPPPQGGNQPQGPPPPPGKPQGPPPQGGNKPQGPPPPGKPQGPPPQGDNKSRSS	5	1	1	P02812		5941.01	2.30308e+09	305812504	2080238344	0	5.265e-06	High	7.09517	High	8.35139	High	7.96527	0
32	SPQSPPGKPQGPPPQGGNQPQGPPPPPGKPQ	20	1	1	P04280		3032.55	1692162328	1556940495	1416235321	0	0.00146	High	7.04501	High	6.43767	High	7.39702	0
33	SPPGKPQGPPPQGGNQPQGPPPPPGKPQGPPPQGGNKPQGPPPPGKPQGPPPQGDKSQSP	4	1	1	P04280		5808.95	1773386014	1634034416	1558642980	0	1.022e-05	High	6.99905	High	6.35173	High	6.59417	0
34	GPPPQGGNQPQGPPPPPGKPQGPPPQ	15	2	2	P04280;P02812		2505.26	451039048	4.79559e+08	38760210	0	3.588e-05	High	6.98104	High	7.51274	High	7.76022	0
35	GQQQQGPPPPQGKPQGPPQQGGHPPPPQGRPQ	15	1	1	P02810		3284.65	868065568	754650474	2471403108	0	2.749e-07	High	6.97501	High	5.84639	High	6.11387	0
36	PQGPPQQGGHQQGPPPPPPGKPQ	3	1	1	P02810		2308.16	0	86065861	192017956	0	7.821e-13	High	6.96147	High	5.36071	High	6.42454	0
37	PGKPQGPPPQGDKSRSPRSPPGKPQGPPPQGGNQPQGPPPPPGKPQGPPPQGGNKPQGPPPPGKPQ	1	2	2	P04280;P02812		6500.31	112484853	0	0	0	0.005722	High	6.94382					0
38	SPPGKPQGPPPQGGNQPQGPPPPPGKPQGPPQQGGNRPQ	14	1	1	P04280		3836.93	440563272	787321734	1119479100	0	7.323e-12	High	6.91931	High	7.19188	High	6.78362	0
39	SLIAGNPQGPSPQGGNKPQGPPPPPGKPQGPPPQGGNKPQ	6	1	1	P04280		3856.98	272150635	250980403	223825989	0	8.935e-10	High	6.88313	High	5.23887	High	5.38826	0
40	SPPGKPQGPPQQEGNNPQGPPPPAGGNPQQPQAPPAGQPQGPPRPPQ	15	2	2	P04280;P02812		4655.29	1.23396e+09	1200365411	1.11925e+09	0	1.706e-08	High	6.8658	High	6.54581	High	5.84805	0
41	SPPGKPQGPPPQGGNQPQGPPPPPGKPQGPPPQG	9	2	2	P04280;P02812		3253.66	346914696	3.2536e+08	2.94791e+08	0	4.769e-06	High	6.82667	High	6.40719	High	6.35657	0
42	GPPPQGGNQPQGPPPPPGKPQGPPPQGGNKPQ	61	2	2	P04280;P02812		3086.56	8.37202e+09	8160467467	1.12092e+10	0	0.0001434	High	6.82038	High	6.99759	High	7.07006	0
43	KVGAHAGEYGAEALERM	6	1	1	P69905		1788.87	3.69202e+07	3.52113e+07	3.11689e+07	0	5.216e-11	High	6.81961	High	5.7406	High	5.71854	0
44	GPPSPPGKPQGPPPQGGNQPQGPPPPPGKPQ	15	1	1	P02812		2971.52	7.5289e+08	7.33144e+08	6.04506e+08	0	9.077e-09	High	6.8025	High	7.08235	High	6.56086	0
45	GPPPQGGNQPQGPPPPPGKPQGPPPQG	3	2	2	P04280;P02812		2562.28	249416179	231812387	221707060	0	1.132e-09	High	6.77453	High	7.45577	High	6.94349	0
46	SPPGKPQGPPPQGGNQPQGPPPPPGKPQGPPPQGGNKPQGPPPPGKPQGPPPQGGSKS	3	1	1	P02812		5525.83	222852383	0	1461600400	0	0.002167	High	6.77307			High	7.30952	0
47	SPPGKPQGPPQQEGNNPQGPPPPAGGNPQQPQAPPAGQPQGPPRPPQGGRPSRPP	12	2	2	P04280;P02812		5459.73	1632653572	1.56039e+09	1451670777	0	0.005599	High	6.77116	High	6.3524	High	5.58418	0
48	YQPVPEQPLYPQPYQPQYQ	5	1	1	P02808		2363.13	1.80961e+07	16218919	1.54433e+07	0	4.504e-13	High	6.76471	High	6.03483	High	5.80862	0
49	QGPPPPPPGKPQGPPPQ	15	1	1	P02810		1672.88	175692916	0	1.54365e+08	0	1.013e-07	High	6.75822	High	6.77089	High	6.68722	0
50	GPPQQGGHQQGPPPPPPGKPQGPPPQ	24	1	1	P02810		2559.29	76597606	228183133	4.26901e+08	0	4.726e-05	High	6.74835	High	6.55656	High	8.02199	0
51	GNPQGPSPQGGNKPQGPPPPPGKPQGPPPQGGNKPQGPPPPGKPQ	9	1	1	P04280		4328.21	185979298	0	155698310	0	0.006865	High	6.73306	High	4.04729	High	6.87406	0
52	GNNPQGPPPPAGGNPQQPQAPPAGQPQGPP	5	2	2	P04280;P02812		2849.37	1.59662e+08	133661037	1.2185e+08	0	0.0003064	High	6.70503	High	6.41251	High	7.31851	0
53	SQPSAGDGNQNDGPQQGPPQQGGQQQQGPPPPQGKPQGPPQQGGHPPPP	2	1	1	P02810		4863.26	197156174	0	70287193	0	6.395e-07	High	6.69337			High	6.32548	0
54	GKPQGPPPQGGNQPQGPPPPPGKPQ	17	2	2	P04280;P02812		2439.25	213891832	2.27168e+08	379507106	0	1.735e-05	High	6.68601	High	6.60485	High	7.19148	0
55	GPPQQGGHQQGPPPPPPGKPQ	17	1	1	P02810		2083.05	4.28739e+08	428846966	759219342	0	9.974e-15	High	6.66547	High	6.80195	High	5.753	0
56	AGDGNQNDGPQQGPPQQGGQQQQGPPPPQGKPQGPPQQGGHPPPPQGRPQ	17	1	1	P02810		5030.38	11757360308	6168829408	1.0719e+10	0	9.937e-06	High	6.6495	High	7.23986	High	6.67582	0
57	GPPQQGGQQQQGPPPPQGKPQGPPQQGGHPPPPQGRPQ	12	1	1	P02810		3848.91	204032320	238688499	868175912	0	3.72e-11	High	6.63929	High	7.75141	High	6.41407	0
58	NDGPQQGPPQQGGQQQQGPPPPQGKPQGPPQQGGHPPPPQGRPQ	22	1	1	P02810		4488.18	2123006486	2225625375	2793239902	0	0.001034	High	6.62381	High	6.2935	High	6.84697	0
59	SPPGKPQGPPQQEGNNPQGPPPPAGGNPQQPQAPPAGQPQGPPRPPQGGRPS	15	2	2	P04280;P02812		5109.52	2767232590	7.19806e+08	2.36165e+09	0	0.008153	High	6.61072	High	6.53316	High	7.09877	0
60	QSQPSAGDGNQNDGPQQGPPQQGGQQQQGPPPPQGKPQGPPQQGGHPPPPQGRPQ	2	1	1	P02810		5557.62	0	0	0	0	4.424e-09	High	6.60253			High	5.73644	0
61	GPPPPAGGNPQQPQAPPAGQPQGPP	74	2	2	P04280;P02812		2339.15	31887094686	30603201443	2.95608e+10	0	9.315e-05	High	6.5924	High	7.13376	High	7.74288	0
62	GPPPQGGNQPQGPPPPPGKPQGPPQQGGNRPQ	17	1	1	P04280		3145.58	1620071836	1.6695e+09	2.43229e+09	0	4.608e-05	High	6.59042	High	5.89164	High	5.77466	0
63	GPPSPPGKPQGPPPQGGNQPQGPPPPPGKPQGPPPQGGNKPQ	13	1	1	P02812		4029.04	575696141	518491383	5.01217e+08	0	0.01924	High	6.58941	High	6.49896	High	7.22946	0
64	GNPQGPSPQGGNKPQGPPPPPGKPQGPPPQ	6	1	1	P04280		2891.46	0	112281527	1.61558e+08	0	2.301e-06	High	6.52589	High	5.48498	High	6.35127	0
65	GPPQQGGHQQGPPPPPPGKPQGPPPQGGRPQGPPQGQSPQ	13	1	1	P02810		3930.95	1607058182	1.8564e+09	2984939994	0	1.752e-06	High	6.51193	High	6.25852	High	6.2738	0
66	NDGPQQGPPQQGGQQQQGPPPPQGKPQGPPQQGGHPPPPQG	2	1	1	P02810		4106.98	267965744	290411368	0	0	1.151e-07	High	6.49845	High	6.21323			0
67	GPPQQGGHPPPPQGRPQGPPQQGGHPRPP	54	1	1	P02810		2937.49	5.88561e+09	4895673907	6.42783e+09	0	1.705e-09	High	6.46754	High	5.11218	High	4.53507	0
68	SPQSPPGKPQGPPPQGGNQPQGPPPPPGKPQGPPPQGGNKPQ	14	1	1	P04280		4090.08	1370047292	1346539576	1327476792	0	6.459e-08	High	6.44975	High	6.42859	High	6.24593	0
69	GPYQPVPEQPLYPQPYQPQYQQY	7	1	1	P02808		2808.33	3.79505e+07	3.72594e+07	3.52892e+07	0	5.246e-13	High	6.43888	High	5.65527	High	5.86929	0
70	SPPGKPQGPPQQEGNNPQGPPPPAGGNPQQPQAPPAGQPQ	21	2	2	P04280;P02812		3925.9	3657910488	3498245790	3247606996	0	1.026e-07	High	6.42162	High	6.48409	High	6.04423	0
71	GPPPAGGNPQQPQAPPAGKPQGPPPPPQGGRPPRPA	23	1	1	P10163		3449.8	3.4626e+09	3.17932e+09	3008987233	0	1.267e-07	High	6.39236	High	6.75383	High	5.8921	0
72	GPPPPAGGNPQQPQAPPAGQPQGPPRPPQ	28	2	2	P04280;P02812		2817.42	2241730629	2.10556e+09	2026282898	0	6.939e-11	High	6.36739	High	5.53035	High	5.50922	0
73	DGGDSEQFIDEERQGPPLGGQQ	25	1	1	P02810		2359.05	1.60095e+08	1.33338e+08	1.27687e+08	0	8.164e-05	High	6.33962	High	6.52269	High	7.09722	0
74	MDKNELVQKAKLAEQAERY	3	1	1	P63104	N-Term(Acetyl)	2306.18	3.14874e+07	21183107	1.67551e+07	0	1.789e-08	High	6.3115	High	3.0721	High	5.91869	0
75	GPPPQGGNQPQGPPPPPGKPQGPPQQGGNRPQGPPPPGKPQGPPPQGDKS	4	1	1	P04280		4864.45	1055254502	901397640	908087736	0	4.775e-05	High	6.27155	High	5.60004	High	4.51409	0
76	KPQGPPQQGGHPPPPQGRPQGPPQQGGHPRPP	7	1	1	P02810		3290.69	176771576	156974393	1.96454e+08	0	2.028e-06	High	6.25534	High	5.51283	High	5.61153	0
77	GPPPPGGNPQQPLPPPAGKPQ	196	1	1	Q04118		2028.07	35726024919	34512361714	33093237889	0	3.022e-09	High	6.23075	High	5.87404	High	5.15545	0
78	SPPGKPQGPPQQEGNNPQGPPPPAGGNPQQPQAPPAGQPQGPP	25	2	2	P04280;P02812		4177.03	4618891468	4625938120	4367737984	0	9.999e-07	High	6.2254	High	7.43746	High	6.61896	0
79	GPPPQGGNQPQGPPPPPGKPQGPPPQGGNKPQGPPPPGKPQGPPPQGDKSQSP	3	1	1	P04280		5117.59	896787006	801733385	0	0	0.0003795	High	6.22077	High	7.41036			0
80	SDKPDMAEIEKFDKSKLKKTETQEKNPLPSKETIEQEKQAGES	18	1	1	P62328	N-Term(Acetyl)	4961.5	571520464	7.21885e+08	6.66286e+08	0	4.255e-06	High	6.2136	High	6.92337	High	6.72551	0
81	GPPPPGKPQGPPPQGDNKSQSARSPPGKPQGPPPQGGNQPQGPPPPPGKPQ	3	1	1	P02812		4995.56	912993200	621852650	1054877536	0	0.0007133	High	6.19162	High	5.15144	High	4.97302	0
82	AAHLPAEFTPAVHASLDK	2	1	1	P69905		1874.98	3.93288e+07	40186008	0	0	4.495e-08	High	6.18478	High	5.0446			0
83	SQPSAGDGNQNDGPQQGPPQQ	14	1	1	P02810		2106.91	207308134	163824464	1.9275e+08	0	6.368e-08	High	6.18234	High	5.8766	High	5.49241	0
84	GPPPPAGGNPQQPQAPPAGQPQGPPRPPQGGRPS	27	2	2	P04280;P02812		3271.65	5000999104	4582037503	4.27494e+09	0	2.121e-06	High	6.17303	High	5.00167	High	4.77359	0
85	GNQNDGPQQGPPQQGGQQQQGPPPPQGKPQGPPQQGGHPPPPQGRPQGPPQQGGHPRPP	3	1	1	P02810		5992.89	0	237464654	0	0	0.001513	High	6.16803	High	5.00853			0
86	GPPQQGGHQQGPPPPPPGKPQGPPPQGGRPQ	30	1	1	P02810		3054.55	981823559	748194688	1740363038	0	0.005221	High	6.13902	High	6.65972	High	6.8007	0
87	PPAQGGSKSQSARSPPGKPQGPPQQEGNNPQGPPPPAGGNPQQPQAPPAGQPQGPPRPPQ	6	1	1	P04280	N-Term(Acetyl)	5948.95	167170808	92562036	141497694	0	0.0004783	High	6.12978	High	5.84094	High	5.9357	0
88	GPPQQEGNNPQGPPPPAGGNPQQPQAPPAGQPQGPP	21	2	2	P04280;P02812		3485.66	215710230	2.37733e+08	2.1109e+08	0	8.36e-11	High	6.09656	High	7.60878	High	7.12786	0
89	GPPPQGGNQPQGPPPPPGKPQ	72	2	2	P04280;P02812		2029.03	17256037844	15525659204	18091401332	0	6.787e-09	High	6.06016	High	6.10244	High	5.9136	0
90	GYGPYQPVPEQPLYPQPYQPQYQQY	6	1	1	P02808		3028.42	3.84732e+07	3.92327e+07	4.08329e+07	0	0.0002251	High	6.02802	High	5.75878	High	6.03898	0
91	SPPGKPQGPPPQGGNQPQGPPPPPGKPQGPPQQGGNRPQGPPPPGKPQ	1	1	1	P04280		4692.39	0	0	0	0	1.089e-07	High	6.02041					0
92	PPAQGGSKSQSARSPPGKPQGPPQQEGNNPQGPPPPAGGNPQQPQAPPAGQPQGPPRPPQGGRPS	5	1	1	P04280	N-Term(Acetyl)	6403.2	888963542	152804374	80167752	0	0.0004518	High	6.01463	High	6.30177	High	5.83292	0
93	GNPQGPSPQGGNKPQGPPPPPGKPQGPPPQGGNKPQ	39	1	1	P04280		3472.75	4668912938	6797606096	9.94131e+09	0	1.093e-06	High	6.00829	High	5.43164	High	5.02942	0
94	GPPPAGGNPQQPQAPPAGKPQGPPPPP	6	1	1	P10163		2533.29	86957511	7.90848e+07	7.96325e+07	0	3.812e-10	High	6.00784	High	5.21203	High	5.04874	0
95	PQGPPPPGGNPQQPLPPPAGKPQ	18	1	1	Q04118		2253.18	5.29424e+08	506030971	483279400	0	1.308e-10	High	6.00542	High	5.99209	High	5.85273	0
96	SQPSAGDGNQNDGPQQGPPQQGGQQQQGPPPPQGKPQGPPQQGGHPPPPQGRPQGPPQQ	4	1	1	P02810		5936.81	9.16535e+07	626502855	0	0	0.002374	High	5.99895	High	6.35511			0
97	GPPPPAGGNPQQPQAPPAGQPQGPPRPP	14	2	2	P04280;P02812		2689.36	590982791	543738444	5.33699e+08	0	4.363e-11	High	5.96834	High	5.1698	High	5.25167	0
98	GKPQGPPQQEGNNPQGPPPPAGGNPQQPQAPPAGQPQGPP	4	2	2	P04280;P02812		3895.89	143991220	1.40136e+08	1.21994e+08	0	1.495e-07	High	5.9482	High	5.48659	High	4.8492	0
99	SDKPDMAEIEKFDKSKLK	6	1	1	P62328	N-Term(Acetyl)	2151.1	275524921	224202660	2.04433e+08	0	6.853e-08	High	5.92199	High	3.92125	High	5.53609	0
100	SPPGKPQGPPQQEGNNPQGPPPPAGGNPQQPQAPPAGQPQGPPRPP	5	2	2	P04280;P02812		4527.24	140718792	61103407	1.4071e+08	0	1.263e-08	High	5.89172	High	4.53985	High	5.22356	0
101	SPPGKPQGPPQQEGNNPQGPPPPAGGNPQQPQAPPAGQPQGPPRPPQGGRPSRPPQ	12	2	2	P04280;P02812		5587.8	4604476383	4253874074	4.13065e+09	0	0.02645	High	5.86686	High	6.2427	High	6.44535	0
102	GAPPQGGNKPQGPPSPPGKPQGPPPQGGNQPQGPPPPPGKPQ	7	1	1	P02812		4003.04	429565279	401794030	423879989	0	5.88e-05	High	5.86621	High	6.71187	High	5.85188	0
103	GNPQGPSPQGGNKPQGPPPPPGKPQ	72	1	1	P04280		2415.22	9554583252	11859074064	17482520612	0	4.871e-07	High	5.8474	High	6.19084	High	5.79638	0
104	GPPPQGGNQPQGPPPPPG	16	2	2	P04280;P02812		1675.82	252983212	252264242	225425012	0	4.404e-08	High	5.83724	High	5.8708	High	5.56071	0
105	GPPPPGKPQGPPPQGDKSRSPQSPPGKPQGPPPQGGNQPQGPPPPPGKPQ	10	1	1	P04280		4907.51	1426483008	639363984	1388502136	0	0.005653	High	5.83038	High	5.43901	High	5.55673	0
106	GYGPYQPVPEQPLYPQPYQPQ	25	1	1	P02808		2446.17	4.22186e+08	410239932	3.66389e+08	0	1.078e-09	High	5.82719	High	5.7147	High	5.54403	0
107	YQKVVAGVANALAHKYH	19	2	2	P68871;P02042		1869.01	2826576118	2.35556e+09	2.12869e+09	0	6.829e-11	High	5.80393	High	5.86976	High	5.6146	0
108	GPYQPVPEQPLYPQPYQPQYQQ	3	1	1	P02808		2645.28	0	4.92156e+06	4.17925e+06	0	2.157e-09	High	5.75651	High	5.56756	High	5.2772	0
109	GPPPPGKPQGPPPAGGNPQQPQAPPAGKPQGPPPPPQ	9	1	1	P10163		3516.82	501918581	471903170	4.41061e+08	0	1.04e-07	High	5.74652	High	6.39506	High	4.50728	0
110	TEKAPEPHVEEDDDDELDSKL	6	1	1	P52566	N-Term(Acetyl)	2453.09	2.15484e+07	1.61232e+07	1.55682e+07	0	7.077e-09	High	5.72502	High	5.9342	High	5.40533	0
111	ERQGPPLGGQQSQPSAGDGNQNDGPQQGPPQQGGQQQQ	2	1	1	P02810		3880.76	40640644	40669890	0	0	0.0002995	High	5.69074	High	4.79098			0
112	YGPYQPVPEQPLYPQPYQPQYQQY	6	1	1	P02808		2971.39	1.50303e+07	1.62027e+07	14585072	0	2.896e-08	High	5.68643	High	6.17796	High	5.83138	0
113	GPPQQEGNNPQGPPPPAGGNPQQPQAPPAGQPQGPPRPPQGGRPSRPPQ	13	2	2	P04280;P02812		4896.42	4.17272e+09	3.79102e+09	3494448638	0	2.794e-07	High	5.67571	High	5.53233	High	5.64655	0
114	GPPPPGGNPQQPLPPPAGKPQGPPPPPQGGRPH	45	1	1	Q04118		3202.67	14473259920	13464127236	12731383712	0	2.123e-07	High	5.66137	High	4.7881	High	4.32031	0
115	GPPAQGGSKSQSARSPPGKPQGPPQQEGNNPQGPPPPAGGNPQQPQAPPAGQPQGPPRPPQGGRPS	2	1	1	P04280		6418.2	312460476	248766483	0	0	1.322e-05	High	5.65737	High	6.25806			0
116	GPPSPPGKPQGPPPQGGNQPQ	34	1	1	P02812		2019.01	997412952	9.67589e+08	1141812208	0	0.0005123	High	5.64872	High	4.7862	High	5.66063	0
117	FGPGFVPPPPPPPYGPGR	17	1	1	P02814		1832.95	60018831	5.29667e+07	3.70932e+07	0	1.157e-08	High	5.64807	High	5.58184	High	5.15427	0
118	GPPQQEGNNPQGPPPPAGGNPQQPQAPPAGQPQ	20	2	2	P04280;P02812		3234.53	1478597111	1382902066	1331835359	0	0.01274	High	5.6279	High	5.49166	High	6.31044	0
119	GGNKPQGPPPPPGKPQGPPPQGGNKPQ	7	1	1	P04280		2610.36	376781164	314015316	477918117	0	3.108e-06	High	5.61237	High	5.92863	High	5.1483	0
120	ESPSLIAGNPQGPSPQGGNKPQ	3	1	1	P04280		2160.07	5.98177e+07	52405348	6.35658e+07	0	6.111e-08	High	5.61221	High	4.74977	High	4.74447	0
121	GPPQQEGNNPQGPPPPAGGNPQQPQAPPAGQPQGPPRPPQGGRPSRPP	25	2	2	P04280;P02812		4768.36	1.57599e+09	1.46977e+09	1346656505	0	3.211e-09	High	5.5976	High	6.41421	High	5.79874	0
122	GNNPQGPPPPAGGNPQQPQAPPAGQPQ	4	2	2	P04280;P02812		2598.24	8.32176e+07	77116876	6.85687e+07	0	4.018e-07	High	5.59523	High	5.11577	High	5.42153	0
123	GNKPQGPPSPPGKPQGPPPQGGNQPQGPPPPPGKPQ	2	1	1	P02812		3495.8	80318476	7.46012e+07	0	0	8.998e-05	High	5.59433	High	5.49654			0
124	SPPGKPQGPPQQEGNNPQGPPPPAGGNPQQPQAPPA	10	2	2	P04280;P02812		3515.72	5.37054e+08	4.81183e+08	4.56586e+08	0	1.674e-05	High	5.58719	High	4.07721	High	4.7757	0
125	GPPPAGGNPQQPQAPPAGKPQGPPPPPQGGRPP	40	1	1	P10163		3125.61	18499962435	17144116482	15909037264	0	3.005e-10	High	5.57559	High	5.77013	High	5.58453	0
126	IPPPPPAPYGPGIFPPPPPQP	342	1	1	P02814		2130.15	6917682057	6.38682e+09	5509111943	0	0.0002222	High	5.57088	High	5.32221	High	5.99663	0
127	YGPYQPVPEQPLYPQPYQPQ	31	1	1	P02808		2389.15	5.7965e+08	5.19329e+08	4.48131e+08	0	1.01e-09	High	5.56879	High	5.21596	High	5.55875	0
128	GKVGAHAGEYGAEALERM	4	1	1	P69905		1845.89	1.66201e+07	1.62853e+07	15669091	0	0.001903	High	5.5554	High	4.49311	High	5.6404	0
129	YQPVPEQPLYPQPYQPQYQQYT	4	1	1	P02808		2755.31	1.56034e+07	15597186	1.5784e+07	0	0.0002398	High	5.54925	High	5.15927	High	5.75468	0
130	SPPGKPQGPPQQEGNNPQGPPPPAGGNPQQPQ	12	2	2	P04280;P02812		3179.53	1116653863	1025389717	914558010	0	3.615e-06	High	5.53123	High	5.41631	High	5.24342	0
131	GPPPPGKPQGPPPAGGNPQQPQAPPAGKPQ	24	1	1	P10163		2846.47	2082602184	1948136268	2.057e+09	0	7.879e-06	High	5.52289	High	5.25737	High	5.07363	0
132	PPPQGGNQPQGPPPPPGKPQ	9	2	2	P04280;P02812		1972	153160726	0	1.7154e+08	0	1.171e-07	High	5.52117	High	6.13136	High	5.55115	0
133	YQPVPEQPLYPQPYQPQYQQY	10	1	1	P02808		2654.26	3.56224e+07	30825877	3.12511e+07	0	1.606e-13	High	5.51346	High	6.53442	High	6.33626	0
134	SVDSGSSEEQGGSSRAL	4	1	1	P01833		1652.74	0	1.66608e+07	0	0	1.394e-08	High	5.50226	High	4.67195			0
135	SLIAGNPQGAPPQGGNKPQGPPSPPGKPQ	10	1	1	P02812		2773.44	240044793	2.17586e+08	2.21021e+08	0	0.001311	High	5.46918	High	4.93817	High	5.54403	0
136	PPGKPQGPPPQGGNQPQGPPPPPGKPQ	7	2	2	P04280;P02812		2633.36	1.18011e+08	9.23868e+07	62116312	0	4.083e-09	High	5.46821	High	6.90057	High	5.64476	0
137	IDEERQGPPLGGQQSQPSAGDGNQ	6	1	1	P02810		2465.13	1.97585e+08	177257235	1.60778e+08	0	4.121e-08	High	5.46728	High	4.93739	High	5.13538	0
138	WGKVNVDEVGGEALGRL	7	1	1	P68871		1798.94	243673533	1.41595e+08	8.98207e+07	0	1.185e-08	High	5.45832	High	5.0851	High	4.74966	0
139	GYGPYQPVPEQPLYPQPYQPQYQ	4	1	1	P02808		2737.3	2.47766e+07	2.783e+07	27535195	0	3.789e-11	High	5.45051	High	5.15166	High	4.54142	0
140	YGPYQPVPEQPLYPQPYQPQYQQ	6	1	1	P02808		2808.33	9.17092e+06	4.88741e+06	6.09738e+06	0	0.0004307	High	5.43573	High	5.39723	High	5.87955	0
141	GPPPQGGNQPQGPPPPPGKPQGPPPQGGNKPQGPPPPG	3	2	2	P04280;P02812		3588.81	55567641	63643066	0	0	0.0005085	High	5.4228	High	5.96368			0
142	SPPGKPQGPPPQGGNQPQGPPPPPGKPQGPPP	4	2	2	P04280;P02812		3068.58	76609536	0	70857268	0	8.481e-05	High	5.41204	High	5.5646	High	5.29113	0
143	PPPAGKPQGPPPPPQGGRPH	1	1	1	Q04118		1966.04	64130163	0	0	0	1.185e-08	High	5.40913					0
144	GPPPQGDKSRSPQSPPGKPQGPPPQGGNQPQGPPPPPGKPQ	4	1	1	P04280		4052.05	0	0	3498934624	0	7.093e-07	High	5.40193	High	4.85074	High	4.31292	0
145	QGPPLGGQQSQPSAGDGNQNDGPQQGPPQQGGQQQQGPPPPQGKPQGPPQQGGHPPPPQGRPQ	5	1	1	P02810		6292.01	691277108	749884261	7.10654e+08	0	0.001388	High	5.40107	High	5.11088	High	3.84983	0
146	GPPQQGGQQQQGPPPPQGKPQGPPQQGGHPPPPQGRPQGPPQQGGHPRPP	8	1	1	P02810		5054.5	639271304	321924629	2287991244	0	6.062e-05	High	5.39037	High	7.26565	High	5.73731	0
147	QGPPLGGQQSQPSAGDGNQNDGPQ	3	1	1	P02810		2334.04	255546284	254922992	227315544	0	0.005422	High	5.38449	High	5.10391	High	5.7337	0
148	GPPPQGGNQPQGPPPPPGKPQGPPPQGGNKPQGPPPPGKPQGPPPQGGSKS	6	1	1	P02812		4834.46	7.11672e+08	643795558	592268129	0	8.45e-06	High	5.38174	High	6.33068	High	5.26136	0
149	GPPQQEGNKPQGPPPPGKPQGPPPAGGNPQQPQAPPAGKPQGPPPPPQGGRPP	10	1	1	P10163		5141.62	2.42507e+09	2.26043e+09	2.19898e+09	0	5.261e-06	High	5.34227	High	4.66276	High	3.89494	0
150	GPPPPAGGNPQQPQAPPAGQPQGPPRPPQGGRPSRPP	13	2	2	P04280;P02812		3621.86	2271005579	2228010918	2.14644e+09	0	6.88e-08	High	5.32159	High	4.20629	High	5.19931	0
151	SARSPPGKPQGPPQQEGNNPQGPPPPAGGNPQQPQAPPAGQPQGPPRPPQGGRPS	2	2	2	P04280;P02812		5423.7	152483934	1.45623e+08	0	0	2.047e-06	High	5.31481	High	3.95751			0
152	YQPVPEQPLYPQPYQP	9	1	1	P02808		1943.96	2.4826e+07	1.91695e+07	1.99213e+07	0	0.001029	High	5.30159	High	5.17625	High	5.35484	0
153	TEKAPEPHVEEDDDDELDSKLN	3	1	1	P52566	N-Term(Acetyl)	2567.12	9.55485e+06	1.05367e+07	9875675	0	5.683e-10	High	5.2967	High	5.87545	High	4.88854	0
154	GGNQPQGPPPPPGKPQGPPPQGGNKPQGPPPPGKPQGPPPQ	3	2	2	P04280;P02812		3942.03	0	0	0	0	0.000194	High	5.28131	High	4.69336	High	4.74223	0
155	EERQGPPLGGQQSQPS	15	1	1	P02810		1694.81	299248943	2.64933e+08	3.19822e+08	0	3.126e-07	High	5.27953	High	5.01362	High	4.47029	0
156	SPPGKPQGPPQQEGNNPQGPPPPAGGNPQ	8	2	2	P04280;P02812		2826.37	803109138	66683152	782210201	0	4.504e-05	High	5.27834	High	5.32568	High	5.26332	0
157	GPPQQEGNKPQGPPPPGKPQGPPPAGGNPQQPQAPPAGKPQ	9	1	1	P10163		4007.03	1046586728	1110991945	9.93271e+08	0	3.031e-06	High	5.2629	High	5.2024	High	4.67176	0
158	GPPPPPPGKPQGPPPQGGRPQGPPQGQSPQ	19	1	1	P02810		2916.49	2500031048	6973361428	4697250896	0	4.93e-05	High	5.2578	High	4.64784	High	4.16793	0
159	GYGPYQPVPEQPLYPQPY	18	1	1	P02808		2093	182157784	1.52081e+08	1.58227e+08	0	2.169e-09	High	5.25644	High	4.90109	High	5.10873	0
160	PPPEGLLPRPPGDSGNQDDGPQ	20	1	1	Q16378		2240.06	164272779	0	125503468	0	3.992e-05	High	5.24336	High	4.69916	High	4.53802	0
161	GYGYGPYQPVPEQPLYPQPYQP	2	1	1	P02808		2538.2	1.53622e+07	1.96526e+07	0	0	2.16e-09	High	5.23974	High	3.63241			0
162	GPPPQGGRPQGPPQGQSPQ	70	1	1	P02810		1866.92	3006390246	2622879822	5371967788	0	1.69e-08	High	5.2164	High	5.23838	High	5.19217	0
163	TDYGKDLMEKVKSPELQAEAK	2	1	1	P02652		2380.21	2.13196e+07	0	0	0	0.0001743	High	5.21067					0
164	LLSPYSYSTTAVVTNPKE	3	1	1	P02766		1970.02	2.19522e+07	1.44124e+07	15217848	0	2.538e-07	High	5.20993	High	5.45906	High	5.42779	0
165	AGDGNQNDGPQQGPPQQGGQQQQGPPPPQGKPQGPPQQGGHPPPPQGRPQGPPQQGGHPRPP	4	1	1	P02810		6235.99	7367170848	6671591600	6.20702e+09	0	0.006483	High	5.20428	High	5.60335	High	4.93094	0
166	VLSPADKTNVKAAWGKVGAHAGEYGAEAL	4	1	1	P69905		2910.51	1.91375e+07	4.82952e+08	0	0	1.736e-06	High	5.19217	High	4.58772			0
167	QPVPEQPLYPQPYQPQYQQYT	6	1	1	P02808		2592.25	2.63686e+07	2.17186e+07	23657918	0	7.759e-10	High	5.17556	High	5.74949	High	4.80567	0
168	GPPQQGGQQQQGPPPPQGKPQ	8	1	1	P02810		2136.06	116080826	105748122	222667791	0	1.766e-09	High	5.17038	High	6.7954	High	5.58093	0
169	YQPVPEQPLYPQPYQPQYQQ	3	1	1	P02808		2491.19	6.70827e+06	5.87038e+06	0	0	1.402e-10	High	5.15716	High	4.86614	High	4.8735	0
170	GPPPPGGNPQQPLPPPAG	14	1	1	Q04118		1674.86	704242137	637958988	621624067	0	1.671e-07	High	5.1528	High	4.90511	High	4.61497	0
171	GPPQQEGNNPQGPPPPAGGNPQQPQ	12	2	2	P04280;P02812		2488.17	1967088608	1887783104	1808103104	0	6.797e-10	High	5.14682	High	5.03282	High	5.10121	0
172	GGNPQQPQAPPAGQPQGPP	10	2	2	P04280;P02812		1822.88	421939202	4.25729e+08	380829964	0	0.0002852	High	5.14588	High	4.9249	High	5.76607	0
173	GGDSEQFIDEERQGPPLGGQQ	4	1	1	P02810		2244.02	35334703	32336661	2.91948e+07	0	9.647e-09	High	5.14407	High	4.20601	High	4.80888	0
174	ERQGPPLGGQQSQPSAGDGNQ	8	1	1	P02810		2107.98	412374512	366719248	489429440	0	4.235e-08	High	5.14167	High	5.2096	High	4.81071	0
175	GPGFVPPPPPPPYGPG	44	1	1	P02814		1529.78	2382321510	2057116528	1693122744	0	6.108e-11	High	5.1319	High	4.76419	High	4.9385	0
176	GGNQPQGPPPPPGKPQGPPPQGGNKPQ	9	2	2	P04280;P02812		2610.33	90176087	1.46422e+08	1.0516e+09	0	0.01018	High	5.1207	High	4.19257	High	5.6556	0
177	PQGPPPPGGNPQQPLPPPAGKPQGPPPPPQGGRPH	12	1	1	Q04118		3427.78	4.57705e+08	413277915	3.85017e+08	0	0.02626	High	5.11754	High	5.5846	High	5.67859	0
178	GPPPQGGNQPQGPPPPPGKPQGPPPQGGNKPQGPPPPGKPQGPPPQGDKSRSP	10	1	1	P02812		5145.63	1273320089	0	1089607119	0	5.622e-05	High	5.11185	High	5.67755	High	4.72536	0
179	GPYPPGPLAPPQPFGPGFVPPPPPPPYGPGR	31	1	1	P02814		3101.61	51930722	6.38014e+07	6.75706e+07	0	1.032e-07	High	5.11173	High	5.89806	High	5.58804	0
180	GPPPQGGNQPQGPPPPPGKPQGPPQQGGNRPQGPPPPGKPQ	11	1	1	P04280		4001.03	673808366	635571480	622380252	0	7.054e-05	High	5.11164	High	4.89009	High	5.35254	0
181	GGNQPQGPPPPPGKPQGPPPQ	8	2	2	P04280;P02812		2029.03	0	0	598865048	0	0.0278	High	5.08961	High	4.85373	High	5.35122	0
182	GPPPQGDKSQSPRSPPGKPQGPPPQGGNQPQGPPPPPGKPQ	13	1	1	P04280		4052.06	840067694	1250679281	3498934624	0	2.723e-06	High	5.08903	High	4.80296	High	4.83407	0
183	YGPYQPVPEQPLYPQPYQPQYQ	4	1	1	P02808		2680.27	1.17937e+07	1.07699e+07	1.22909e+07	0	2.691e-08	High	5.07748	High	4.06844	High	4.82418	0
184	SAGDGNQNDGPQQGPPQQGGQQQQGPPPPQGKPQGPPQQGGHPPPPQGRPQ	11	1	1	P02810		5117.42	1872515240	1.6391e+09	1811050324	0	0.004754	High	5.07089	High	5.42677	High	6.49197	0
185	QPVPEQPLYPQPYQPQYQQY	8	1	1	P02808		2491.19	8.01574e+07	7.15037e+07	6.50189e+07	0	0.0006098	High	5.06691	High	4.41414	High	5.38548	0
186	GPPPPGGNPQQPLPPPAGKPQGPPPPPQGGRPHRPPQGQPPQ	35	1	1	Q04118		4188.18	10103070631	9492185678	9061137919	0	0.0003275	High	5.06193	High	5.97583	High	5.16263	0
187	GPYQPVPEQPLYPQPYQPQ	18	1	1	P02808		2226.08	1.93791e+08	1.62577e+08	1.35468e+08	0	2.365e-08	High	5.05585	High	5.34225	High	5.16108	0
188	ADSGEGDFLAEGGGVR	3	1	1	P02671		1536.69	8.41647e+06	7.9882e+06	6474098	0	2.029e-08	High	5.0552	High	3.42157	High	4.67646	0
189	WGKVNVDEVGGEALG	2	1	1	P68871		1529.76	2.41637e+07	1.16773e+07	0	0	1.329e-05	High	5.04254	High	3.92851			0
190	SPPGKPQGPPQQEGNKPQGPPPPGKPQGPPPAGGNPQQPQAPPAGKPQ	10	1	1	P10163		4698.4	4731056850	4477575135	4288385102	0	0.004269	High	5.04224	High	4.92557	High	5.81895	0
191	GNNPQGPPPPAGGNPQQPQAPPAGQPQGPPRPPQGGRPS	3	2	2	P04280;P02812		3781.87	0	0	0	0	0.0002039	High	5.03491			High	4.98988	0
192	DGPQQGPPQQGGQQQQGPPPPQGKPQGPPQQGGHPPPPQGRPQ	3	1	1	P02810		4374.14	96754316	70082926	0	0	8.619e-05	High	5.03472	High	5.51607			0
193	LKPEEEAPAPEVGASKPEGI	3	1	1	P04004		2048.06	2.00538e+07	24364538	28816147	0	9.366e-10	High	4.9861	High	4.87787	High	4.85904	0
194	SLIAGNPQGPSPQGGNKPQGPPPPPGKPQ	4	1	1	P04280		2799.46	412367544	3.76054e+08	357469704	0	2.485e-07	High	4.98421	High	5.70904	High	5.39455	0
195	YPPGPLAPPQPFGPGFVPPPPPPPYGPGR	26	1	1	P02814		2947.53	5.00913e+07	5.6492e+07	63969004	0	0.004062	High	4.9828	High	5.14226	High	5.4701	0
196	GPPPAGGNPQQPQAPPAGKPQGPPPPPQ	18	1	1	P10163		2661.36	1285710124	1239268152	1158477933	0	1.012e-09	High	4.97624	High	4.9585	High	4.18033	0
197	YGPYQPVPEQPLYPQPYQP	3	1	1	P02808		2261.09	1.2858e+07	1.02791e+07	1.06807e+07	0	0.0001295	High	4.96427	High	5.09137	High	4.45221	0
198	SPQSPPGKPQGPPPQGGNQPQGPPPPPGKPQGPPPQGGNKPQGPPPPGKPQ	2	1	1	P04280		4945.54	0	621943298	0	0	2.053e-05	High	4.94965	High	7.1924			0
199	SPRSPPGKPQGPPPQGGNQPQGPPPPPGKPQGPPQQGGNRPQ	1	1	1	P04280		4177.12	0	0	0	0	0.0005201	High	4.94903					0
200	QPVPEQPLYPQPYQPQYQ	12	1	1	P02808		2200.07	2.86858e+07	3.11052e+07	2.90476e+07	0	1.124e-07	High	4.936	High	5.29577	High	4.94097	0
201	GPPPPGKPQGPPPAGGNPQQPQAPPAGKPQGPPPPPQGGRPPRPA	7	1	1	P10163		4305.26	1089862855	1001357954	939931268	0	2.749e-05	High	4.93217	High	5.78818	High	5.56318	0
202	WISKQEYDESGPSIV	4	7	1	P60709		1737.84	1.94224e+07	15636183	0	0	8.506e-07	High	4.91916	High	4.63716	High	4.46682	0
203	GPPPQGDNKSQSARSPPGKPQGPPPQGGNQPQGPPPPPGKPQ	7	1	1	P02812		4140.06	1408364684	721546176	5392159688	0	0.0001734	High	4.89703	High	4.46394	High	5.59487	0
204	WGKVNVDEVGGEAL	5	1	1	P68871		1472.74	105843519	55596905	44256462	0	7.547e-06	High	4.88736	High	4.74782	High	4.48249	0
205	FGPGFVPPPPPPPYGPG	29	1	1	P02814		1676.85	1.29527e+08	1.23356e+08	1.10695e+08	0	1.638e-08	High	4.87577	High	4.80307	High	4.65733	0
206	KPQGPPPAGGNPQQPQAPPAGKPQGPPPPPQGGRPP	6	1	1	P10163		3478.82	439468292	393502339	372350445	0	3.324e-05	High	4.86469	High	5.28438	High	4.75867	0
207	YQPVPEQPLYPQPYQPQ	23	1	1	P02808		2072.02	383681220	3.27507e+08	3.01939e+08	0	1.426e-10	High	4.85568	High	5.45445	High	4.98906	0
208	PPPPAGGNPQQPQAPPAGQPQGPP	6	2	2	P04280;P02812		2282.13	176382364	150408735	155688088	0	5.858e-07	High	4.85494	High	4.43853	High	4.18826	0
209	GKPQGPPPQGGNQPQGPPPPPGKPQGPPPQGGNKPQ	4	2	2	P04280;P02812		3496.79	0	0	51143856	0	0.009898	High	4.84927			High	7.51352	0
210	QGPPQQGGQQQQGPPPPQGKPQ	9	1	1	P02810		2264.13	118496504	90074524	239308842	0	0.0005278	High	4.84588	High	5.72646	High	6.61892	0
211	GGNQPQGPPPPPGKPQGPPQQGGNRPQ	9	1	1	P04280		2669.33	0	54210505	2.01678e+08	0	0.006895	High	4.83588	High	4.0213	High	5.36194	0
212	RKRRFPFIGEDDNDDGHPLHPS	5	1	1	Q6MZM9		2605.26	172805014	1.7139e+08	1.6599e+08	0	1.272e-08	High	4.82704	High	4.4674	High	4.1846	0
213	GPPPPGGNPQQPLPPPA	15	1	1	Q04118		1617.84	394249047	3.19063e+08	2.44317e+08	0	1.811e-06	High	4.82623	High	4.88235	High	4.7488	0
214	GPYPPGPLAPPQPFGPGFVPPPPPPPY	18	1	1	P02814		2734.41	3.2047e+07	3.07633e+07	3.20748e+07	0	0.001856	High	4.82584	High	4.48781	High	5.07659	0
215	RPPPPGRPQGPPPPGGNPQQPLPPPAGKPQ	5	1	1	Q04118		3010.62	257589462	2.26063e+08	2.12138e+08	0	0.0005182	High	4.81922	High	5.03296	High	4.3439	0
216	GNQPQGPPPPPGKPQ	35	2	2	P04280;P02812		1495.77	1397871232	1435654744	1.55291e+09	0	0.00646	High	4.81581	High	4.60443	High	4.92014	0
217	GGSKSRSSRSPPGKPQGPPPQGGNQPQGPPPPPGKPQ	1	1	1	P02812	N-Term(Acetyl)	3664.89	0	0	0	0	0.001676	High	4.8128					0
218	GPPPPQGKPQGPPQQGGHPPPPQGRPQGPPQQGGHPRPP	7	1	1	P02810		3921	291085274	1396677744	207945210	0	0.07059	High	4.80001	High	4.34524	High	4.96877	0
219	APPQPFGPGFVPPPPPPPYGPG	64	1	1	P02814		2167.11	2.01029e+09	1.89917e+09	1.70151e+09	0	1.584e-06	High	4.79776	High	5.00162	High	4.99042	0
220	GPPQQEGNKPQGPPPPGKPQGPPPAGGNPQ	5	1	1	P10163		2907.45	121835314	86931096	79199742	0	0.003651	High	4.79591	High	5.26256	High	5.35179	0
221	GPPQQEGNNPQGPPPPAGGNPQQPQAPPA	6	2	2	P04280;P02812		2824.34	571087581	542848282	522524827	0	1.232e-08	High	4.79049	High	3.60585	High	3.74594	0
222	PPAQGGSKSQSARSPPGKPQGPPQQEGNNPQGPPPPAGGNPQQPQAPPAGQPQGPP	1	1	1	P04280	N-Term(Acetyl)	5470.69	1454501194	0	0	0	1.787e-05	High	4.7823					0
223	RVFQSLPHENKPLTLSNYQTNKA	2	1	1	P04080		2685.41	2.06791e+07	1.72837e+07	0	0	0.002492	High	4.77201	High	4.17033			0
224	SPPGKPQGPPPQGGNQPQ	30	2	2	P04280;P02812		1767.89	462133802	664326588	1717780430	0	0.002854	High	4.76642	High	4.58967	High	4.86332	0
225	ESPSLIAGNPQGAPPQGGNKPQGPPSPPGKPQ	4	1	1	P02812		3086.57	7.2203e+07	61785258	64646117	0	2.772e-07	High	4.75309	High	4.73537	High	3.82982	0
226	GGDSEQFIDEERQGPPLGGQQSQPS	2	1	1	P02810		2643.19	11703737	0	14843593	0	0.001159	High	4.74736			High	5.7201	0
227	YGPYQPVPEQPLYPQPY	19	1	1	P02808		2035.98	1.51772e+08	1.24693e+08	1.22063e+08	0	8.735e-08	High	4.7362	High	5.2293	High	4.96101	0
228	SPPGKPQGPPQQEGNNPQ	29	2	2	P04280;P02812		1856.89	490428343	486176387	722916429	0	0.002007	High	4.72907	High	4.63471	High	4.76709	0
229	FIDEERQGPPLGGQQ	9	1	1	P02810		1670.82	28668617	3.81353e+07	1.39421e+07	0	5.788e-07	High	4.72732	High	5.29968	High	5.13022	0
230	FGYGYGPYQPVPEQPLYPQP	5	1	1	P02808		2297.1	4.45022e+06	0	4.08754e+06	0	1.463e-07	High	4.72479	High	2.90624	High	4.21751	0
231	GPPPPGGNPQQPLPPPAGKPQGPPPPPQ	28	1	1	Q04118		2698.42	2248243918	2124766263	2030221964	0	3.583e-11	High	4.72343	High	5.25079	High	4.67606	0
232	QPQAPPAGQPQGPPRPPQ	3	2	2	P04280;P02812		1847.95	0	0	0	0	0.0125	High	4.72028	High	4.20002	High	5.05542	0
233	GPGRIPPPPPAPYGPGIFPPPPPQP	112	1	1	P02814		2497.34	4.93789e+09	4861656388	3828013606	0	1.987e-10	High	4.7202	High	4.87833	High	4.67329	0
234	GPPPPAGGNPQQPQAPPAGQPQ	24	2	2	P04280;P02812		2088.03	8060836398	7239873718	7068611550	0	5.396e-08	High	4.71842	High	4.47492	High	4.39276	0
235	GPPPPPPGKPQGPPPQGGRPQ	26	1	1	P02810		2040.08	3888602056	256685546	4.57645e+08	0	0.002729	High	4.71368	High	4.44486	High	4.84438	0
236	YPPGPLAPPQPFGPGFVPPPPPPPY	16	1	1	P02814		2580.34	3.14273e+07	3.21712e+07	3.33369e+07	0	3.582e-08	High	4.6925	High	4.60609	High	4.43442	0
237	GYGPYQPVPEQPLYPQPYQPQY	5	1	1	P02808		2609.24	1.36314e+07	1.7748e+07	1.18073e+07	0	3.008e-09	High	4.69033	High	4.17632	High	4.58596	0
238	GGNQPQGPPPPPGKPQ	58	2	2	P04280;P02812		1552.79	6073634420	6128552056	5823253851	0	7.417e-07	High	4.68946	High	4.62393	High	4.50546	0
239	VPPPPPPPYGPGRIPPPPPAPYGPGIFPPPPPQP	24	1	1	P02814		3438.85	8.64785e+07	110517016	1.00934e+08	0	6.576e-05	High	4.68334	High	4.44464	High	4.13664	0
240	GPPPQEGNKPQRPPPPGRPQGPPPPGGNPQQPLPPPAGKPQ	13	1	1	Q04118		4140.18	2062851460	1930928901	1806430514	0	0.0001276	High	4.6828	High	4.86345	High	4.85796	0
241	LAAHLPAEFTPAVHASLDKF	4	1	1	P69905		2135.13	2.64012e+07	14505927	1.6546e+07	0	2.928e-05	High	4.66315	High	4.63143	High	3.94085	0
242	SPQSPPGKPQGPPPQGGNQPQ	29	1	1	P04280		2080.02	542235088	483471980	1200436608	0	0.0007885	High	4.65735	High	5.09582	High	5.36925	0
243	GPGFVPPPPPPPY	199	1	1	P02814		1318.68	13261767612	11717403932	9470501348	0	2.949e-06	High	4.65569	High	4.83601	High	4.54917	0
244	GPYQPVPEQPLYPQPYQPQYQ	4	1	1	P02808		2517.22	1.90292e+07	1.86666e+07	1.74358e+07	0	2.172e-11	High	4.65509	High	4.12916	High	4.22	0
245	VPPPPPPPYGPGRIPPPPPAPY	33	1	1	P02814		2257.22	618326101	5.71073e+08	33765168	0	0.0003359	High	4.65314	High	3.75918	High	4.02268	0
246	GPPPPPPGKPQGPPPQ	74	1	1	P02810		1544.82	2.1501e+09	1265203616	2925938586	0	1.312e-08	High	4.65125	High	4.0776	High	4.57673	0
247	GPPQQGGHPPPPQGRPQGPPQQ	2	1	1	P02810		2239.11	1.40275e+08	150673410	0	0	6.37e-05	High	4.64914	High	5.10963			0
248	VPEQPLYPQPYQPQYQQY	12	1	1	P02808		2266.08	8.45127e+07	7.45941e+07	7.47226e+07	0	0.001859	High	4.64121	High	4.66172	High	4.7883	0
249	GPPPQGGNKPQGPPPPGKPQGPPPQ	5	2	2	P04280;P02812		2408.25	456212772	0	0	0	5.512e-05	High	4.63416			High	5.51651	0
250	DVPLVISDGGDSEQF	10	1	1	P02810		1577.73	98833907	86805155	7.8536e+07	0	1.363e-08	High	4.63145	High	4.62748	High	4.46519	0
251	SLIAGNPQGPSPQGGNKPQ	8	1	1	P04280		1846.94	138201560	136159400	184212452	0	2.694e-05	High	4.62926	High	3.89937	High	4.35887	0
252	QGGNQPQGPPPPPGKPQ	11	2	2	P04280;P02812		1680.85	213916416	169877342	1.36426e+08	0	0.001702	High	4.6256	High	3.00773	High	4.99014	0
253	VLSPADKTNVKAAWGKVGAHAGEYGAEALERM	9	1	1	P69905	M32(Oxidation)	3342.7	1.1012e+08	8.95141e+07	8.12576e+07	0	3.423e-06	High	4.6063	High	6.1137	High	4.2288	0
254	YPPGPLAPPQPFGPGF	60	1	1	P02814		1638.83	6.37315e+08	5.85577e+08	5.8675e+08	0	0.004881	High	4.59652	High	4.58183	High	4.82804	0
255	GYGYGPYQPVPEQPLYPQ	13	1	1	P02808		2052.97	90483047	80946650	67282300	0	0.0005208	High	4.58877	High	4.19344	High	4.73231	0
256	GNPQGAPPQGGNKPQGPPSPPGKPQGPPPQGGNQPQGPPPPPGKPQ	13	1	1	P02812		4399.21	1612598270	1752486754	1676860166	0	0.001676	High	4.58639	High	6.4407	High	6.11691	0
257	QPLYPQPYQPQYQQY	6	1	1	P02808		1940.92	4.04953e+07	3.47541e+07	3.22898e+07	0	3.27e-07	High	4.5748	High	4.03258	High	4.47715	0
258	VPEQPLYPQPYQPQYQQYT	8	1	1	P02808		2367.13	3.92498e+07	3.41604e+07	3.38244e+07	0	1.482e-08	High	4.57067	High	4.71947	High	4.55105	0
259	APPQPFGPGFVPPPPPPPYGPGRIPPPPPAPY	7	1	1	P02814		3252.71	2.05425e+07	0	1.82503e+07	0	7.187e-10	High	4.56827	High	3.25739	High	4.43736	0
260	QPLYPQPYQPQYQQYT	13	1	1	P02808		2041.97	7.17683e+07	6.83957e+07	6.44023e+07	0	5.593e-08	High	4.55439	High	3.9303	High	4.27559	0
261	APPQPFGPGFVPPPPPPPYGPGR	68	1	1	P02814		2323.2	2.26191e+09	2.14027e+09	1.84044e+09	0	4.278e-07	High	4.5467	High	4.74381	High	4.45494	0
262	FLISGKPEGRRPQGGNQPQRPPPPPGKPQ	23	1	1	P10163		3117.68	3255078468	3050885980	3233701382	0	0.02606	High	4.54665	High	4.44878	High	4.66882	0
263	SLIAGNPQGPSPQGGNKPQGPPPPPGKPQGPPPQGGNKPQGPPPPGKPQ	3	1	1	P04280		4712.45	1.52999e+08	0	120821720	0	0.0249	High	4.53869	High	4.94392	High	5.28436	0
264	IPPPPPAPYGPGIFPPPPPQ	66	1	1	P02814		2033.09	518792335	4.61554e+08	4.09076e+08	0	1.782e-05	High	4.53209	High	5.05257	High	4.71842	0
265	FGYGYGPYQPVPEQPLYPQPYQPQ	8	1	1	P02808		2813.33	2.51199e+07	2.45373e+07	2.47383e+07	0	5.507e-10	High	4.53071	High	4.24927	High	4.37015	0
266	SPPGKPQGPPQQEGNKPQGPPPPGKPQGPPPA	4	1	1	P10163		3145.62	341978960	273344106	0	0	0.02896	High	4.52523	High	5.76148	High	6.11511	0
267	APPAGKPQGPPPPPQGGRPP	20	1	1	P10163		1900.02	33670681	231383912	8.50599e+08	0	0.001272	High	4.51873	High	4.8797	High	5.26383	0
268	YPPGPLAPPQPFGPGFVPPPPPPP	12	1	1	P02814		2417.28	1.38214e+07	1.14415e+07	1.39307e+07	0	0.004234	High	4.50869	High	4.69368	High	5.0463	0
269	LNETGDEPFQYKN	3	1	1	P15104		1554.71	1.02965e+08	8.98179e+07	8.89305e+07	0	3.357e-06	High	4.50737	High	4.98836	High	4.66017	0
270	SPPGKPQGPPQQEGNKPQGPPPPGKPQGPPPAGGNPQQPQAPPAGKPQGPPPPPQ	7	1	1	P10163		5368.73	593851149	183280039	5.24024e+08	0	0.00493	High	4.49725	High	4.20738	High	3.24534	0
271	GNPQGAPPQGGNKPQGPPSPPGKPQGPPPQGGNQPQ	13	1	1	P02812		3446.7	461964728	3093190048	6.86146e+08	0	0.01303	High	4.49557	High	5.10732	High	5.17345	0
272	GPPPQGGNQPQGPPPPPGKPQGPPPQGGNKPQGPPPPGKPQGPPAQGGSKSQSA	4	1	1	P04280		5094.6	177930364	184876993	168573582	0	0.001282	High	4.47325	High	3.38299	High	8.8549	0
273	GPGRIPPPPPAPYGPGIFPPPPPQ	23	1	1	P02814		2400.28	4.73722e+08	450139836	3.39838e+08	0	0.001357	High	4.4683	High	4.09741	High	4.62961	0
274	YGPYQPVPEQPLYPQPYQPQY	3	1	1	P02808		2552.22	7.69281e+06	6.04565e+06	6.03355e+06	0	0.001024	High	4.45423	High	4.34839	High	4.47541	0
275	NDGPQQGPPQQGGQQQQGPPPPQGKPQGPPQQGGHPPPPQGRPQGPPQQGGHP	7	1	1	P02810		5343.54	3908850905	3596916352	3549610547	0	5.144e-05	High	4.45411	High	6.3992	High	4.16098	0
276	IDEERQGPPLGGQQ	10	1	1	P02810		1523.75	870426672	758429536	709415368	0	4.971e-06	High	4.45051	High	3.96958	High	4.18626	0
277	APPQPFGPGFVPPPPPPPY	136	1	1	P02814		1956.01	3344750262	3.12786e+09	2.8799e+09	0	3.448e-05	High	4.44669	High	4.56868	High	4.54448	0
278	GPPPPAGGNPQQPQ	69	2	2	P04280;P02812		1341.66	775064159	2.07461e+09	10176792120	0	0.001954	High	4.44356	High	4.33792	High	4.49539	0
279	GPPPPGGNPQQPLPPPAGKP	10	1	1	Q04118		1900.01	199936272	204213864	178634908	0	0.004855	High	4.44326	High	4.43928	High	4.92673	0
280	GPPPPGKPQGPPPAGGNPQQPQ	7	1	1	P10163		2100.06	103257711	81435268	1.04795e+08	0	1.408e-08	High	4.44274	High	4.75716	High	4.67899	0
281	QSPRSPPGKPQGPPPQGGNQPQGPPPPPGKPQ	4	1	1	P04280		3188.64	376622708	0	0	0	0.0005839	High	4.43734	High	4.76318			0
282	PPPPPAPYGPGIFPPPPPQP	33	1	1	P02814		2017.06	3.8378e+08	3.40372e+08	300530172	0	1.279e-05	High	4.42717	High	4.19907	High	3.8145	0
283	KPQGPPQQEGNNPQGPPPPAGGNPQQPQAPPAGQPQGPPRPPQGGRPS	1	2	2	P04280;P02812		4771.38	0	0	0	0	0.0003914	High	4.42366					0
284	GPPQQEGNNPQGPPPPA	1	2	2	P04280;P02812		1681.8	0	0	0	0	5.311e-06	High	4.4167					0
285	QPFGPGFVPPPPPPPY	50	1	1	P02814		1690.87	4.01223e+08	3.79743e+08	3.38981e+08	0	0.0001147	High	4.41401	High	4.22448	High	4.32352	0
286	IENEEQEYVQTVK	3	1	1	P04083		1608.78	45197020	40193817	30561181	0	3.316e-06	High	4.40984	High	2.90656	High	2.43454	0
287	YDMNAANVGWNNSTFA	3	1	1	P14174		1774.75	1.82723e+07	1.2597e+07	9.78596e+06	0	2.445e-07	High	4.39501	High	5.60486	High	4.89507	0
288	GYGPYQPVPEQPLYPQPYQPQYQQYT	2	1	1	P02808		3129.47	4.44566e+06	6.07258e+06	0	0	8.2e-07	High	4.38375	High	4.47559			0
289	GPGRIPPPPPAPYGPG	22	1	1	P02814		1526.81	841829481	678227561	682054895	0	6.682e-05	High	4.37881	High	4.86348	High	4.5314	0
290	PPPAGGNPQQPQAPPAGQPQGPP	5	2	2	P04280;P02812		2185.08	292482944	2.59251e+08	265281923	0	2.103e-05	High	4.37268	High	4.25461	High	3.92216	0
291	GPPPQGGNKPQGPPPPGKPQ	22	2	2	P04280;P02812		1932.01	1.42739e+08	1.24342e+08	423961200	0	0.0002006	High	4.37001	High	4.8327	High	4.02545	0
292	QPFGPGFVPPPPPPPYGPG	23	1	1	P02814		1901.96	1.63302e+08	1.55872e+08	131572883	0	0.003787	High	4.36363	High	4.56569	High	4.60903	0
293	APYGPGIFPPPPPQP	20	1	1	P02814		1531.8	358692868	3.12843e+08	2.80943e+08	0	0.007867	High	4.36254	High	4.39116	High	4.66903	0
294	GPGRIPPPPPAPYGPGIF	12	1	1	P02814		1786.96	27694797	0	0	0	1.307e-07	High	4.34971	High	4.00625	High	4.31341	0
295	KRRFPFIGEDDNDDGHPLHPS	6	1	1	Q6MZM9		2449.17	4.12608e+08	3.70206e+08	3.47274e+08	0	3.333e-06	High	4.34818	High	4.93247	High	4.58444	0
296	GQQQQGPPPPQGKPQGPPQQGGHPPPPQGRPQGPPQQGGHPRPP	8	1	1	P02810		4490.26	2387821776	2084215672	9853496616	0	0.09806	High	4.32653	High	4.22619	High	4.79338	0
297	GPYPPGPLAPPQPFGPGFVPPPPPPP	9	1	1	P02814		2571.34	2.36082e+07	2.57989e+07	2.42006e+07	0	0.006854	High	4.32493	High	4.27908	High	4.7981	0
298	GKVNVDEVGGEALGRL	16	1	1	P68871		1612.87	64819760	5.91364e+07	3.5573e+07	0	7.909e-08	High	4.32406	High	4.0495	High	3.64822	0
299	GYGYGPYQPVPEQPLYPQPYQPQ	45	1	1	P02808		2666.26	842548015	8.57406e+08	843341117	0	9.763e-09	High	4.32183	High	4.75354	High	4.32915	0
300	GPPPAGGNPQQPQAPPAGKPQGPPPPPQGGRPPRP	1	1	1	P10163		3378.76	84575818	0	0	0	0.0002708	High	4.31531					0
301	AHLPAEFTPAVHASLDKF	7	1	1	P69905		1951.01	48421957	3.62278e+07	2.91982e+07	0	6.205e-06	High	4.31404	High	3.68829	High	4.21754	0
302	VLSGGTTMYPGIADRM	3	5	1	P60709		1668.81	1.88483e+07	1.47053e+07	12227550	0	0.004292	High	4.3128	High	2.99576	High	4.54513	0
303	NDGPQQGPPQQGGQQQQGPPPPQGKPQGPPQQGGHPPPPQGRPQGPPQQGGHPRPP	5	1	1	P02810		5693.78	1.43801e+10	12735796864	1.32947e+10	0	0.0696	High	4.30147	High	4.8282	High	5.09775	0
304	VLSPADKTNVKAAWGKVGAHAGEYGAEALER	14	1	1	P69905		3195.66	2.94091e+08	2.33027e+08	162972781	0	1.113e-07	High	4.29675	High	5.87544	High	5.38315	0
305	GYGYGPYQPVPEQPLYPQP	14	1	1	P02808		2150.02	8.30007e+07	6.91745e+07	7.27932e+07	0	0.0001951	High	4.29465	High	4.87857	High	5.65409	0
306	GPPPAGGNPQQPQAPPAGKPQ	67	1	1	P10163		1991.01	10220442784	5565682176	14420042312	0	1.882e-08	High	4.28787	High	4.41523	High	4.35828	0
307	GPYPPGPLAPPQPFGPG	49	1	1	P02814		1645.84	2380724062	1.95023e+09	1.85675e+09	0	0.05514	High	4.28384	High	4.3207	High	4.58766	0
308	GPPPAGGNPQQPQAPPAGKPQGPPPPPQGGRPPRPAQGQQPPQ	12	1	1	P10163		4213.16	1.16519e+09	1156527129	1140869892	0	0.0001995	High	4.27665	High	4.80233	High	4.4277	0
309	PQPFGPGFVPPPPPPPY	2	1	1	P02814		1787.92	3869293	0	3.66797e+06	0	0.007949	High	4.27654			High	4.6386	0
310	YGDYGSNYLYDN	15	1	1	P15515		1443.57	2.34959e+08	2.1771e+08	1.85811e+08	0	0.03387	High	4.27316	High	4.48053	High	4.65808	0
311	GPYQPVPEQPLYPQPYQPQYQQYT	2	1	1	P02808		2909.37	0	0	0	0	0.004006	High	4.27108			High	4.39791	0
312	VEAVEQNTLQEF	2	1	1	Q9H299		1406.68	1.33862e+07	8513992	0	0	8.554e-06	High	4.24225	High	4.09647			0
313	RGPYPPGPLAPPQPFGPGF	32	1	1	P02814		1949.01	1.11974e+08	106683133	9.18894e+07	0	1.516e-09	High	4.24109	High	4.09882	High	4.2212	0
314	QPVPEQPLYPQPYQPQ	22	1	1	P02808		1908.95	1820473528	1.63178e+09	1.55016e+09	0	0.0001805	High	4.23205	High	3.85157	High	3.58464	0
315	YGPYQPVPEQPLYPQP	5	1	1	P02808		1872.92	1.57568e+08	1.3682e+08	1.28284e+08	0	0.009378	High	4.22552	High	3.36127	High	4.28475	0
316	SLTNMPDEGVMVTKF	4	1	1	P18510		1668.8	1.72703e+07	8.39057e+06	5.25425e+06	0	0.004187	High	4.22213	High	3.83318	High	4.73052	0
317	IGEDDNDDGHPLHPSLNIPY	4	1	1	Q6MZM9		2218.01	1.56729e+08	129069722	1.19486e+08	0	1.464e-07	High	4.21831	High	4.19917	High	3.16161	0
318	PGFVPPPPPPPYGPG	12	1	1	P02814		1472.76	118825624	17063615	81935161	0	6.544e-06	High	4.21448	High	4.05581	High	4.15706	0
319	KPQGPPQQEGNNPQGPPPPAGGNPQQPQAPPAGQPQGPP	5	2	2	P04280;P02812		3838.87	214216370	2.13633e+08	180015214	0	0.01935	High	4.21399	High	5.14502	High	5.34942	0
320	GPPQQEGNNPQGPPPPAGGNPQQPQAPPAG	4	2	2	P04280;P02812		2881.37	57397917	4.98921e+07	4.71303e+07	0	1.291e-06	High	4.21047	High	4.82326	High	4.08361	0
321	GPRGPYPPGPLAPPQPFGPGF	7	1	1	P02814		2103.08	1.32997e+07	12153089	9.78211e+06	0	0.0001053	High	4.2072	High	3.95355	High	3.59217	0
322	SHFELPHYPGLLAH	9	1	1	Q8TAX7		1617.82	2.05518e+08	1.43357e+08	138446099	0	1.311e-07	High	4.19223	High	4.33103	High	4.17413	0
323	RPQGPPPPGGNPQQPLPPPAGKPQ	2	1	1	Q04118		2409.28	57226837	0	64455201	0	0.006794	High	4.19204			High	4.76856	0
324	KSHFELPHYPG	7	1	1	Q8TAX7		1311.65	1.21971e+08	105441428	1.00847e+08	0	0.003059	High	4.18975	High	4.16361	High	3.7719	0
325	PPPPGRPQGPPPPGGNPQQPLPPPAGKPQGPPPPPQGGRPH	10	1	1	Q04118		4029.11	7.04072e+08	5.98357e+08	585427417	0	0.07667	High	4.17086	High	4.60362	High	3.96151	0
326	AAHLPAEFTPAVHASLDKF	23	1	1	P69905		2022.05	1.15655e+09	885596795	8.16606e+08	0	0.0001071	High	4.16938	High	4.51853	High	4.16706	0
327	ASVDSGSSEEQGGSSRAL	16	1	1	P01833		1723.78	341826975	307049310	292020485	0	0.0001489	High	4.1539	High	4.7134	High	4.67234	0
328	DEVGGEALGRLL	7	1	1	P68871		1228.66	4.9762e+07	3.15612e+07	2.93682e+07	0	4.099e-05	High	4.14842	High	4.11829	High	4.13882	0
329	GPGRIPPPPPAPYGP	26	1	1	P02814		1469.79	163886932	172050594	127204557	0	1.148e-05	High	4.14277	High	4.02655	High	3.99249	0
330	GNPQGPSPQGGNKPQGPPPPPGKPQGPPPQGGNKPQGPPPPGKPQGPPPQGDKSRSP	5	1	1	P04280		5531.8	7943866352	0	4060612676	0	0.005198	High	4.13951			High	6.08623	0
331	GPGRIPPPPPAPY	211	1	1	P02814		1315.72	59020616887	53536493045	59577912295	0	0.0002378	High	4.12119	High	4.04174	High	4.06483	0
332	SDKPDMAEIEKFDKSKL	4	1	1	P62328	N-Term(Acetyl)	2023.01	30157389	23656904	1.68248e+07	0	5.585e-05	High	4.12081	High	4.83909	High	4.26993	0
333	SLIAGNPQGPSPQ	9	1	1	P04280		1265.65	2.40407e+08	2.40244e+08	2.16304e+08	0	1.272e-05	High	4.11121	High	3.85533	High	3.89076	0
334	IPPPPPAPYGPGIFP	23	1	1	P02814		1516.82	6.83423e+07	6.79384e+07	54525678	0	6.291e-06	High	4.11062	High	3.81837	High	3.98159	0
335	ERQGPPLGGQQSQPS	20	1	1	P02810		1565.77	647817785	498546536	882115547	0	0.0009705	High	4.10125	High	4.35786	High	3.95413	0
336	GPPQQEGNKPQGPPPPGKPQGPPPAGGNPQQPQAPPAGKPQGPPPPPQ	7	1	1	P10163		4677.37	150567743	0	133428677	0	0.0001997	High	4.10015	High	4.11488	High	3.27174	0
337	GPPPPAGGNPQQPQAPPA	27	2	2	P04280;P02812		1677.83	1446319960	1.38309e+09	1370656772	0	1.754e-06	High	4.09628	High	4.33847	High	3.99421	0
338	QPLYPQPYQPQYQQ	8	1	1	P02808		1777.86	5.50838e+07	4.97936e+07	4.74576e+07	0	0.008933	High	4.07311	High	4.03863	High	4.1255	0
339	GPGFVPPPPPPPYGPGRIPPPPPAP	12	1	1	P02814		2452.32	25674651	32341558	0	0	0.0001949	High	4.07281	High	4.27403	High	4.14376	0
340	FIENEEQEYVQTVK	4	1	1	P04083		1755.84	15595581	1.60981e+07	1.23076e+07	0	1.11e-06	High	4.07191	High	3.95026	High	3.98709	0
341	GYGYGPYQPVPEQPLYPQPYQPQYQ	4	1	1	P02808		2957.38	15223925	1.68046e+07	1.77705e+07	0	0.0002547	High	4.07047	High	5.33522	High	6.03792	0
342	GPGFVPPPPPPPYGPGRIPPPPPAPY	54	1	1	P02814		2615.38	616176872	613874806	487064912	0	2.086e-06	High	4.07004	High	4.7518	High	4.25589	0
343	VISDGGDSEQF	12	1	1	P02810		1153.5	442156499	4.02339e+08	3.88682e+08	0	0.0002317	High	4.06564	High	4.12831	High	3.99338	0
344	NVDEVGGEALGRLL	6	1	1	P68871		1441.77	3.1679e+07	1.95202e+07	1.95129e+07	0	9.497e-07	High	4.0568	High	3.85188	High	3.93132	0
345	FVPPPPPPPYGPG	167	1	1	P02814		1318.68	13261767612	7.64711e+09	9470501348	0	6.275e-05	High	4.05358	High	4.20401	High	4.16832	0
346	GYGPYQPVPEQPLYPQPYQPQYQQ	3	1	1	P02808		2865.35	1.2804e+07	1.09017e+07	8.99476e+06	0	0.002475	High	4.04492	High	4.27542	High	4.69045	0
347	APPAGQPQGPPRPPQ	10	2	2	P04280;P02812		1494.78	748101192	708466500	746978704	0	7.139e-05	High	4.03347	High	4.1453	High	3.43323	0
348	FIDEERQGPPL	10	1	1	P02810		1300.66	52031799	4.59858e+07	42218960	0	0.04616	High	4.03231	High	4.0403	High	4.11522	0
349	IDEERQGPPLGGQQSQPS	6	1	1	P02810		1922.92	190809605	203551625	173843752	0	5.523e-06	High	4.0276	High	3.83089	High	3.87368	0
350	GYGYGPYQPVPEQPLYPQPY	14	1	1	P02808		2313.09	1.20376e+08	127343757	1.19001e+08	0	9.089e-09	High	4.02578	High	4.3429	High	3.93984	0
351	GPGRIPPPPPAPYGPGIFP	18	1	1	P02814		1884.02	31747278	0	0	0	0.01125	High	4.02504	High	4.28329	High	4.34156	0
352	VPEQPLYPQPYQPQYQ	6	1	1	P02808		1974.96	3.08609e+07	2.78247e+07	23493297	0	1.36e-05	High	4.0148	High	3.5778	High	3.92046	0
353	GPPQQGGNRPQGPPPPGKPQ	3	1	1	P04280		1991.03	48710428	0	0	0	7.105e-05	High	3.99793			High	2.68484	0
354	GPGFVPPPPPPPYGPGR	15	1	1	P02814		1685.88	5.649e+08	4.98109e+08	4.30994e+08	0	4.118e-07	High	3.99736	High	4.07705	High	3.99768	0
355	VDEVGGEALGRL	9	1	1	P68871		1214.64	2.58949e+07	21166469	1.57936e+07	0	7.231e-06	High	3.99642	High	4.00982	High	3.96693	0
356	VIDLGGEPIKSSDYF	4	3	1	P0DTE7		1639.82	15495246	1.17064e+07	1.1121e+07	0	0.005267	High	3.98882	High	3.78327	High	4.37343	0
357	VPPPPPPPYGPGR	4	1	1	P02814		1327.72	4.28388e+08	3.75507e+08	3.2503e+08	0	0.003804	High	3.98853	High	3.5068	High	4.22114	0
358	EDVPLVISDGGDSEQF	3	1	1	P02810		1706.78	11261594	9.52394e+06	1.01694e+07	0	2.385e-07	High	3.98604	High	3.74932	High	3.95268	0
359	FGPGFVPPPPPPPY	29	1	1	P02814		1465.75	2.89884e+08	2.69265e+08	2.34362e+08	0	0.0002666	High	3.98525	High	3.77153	High	3.81986	0
360	SHFELPHYPGLLAHQKPFIRK	3	1	1	Q8TAX7		2515.37	2.33204e+07	0	2.03292e+07	0	2.6e-06	High	3.98327	High	3.07153	High	3.69245	0
361	GPYPPGPLAPPQPFGPGFVPPPPPPPYGPG	10	1	1	P02814		2945.51	1.24292e+07	5.47159e+06	1.37896e+07	0	0.01047	High	3.98073	High	4.11448	High	4.47461	0
362	VVDKLEPVLHEGLE	20	1	1	Q96DR5		1576.86	103603672	79374643	69255062	0	0.0001879	High	3.97184	High	4.20337	High	3.86295	0
363	GPPPPAGGNPQQPQAPPAGQPQGPPRPPQGGRPSRPPQ	11	2	2	P04280;P02812		3749.92	3254780032	6.8484e+08	2944562052	0	0.01049	High	3.96576	High	4.62412	High	4.93836	0
364	WYVDGVEVHN	6	5	1	P01859		1217.56	2.76062e+07	2.28228e+07	1.53903e+07	0	4.613e-05	High	3.9535	High	3.91323	High	3.45212	0
365	GPPQQGGHPPPPQGRPQ	13	1	1	P02810		1731.87	34101265	0	0	0	5.473e-06	High	3.9523	High	3.44497			0
366	IGEDDNDDGHPLHPS	11	1	1	Q6MZM9		1617.68	180661502	1.50912e+08	198086231	0	2.615e-05	High	3.95041	High	4.06813	High	3.89238	0
367	EGKVLPGVDALSNI	3	1	1	P00558		1411.78	1.21214e+07	9.41011e+06	8.5748e+06	0	1.017e-05	High	3.94138	High	2.86652	High	3.22758	0
368	GYGPYQPVPEQPLYPQPYQP	1	1	1	P02808		2318.11	6.49361e+06	0	0	0	8.44e-07	High	3.94129					0
369	GPGFVPPPPPPPYGPGRIPPPPP	10	1	1	P02814		2284.23	0	17646555	7.27844e+06	0	0.0002435	High	3.93666	High	3.55223	High	3.28941	0
370	SDKPDMAEIEKFDKSKLKKTETQ	6	1	1	P62328	N-Term(Acetyl)	2738.39	1.00354e+08	8.28288e+07	8.54775e+07	0	0.03276	High	3.93311	High	4.06572	High	4.1502	0
371	IPPPPPAPYGPGIFPPPP	10	1	1	P02814		1807.98	12612590	1.17274e+07	1.41231e+07	0	8.046e-06	High	3.91959	High	4.25365	High	4.23151	0
372	VHVGDEDFVHL	2	1	1	P04080		1266.61	13866014	12275394	0	0	0.0002683	High	3.91873	High	2.96453			0
373	SQPSAGDGNQNDGPQQGPPQQGGQQQ	8	1	1	P02810		2605.13	129647256	0	2.30038e+08	0	8.355e-05	High	3.91823	High	6.50471	High	8.01234	0
374	SQPSAGDGNQNDGPQQGPPQQGGQQQQGPPPPQGKPQGPPQQGGHPPPPQGRPQGPPQQGGHPRPP	6	1	1	P02810		6635.16	0	15481378736	14656943050	0	0.00103	High	3.91731	High	6.52677	High	5.44518	0
375	YGYGPYQPVPEQPLYPQPY	7	1	1	P02808		2256.07	9.23148e+06	9.41421e+06	9.28432e+06	0	3.869e-07	High	3.9172	High	4.10877	High	3.95126	0
376	AGDGNQNDGPQQGPPQQ	9	1	1	P02810		1707.74	37672720	34030454	2.37914e+08	0	0.008427	High	3.91719	High	4.123	High	5.23149	0
377	GRPQGPPQQGGHQQGPPPPPPGKPQGPPPQ	12	1	1	P02810		2997.52	54817346	376176798	1293464464	0	0.0123	High	3.91502	High	4.22234	High	6.3064	0
378	ADAAPDEKVLDSGF	1	1	1	P01833		1434.68	1.48112e+07	0	0	0	1.032e-05	High	3.91435					0
379	PPGPLAPPQPFGPGFVPPPPPPPY	5	1	1	P02814		2417.27	4.21774e+06	4.87115e+06	4.52679e+06	0	0.03812	High	3.91368	High	3.87133	High	4.0918	0
380	ADNAGEEGGEAPQEPQS	5	1	1	P31947		1685.69	6.54094e+07	5.83961e+07	60976429	0	0.01615	High	3.90846	High	3.94345	High	4.1116	0
381	GPYPPGPLAPPQPFGPGF	28	1	1	P02814		1792.91	6.88008e+08	6.35236e+08	6.23027e+08	0	1.527e-06	High	3.90272	High	4.11391	High	4.03289	0
382	GNPQGAPPQGGNKPQGPPSPPGKPQGPPPQGGNQPQGPPPPPGKPQGPPPQGGNKPQ	1	1	1	P02812		5456.74	2388383688	0	0	0	0.001495	High	3.88126					0
383	PPQGGNQPQGPPPPPGKPQ	3	2	2	P04280;P02812		1874.95	7.6615e+07	55662345	43267004	0	0.007093	High	3.87939	High	4.06478	High	4.55123	0
384	LISGKPEGRRPQGGNQPQRPPPPPGKPQ	6	1	1	P10163		2970.62	78351590	6.33618e+07	76230995	0	6.891e-05	High	3.87787	High	4.11457	High	2.92285	0
385	GPPPPPGKPQGPPPQ	62	2	2	P04280;P02812		1447.77	6.56446e+08	934334383	1587215572	0	0.0009876	High	3.87171	High	3.86728	High	3.67734	0
386	VAPEEHPVLLTEAPLNPK	6	2	1	P60709		1954.07	3.58869e+07	2.91616e+07	25552614	0	0.005376	High	3.87037	High	3.79292	High	4.44513	0
387	SDAAVDTSSEITTK	3	1	1	P06454	N-Term(Acetyl)	1466.69	5.30485e+07	5.04462e+07	4.0224e+07	0	7.605e-06	High	3.86237	High	4.23067	High	3.94637	0
388	GPPPQGGNKPQGPPPPGKPQGPPPQGDNKS	5	1	1	P02812		2909.47	283760196	247335824	3.95529e+08	0	8.939e-05	High	3.86033	High	3.24535	High	2.78591	0
389	IGRFGYGYGPY	27	1	1	P02808		1249.6	2.82792e+08	2.75116e+08	2.22493e+08	0	0.02084	High	3.85474	High	4.00825	High	4.32445	0
390	SLIAGNPQGPSPQG	3	1	1	P04280		1322.67	34615130	36197354	2.99357e+07	0	0.000207	High	3.85441	High	3.06592	High	3.28751	0
391	FGYGYGPYQPVPEQP	9	1	1	P02808		1698.78	1.15774e+08	1.03e+08	8.61711e+07	0	1.557e-06	High	3.84895	High	3.48889	High	3.70841	0
392	YQPVPEQPLYPQPY	9	1	1	P02808		1718.84	2.19586e+08	1.91986e+08	1.63139e+08	0	0.01049	High	3.8394	High	3.8501	High	3.91781	0
393	AAPAAPPIAAEPAAAAPL	5	1	1	Q6MZM9		1569.86	3.12711e+07	2.48479e+07	2.22038e+07	0	6.522e-07	High	3.83754	High	4.07561	High	3.886	0
394	PPPPAPYGPGIFPPPPPQP	5	1	1	P02814		1920.01	1.47373e+07	8783949	1.17558e+07	0	0.0303	High	3.83432	High	3.67851	High	3.86176	0
395	GGNKPQGPPPPPGKPQGPPPQGGNKPQGPPPPGKPQ	6	1	1	P04280		3465.81	276125560	2.07004e+08	1046549182	0	7.981e-05	High	3.83004	High	5.0272	High	4.08319	0
396	DEERQGPPLGGQQ	3	1	1	P02810		1410.66	1.68079e+08	178853540	0	0	0.0002611	High	3.82975	High	4.02765			0
397	RIPPPPPAPYGPGIFPPPPPQ	1	1	1	P02814		2189.19	0	0	0	0	0.0001083	High	3.82877					0
398	GDLSTPDAVMGNPKVKAH	3	1	1	P68871		1836.93	3.4803e+07	3.23762e+07	3.03429e+07	0	0.04987	High	3.8283	High	3.99265	High	4.13996	0
399	QPLPPPAGKPQGPPPPPQGGRPH	3	1	1	Q04118		2304.24	0	141827892	0	0	0.004098	High	3.82358	High	3.48637			0
400	PPPPGRPQGPPPPGGNPQQPLPPPAGKPQ	7	1	1	Q04118		2854.52	458302482	446972631	432176223	0	0.0214	High	3.819	High	4.0322	High	4.13898	0
401	AAHLPAEFTPAVHA	3	1	1	P69905		1431.74	29309034	2.94323e+07	5.74352e+07	0	0.0005363	High	3.80743	High	2.86819	High	3.36739	0
402	ELRVAPEEHPVLLTEAPLNPK	3	2	1	P60709		2352.29	3.67887e+07	2.13747e+07	2.16743e+07	0	0.000927	High	3.80345	High	3.46345	High	3.79298	0
403	PQGPPPPGKPQGPPPQG	1	2	2	P04280;P02812		1632.85	4.56796e+07	0	0	0	7.092e-06	High	3.80287					0
404	GPPQQEGNNPQGPPPPAGGNPQQPQAPP	6	2	2	P04280;P02812		2753.31	1.00703e+08	8.48227e+07	83601042	0	0.0005038	High	3.79711	High	3.42735	High	3.6065	0
405	LYPQPYQPQYQQYT	6	1	1	P02808		1816.85	8.61855e+07	7.90526e+07	73838832	0	0.02869	High	3.79468	High	3.26564	High	3.91868	0
406	PPPPGGNPQQPLPPPAGKPQ	10	1	1	Q04118		1971.05	206110624	255298308	269279354	0	0.04104	High	3.79271	High	3.80377	High	3.89573	0
407	YPPGPLAPPQPFGPG	48	1	1	P02814		1491.77	2.1726e+09	1.89895e+09	1.69985e+09	0	0.001256	High	3.79237	High	3.91186	High	3.73628	0
408	SPKSHFELPHYPG	7	1	1	Q8TAX7		1495.73	1.5332e+08	144006097	134141788	0	0.0008919	High	3.78797	High	3.34696	High	3.5752	0
409	GPPPPPGKPQGPPPQGGNKPQ	29	2	2	P04280;P02812		2029.06	2357146340	2282668724	3804131746	0	4.65e-06	High	3.78618	High	4.39441	High	3.63872	0
410	QPLYPQPYQPQYQ	12	1	1	P02808		1649.8	1.46786e+08	1.24168e+08	114697887	0	1.992e-05	High	3.78305	High	3.58611	High	3.67272	0
411	GPGFVPPPPPPPYGP	8	1	1	P02814		1472.76	118825624	17063615	81935161	0	0.04437	High	3.78214	High	3.56041	High	3.84104	0
412	GPLAPPQPFGPGFVPPPPPPPY	16	1	1	P02814		2223.17	4.58607e+07	4.77628e+07	4.65506e+07	0	0.008287	High	3.77672	High	3.41442	High	4.0902	0
413	DEVGGEALGRL	15	1	1	P68871		1115.57	61865416	6.68351e+07	56971847	0	0.01839	High	3.77111	High	3.80744	High	3.8369	0
414	GDYGSNYLYDN	10	1	1	P15515		1280.51	242454261	2.42092e+08	1.91423e+08	0	0.03199	High	3.76959	High	3.7797	High	4.24279	0
415	NDGPQQGPPQQGGQQQQ	5	1	1	P02810		1791.8	0	26656911	90250556	0	0.007508	High	3.76355	High	4.23433	High	4.51463	0
416	YGYGPYQPVPEQPLYPQP	3	1	1	P02808		2093.01	182157784	1.52081e+08	1.58227e+08	0	2.418e-05	High	3.75547	High	3.7089	High	3.62651	0
417	IDEERQGPPLG	4	1	1	P02810		1210.61	81098574	7.12717e+07	7.07158e+07	0	0.08872	High	3.75164	High	3.54272	High	3.9075	0
418	PPPAPYGPGIFPPPPPQP	2	1	1	P02814		1822.96	0	0	0	0	1.476e-05	High	3.74668					0
419	SDKPDMAEIEKFDKSKLKKTET	3	1	1	P62328	N-Term(Acetyl)	2610.34	3.77283e+07	3.42256e+07	3.3451e+07	0	5.504e-05	High	3.73221	High	4.19086	High	3.65434	0
420	PVDLSKWSGPLSL	1	1	1	P30086		1398.76	4.00326e+06	0	0	0	6.567e-06	High	3.73187					0
421	SHFELPHYPGLL	14	1	1	Q8TAX7		1409.72	1.34263e+08	1.1068e+08	1.03292e+08	0	3.705e-05	High	3.72596	High	3.52052	High	3.62363	0
422	FYNELRVAPEEHPV	9	3	1	P60709		1699.84	1.75679e+07	1.5601e+07	1.09261e+07	0	7.897e-05	High	3.71742	High	3.55939	High	3.56178	0
423	GPPPPGGNPQQPLPPPAGKPQGPPPPP	3	1	1	Q04118		2570.35	80969459	8.24189e+07	7.0472e+07	0	0.0183	High	3.71637	High	3.71685	High	3.84238	0
424	QPQAPPAGQPQGPP	15	2	2	P04280;P02812		1369.69	2778216054	2618048232	2440605466	0	0.001584	High	3.70485	High	3.7035	High	3.54436	0
425	GPPAQGGSKSQSARSPPGKPQGPPQQEGNNPQGPPPPAGGNPQQPQAPPAGQPQGPP	3	1	1	P04280		5485.69	246119840	2.66247e+08	0	0	0.003989	High	3.70067	High	3.68701			0
426	YDNEFGYSNRVVDL	6	1	1	P04406		1690.77	35022023	2.95098e+07	2.30405e+07	0	0.004694	High	3.69946	High	3.74606	High	3.83657	0
427	PGFVPPPPPPPY	24	1	1	P02814		1261.66	1021960869	903669906	7.3948e+08	0	0.0005007	High	3.6844	High	3.65578	High	3.53932	0
428	PPAPYGPGIFPPPPPQP	6	1	1	P02814		1725.9	1.30922e+07	1.16968e+07	1.18941e+07	0	3.72e-05	High	3.68156	High	4.41592	High	3.93703	0
429	EQPLYPQPYQPQ	27	1	1	P02808		1487.72	8.58937e+08	747461982	6.56929e+08	0	0.03134	High	3.67944	High	3.68078	High	3.80372	0
430	SDGLAHLDNLKGTFA	11	1	1	P68871		1558.79	2.25637e+08	1.56286e+08	1.39437e+08	0	2.175e-05	High	3.67356	High	3.4285	High	3.52526	0
431	QPVPEQPLYPQPYQPQY	3	1	1	P02808		2072.01	1.12778e+07	0	5.59003e+06	0	0.006616	High	3.67224	High	3.70907	High	4.21473	0
432	PPPPGRPQGPPPPGGNPQQPLPPPAGKPQGPPPPPQGGRPHRPPQGQPPQ	2	1	1	Q04118		5014.6	108321288	0	4.73254e+07	0	0.0878	High	3.66798			High	4.59087	0
433	GPPPPGKPQGPPPAGGNPQ	10	1	1	P10163		1746.9	3.47192e+08	0	0	0	0.007052	High	3.65379			High	4.09968	0
434	SAGDGNQNDGPQQGPPQQ	2	1	1	P02810		1794.77	42645488	0	81008041	0	0.002689	High	3.65211			High	4.39101	0
435	GPPPPGGNPQQPLPPP	9	1	1	Q04118		1546.8	2.96999e+08	2.66165e+08	245678735	0	3.415e-05	High	3.64652	High	3.43708	High	3.45797	0
436	NVVDKLEPVLHEGLE	7	1	1	Q96DR5		1690.9	51659918	0	2.36494e+07	0	9.959e-06	High	3.6422	High	2.51563	High	3.24805	0
437	FGPGVPPPPPPP	26	1	1	O95104		1155.62	6.6051e+08	599984420	517153405	0	0.1039	High	3.639	High	3.61328	High	3.65516	0
438	KVPEPGSIKVPDQ	3	1	1	Q9UBC9		1393.77	75619619	71708742	6.34606e+07	0	0.02104	High	3.63878	High	3.75366	High	3.84595	0
439	GPYQPVPEQPLYPQPY	8	1	1	P02808		1872.92	1.57568e+08	1.3682e+08	1.28284e+08	0	7.393e-06	High	3.63729	High	4.17357	High	3.5779	0
440	GYGYGPYQPVPEQP	9	1	1	P02808		1551.71	7.87266e+08	6.52735e+08	6.38617e+08	0	2.133e-06	High	3.6368	High	3.56133	High	3.60573	0
441	GGPGPGGFGAQGPKGGSGSGPTIEEVD	1	1	1	P0DMV8		2369.1	0	0	0	0	6.851e-06	High	3.63357					0
442	PPQPFGPGFVPPPPPPPY	24	1	1	P02814		1884.97	7.90874e+07	7.53285e+07	6.98678e+07	0	0.0007166	High	3.62802	High	3.90983	High	3.69976	0
443	GPPAQGGSKSQSARSPPGKPQGPPQQEGNNPQGPPPPAGGNPQQPQAPPAGQPQ	1	1	1	P04280		5234.57	1.47041e+08	0	0	0	0.0006588	High	3.62251					0
444	GPPPPGGNPQQPLPPPAGKPQGPPPPPQGGRPHRPP	9	1	1	Q04118		3552.88	0	450775528	109600072	0	0.02159	High	3.62168	High	2.93827	High	5.1993	0
445	KVNVDEVGGEALGRL	1	1	1	P68871		1555.84	2.6274e+07	0	0	0	8.725e-08	High	3.61793					0
446	SDKPDMAEIEKF	10	1	1	P62328	N-Term(Acetyl)	1451.67	3.60157e+08	2.78325e+08	257818898	0	0.000155	High	3.61734	High	3.75226	High	3.52062	0
447	AHLPAEFTPAVHA	2	1	1	P69905		1360.7	4.53924e+07	3.26744e+07	0	0	6.374e-05	High	3.61695	High	2.62707			0
448	GEYKFQNALLVR	1	1	1	P02768	N-Term(Acetyl)	1479.79	6174454	0	0	0	0.0001717	High	3.616					0
449	SARSPPGKPQGPPQQEGNNPQGPPPPAGGNPQQPQAPPAGQPQGPP	6	2	2	P04280;P02812		4491.2	140488954	1.46163e+08	1.39667e+08	0	0.0507	High	3.61441	High	4.69582	High	5.27331	0
450	PPAQGGSKSQSARSPPGKPQGPPQQEGNNPQGPPPPAGGNPQQPQAPPAGQPQ	1	1	1	P04280	N-Term(Acetyl)	5219.57	66252128	0	0	0	0.004343	High	3.61129					0
451	GPLAPPQPFGPGFVPPPPPPPYGPGR	12	1	1	P02814		2590.37	0	4.31044e+07	4.33262e+07	0	1.424e-06	High	3.60796	High	3.6221	High	3.43845	0
452	ADKPDMGEIASFDKA	3	1	1	P63313	N-Term(Acetyl)	1636.75	2.91028e+07	19769646	2.06221e+07	0	0.0001303	High	3.60539	High	3.78498	High	3.681	0
453	SHFELPHYPG	19	1	1	Q8TAX7		1183.55	1686315087	1435303605	1.38873e+09	0	0.001722	High	3.60316	High	3.72783	High	3.37693	0
454	ESFGDLSTPDAVMGNPKVK	6	1	1	P68871		1991.97	5.3496e+07	4.37225e+07	35539419	0	0.03298	High	3.60296	High	3.38139	High	3.86502	0
455	GYGYGPYQPVPEQPL	36	1	1	P02808		1664.8	4.02758e+09	3.42511e+09	3.3479e+09	0	4.3e-05	High	3.60268	High	3.58013	High	3.60377	0
456	GPGFVPPPPPPP	9	1	1	P02814		1155.62	6.6051e+08	0	517153405	0	0.002737	High	3.59971			High	3.60682	0
457	GYGPYQPVPEQPLYPQP	6	1	1	P02808		1929.94	5.17365e+07	4.2298e+07	3.91719e+07	0	0.01466	High	3.59695	High	3.84378	High	4.11056	0
458	GPPPPPGKPQGPPPQG	28	2	2	P04280;P02812		1504.79	69832363	131781082	370292664	0	8.272e-05	High	3.59626	High	3.70739	High	3.49718	0
459	QPVPEQPLYPQPY	15	1	1	P02808		1555.78	1.08645e+09	9.71381e+08	8.41206e+08	0	0.03696	High	3.58973	High	3.56521	High	3.82929	0
460	GYGYGPYQPVPE	35	1	1	P02808		1326.6	5237826736	4549509470	4142745682	0	0.02054	High	3.58242	High	3.75248	High	3.88964	0
461	GPYQPVPEQPLYPQPYQPQY	3	1	1	P02808		2389.15	2.0509e+08	1.74345e+08	1.60228e+08	0	7.452e-07	High	3.5813	High	3.89067	High	3.61026	0
462	SLKPSEAPELDEDEGF	6	1	1	P33241		1762.8	3.09793e+07	27403765	2.41992e+07	0	2.783e-06	High	3.57077	High	4.86355	High	4.26814	0
463	GRIPPPPPAPY	31	1	1	P02814		1161.64	2842437520	2617881768	2322972159	0	0.0004669	High	3.57031	High	3.3967	High	3.43719	0
464	GKVLPGVDALSNI	6	1	1	P00558		1282.74	8.19668e+07	4.49254e+07	5.27492e+07	0	1.537e-06	High	3.55515	High	4.00092	High	3.85179	0
465	APYGPGIFPPPPPQ	6	1	1	P02814		1434.74	3.12866e+07	2.54075e+07	2.21144e+07	0	0.0001636	High	3.54332	High	3.69668	High	3.63378	0
466	DVPLVISDGGDSEQ	6	1	1	P02810		1430.67	2.4463e+07	2.00371e+07	1.86461e+07	0	1.972e-06	High	3.54244	High	3.14527	High	3.19937	0
467	LGDSWDVKLG	1	1	1	Q96DA0		1089.56	1.31079e+07	0	0	0	0.0004638	High	3.53937					0
468	FGYGYGPYQPVPE	8	1	1	P02808		1473.67	1.85133e+08	1.67593e+08	1.5146e+08	0	0.01716	High	3.53503	High	3.53292	High	3.58727	0
469	PFGPGFVPPPPPPPY	11	1	1	P02814		1562.81	2.43216e+07	2.40023e+07	2.26927e+07	0	0.03641	High	3.5346	High	3.61432	High	3.62574	0
470	GRFGYGYGPYQPVPEQPLYPQPYQPQ	4	1	1	P02808		3026.45	16126112	1.60881e+07	1.9261e+07	0	7.307e-07	High	3.53117	High	4.02053	High	3.82359	0
471	GRIPPPPPAPYGPGIFPPPPPQP	12	1	1	P02814		2343.27	0	67750282	50156844	0	0.01623	High	3.52903	High	3.57339	High	3.81411	0
472	YQPVPEQPLYPQPYQPQY	2	1	1	P02808		2235.08	3.95581e+06	0	4.96166e+06	0	0.007003	High	3.52691			High	4.03481	0
473	GGNPQQPQAPPAGQPQ	10	2	2	P04280;P02812		1571.76	241427137	241799088	2.59366e+08	0	0.0002224	High	3.52184	High	3.63267	High	3.36553	0
474	YQPVPEQPLYPQP	3	1	1	P02808		1555.78	1.08645e+09	9.71381e+08	8.41206e+08	0	0.01167	High	3.52036	High	3.56072	High	3.59915	0
475	PVPEQPLYPQPYQPQ	15	1	1	P02808		1780.89	9.35402e+07	8.53917e+07	8.30503e+07	0	0.009527	High	3.5182	High	3.41264	High	3.6207	0
476	AIQDPRLFAEE	19	1	1	P01833		1288.65	2.55108e+08	2.25147e+08	1.87461e+08	0	0.03028	High	3.51745	High	3.79163	High	4.12568	0
477	GPYQPVPEQPLYPQ	3	1	1	P02808		1612.8	1.49606e+07	1.3067e+07	1.05012e+07	0	0.0174	High	3.51535	High	3.07953	High	3.55744	0
478	GPGIFPPPPPQP	182	1	1	P02814		1200.64	41143207628	39657313416	34759186632	0	0.0393	High	3.51389	High	3.51934	High	3.57331	0
479	VDDMPNALSAL	1	1	1	P69905		1145.55	4.19495e+06	0	0	0	0.0002309	High	3.51116					0
480	LAPPQPFGPGFVPPPPPPPY	21	1	1	P02814		2069.09	4.2924e+07	4.39703e+07	3.79821e+07	0	0.01571	High	3.50783	High	3.73314	High	3.75983	0
481	ALLSPYSYSTTAVVTNPKE	3	1	1	P02766		2041.05	1.2445e+07	1.37282e+07	1.42707e+07	0	0.0008389	High	3.50588	High	5.23466	High	5.64128	0
482	GPPPQGGNKPQGPPPPGKPQGPPAQGGSKSQ	4	1	1	P04280		2926.5	2.251e+08	177080886	0	0	0.002013	High	3.50526	High	3.40583			0
483	IPPPPPAPYGPGIFPPPPP	8	1	1	P02814		1905.04	45684749	5.22599e+07	34471299	0	9.216e-06	High	3.50177	High	3.35306	High	2.97099	0
484	RFGYGYGPYQPVPEQPL	4	1	1	P02808		1967.96	2.23295e+07	1.87243e+07	1.92706e+07	0	8.868e-07	High	3.49575	High	3.09901	High	3.13124	0
485	PPQPFGPGFVPPPPPPPYGPG	17	1	1	P02814		2096.07	5.6236e+07	5.55823e+07	5.18976e+07	0	0.01382	High	3.49513	High	3.44259	High	3.62227	0
486	NVDEVGGEALGRL	6	1	1	P68871		1328.68	8.18887e+07	4.95494e+07	4.32257e+07	0	3.475e-06	High	3.47675	High	3.6522	High	3.48653	0
487	RGPYPPGPLAPPQPFGPGFVPPPPPPPY	6	1	1	P02814		2890.52	0	5.52707e+06	6.00642e+06	0	0.0007788	High	3.47463	High	4.40774	High	3.77967	0
488	FVPPPPPPPYGPGR	14	1	1	P02814		1474.79	87261214	78798485	0	0	5.099e-06	High	3.47229	High	3.59539	High	3.3514	0
489	SHFELPHYPGL	3	1	1	Q8TAX7		1296.64	5.90056e+07	1.03424e+08	4.13842e+07	0	0.001767	High	3.46303	High	1.67111	High	3.21488	0
490	MIEQNTKSPLFMGKVVNPTQK	3	1	1	P01009		2390.26	96442033	84888098	69836315	0	4.48e-09	High	3.45825	High	4.28576	High	4.04432	0
491	FVPPPPPPPY	383	1	1	P02814		1107.59	21698033560	1.85138e+10	16971126922	0	0.001398	High	3.45637	High	3.57846	High	3.45646	0
492	SPPGKPQGPPQQEGNKPQGPPPPGKPQ	4	1	1	P10163		2726.42	1729806954	1484375770	2330583564	0	1.345e-06	High	3.44973	High	5.06128	High	3.55962	0
493	SPPGKPQGPPQQEGNKPQGPPPPGKPQGPPPAGGNPQQPQAPPAGKPQGPPPPPQGGRPP	6	1	1	P10163		5833	7754739386	7.09967e+09	6625563188	0	3.721e-11	High	3.44741	High	9.03448	High	5.34099	0
494	GPPPQGGNKPQGPPPPGKPQGPPPQGDKSRSP	14	2	2	P04280;P02812		3135.64	828526759	7.83214e+08	1671890148	0	0.01336	High	3.44182	High	3.61745	High	3.68101	0
495	GVNLPGAAVDLPAVSEKD	2	1	1	P14618		1751.92	0	0	0	0	7.728e-07	High	3.43967	High	2.61133			0
496	GPYPPGPLAPPQPF	40	1	1	P02814		1434.74	6191889994	5.50051e+09	5061944560	0	1.046e-05	High	3.43712	High	3.43192	High	3.24711	0
497	SLEKSYELPDGQVI	5	10	1	P60709		1577.81	31422548	16008184	1.81255e+07	0	2.301e-05	High	3.43514	High	3.23653	High	3.4239	0
498	LSALEEYTKKLNTQ	5	1	1	P02647		1637.88	0	1.21252e+07	1.05425e+07	0	8.033e-06	High	3.43379	High	3.51122	High	2.86551	0
499	YGYGPYQPVPEQPLYPQPYQPQ	6	1	1	P02808		2609.24	1.40824e+07	4.90779e+07	12864208	0	8.294e-06	High	3.42739	High	3.55896	High	2.82014	0
500	GPRGPYPPGPLAPPQPF	12	1	1	P02814		1744.92	128449549	1.02962e+08	100188026	0	3.959e-07	High	3.42588	High	4.18802	High	3.52002	0
501	GKVNVDEVGGEALGRLL	5	1	1	P68871		1725.95	3.46529e+07	2.20604e+07	1.73871e+07	0	7.726e-05	High	3.42556	High	4.53554	High	3.79154	0
502	GGNQPQGPPPPPG	5	2	2	P04280;P02812		1199.58	78171684	76547860	79134427	0	0.1138	High	3.41906	High	3.46437	High	2.92312	0
503	APPQPFGPGFVPPPPPPP	37	1	1	P02814		1792.95	170074912	1.54695e+08	1.33005e+08	0	0.0002446	High	3.41668	High	3.69547	High	3.5452	0
504	PLYPQPYQPQ	6	1	1	P02808		1230.62	529306784	5.49796e+08	4.53891e+08	0	0.004041	High	3.41453	High	2.69162	High	3.17194	0
505	QPQAPPAGKPQGPPPPPQGGRPP	11	1	1	P10163		2253.19	443740205	407579348	4.53788e+08	0	0.002311	High	3.41064	High	3.92317	High	3.59776	0
506	LAPPQPFGPGFVPPPPPPPYGPG	10	1	1	P02814		2280.19	2.15893e+07	2.00165e+07	1.82616e+07	0	1.305e-05	High	3.40878	High	3.36253	High	3.00116	0
507	PVPEQPLYPQPYQPQYQQY	1	1	1	P02808		2363.14	0	0	0	0	0.001072	High	3.40763					0
508	GPPPPGGNPQQPLPPPAGKPQGPPPPPQGGRP	2	1	1	Q04118		3065.61	7.97549e+07	0	72220234	0	0.1147	High	3.3996			High	3.39712	0
509	PGRIPPPPPAPY	14	1	1	P02814		1258.7	1.00441e+09	1.02026e+09	8.79103e+08	0	0.004188	High	3.395	High	3.18196	High	3.12007	0
510	GPPPPAGGNPQQPQAPPAG	3	2	2	P04280;P02812		1734.86	68270648	0	0	0	0.01812	High	3.39424			High	3.64207	0
511	GPRGPYPPGPLAPPQPFGPG	5	1	1	P02814		1956.01	15303884	1.43998e+07	1.21265e+07	0	9.401e-07	High	3.38082	High	2.90251	High	2.86141	0
512	FGPGFVPPPPPPP	7	1	1	P02814		1302.69	3.86613e+07	3.25039e+07	3.08088e+07	0	0.04628	High	3.37438	High	3.53083	High	3.51741	0
513	QPFGPGFVPPPPPPPYGPGR	20	1	1	P02814		2058.06	2.22823e+08	201327181	176775197	0	0.02214	High	3.35971	High	3.51675	High	3.61339	0
514	LASVSTVLTSKYR	3	1	1	P69905		1424.81	107054585	91213395	8.29323e+07	0	0.0002381	High	3.35956	High	3.54108	High	3.07275	0
515	NELRVAPEEHPV	5	3	1	P60709		1389.71	1.61447e+08	146105787	1.21233e+08	0	0.0007301	High	3.35884	High	3.75346	High	3.3042	0
516	VDDPYATFVK	9	1	1	P23528		1154.57	4.40466e+07	33644900	30395627	0	0.0003724	High	3.3581	High	3.41138	High	3.2683	0
517	QGPPLGGQQSQPS	28	1	1	P02810		1280.63	8804477757	7360712096	6590307564	0	0.07478	High	3.35137	High	3.35726	High	3.3379	0
518	GYGYGPYQPVPEQPLY	3	1	1	P02808		1827.86	0	0	0	0	1.129e-06	High	3.34854	High	2.98331	High	3.25793	0
519	FVEAVEQNTLQEF	2	1	1	Q9H299		1553.75	2.85296e+06	0	2.79427e+06	0	4.04e-05	High	3.33877			High	2.44108	0
520	IGRFGYGYGPYQPVPEQPL	12	1	1	P02808		2138.08	7.71322e+07	7.18808e+07	6.50992e+07	0	4.9e-07	High	3.33602	High	3.64096	High	3.51321	0
521	YPQPYQPQYQQY	18	1	1	P02808		1602.72	374694268	339870008	298343487	0	0.00073	High	3.33506	High	3.35622	High	3.2353	0
522	RSPQSPPGKPQGPPPQGGNQPQGPPPPPGKPQGPPPQGGNKPQ	1	1	1	P04280		4246.18	268846028	0	0	0	0.001329	High	3.3196					0
523	TLAAHLPAEFTPAVHASLDKF	12	1	1	P69905		2236.18	30134723	4.633e+07	3.81355e+07	0	3.606e-05	High	3.31929	High	4.7518	High	4.02989	0
524	SLAKADAAPDEKVLDSGF	1	1	1	P01833		1833.93	6.7055e+06	0	0	0	0.0003108	High	3.31923					0
525	KQTFTPPPQLQQQ	5	1	1	Q9UBC9		1540.81	64152053	55509820	58388866	0	0.01374	High	3.31881	High	4.10153	High	4.15695	0
526	KLGHPDTLNQGEFKEL	3	1	1	P06702		1825.94	4.76964e+07	50054229	37873537	0	1.5e-05	High	3.31425	High	3.61528	High	3.19422	0
527	SLAKADAAPDEKVLDSGFREIENK	5	1	1	P01833		2603.34	4.9914e+07	4.05973e+07	34045354	0	0.002382	High	3.31298	High	2.63045	High	2.49477	0
528	PPPGGNPQQPLPPPAGKPQ	5	1	1	Q04118		1874	168466192	160059816	140860496	0	0.0008395	High	3.30696	High	3.49613	High	3.42916	0
529	GYGYGPYQPVPEQ	8	1	1	P02808		1454.66	46830958	43276960	34249931	0	0.000365	High	3.30445	High	3.36974	High	3.11953	0
530	GPPPPPGKPQGPPP	9	2	2	P04280;P02812		1319.71	136610360	0	208170116	0	0.05358	High	3.30245	High	2.88969	High	3.34451	0
531	GFVPPPPPPPYGPG	18	1	1	P02814		1375.7	3.54604e+08	302227232	275659204	0	5.58e-05	High	3.29963	High	3.23043	High	3.19095	0
532	GRFGYGYGPY	30	1	1	P02808		1136.52	6.80754e+07	0	6.95069e+07	0	0.001661	High	3.29856	High	3.60133	High	3.41543	0
533	YPQPYQPQYQQYT	11	1	1	P02808		1703.77	103986240	9.09595e+07	8.54117e+07	0	0.0001984	High	3.29301	High	3.37748	High	3.08392	0
534	GFVPPPPPPPY	32	1	1	P02814		1164.61	3111063186	2.76751e+09	2.46151e+09	0	0.0003568	High	3.29212	High	3.03972	High	3.1845	0
535	PGIFPPPPPQ	18	1	1	P02814		1046.57	0	105100712	91089551	0	0.004091	High	3.28819	High	3.29483	High	3.22489	0
536	REFPFYGDY	9	1	1	P15515		1193.53	220963052	2.01879e+08	1.63606e+08	0	0.04133	High	3.28628	High	3.30613	High	3.37631	0
537	PGKPEGPPPQGGNQSQGPPP	16	1	1	Q04118		1922.94	170872656	1.61274e+08	231790250	0	0.08235	High	3.28407	High	4.03277	High	4.31	0
538	QAPPAGQPQGPP	17	2	2	P04280;P02812		1144.58	896004104	789668994	810471440	0	0.06712	High	3.27489	High	3.34033	High	3.33547	0
539	GFAGDDAPRAVFPS	7	10	1	P60709		1406.67	62022450	28848864	0	0	0.00018	High	3.27111	High	3.14795	High	3.17187	0
540	TFTPPPQLQQQ	15	1	1	Q9UBC9		1284.66	0	0	5.09692e+07	0	9.147e-05	High	3.26775	High	3.65405	High	3.33085	0
541	WVGPPNDNGVTKEV	1	1	1	P0DTE7		1511.75	30427983	0	0	0	0.00275	High	3.26652					0
542	VPEQPLYPQPYQPQ	17	1	1	P02808		1683.84	1355059200	1146972928	1148239552	0	0.0004117	High	3.26436	High	3.05266	High	3.1548	0
543	GEYKFQNAL	3	1	1	P02768		1069.53	67176726	57889622	52169054	0	0.005137	High	3.26046	High	3.42332	High	3.37943	0
544	QTFTPPPQLQQQ	6	1	1	Q9UBC9		1412.72	0	1.60813e+07	0	0	9.11e-05	High	3.2559	High	3.12314	High	3.01992	0
545	VHLTPEEKSAV	3	1	1	P68871		1209.65	2.90792e+07	3.01992e+07	2.98021e+07	0	6.895e-05	High	3.25525	High	3.55363	High	2.96698	0
546	GGNPQQPLPPPAGKPQ	3	1	1	Q04118		1582.83	98921432	59413078	0	0	0.04753	High	3.24845	High	3.08369	High	3.29774	0
547	YGPGIFPPPPPQP	17	1	1	P02814		1363.71	3.21096e+08	2.82769e+08	267664146	0	0.0002026	High	3.24279	High	3.6953	High	3.24496	0
548	LAPPQPFGPGFVPPPPPPPYGPGR	8	1	1	P02814		2436.29	3.41491e+07	3.2297e+07	3.08888e+07	0	0.04891	High	3.23474	High	3.23632	High	3.25845	0
549	LDTNADKQLSFEEF	3	1	1	P06702		1656.77	1.02947e+07	4.56964e+06	4.73036e+06	0	0.0001302	High	3.23388	High	3.32134	High	3.27844	0
550	TFTPPPQLQ	28	1	1	Q9UBC9		1028.54	130293581	127820811	98213632	0	0.07312	High	3.23153	High	3.23811	High	3.41584	0
551	GPPPQEGNKPQRPPPPGRPQGPPPPGGNPQQPLPPPAGKPQGPPPPPQ	6	1	1	Q04118		4810.52	260694541	231716690	2.40052e+08	0	0.03074	High	3.23135	High	3.22997	High	3.63532	0
552	FTPPPQLQ	15	1	1	Q9UBC9		927.495	4.329e+07	4.27852e+07	3.21963e+07	0	0.1041	High	3.228	High	3.2046	High	3.18761	0
553	LYPQPYQPQYQQ	9	1	1	P02808		1552.74	4.12669e+07	30264505	37474400	0	0.0006429	High	3.2237	High	3.06493	High	3.1324	0
554	VPPPPPPPYGPG	56	1	1	P02814		1171.62	256687068	213605666	1.95123e+08	0	0.04044	High	3.22178	High	3.28399	High	3.28063	0
555	YGPYQPVPEQPLYPQ	6	1	1	P02808		1775.87	3.68438e+07	3.35045e+07	3.4764e+07	0	0.03533	High	3.22042	High	3.08803	High	3.35405	0
556	HLPAEFTPAVHASLDKF	4	1	1	P69905		1879.97	3.11967e+07	2.14047e+07	1.91996e+07	0	0.0008736	High	3.21821	High	4.0916	High	4.43229	0
557	GIFPPPPPQ	60	1	1	P02814		949.515	1207913572	1.17253e+09	9.25164e+08	0	0.1048	High	3.21724	High	3.13202	High	3.13264	0
558	VPPPPPPPYGPGRIPPPPPAPYGP	14	1	1	P02814		2411.29	0	43049081	3.23488e+07	0	0.00294	High	3.20807	High	2.92198	High	3.08957	0
559	VDLGVLQKS	5	1	1	Q96DR5		958.557	248877056	0	0	0	0.0009522	High	3.20755	High	3.41429	High	3.13557	0
560	GDSWDVKLG	15	1	1	Q96DA0		976.473	2.20974e+07	0	0	0	0.004445	High	3.2046	High	3.00236	High	2.99148	0
561	YGYGPYQPVPEQPL	10	1	1	P02808		1607.78	331830457	2.74776e+08	2.64342e+08	0	0.01242	High	3.20219	High	3.17124	High	3.46668	0
562	TLAAHLPAEFTPAVHASLD	1	1	1	P69905		1961.01	1.04566e+07	0	0	0	0.002186	High	3.19793					0
563	GRFGYGYGPYQPVPEQPL	10	1	1	P02808		2024.99	1.01368e+08	90486435	8.54092e+07	0	1.013e-06	High	3.1963	High	3.09869	High	3.12503	0
564	FESFGDLSTPDAVMGNPKVK	4	1	1	P68871	M14(Oxidation)	2155.04	1.27597e+07	1.99461e+07	2.01415e+07	0	0.1018	High	3.19575	High	3.94204	High	3.2007	0
565	AIKVPEQGY	7	1	1	Q9UBC9		1004.54	2.39554e+08	2.21127e+08	1.84114e+08	0	0.07713	High	3.19182	High	3.07267	High	3.04395	0
566	PGFVPPPPPPPYGPGRIPPPPPAPY	7	1	1	P02814		2558.37	10696947	0	9.44869e+06	0	0.115	High	3.19043	High	3.56115	High	3.61434	0
567	GRIPPPPPAPYGPG	3	1	1	P02814		1372.74	64886780	5.63409e+07	59896028	0	0.002222	High	3.19041	High	3.16563	High	3.18289	0
568	QPVPEQPLYPQP	11	1	1	P02808		1392.72	87936171	8.16824e+07	6.75866e+07	0	0.06899	High	3.17821	High	3.27998	High	3.28547	0
569	FVDIINAKQ	3	1	1	P60174		1047.58	2.78009e+07	1.94894e+07	19382479	0	0.001698	High	3.17257	High	3.18788	High	3.24736	0
570	AGEYGAEALERM	3	1	1	P69905		1296.59	0	0	8.22641e+06	0	0.02137	High	3.17045	High	3.54794	High	3.90762	0
571	LVVYPWTQRF	331	5	2	P68871;P02042		1308.71	8.80309e+09	6.16064e+09	4560632372	0	0.0001531	High	3.16902	High	3.06202	High	3.08788	0
572	GPPPQGGNKPQ	2	3	3	Q04118;P04280;P02812		1076.55	3.04934e+07	0	0	0	0.0001648	High	3.15636	High	1.97958			0
573	SLPRFPSVSLQ	6	1	1	Q16378		1230.68	1.35301e+08	1.02987e+08	9.28604e+07	0	0.0001297	High	3.15219	High	2.92578	High	2.4599	0
574	AIKVPEQGYT	9	1	1	Q9UBC9		1105.59	602732689	532464918	483871432	0	0.0007226	High	3.14173	High	2.90921	High	2.91911	0
575	AVVDVIREL	5	1	1	P12273		1013.6	52673002	3.76554e+07	3.66398e+07	0	0.006465	High	3.14059	High	3.12965	High	3.08584	0
576	GPPPAGGNPQQPQAPPA	9	1	1	P10163		1580.78	159608274	868335532	134493716	0	0.0005595	High	3.14036	High	2.99678	High	2.65819	0
577	PLYPQPYQPQYQQY	4	1	1	P02808		1812.86	18543030	1.75017e+07	1.50412e+07	0	6.198e-05	High	3.13949	High	3.27441	High	3.06578	0
578	ASGPPVSELITK	3	3	2	P16402;P10412		1198.67	1.10307e+08	85877787	8.28345e+07	0	0.05119	High	3.13939	High	3.33089	High	3.52023	0
579	QPLYPQPYQPQ	37	1	1	P02808		1358.68	2.89517e+09	2.87652e+09	2.47178e+09	0	0.002239	High	3.13857	High	3.21899	High	3.1557	0
580	PEQPLYPQPYQPQ	3	1	1	P02808		1584.77	1.23786e+07	8.75416e+06	8.51849e+06	0	0.0008036	High	3.13406	High	3.38447	High	3.2301	0
581	GYGYGPYQPVPEQPLYP	4	1	1	P02808		1924.91	2.44956e+07	2.39609e+07	19143502	0	2.232e-06	High	3.1339	High	2.77206	High	2.84723	0
582	GYGPYQPVPEQPLYPQ	6	1	1	P02808		1832.88	3.0187e+07	2.64877e+07	2.15217e+07	0	0.0003535	High	3.13256	High	2.43971	High	3.08925	0
583	NEDKDPAFTAL	6	1	1	P54108		1220.58	2.49255e+08	131915274	36176771	0	0.02904	High	3.13248	High	3.14536	High	3.19393	0
584	GPYPPGPLAPPQPFGP	6	1	1	P02814		1588.82	25059497	1.96214e+07	1.97816e+07	0	0.01598	High	3.12865	High	3.14144	High	3.17342	0
585	FVPPPPPPPYGPGRIPPPPPAPY	6	1	1	P02814		2404.29	0	0	422329262	0	0.001356	High	3.12323	High	3.14953	High	2.62313	0
586	EVGGEALGRLLV	5	1	1	P68871		1212.69	4.09543e+07	3.08775e+07	2.27367e+07	0	0.0254	High	3.11934	High	2.98584	High	3.73017	0
587	YQPVPEQPLYPQ	4	1	1	P02808		1458.72	3.55426e+07	2.98289e+07	2.61862e+07	0	0.0008754	High	3.11922	High	3.2856	High	3.24625	0
588	PGIFPPPPPQP	34	1	1	P02814		1143.62	1.29329e+09	1.18454e+09	1048386501	0	0.002294	High	3.1057	High	3.03448	High	2.91967	0
589	EQPLYPQPYQPQY	1	1	1	P02808		1650.78	9.373e+06	0	0	0	0.0006385	High	3.10423					0
590	GYGPYQPVPEQPL	17	1	1	P02808		1444.71	1.24425e+09	1.1092e+09	9.99402e+08	0	0.0001354	High	3.10385	High	2.76667	High	3.03526	0
591	FIGEDDNDDGHPLHPS	5	1	1	Q6MZM9		1764.75	496909248	4.81827e+08	4.55199e+08	0	8.455e-05	High	3.10103	High	2.79212	High	3.05663	0
592	FELPHYPGL	11	1	1	Q8TAX7		1072.55	6.30016e+07	4.94116e+07	41809685	0	0.1139	High	3.10098	High	3.18196	High	3.04853	0
593	FESFGDLSTPD	6	1	1	P68871		1214.52	2.70396e+07	2.08227e+07	2.08469e+07	0	0.001585	High	3.09906	High	2.9054	High	2.8431	0
594	RFPFIGEDDNDDGHPLHPS	8	1	1	Q6MZM9		2164.97	0	0	22430597	0	0.07232	High	3.09453	High	3.01308	High	3.10357	0
595	SLVSKGTLVQT	2	5	3	P16402;P10412;P16401		1132.66	1.7932e+07	17006915	0	0	8.995e-05	High	3.09391	High	2.85301			0
596	IGRFGYGYGP	13	1	1	P02808		1086.54	155202221	113150215	96757891	0	0.1174	High	3.08783	High	2.92299	High	3.12528	0
597	MVGMGQKDSYVGDEAQSKRGILTL	2	6	1	P60709		2583.29	3.56209e+07	15467196	0	0	9.942e-05	High	3.08783	High	3.33682			0
598	SETAPLAPTIPAPAEKTPV	1	1	1	P16402	N-Term(Acetyl)	1932.03	5.37578e+06	0	0	0	0.0001041	High	3.08592					0
599	TLAAHLPAEFTPAV	5	1	1	P69905		1437.78	21759330	1.25042e+07	1.19226e+07	0	8.695e-06	High	3.08582	High	2.91457	High	2.80374	0
600	GPYQPVPEQPL	14	1	1	P02808		1224.63	342373832	299506124	184783650	0	0.003683	High	3.08495	High	2.85145	High	3.00842	0
601	VHLTPEEKSAVTAL	31	1	1	P68871		1494.82	8166033072	7178478698	1.32804e+09	0	0.1138	High	3.07928	High	3.34351	High	3.22003	0
602	EQPLYPQPYQPQYQQ	1	1	1	P02808		1906.9	6.88906e+06	0	0	0	5.522e-05	High	3.07906					0
603	GRFGYGYGPYQPVPEQP	3	1	1	P02808		1911.9	9.77055e+07	6.827e+07	7.39848e+07	0	0.01899	High	3.06864	High	3.06041	High	3.64232	0
604	GPPPPGGNPQQPLPPPAGKPQGPPPPPQGGRPHRPPQGQPP	5	1	1	Q04118		4060.11	1.07679e+09	977144022	9.08836e+08	0	0.001393	High	3.06851	High	3.4989	High	3.07674	0
605	GEYGAEALERM	5	1	1	P69905		1225.55	8.87177e+06	8.92016e+06	4.46495e+06	0	0.00135	High	3.06833	High	3.19556	High	2.76916	0
606	QPYQPQYQQY	3	1	1	P02808		1342.61	119458136	123353871	1.22104e+08	0	0.00404	High	3.06108	High	2.79861	High	2.83741	0
607	ASGVAVSDGVIKV	3	1	1	P23528	N-Term(Acetyl)	1243.69	6.91283e+06	3.91864e+06	3.91382e+06	0	0.0007942	High	3.05956	High	2.87082	High	2.75331	0
608	GIFPPPPPQP	70	1	1	P02814		1046.57	13294870194	11685623312	10511003410	0	0.1077	High	3.05767	High	3.20447	High	3.18453	0
609	PPPPPPPYGPG	19	1	1	P02814		1072.55	791973248	651992576	751874504	0	0.107	High	3.05114	High	2.97811	High	2.95303	0
610	PFGPGFVPPPPPPPYGPGR	2	1	1	P02814		1930	1.06895e+07	0	7608472	0	0.01299	High	3.0414			High	3.85835	0
611	AHVDDMPNALSAL	1	1	1	P69905		1353.65	1.63632e+07	0	0	0	0.0006192	High	3.03729					0
612	RGPYPPGPLAPPQPFGPG	9	1	1	P02814		1801.94	1.77256e+08	1.47591e+08	1.37379e+08	0	0.0002965	High	3.03615	High	3.40018	High	3.2565	0
613	LYPQPYQPQY	8	1	1	P02808		1296.62	42046610	30715807	29700824	0	0.00312	High	3.03121	High	2.8082	High	2.99276	0
614	GPLAPPQPFGPGFVPPPPPPPYGPG	8	1	1	P02814		2434.27	1.86986e+07	1.81943e+07	1.85057e+07	0	0.0003877	High	3.02398	High	3.2356	High	2.78817	0
615	GNPQGAPPQGGNKPQGPPSPPGKPQ	35	1	1	P02812		2389.2	5029135104	6518700832	8771257672	0	0.0798	High	3.02314	High	3.21693	High	3.21901	0
616	FELPHYPGLL	14	1	1	Q8TAX7		1185.63	1.29652e+08	1.18412e+08	1.06154e+08	0	0.04036	High	3.01558	High	2.98506	High	3.38285	0
617	GPGIFPPPPPQ	34	1	1	P02814		1103.59	3161483600	2.91851e+09	2.38039e+09	0	0.00572	High	3.00264	High	3.29235	High	3.2252	0
618	EQPLYPQPYQP	9	1	1	P02808		1359.66	8.56236e+07	59945080	7.30644e+07	0	0.005461	High	3.00217	High	2.85678	High	3.07535	0
619	RGPYPPGPLAPPQPF	18	1	1	P02814		1590.84	8.16658e+08	7.08785e+08	6.26173e+08	0	0.05617	High	3.00103	High	2.87694	High	3.0723	0
620	RIPPPPPAPY	21	1	1	P02814		1104.62	0	104420062	3.03763e+08	0	0.001018	High	2.99646	High	3.08444	High	3.11043	0
621	YSIITPNILRL	4	1	1	P01024		1302.78	7.03171e+06	5.27908e+06	5.44538e+06	0	0.0008663	High	2.995	High	2.3838	High	2.53845	0
622	PYGPGIFPPPPPQP	1	1	1	P02814		1460.76	9.41364e+06	0	0	0	9.377e-06	High	2.99429					0
623	FGYGYGPYQPVPEQPL	14	1	1	P02808		1811.87	2.50976e+08	2.31253e+08	2.23737e+08	0	0.02244	High	2.99322	High	3.1609	High	3.26368	0
624	TYFPHFDLSHGSAQVK	4	1	1	P69905		1833.89	8.27726e+06	1.42806e+07	0	0	0.003798	High	2.99053	High	2.52934			0
625	TFTPPPQLQQQQ	4	1	1	Q9UBC9		1412.72	0	1.22398e+07	9.81612e+06	0	2.065e-05	High	2.99032	High	2.9063	High	2.62383	0
626	EQPLYPQPYQPQYQ	3	1	1	P02808		1778.84	1.86991e+07	1.6962e+07	1.70828e+07	0	0.0001392	High	2.98287	High	3.55125	High	3.36949	0
627	LAPPQPFGPG	3	1	1	P02814		980.521	1.86979e+08	1.63356e+08	1.46003e+08	0	0.002159	High	2.97603	High	2.88602	High	3.03994	0
628	SGPPVSELITK	4	3	2	P16402;P10412		1127.63	79107068	80081593	65788708	0	0.04485	High	2.97494	High	2.72288	High	3.19258	0
629	AAPAAPPIAAEPAAAAP	2	1	1	Q6MZM9		1456.78	0	0	0	0	0.03123	High	2.9702			High	2.753	0
630	FESFGDLSTPDAVMGNPKVKAH	3	1	1	P68871		2347.14	2.58101e+07	1.89411e+07	15513202	0	0.005313	High	2.96684	High	2.93766	High	2.69182	0
631	SPKSHFELPHYPGLL	7	1	1	Q8TAX7		1721.9	1.69532e+08	1.13977e+08	1.25894e+08	0	0.04009	High	2.96566	High	3.21555	High	3.28979	0
632	ILTSPGFPYVYH	3	1	1	Q6MZM9		1393.72	1.20149e+07	1.00369e+07	8.60051e+06	0	0.00119	High	2.9652	High	2.31662	High	2.79397	0
633	HREFPFYGDY	9	1	1	P15515		1330.59	78664062	9.85974e+07	79375504	0	0.04343	High	2.95777	High	2.93418	High	2.98681	0
634	IGRFGYGYGPYQPVPEQPLYPQPYQPQ	7	1	1	P02808		3139.54	0	2.37782e+07	2.63524e+07	0	0.02122	High	2.95721	High	3.41822	High	3.53632	0
635	GGDSEQFIDEE	21	1	1	P02810		1225.49	1113894004	948405981	7.77793e+08	0	0.1043	High	2.95705	High	3.01314	High	3.24334	0
636	RIPPPPPAPYGPGIFPPPPPQP	13	1	1	P02814		2286.25	41570616	40416371	6.17368e+06	0	0.09324	High	2.95178	High	2.90317	High	3.4923	0
637	IGRFGYGY	3	1	1	P02808		932.463	3.18585e+08	297615900	2.81686e+08	0	0.004785	High	2.94426	High	2.72586	High	2.77023	0
638	VPPPPPPPY	56	1	1	P02814		960.519	7.82399e+09	7.12346e+09	6.34046e+09	0	0.006368	High	2.94086	High	3.12047	High	2.9234	0
639	FETFNTPAMY	1	7	1	P60709		1220.53	4.91823e+06	0	0	0	0.001122	High	2.93988					0
640	FTPPPQLQQQ	3	1	1	Q9UBC9		1183.61	1.31709e+07	9.47843e+06	0	0	0.07638	High	2.93656	High	3.35345	High	3.03148	0
641	LYPQPYQPQYQ	10	1	1	P02808		1424.69	8.96634e+07	8.48694e+07	7.26291e+07	0	0.004055	High	2.92851	High	2.58933	High	2.81753	0
642	YGYGPYQPVPEQP	8	1	1	P02808		1494.69	1.1615e+08	1.00011e+08	9.17496e+07	0	0.04559	High	2.92607	High	2.98945	High	2.93701	0
643	LFAEEKAVADTRDQADGSR	3	1	1	P01833		2079.01	4.64186e+07	4.49422e+07	33548027	0	0.0009326	High	2.92564	High	4.16423	High	2.95725	0
644	FGDLSTPDAVMGNPKVK	3	1	1	P68871		1775.9	1.76321e+07	1.66182e+07	1.44622e+07	0	0.03132	High	2.92527	High	3.27842	High	3.25765	0
645	LNDEWVQRA	3	2	1	P01037		1130.56	40015080	2.9596e+07	0	0	0.002132	High	2.92032	High	3.04163	High	2.73434	0
646	HFELPHYPG	20	1	1	Q8TAX7		1096.52	7.17565e+08	6.51684e+08	6.07998e+08	0	0.002142	High	2.91714	High	2.64621	High	2.70553	0
647	QVKQPSQPPPQEIFVPT	4	1	1	Q9UBC9		1920.03	110967570	1.11989e+08	98580576	0	0.006541	High	2.91691	High	3.05721	High	2.73073	0
648	YGPYQPVPEQPL	13	1	1	P02808		1387.69	1019721446	8.73594e+08	7.80474e+08	0	0.09493	High	2.91052	High	3.21305	High	3.08476	0
649	VVDKLEPVLHE	9	1	1	Q96DR5		1277.71	2.1206e+08	1.61293e+08	1.53422e+08	0	2.359e-05	High	2.90662	High	3.07684	High	2.9103	0
650	EFPFYGDYGSN	1	1	1	P15515		1295.52	0	0	0	0	0.002721	High	2.90225					0
651	APPQPFGPGFVPPPPPPPYGPGRIPPPPPAP	3	1	1	P02814		3089.65	0	0	3.16487e+06	0	0.04678	High	2.90069			High	3.54209	0
652	GPPPPPGKPQGPPQQ	2	1	1	P04280		1478.78	2.01061e+08	0	195762646	0	0.0399	High	2.89537			High	2.91628	0
653	IPPPPPAPYGP	23	1	1	P02814		1102.59	149895287	143625594	105117140	0	0.05045	High	2.89399	High	2.90639	High	3.02596	0
654	DINTDGAVNF	5	1	1	P05109		1065.49	51445346	4.54876e+07	3.98869e+07	0	8.373e-05	High	2.89349	High	3.07096	High	3.01749	0
655	GIVMDSGDGVTHTVPIYEG	1	4	1	P60709		1946.92	7.13317e+06	0	0	0	0.0002821	High	2.89307					0
656	VHVGDEDFVHLR	1	1	1	P04080		1422.71	1.92503e+07	0	0	0	0.006364	High	2.89299					0
657	GPPPPAGGNPQQPQAPP	2	2	2	P04280;P02812		1606.8	77589642	0	0	0	0.001807	High	2.88606					0
658	QPLYPQPYQPQY	3	1	1	P02808		1521.74	32676148	3.40781e+07	3.05809e+07	0	0.0005364	High	2.88603	High	3.02011	High	2.9953	0
659	SETAPAETATPAPV	3	1	1	P16401	N-Term(Acetyl)	1383.67	1.44647e+07	1.34058e+07	13034334	0	0.01644	High	2.87366	High	3.3049	High	3.42535	0
660	PPGPLAPPQPFGPGF	9	1	1	P02814		1475.77	2.15772e+07	1.89036e+07	1.62084e+07	0	0.0955	High	2.86858	High	3.03951	High	2.93263	0
661	FAGDDAPRAVFPS	5	10	1	P60709		1349.65	3.47616e+07	2.90679e+07	22518650	0	0.001015	High	2.85786	High	2.87511	High	2.64084	0
662	HVGDEDFVHL	3	1	1	P04080		1167.55	22992735	20028089	1.98767e+07	0	0.05714	High	2.85711	High	2.87772	High	2.90486	0
663	FESFGDLSTPDA	3	1	1	P68871		1285.56	27902506	24041759	2.41991e+07	0	0.000473	High	2.85452	High	2.80584	High	2.75222	0
664	FIGEDDNDDGHPLHPSL	8	1	1	Q6MZM9		1877.83	5.13703e+07	5.09794e+07	4.12578e+07	0	0.0004538	High	2.85106	High	2.86136	High	2.69241	0
665	NVDEVGGEALGRLLV	2	1	1	P68871		1540.84	4.03968e+06	0	3.75201e+06	0	0.009822	High	2.8495			High	2.99171	0
666	GRPQGPPQQGGHQQ	2	1	1	P02810		1471.72	0	0	0	0	1.966e-06	High	2.84945	High	4.63456			0
667	MLGGLGKL	2	1	1	B3EWG5	N-Term(Acetyl)	830.48	7.75195e+06	0	3.29249e+06	0	0.0005485	High	2.84859			High	2.39297	0
668	DLAGRDLTDYL	4	7	1	P60709		1251.62	2.18135e+07	1.8553e+07	16974372	0	0.0008966	High	2.84758	High	2.6758	High	2.70628	0
669	YGYGPYQPVPE	19	1	1	P02808		1269.58	5.21551e+08	4.86256e+08	4.25072e+08	0	0.005515	High	2.83854	High	2.8937	High	2.76498	0
670	PLYPQPYQPQYQ	6	1	1	P02808		1521.74	3.41779e+07	3.05482e+07	2.78762e+07	0	0.1097	High	2.83669	High	2.96719	High	2.88304	0
671	VKQPSQPPPQEIFVPT	16	1	1	Q9UBC9		1791.97	1.57223e+08	1.34172e+08	1.2079e+08	0	0.03771	High	2.83441	High	3.0293	High	3.06631	0
672	DGGDSEQFIDEE	10	1	1	P02810		1340.51	7.16103e+07	70119391	63943263	0	0.06002	High	2.83203	High	3.15532	High	3.18215	0
673	WGKVNVDEV	2	1	1	P68871		1045.53	53140105	48716944	0	0	0.002337	High	2.82853	High	2.87297			0
674	FIKFPEPGAI	6	1	1	Q9UBC9		1118.62	2.87087e+07	2.00681e+07	1.96706e+07	0	0.102	High	2.82116	High	2.70605	High	2.84039	0
675	DYGSNYLYDN	6	1	1	P15515		1223.49	6.27053e+07	54502864	4.71852e+07	0	0.001434	High	2.82101	High	2.87398	High	2.85119	0
676	LLTEAPLNPK	5	11	1	P60709		1095.64	1.10284e+08	99236716	9.11426e+07	0	0.0025	High	2.80388	High	2.93697	High	2.80806	0
677	SVVNPTLVATT	5	1	1	Q8TAX7		1101.62	1.21331e+07	1.47892e+07	1.39306e+07	0	0.05336	High	2.79998	High	2.94726	High	2.97608	0
678	RFGYGYGPY	2	1	1	P02808		1079.5	0	0	0	0	0.002025	High	2.79994					0
679	GGNPQQPQAPPAGKPQGPPPPPQGGRPP	5	1	1	P10163		2706.4	140510648	3.5762e+08	0	0	1.349e-06	High	2.79639	High	6.18999	High	3.90448	0
680	GPGFVPPPPPPPYGPGRIPPPPPAPYGPG	4	1	1	P02814		2826.48	4.96754e+06	0	1.53283e+07	0	0.1153	High	2.79549	High	3.10626	High	3.20768	0
681	MDKSELVQKAKLAEQAERY	3	1	1	P31946	N-Term(Acetyl)	2279.17	12065914	9.63714e+06	4.11931e+06	0	0.0003527	High	2.78739	High	4.77394	High	3.9027	0
682	GDYGSNYLY	7	1	1	P15515		1051.44	90865900	84636737	6.89966e+07	0	0.1067	High	2.77175	High	2.93331	High	2.89752	0
683	GPPPQGGNKPQGPPPPGKPQGPPPQGDKS	4	2	2	P04280;P02812		2795.42	9.79383e+08	8.17644e+08	0	0	0.001838	High	2.75846	High	2.99356			0
684	GFVPPPPPPPYGPGRIPPPPPAPY	3	1	1	P02814		2461.31	0	17250463	7.55003e+06	0	0.003929	High	2.75515	High	2.39646	High	2.60277	0
685	SLPRFPSVSLQEA	5	1	1	Q16378		1430.76	3.83791e+07	2.28382e+07	2.65267e+07	0	0.002434	High	2.75161	High	2.75146	High	2.74326	0
686	IGRFGYGYGPYQP	8	1	1	P02808		1474.71	65250628	55936424	5.22708e+07	0	0.0001302	High	2.74683	High	2.59764	High	2.57112	0
687	FESFGDLSTPDAVMGNPKVK	3	1	1	P68871		2139.05	7.07199e+07	27051608	4.26645e+07	0	0.0001136	High	2.74533	High	2.89219	High	2.63204	0
688	DTNADKQLSFEEF	6	1	1	P06702		1543.69	44561430	3.27952e+07	3.28301e+07	0	0.0001349	High	2.73948	High	2.91294	High	2.81033	0
689	GYGYGPYQPV	2	1	1	P02808		1100.51	1.4876e+07	1.03065e+07	0	0	0.00288	High	2.73814	High	2.55167			0
690	RIIPGGIYNADL	3	1	1	P01037		1301.73	29651106	2.14046e+07	2.15751e+07	0	0.04234	High	2.73089	High	2.64967	High	2.90569	0
691	SDKPDMAEIEKF	3	1	1	P62328	N-Term(Acetyl); M6(Oxidation)	1467.67	75099562	67122509	84650314	0	0.07079	High	2.72934	High	2.27078	High	2.33818	0
692	QIPSVTFPSAST	6	1	1	Q8TAX7		1234.63	5.52864e+07	46622672	4.24159e+07	0	0.08933	High	2.72678	High	2.9696	High	2.97353	0
693	SETAPAAPAAPAPAEKTPV	3	1	1	P10412	N-Term(Acetyl)	1817.93	7.10931e+06	7.70176e+06	5.76779e+06	0	0.01483	High	2.72594	High	2.64873	High	3.18368	0
694	PPQPFGPGFVPPPPPPPYGPGR	8	1	1	P02814		2252.17	48335511	53779238	4.36793e+07	0	0.0003268	High	2.72358	High	3.02023	High	2.85616	0
695	VPEQPLYPQPYQP	7	1	1	P02808		1555.78	8.64728e+07	73156520	6.96816e+07	0	0.006517	High	2.71838	High	2.28776	High	2.50449	0
696	EFPFYGDYGS	5	1	1	P15515		1181.48	2.21973e+07	21336824	18107239	0	0.002181	High	2.70383	High	3.07386	High	2.78144	0
697	YPQPYQPQYQQYTF	2	1	1	P02808		1850.84	8463356	0	0	0	3.622e-05	High	2.70277					0
698	HAHKLRVDPVNFKL	3	1	1	P69905		1673.96	9.0675e+07	8.34057e+07	6.98853e+07	0	0.05967	High	2.69248	High	2.56848	High	2.72956	0
699	GFVPPPPPPP	5	1	1	P02814		1001.55	2.15171e+08	199596478	1.70839e+08	0	0.005206	High	2.69095	High	2.86439	High	2.09475	0
700	SLPRFPSVSL	6	1	1	Q16378		1102.63	1.51527e+08	9.87801e+07	8.63257e+07	0	0.002072	High	2.68951	High	2.52001	High	2.62049	0
701	AAPDEKVLDSGF	7	1	1	P01833		1248.61	3.93009e+07	3.50161e+07	26474496	0	0.0005456	High	2.68512	High	2.93348	High	2.48011	0
702	PLYPQPYQPQY	6	1	1	P02808		1393.68	4.7289e+07	3.98843e+07	3.9164e+07	0	0.1155	High	2.68473	High	2.77512	High	2.87799	0
703	VPEQPLYPQPYQPQY	5	1	1	P02808		1846.9	26098846	2.19318e+07	1.92071e+07	0	0.03498	High	2.68109	High	3.05328	High	3.65758	0
704	NLPPPLYY	12	1	1	Q6MZM9		976.512	47168902	37256940	5176781	0	0.001428	High	2.67774	High	2.70398	High	2.79319	0
705	LAPPQPFGPGF	13	1	1	P02814		1127.59	1.38162e+08	1.09497e+08	9.88591e+07	0	0.04885	High	2.67594	High	2.92609	High	2.91378	0
706	TQIPSVTFPSASTKIT	1	1	1	Q8TAX7		1677.91	5.56399e+06	0	0	0	5.13e-05	High	2.66313					0
707	EFGYSNRVVDL	3	1	1	P04406		1298.64	1.89738e+07	1.39809e+07	1.34636e+07	0	0.0001764	High	2.65432	High	2.38148	High	2.27025	0
708	PQQGPPPPP	2	1	1	Q16630		914.475	2.15359e+08	0	2.11606e+08	0	0.003462	High	2.65261			High	2.5529	0
709	DIDGDGQVNYEEF	3	1	1	P0DP23		1500.61	1.14678e+07	1.09017e+07	7.80023e+06	0	0.0001992	High	2.65258	High	3.549	High	3.33102	0
710	YMKNLLNRIIDD	6	1	1	Q8TAX7		1507.79	79677296	45615028	3.7898e+07	0	1.588e-05	High	2.6393	High	2.34409	High	2.5048	0
711	TLQPGEYITKVF	3	1	1	Q96DA0		1395.75	1.19493e+07	8.44921e+06	8.75714e+06	0	0.0006828	High	2.63759	High	2.92279	High	2.85368	0
712	YPPGPLAPPQPF	25	1	1	P02814		1280.67	5.42769e+09	5020981578	4377054149	0	0.1107	High	2.61753	High	2.72866	High	2.55825	0
713	VFIFPPSDEQLK	13	2	1	P01834		1419.75	0	21647917	1.52505e+07	0	0.08555	High	2.61386	High	2.60736	High	2.85251	0
714	SAGDGNQNDGPQQGPPQQGGQQQ	5	1	1	P02810	N-Term(Acetyl)	2335	53766763	7.73942e+07	0	0	0.004706	High	2.60827	High	2.58063			0
715	GPGRIPPPPPAPYGPGIFPP	4	1	1	P02814		1981.05	1.21327e+07	6.14174e+06	1.06196e+07	0	0.005895	High	2.60707	High	2.0878	High	2.42749	0
716	TTQIPSVTFPS	3	1	1	Q8TAX7		1177.61	7.39342e+06	8.2124e+06	5.63721e+06	0	0.0005113	High	2.6046	High	2.45005	High	2.46268	0
717	GPPLGGQQSQPS	13	1	1	P02810		1152.57	9.78463e+08	973692748	1157491152	0	0.1127	High	2.59616	High	2.78284	High	2.75061	0
718	VHLTPEEKSAVTAL	4	1	1	P68871	N-Term(Acetyl)	1536.83	1.2572e+07	6.52166e+06	5.94374e+06	0	0.03459	High	2.59562	High	3.05779	High	3.07231	0
719	SFGPEDLQKTQ	2	1	1	P32320		1249.61	3.21016e+07	3.0472e+07	0	0	0.002961	High	2.59297	High	2.41322			0
720	GPLAPPQPFGPGF	12	1	1	P02814		1281.66	1.24879e+08	108671179	1.00814e+08	0	0.002574	High	2.59297	High	2.31687	High	2.20269	0
721	GYGPYQPVPEQPLYP	5	1	1	P02808		1704.83	1.61332e+07	13219283	1.35732e+07	0	0.08846	High	2.57642	High	2.23653	High	2.76187	0
722	APPQPFGPGFVPPPPPPPYGP	6	1	1	P02814		2110.08	1.19319e+07	9904422	1.08734e+07	0	0.003027	High	2.57049	High	2.38481	High	3.05357	0
723	QPVPEQPLYPQPYQP	4	1	1	P02808		1780.89	55218823	0	4.6312e+07	0	0.0003702	High	2.5697			High	2.41416	0
724	GPGRIPPPPPA	7	1	1	P02814		1055.6	0	176217377	128740373	0	0.09937	High	2.55637	High	2.67256	High	2.95151	0
725	KQTFTPPPQLQ	4	1	1	Q9UBC9		1284.7	6.25529e+07	60541142	0	0	0.002039	High	2.54205	High	2.62348	High	2.45279	0
726	VLSPADKTNVKAAWGKVGAHAGEY	5	1	1	P69905		2469.29	506523882	2.37388e+08	0	0	4.852e-05	High	2.54106	High	3.81529			0
727	YMKNLLNRIIDD	9	1	1	Q8TAX7	M2(Oxidation)	1523.79	0	25693284	0	0	0.08991	High	2.53355	High	3.12086	High	3.06145	0
728	AYPGYGGGFGNF	5	1	1	P28676	N-Term(Acetyl)	1248.53	7.38758e+06	6.917e+06	6.47771e+06	0	0.0002401	High	2.5274	High	2.54545	High	2.48675	0
729	YGPYQPVPEQP	10	1	1	P02808		1274.61	5.99604e+07	6.21018e+07	5.8444e+07	0	0.1186	High	2.51305	High	2.44893	High	2.58312	0
730	AAPAAPPIAAEPA	3	1	1	Q6MZM9		1146.62	5.37383e+07	4.73086e+07	45041333	0	0.06684	High	2.51215	High	2.26288	High	2.51562	0
731	PGRIPPPPPAP	5	1	1	P02814		1095.63	102255668	0	77133684	0	0.002565	High	2.48363	High	2.57837	High	2.70741	0
732	ATGPPVSELITK	2	1	1	P16401		1212.69	88022314	73005018	0	0	0.005159	High	2.48142	High	2.16323			0
733	DVSQEDVPLVISD	3	1	1	P02810		1415.69	9.47225e+06	1.00834e+07	8.20788e+06	0	0.0008317	High	2.4805	High	2.45108	High	2.48379	0
734	DVSQEESLF	4	1	1	P10163		1053.48	3.5271e+07	2.96854e+07	2.63542e+07	0	0.07396	High	2.47435	High	2.55919	High	2.69394	0
735	AMVSEFLK	2	1	1	P04083	N-Term(Acetyl)	966.497	2.92073e+07	1.62322e+07	0	0	0.003418	High	2.46576	High	2.67875			0
736	VTLQPGEYITK	2	1	1	Q96DA0		1248.69	30224738	24379721	0	0	0.0007512	High	2.44854	High	2.84926			0
737	GLPRLPEEWS	2	1	1	P04792		1183.61	1.49686e+07	7.46261e+06	0	0	0.003873	High	2.44607	High	2.20825			0
738	EVGGEALGRLL	5	1	1	P68871		1113.63	1.62485e+08	1.1765e+08	120143166	0	0.00382	High	2.4435	High	2.13958	High	1.9835	0
739	IPPPPPAPYGPG	13	1	1	P02814		1159.62	0	121163652	80261714	0	0.06449	High	2.43864	High	2.56796	High	2.6112	0
740	VVYPWTQRF	12	5	2	P68871;P02042		1195.63	2906823010	2397089054	2058365163	0	0.1145	High	2.42993	High	2.41378	High	2.47185	0
741	RGPYPPGPLAPPQP	10	1	1	P02814		1443.78	3.09137e+06	3.59262e+07	2.54592e+07	0	0.002632	High	2.42868	High	2.4033	High	2.43647	0
742	APIKVGDAIPAVEV	4	1	1	P30044		1378.8	2.79147e+07	2.18002e+07	1.73315e+07	0	0.0003044	High	2.42595	High	2.53771	High	2.44071	0
743	AIQDPRLFAEEK	6	1	1	P01833		1416.75	1.71648e+08	151563068	141377149	0	0.001067	High	2.41717	High	2.43637	High	2.12846	0
744	LNRIIDDMVEQ	1	1	1	Q8TAX7		1345.68	1.29723e+07	0	0	0	0.0009504	High	2.38019					0
745	IFPPPPPQP	23	1	1	P02814		989.546	1557871392	1285495840	1.61969e+06	0	0.09951	High	2.35688	High	2.24051	High	2.37756	0
746	ELPHYPGLLAHQKPFIRK	3	1	1	Q8TAX7		2144.21	4.66799e+07	4.22617e+07	2.56941e+07	0	0.04131	High	2.35428	High	2.93829	High	2.95088	0
747	DFVHLRVF	3	1	1	P04080		1032.56	3.24152e+07	2.36684e+07	20239837	0	0.09511	High	2.35347	High	2.33004	High	2.77675	0
748	GYGYGPYQPVP	15	1	1	P02808		1197.56	4.77632e+08	4.02377e+08	3.76479e+08	0	0.001513	High	2.35011	High	3.04051	High	2.78645	0
749	ASDDPIEKVIE	6	1	1	Q6UWP8		1215.61	18810815	2.05826e+07	14381686	0	0.1072	High	2.33613	High	2.5967	High	2.56409	0
750	DVPLVISDGGDSE	3	1	1	P02810		1302.61	39845954	3.32645e+07	25577287	0	0.05151	High	2.31897	High	2.6101	High	3.08494	0
751	GYTKVPVPGYT	3	1	1	Q9UBC9		1181.62	4.26891e+07	3.95359e+07	3.79928e+07	0	0.1181	High	2.31885	High	2.23675	High	2.55937	0
752	KQPSQPPPQEIFVPT	17	1	1	Q9UBC9		1692.9	2.10812e+08	1.92796e+08	1.66249e+08	0	0.112	High	2.31498	High	2.38439	High	2.91219	0
753	DEVGGEALGRLLV	2	1	1	P68871		1327.72	2.45349e+07	0	1.17111e+07	0	0.003625	High	2.29776			High	2.21126	0
754	DVSQEDVPLVIS	2	1	1	P02810		1300.67	5.81684e+06	5.03106e+06	0	0	0.005323	High	2.29765	High	2.1069			0
755	NEDKDPAFTALL	4	1	1	P54108		1333.66	21258891	0	2.16511e+06	0	5.652e-05	High	2.29751	High	2.51168	High	1.82183	0
756	PYPPGPLAPPQPFGPGF	5	1	1	P02814		1735.89	4.03482e+06	2.94828e+06	3.68317e+06	0	0.05417	High	2.29293	High	2.65352	High	2.94178	0
757	VDPVNFKLL	5	2	1	P69905		1044.61	1.29832e+08	9.63679e+07	95040035	0	0.00455	High	2.2622	High	1.9093	High	2.19658	0
758	LSFPTTKTYFPHF	5	1	1	P69905		1585.81	33338184	39926453	3.1947e+07	0	0.001632	High	2.21899	High	2.96859	High	2.37302	0
759	NRIIDDMVEQ	3	1	1	Q8TAX7		1232.6	138472752	87285882	0	0	0.04641	High	2.17061	High	2.55464	High	2.97807	0
760	GPYPPGPLAPPQP	14	1	1	P02814		1287.67	822736484	694189330	6.51917e+08	0	0.07296	High	2.16817	High	2.45147	High	2.50155	0
761	SHFELPHYPGLLAHQ	2	1	1	Q8TAX7		1745.87	5.02489e+07	0	3.39395e+07	0	0.115	High	2.15569			High	2.89009	0
762	DRIIPGGIYNADL	4	1	1	P01037		1416.75	16988910	1.18699e+07	1.23153e+07	0	0.008767	High	1.99794	High	3.2442	High	3.49506	0
763	VPEQPLYPQPYQPQYQQ	1	1	1	P02808		2103.02	5.01122e+06	0	0	0	0.0009524	High	1.93505					0
764	NVDEVGGEALGR	3	1	1	P68871		1215.6	83510920	79445015	7.40706e+07	0	0.1012	High	1.90266	High	1.82722	High	1.96868	0
765	GKVNVDEVGGEALGRLLV	1	1	1	P68871		1825.02	0	0	0	0	0.0051	High	1.82933					0
766	ASGVAVSDGVIKVF	4	1	1	P23528	N-Term(Acetyl)	1390.76	53978437	4.14064e+07	4.09415e+07	0	0.09921	High	1.79583	High	2.68164	High	2.68419	0
767	SDPILYRPVAVAL	1	1	1	P14618		1413.81	4.55079e+06	0	0	0	0.006022	High	1.67814					0
768	PPPPPPPPPPPPPPPPPPPPAL	1	1	1	Q9NP73		2144.21	3.63433e+07	0	0	0	3.998e-05	High	1.40641					0
769	SPPGKPQGPPPQGGNQPQGPPPPPGKPQGPPPQGGNKPQGPPPPGKPQGPPPQGGSKSRS	1	1	1	P02812		5768.95	0	0	0	0	1.051e-05			High	8.60071			0
770	GPPSPPGKPQGPPPQGGNQPQGPPPPPGKPQGPPPQGGNKPQGPPPPGKPQ	3	1	1	P02812		4884.53	0	166508478	2.30006e+08	0	3.211e-06			High	7.53892	High	7.46668	0
771	QGPPLGGQQSQPSAGDGNQNDGPQQGPPQQGGQQQQ	4	1	1	P02810		3595.62	0	9.0211e+07	6.86654e+07	0	3.043e-12			High	7.35837	High	6.80048	0
772	ERQGPPLGGQQSQPSAGDGNQNDGPQQGPPQQGGQQQQGPPPPQGKPQGPPQQGGHPPPPQGRPQ	2	1	1	P02810		6577.13	0	0	4.19431e+08	0	2.051e-08			High	7.1565	High	6.82694	0
773	GPPPQGGNQPQGPPPPPGKPQGPPPQGGNKPQGPPPPGKPQGPPAQGGSKSQ	3	1	1	P04280		4936.5	0	138643804	4.81894e+08	0	0.0002109			High	7.06676	High	8.78958	0
774	AGDGNQNDGPQQGPPQQGGQQQQGPPPPQGKPQGPPQQ	1	1	1	P02810		3824.8	0	0	0	0	0.001951			High	6.86632			0
775	GPPSPPGKPQGPPPQGGNQPQGPPPPPGKPQGPPPQGGNKPQGPPPPGKPQGPPPQGDKS	2	1	1	P02812		5747.92	0	52747590	0	0	0.01447			High	6.60248	High	7.21849	0
776	ESPSLIAGNPQGPSPQGGNKPQGPPPPPGKPQ	2	1	1	P04280		3112.59	0	1.09938e+08	1.11086e+08	0	6.273e-08			High	6.39985	High	5.07451	0
777	GPPPPAGGNPQQPQAPPAGQPQGPPRPPQGG	4	2	2	P04280;P02812		2931.46	0	80318516	0	0	0.007379			High	5.85326	High	6.03935	0
778	SQPSAGDGNQNDGPQQGPPQQGGQQQQGPPPPQGKPQGPPQQ	1	1	1	P02810		4223.93	0	368349152	0	0	1.336e-05			High	5.77186			0
779	GNQNDGPQQGPPQQGGQQQQGPPPPQGKPQGPPQQGGHPPPPQGRPQ	1	1	1	P02810		4787.3	0	5.76271e+07	0	0	4.538e-06			High	5.7531			0
780	QGPPQQGGQQQQGPPPPQGKPQGPPQQGGHPPPPQGRPQGPPQQGGHPRPP	3	1	1	P02810		5182.58	0	667635740	2371242896	0	0.04491			High	5.4311	High	5.18682	0
781	QGPPQQGGQQQQGPPPPQGKPQGPPQQGGHPPPPQGRPQ	4	1	1	P02810		3976.97	0	222326596	411927990	0	2.071e-06			High	5.26682	High	4.77885	0
782	SPPGKPQGPPQQEGNNPQGPPPPAGGNPQQPQAPPAGQPQGPPRPPQGG	3	2	2	P04280;P02812		4769.35	0	75042746	7.69476e+07	0	0.002617			High	4.73943	High	5.41065	0
783	IDEERQGPPLGGQQSQPSAGDGNQNDGPQQGPPQQGGQQQQGPPPPQGKPQ	1	1	1	P02810		5221.41	0	1.11133e+07	0	0	2.821e-06			High	4.70622			0
784	QGPPQQGGQQQQGPPPPQGKPQGPPQQ	1	1	1	P02810		2771.36	0	76338838	0	0	2.47e-06			High	4.69357			0
785	PPPPPPPYGPGRIPPPPPAPYGPGIFPPPPPQP	2	1	1	P02814		3339.77	0	4.56266e+06	0	0	0.09826			High	4.42305	High	3.94108	0
786	GQQQQGPPPPQGKPQGPPQQGGHPPPPQGRPQGPPQQGGHP	4	1	1	P02810		4140.05	0	1329715694	5392159688	0	0.1078			High	4.29402	High	5.80704	0
787	PFIGEDDNDDGHPLHPS	1	1	1	Q6MZM9		1861.8	0	1.04319e+07	0	0	0.0006044			High	4.23346			0
788	GYGYGPYQPVPEQPLYPQPYQPQY	3	1	1	P02808		2829.32	0	6.885e+06	6.80631e+06	0	0.005385			High	4.23264	High	4.71276	0
789	GPYQPVPEQPLYPQPYQP	1	1	1	P02808		2098.02	0	4.04716e+06	0	0	0.0006121			High	3.89183			0
790	DEERQGPPLGGQQSQPSAGDGNQ	2	1	1	P02810		2352.05	0	68640338	8.45655e+07	0	0.01518			High	3.82507	High	3.96734	0
791	LNETGDEPFQYK	2	1	1	P15104		1440.66	0	3.18783e+07	35878564	0	5.621e-05			High	3.7938	High	3.32935	0
792	GPPPQGGNKPQGPPPPGKPQGPPP	2	2	2	P04280;P02812		2280.2	0	1.18168e+07	4.378e+07	0	0.03604			High	3.68123	High	4.01608	0
793	RGPYPPGPLAPPQPFGPGFVPPPPPPPYGPGR	1	1	1	P02814		3257.71	0	0	0	0	0.0001435			High	3.5858			0
794	SQPSAGDGNQNDGPQQGPPQQGGQ	2	1	1	P02810		2349.01	0	0	93745959	0	0.002105			High	3.56184	High	5.36497	0
795	PQGPPPPPGKPQGPPPQ	2	2	2	P04280;P02812		1672.88	0	66298502	0	0	8.343e-06			High	3.51117			0
796	QPLPPPAGKPQGPPPPPQGGRPHRPPQGQPPQ	2	1	1	Q04118		3289.75	0	0	212985216	0	0.1024			High	3.47668	High	4.12238	0
797	APPQPFGPGFVPPPPPPPYGPGRIPPPPP	2	1	1	P02814		2921.55	0	4.29417e+06	0	0	0.0001174			High	3.47273			0
798	QGPPPPPGKPQGPPPQG	1	2	2	P04280;P02812		1632.85	0	42880898	0	0	6.108e-05			High	3.44978			0
799	VVAGVANALAHKYH	1	2	2	P68871;P02042		1449.8	0	1.6773e+07	0	0	0.001975			High	3.42959			0
800	GGHPPPPQGRPQ	2	1	1	P02810		1224.62	0	0	2.66648e+07	0	0.0001802			High	3.36903	High	2.6224	0
801	YGYGPYQPVPEQPLYPQ	2	1	1	P02808		1995.95	0	3.17241e+06	2923943	0	1.903e-05			High	3.31532	High	3.01079	0
802	SDKPDMAEIEKFDKSKLKKTETQEKNPLPSKETIEQEKQAGES	2	1	1	P62328	N-Term(Acetyl); M6(Oxidation)	4977.51	0	1.78673e+08	213329758	0	0.06041			High	3.25444	High	6.21431	0
803	VGPFAPGITEKAPEEKK	1	1	1	O60664		1797.97	0	2.27258e+07	0	0	1.606e-06			High	3.21968			0
804	PQGPPPPPQGGRPP	1	1	1	P10163		1378.72	0	76733152	0	0	0.000294			High	3.02508			0
805	LGGEPIKSSDYF	1	3	1	P0DTE7		1312.64	0	3.7047e+07	0	0	0.0002389			High	2.84881			0
806	IGRFGYGYGPYQPVPEQP	1	1	1	P02808		2024.99	0	89427218	0	0	6.46e-06			High	2.84615			0
807	AGDGNQNDGPQQGPPQQGGQQQQ	11	1	1	P02810		2334.01	0	73751720	5.04114e+08	0	0.0001354			High	2.73741	High	7.51606	0
808	KLEPVLHEGLE	1	1	1	Q96DR5		1263.7	0	5.10943e+07	0	0	0.001576			High	2.71789			0
809	GNQPQGPPPPP	2	2	2	P04280;P02812		1085.54	0	88287240	1.0353e+08	0	0.07264			High	2.6122	High	2.4316	0
810	YGPYQPVPEQPLYP	2	1	1	P02808		1647.81	0	11163524	9.1028e+06	0	0.03709			High	2.48487	High	2.77244	0
811	ASVDSGSSEEQGGSSRALVSTLVPLG	2	1	1	P01833		2490.23	0	1.37376e+07	1.49914e+07	0	0.07514			High	2.4345	High	2.93632	0
812	GYGPYQPVPEQPLY	2	1	1	P02808		1607.78	0	2.74776e+08	2.64342e+08	0	0.09759			High	2.13646	High	2.59659	0
813	VPPPPPPPYGP	2	1	1	P02814		1114.59	0	0	0	0	0.08883			High	1.80541	High	2.00214	0
814	SPPGKPQGPPPQGGNQPQGPPPPPGKPQGPPPQGGNKPQGPPPPGKPQGPPPQGGSKSR	1	1	1	P02812		5681.94	0	0	477776552	0	0.00715					High	8.72751	0
815	GPQQGPPQQGGQQQQGPPPPQGKPQ	1	1	1	P02810		2546.25	0	0	0	0	4.146e-05					High	7.80594	0
816	GPPPQGGNQPQGPPPPPGKPQGPPPQGGNKPQGPPPPGKPQGPPPQGDNKSQ	2	1	1	P02812		5047.53	0	0	123869781	0	0.01442					High	7.42479	0
817	SPPGKPQGPPPQGGNQPQGPPPPPGKPQGPPPQGGNKPQGPPPPGKPQGPPPQGDKSRS	2	1	1	P02812		5739.88	0	0	450856240	0	0.07127					High	7.22769	0
818	AGDGNQNDGPQQGPPQQGGQQQ	7	1	1	P02810		2205.95	0	0	134905400	0	9.15e-05					High	6.56753	0
819	GPPPPGKPQGPPAQGGSKSQSARSPPGKPQGPPQQEGNNPQGPPPPAGGNPQQPQAPPAGQPQGPPRPPQGGRPS	1	1	1	P04280		7273.58	0	0	0	0	0.08369					High	6.43056	0
820	GPQQGPPQQGGQQQQGPPPPQGKPQGPPQQGGHPPPPQGRPQ	2	1	1	P02810		4259.12	0	0	40545713	0	0.004837					High	6.37205	0
821	GQQQQGPPPPQGKPQGPPQQGGHPPPPQG	2	1	1	P02810		2903.43	0	0	95982300	0	0.0005957					High	6.26922	0
822	PQGPPQQGGHQQGPPPPPPGKPQGPPPQGGRPQ	1	1	1	P02810		3279.65	0	0	135318400	0	0.01027					High	6.25141	0
823	GPPQQEGNNPQGPPPPAGGNPQ	1	2	2	P04280;P02812		2134.99	0	0	9.77946e+07	0	0.0001987					High	5.62052	0
824	SPRSPPGKPQGPPPQGGNQPQGPPPPPGKPQ	1	2	2	P04280;P02812		3060.57	0	0	74800624	0	0.04272					High	5.47099	0
825	QQGPPPPQGKPQGPPQQGGHPPPPQGRPQ	3	1	1	P02810		2971.51	0	0	7.23225e+08	0	0.04199					High	5.17824	0
826	DGPQQGPPQQGGQQQQ	3	1	1	P02810		1677.76	0	0	165483487	0	0.003758					High	5.17508	0
827	GGNKPQGPPSPPGKPQGPPPQGGNQPQ	1	1	1	P02812		2600.29	0	0	113111400	0	0.02593					High	5.06845	0
828	AGDGNQNDGPQQGPPQQGGQ	4	1	1	P02810		1949.84	0	0	5.59503e+07	0	0.01263					High	5.06233	0
829	NQPQGPPPPPGKPQ	1	2	2	P04280;P02812		1438.74	0	0	40440778	0	0.01996					High	5.01424	0
830	SPPGKPQGPPPQGGNQPQGPPPPPGKPQGPPPQGGNKPQGPPPPGKPQGPPAQGGSKSQSA	1	1	1	P04280		5785.94	0	0	291801342	0	0.07997					High	4.85862	0
831	GDGNQNDGPQQGPPQQG	2	1	1	P02810		1693.72	0	0	3.52617e+07	0	0.007421					High	4.59641	0
832	GPPQQEGNKPQGPPPPGKPQGPPPAGGNPQQPQ	1	1	1	P10163		3260.61	0	0	0	0	0.008111					High	4.58498	0
833	AGNPQGPSPQGGNKPQGPPPPPGKPQ	1	1	1	P04280		2486.25	0	0	183823272	0	0.01696					High	4.54746	0
834	VDSGSSEEQGGSSRAL	1	1	1	P01833		1565.71	0	0	1.21952e+07	0	0.01406					High	4.41048	0
835	KPQGPPPAGGNPQQPQAPPAGKPQ	1	1	1	P10163		2344.22	0	0	79866857	0	0.02985					High	4.30119	0
836	NPQGPPPPAGGNPQQPQAPPAGQPQGPP	1	2	2	P04280;P02812		2678.32	0	0	1.61172e+07	0	0.007344					High	4.2932	0
837	RVAPEEHPVLLTEAPLNPK	1	2	1	P60709		2110.17	0	0	5.73823e+06	0	0.03918					High	4.27303	0
838	QSPRSPPGKPQGPPPQGGNQPQGPPPPPGKPQGPPPQGGNKPQ	1	1	1	P04280		4246.18	0	0	146542312	0	0.06192					High	4.18991	0
839	SAGDGNQNDGPQQGPPQQG	1	1	1	P02810		1851.79	0	0	2.46103e+07	0	0.003931					High	4.18445	0
840	DGPQQGPPQQGGQQQ	1	1	1	P02810		1549.7	0	0	90332570	0	0.01001					High	3.75018	0
841	SKPHSEAGTAFIQTQQLHAAMADT	1	1	1	P14618	N-Term(Acetyl)	2582.24	0	0	7.84474e+06	0	0.04095					High	3.7334	0
842	PGFVPPPPPPPYGPGR	1	1	1	P02814		1628.86	0	0	1.78347e+07	0	0.01246					High	3.71475	0
843	GPPPPPQGGRPP	6	1	1	P10163		1153.61	0	0	4.18609e+08	0	0.03032					High	3.67996	0
844	KASGPPVSELITK	1	3	2	P16402;P10412		1326.77	0	0	35259933	0	0.05307					High	3.64674	0
845	QPVPEQPLYPQPYQPQYQQ	1	1	1	P02808		2328.13	0	0	0	0	0.007254					High	3.58798	0
846	IDLGGEPIKSSDYF	1	3	1	P0DTE7		1540.75	0	0	2.88902e+06	0	0.0176					High	3.55495	0
847	GYGYGPYQPVPEQPLYPQPYQPQYQQ	1	1	1	P02808		3085.44	0	0	8.08064e+06	0	0.02425					High	3.4907	0
848	GYGYGPYQPVPEQPLYPQPYQ	1	1	1	P02808		2441.15	0	0	989251	0	0.01806					High	3.48392	0
849	GPPAPPAGGPPPPPG	1	1	1	P50552		1262.65	0	0	3.80543e+07	0	0.1013					High	3.37755	0
850	GPPPQGGRPQGPPQGQSP	7	1	1	P02810		1738.87	0	0	206727956	0	0.05119					High	3.2322	0
851	APIKVGDAIPAVEVF	1	1	1	P30044		1525.87	0	0	4.99688e+06	0	0.009874					High	3.13541	0
852	PQGPPPPGKPQGPPPAGG	1	1	1	P10163		1632.85	0	0	0	0	0.03574					High	3.1095	0
853	QPQAPPAGQPQ	4	2	2	P04280;P02812		1118.56	0	0	122647890	0	0.08837					High	3.07362	0
854	NDGPQQGPPQQGGQQQ	1	1	1	P02810		1663.75	0	0	60107990	0	0.04158					High	3.01774	0
855	HRPPPPPGKPE	1	1	1	P10163		1208.66	0	0	0	0	0.04891					High	2.99864	0
856	FGYGYGPYQPVPEQPLYPQPY	1	1	1	P02808		2460.16	0	0	0	0	0.06701					High	2.9856	0
857	SLDKFLASVST	1	1	1	P69905		1167.62	0	0	2.72337e+07	0	0.05521					High	2.93435	0
858	SDKPDMAEIEKFDKS	1	1	1	P62328	N-Term(Acetyl)	1781.83	0	0	1.41987e+07	0	0.02501					High	2.89296	0
859	QPQGPPPPPGKPQ	3	2	2	P04280;P02812		1324.7	0	0	227162682	0	0.1095					High	2.76726	0
860	QIPSVTFPSASTKIT	1	1	1	Q8TAX7		1576.86	0	0	5.58353e+06	0	0.01595					High	2.76108	0
861	SSYQQKQTFTPPPQLQQQ	1	1	1	Q9UBC9	N-Term(Acetyl)	2176.07	0	0	1.78434e+07	0	0.09686					High	2.75154	0
862	YGPGRIPPPPPAPY	1	1	1	P02814		1478.78	0	0	0	0	0.08172					High	2.64461	0
863	GPPPQGGRPQ	1	1	1	P02810		990.516	0	0	0	0	0.09366					High	2.60293	0
864	AKIEPPDTGLY	1	1	1	P80303		1203.63	0	0	2.57694e+07	0	0.1036					High	2.54143	0
865	SPPGKPQGPPPQGGNQPQGPPPPPGKPQGPPPQGGNKPQGPPPPGKPQGPPPQGDNKSQ	3	1	1	P02812		5738.9	205357026	0	0	0.001	0.003281	High	6.2031	High	6.68158			0
866	IDEERQGPPLGGQQSQPSAGDGNQNDGPQQGPPQQGGQQQQGPPPPQGKPQGPPQQGGHPPPPQGRPQ	1	1	1	P02810		6934.29	4.69115e+07	0	0	0.001	0.007561	High	5.32737					0
867	GPPPPGKPQGPPPQGDKSQSPRSPPGKPQGPPPQGGNQPQGPPPPPGKPQ	1	1	1	P04280		4907.52	1426483008	0	0	0.001	0.006733	High	5.01036					0
868	SARSPPGKPQGPPQQEGNNPQGPPPPAGGNPQQPQAPPAGQPQGPPRPPQ	1	2	2	P04280;P02812		4969.45	54212707	0	0	0.001	0.009351	High	4.30551					0
869	DGPQQGPPQQGGQQQQGPPPPQGKPQGPPQQGGHPPPPQGRPQGPPQQGGHPRPP	3	1	1	P02810		5579.76	251745081	1.4921e+09	2.31239e+08	0.001	0.01498	High	4.29661	High	4.60268	High	3.88495	0
870	SAGDGNQNDGPQQGPPQQGGQQQQGPPPPQGKP	5	1	1	P02810	N-Term(Acetyl)	3318.52	1.04927e+08	85046380	118064880	0.001	0.01031	High	4.24222	High	4.09704	High	3.69744	0
871	GAPPQGGNKPQGPPSPPGKPQGPPPQGGNQPQGPPPPPGKPQGPPPQGGNKPQ	5	1	1	P02812		5060.57	31846538	507614056	0	0.001	0.004541	High	4.15401	High	4.15886	High	3.96891	0
872	SQPSAGDGNQNDGPQQGPPQQGGQQQQGPPPPQGKPQGPPQQGGHPPPPQGRPQGPPQQGGHPRP	2	1	1	P02810		6538.1	0	0	0	0.001	0.003692	High	4.13246	High	5.78638			0
873	GNKPQGPPPPGKPQGPPPAGGNPQQPQAPPAGKPQGPPPPPQGGRPP	1	1	1	P10163		4505.35	97268844	0	0	0.001	0.01014	High	3.91119					0
874	GPPPQGDKSQSPRSPPGKPQGPPPQGGNQPQGPPPPPGKPQGPPPQGGNKPQ	3	1	1	P04280		5109.58	428661356	0	0	0.001	0.003899	High	3.91078	High	4.73936	High	4.37646	0
875	GGHQQGPPPPPPGKPQGPPPQGGRPQGPPQGQSPQ	1	1	1	P02810		3423.7	32916259	0	0	0.001	0.01289	High	3.72297					0
876	GNPQGAPPQGGNKPQGPPSPPGKPQGPPPQ	3	1	1	P02812		2865.45	0	0	2.29529e+08	0.001	0.01249	High	3.72123	High	3.02754	High	2.50826	0
877	GPPPPPGKPQGPPPQGGNKPQGPPPPGKPQ	6	2	2	P04280;P02812		2884.52	1.63912e+09	1432336602	10524225870	0.001	0.1304	High	3.34298	High	3.21802	High	3.62186	0
878	APPAGQPQGPP	15	2	2	P04280;P02812		1016.52	2379189224	2107532716	2689925476	0.001	0.009425	High	3.32835	High	3.72364	High	3.47638	0
879	GGNPQQPQAPPAGQPQGPPRPPQGGRPS	4	2	2	P04280;P02812		2755.38	454820414	463687334	418229020	0.001	0.005206	High	3.26965	High	3.51628	High	3.38864	0
880	GPPQQGGHPPPPQGRPQGPPQQGGHP	2	1	1	P02810		2587.27	5.26497e+08	4.66657e+08	0	0.001	0.005718	High	3.21821	High	3.34084			0
881	GFIKFPEPG	24	1	1	Q9UBC9		991.525	6.60095e+08	589820032	0	0.001	0.01008	High	3.10728	High	3.13242	High	3.02046	0
882	GPPAPPAGGPPPPP	4	1	1	P50552		1205.63	74975384	6.16139e+07	73044223	0.001	0.01274	High	3.03139	High	3.2077	High	3.24762	0
883	GDLSSPDAVMGNPKVK	2	1	1	P02042	N-Term(Acetyl)	1656.82	1.02126e+07	7.76564e+06	0	0.001	0.009741	High	2.98974	High	2.62474			0
884	HKTQLQTLI	2	1	1	Q96DR5		1081.64	9.53837e+07	66296860	0	0.001	0.01478	High	2.98797	High	2.37067			0
885	YGDYGSNYL	14	1	1	P15515		1051.44	90865900	84636737	6.89966e+07	0.001	0.01642	High	2.9836	High	3.00612	High	3.04886	0
886	HFELPHYPGL	4	1	1	Q8TAX7		1209.61	48524204	2.92971e+07	2.85068e+07	0.001	0.008378	High	2.95638	High	2.89124	High	2.73531	0
887	FDVEVGRT	1	2	1	P01037		922.463	7.23795e+07	0	0	0.001	0.01672	High	2.95412					0
888	LLTEAPLNPKAN	3	10	1	P60709		1280.72	1.86357e+07	1.70466e+07	1.35099e+07	0.001	0.007168	High	2.86711	High	2.76135	High	2.96415	0
889	PQQGPPPPPG	6	1	1	Q16630		971.495	347880744	327801868	384517336	0.001	0.00661	High	2.83375	High	2.7	High	2.4936	0
890	HPPPPPFQNQ	3	1	1	Q16378		1158.57	0	4.10327e+08	406617920	0.001	0.1316	High	2.82711	High	2.47528	High	2.73504	0
891	EDVSQEDVPL	6	1	1	P02810		1130.52	3.19961e+07	3.26194e+07	2.66855e+07	0.001	0.01029	High	2.754	High	2.69435	High	2.84037	0
892	GGEPIKSSDYF	3	3	1	P0DTE7		1199.56	2.34292e+08	226713418	219150447	0.001	0.004266	High	2.70781	High	2.81244	High	2.80994	0
893	GKEFTPPVQAA	3	1	1	P68871		1144.6	5.16853e+07	4.36795e+07	4.21106e+07	0.001	0.01688	High	2.70314	High	2.7335	High	2.57122	0
894	ALIYNEALKG	2	1	1	P06703		1091.61	48237253	0	3.52815e+07	0.001	0.1262	High	2.65945			High	2.86363	0
895	FSVVPSPKVSDTVVEPY	1	4	1	P04350		1849.96	6084459	0	0	0.001	0.01737	High	2.65559					0
896	TKVPVPGYT	5	1	1	Q9UBC9		961.536	1.18362e+08	1.06559e+08	9.1583e+07	0.001	0.00817	High	2.63917	High	2.63247	High	2.33625	0
897	QAQMRAMLDQLMGTSRDGDTTRQRIKFSDDRVCKSHLLNCCPHDVLSGTRMDLGECL	2	1	1	Q9Y383	N-Term(Acetyl); M7(Oxidation)	6510.07	0	0	0	0.001	0.0152	High	2.63144					0
898	GPPPPAGGNPQQP	5	2	2	P04280;P02812		1213.6	99024952	65881452	0	0.001	0.008383	High	2.53555	High	3.15006			0
899	SVVPSPKVSDTVVEPY	1	4	1	P04350		1702.9	2.6902e+07	0	0	0.001	0.01314	High	2.47483					0
900	VGDEDFVHL	2	1	1	P04080		1030.49	2.00932e+07	1.24909e+07	0	0.001	0.01317	High	2.44153	High	2.36211			0
901	SDGLAHLDNLK	1	2	2	P68871;P02042		1182.61	4.05055e+07	0	0	0.001	0.007308	High	2.40131					0
902	ERDHELRH	2	1	1	Q8TAX7		1091.54	594153	0	628609	0.001	0.1326	High	2.39633			High	2.5864	0
903	GLFPPPPP	82	3	1	P02814		821.456	81328294	159665592	74862938	0.001	0.01582	High	2.39148	High	2.28188	High	2.5025	0
904	IPPPPPAPY	44	1	1	P02814		948.519	1457056896	1529407360	1312567036	0.001	0.01456	High	2.37431	High	2.30311	High	2.23793	0
905	KHDELTYF	16	1	1	P04080		1052.5	152077523	123038694	1.06827e+08	0.001	0.004142	High	2.31956	High	2.47415	High	2.49516	0
906	LPHYPGLL	9	1	1	Q8TAX7		909.52	114244062	8.33511e+07	7.16546e+07	0.001	0.003959	High	2.30776	High	2.39658	High	2.32809	0
907	AGDDAPRAVFPSIV	2	10	1	P60709		1414.73	8.96845e+06	4.89207e+06	0	0.001	0.01039	High	2.29087	High	1.6678			0
908	LPPIPFPRFP	11	1	1	Q8NFU4		1180.69	20612027	1.91525e+07	0	0.001	0.002633	High	2.22683	High	2.37144	High	2.42295	0
909	LPRFPSVSLQ	2	1	1	Q16378		1143.65	7.66602e+06	5.96554e+06	0	0.001	0.009922	High	2.20298	High	2.14472			0
910	ILTSPGFPY	3	1	1	Q6MZM9		994.523	7.65739e+06	5.08063e+06	4.60761e+06	0.001	0.01332	High	2.19363	High	2.18311	High	2.15013	0
911	GFPFVPPSRF	7	1	1	Q6MZM9		1150.61	4.14675e+07	3.60898e+07	3.30656e+07	0.001	0.01733	High	2.18899	High	2.0649	High	2.40137	0
912	FGGRNPFDTF	2	1	1	P25685		1157.54	1.15869e+07	6615228	0	0.001	0.01712	High	2.16002	High	2.2962			0
913	VAPEEHPVLLT	2	3	1	P60709		1204.66	170775902	1.38523e+08	0	0.001	0.01389	High	2.15196	High	2.44487			0
914	GPGRIPPPPPAPYGPGI	1	1	1	P02814		1639.88	1.30403e+07	0	0	0.001	0.01275	High	1.98797					0
915	ELPHYPGLLAHQKPF	6	1	1	Q8TAX7		1746.93	1.22492e+08	8.54473e+07	7.73414e+07	0.001	0.003062	High	1.95376	High	1.95566	High	1.90605	0
916	ATPGIDLTRVL	2	1	1	P13646		1155.67	5.58448e+06	0	3.60421e+06	0.001	0.007625	High	1.94569			High	1.74323	0
917	GDYGSNYLYD	2	1	1	P15515		1166.47	1.08196e+07	0	0	0.001	0.003192	High	1.93275	High	2.90733			0
918	PYPPGPLAPPQPFGPG	3	1	1	P02814		1588.82	1.74664e+07	1.46429e+07	15281569	0.001	0.007203	High	1.82923	High	2.18448	High	2.07784	0
919	GPPVSELITK	3	4	3	P16402;P10412;P16401		1040.6	47413153	4.50994e+07	3.56275e+07	0.001	0.1301	High	1.69089	High	2.2634	High	2.3814	0
920	QSQPSAGDGNQNDGPQQGPPQQGGQQQQGPPPPQGKPQGPPQQGGHPPPPQGRPQGPPQQGGHPRPP	1	1	1	P02810		6763.25	0	0	0	0.001	0.002658			High	7.09865			0
921	GPPPQEGNKPQRPPPPGRPQGPPPPGGNPQQPLPPPAGKPQGPPPPPQGGRPH	2	1	1	Q04118		5314.77	0	728898102	0	0.001	0.005785			High	5.59222			0
922	QGPPQQGGHPRPPRGRPQGPPQQGGHQQGPPPPPPGKPQ	1	1	1	P02810	N-Term(Acetyl)	4053.06	0	0	0	0.001	0.003358			High	4.64809			0
923	GNPQGPSPQGGNKPQGPPPPPG	1	1	1	P04280		2062.01	0	1.48238e+08	0	0.001	0.003995			High	3.28129			0
924	FLISGKPEGRRPQGGNQPQRPPPPPG	1	1	1	P10163		2764.48	0	200627883	0	0.001	0.006224			High	2.72851			0
925	SDKPDMAEIEKFDKSKLKKTE	2	1	1	P62328	N-Term(Acetyl)	2509.29	0	1.45583e+07	1.03789e+07	0.001	0.1288			High	2.39994	High	2.51881	0
926	VPPPPPPPYGPGRIPPPPPAPYGPGIFPPPPPQ	1	1	1	P02814		3341.79	0	0	0	0.001	0.1214					High	4.03315	0
927	IREADVDQDGRVNYEE	1	1	1	Q9NZT1		1907.88	0	0	2.61255e+07	0.001	0.1229					High	3.1985	0
928	GQQQQGPPPPQGKPQGPPQQG	1	1	1	P02810		2136.06	0	0	222667791	0.001	0.1303					High	3.02372	0
929	ERQGPPLGGQQSQPSAGDGNQNDGPQQGPPQQGGQQQQGPPPPQGKPQGPPQQGGHPPPPQGRPQGPPQQGGHPRPP	1	1	1	P02810		7782.74	4940285456	0	0	0.002	0.02705	High	4.94774					0
930	SAGDGNQNDGPQQGPPQQGGQQ	4	1	1	P02810	N-Term(Acetyl)	2206.94	23132277	91430100	0	0.002	0.01795	High	3.16025	High	3.26244			0
931	YQPQYQQY	8	1	1	P02808		1117.5	118797853	1.08129e+08	8.12765e+07	0.002	0.01785	High	3.13461	High	3.39502	High	3.14519	0
932	TPEEKSAVTAL	4	1	1	P68871		1145.61	8.10398e+07	7.7304e+07	56638256	0.002	0.008207	High	3.08577	High	3.1386	High	2.85572	0
933	GPPPPGKPQGPPPAGGNPQQPQAPPA	2	1	1	P10163		2436.24	159629182	157213934	0	0.002	0.01853	High	3.08051	High	3.42987			0
934	GPGRIPPPPPAPYG	1	1	1	P02814		1372.74	64886780	0	0	0.002	0.01823	High	2.99094					0
935	KPQGPPQQEGNNPQGPPPPAGGNPQQPQAPPAGQPQ	1	2	2	P04280;P02812		3587.74	4.52948e+07	0	0	0.002	0.0376	High	2.90269					0
936	IKIIAPPE	2	7	1	P60709		880.551	3.88553e+07	0	2.811e+07	0.002	0.01916	High	2.83454			High	2.67543	0
937	GPPPQGGNKPQGPPPPGKPQGPPAQGGSKSQSA	1	1	1	P04280		3084.57	88812016	0	0	0.002	0.0329	High	2.80479					0
938	ADAAPDEKVLDSGFREIENK	4	1	1	P01833		2204.09	4.55541e+07	3.19955e+07	7.28971e+06	0.002	0.02031	High	2.78089	High	2.93238	High	3.34217	0
939	QPLPPPAGKPQ	15	1	1	Q04118		1129.64	1048784184	0	1.48311e+09	0.002	0.02798	High	2.73368	High	2.65474	High	2.0164	0
940	QPLYPQPYQP	10	1	1	P02808		1230.62	128602341	1.2228e+08	100161533	0.002	0.01924	High	2.68763	High	2.58962	High	2.55162	0
941	YPPGPLAPPQPFGP	3	1	1	P02814		1434.74	1.63649e+07	0	14250256	0.002	0.02217	High	2.68034			High	2.62194	0
942	GYGPYQPVPE	5	1	1	P02808		1106.52	9.08896e+07	9.29364e+07	8.26966e+07	0.002	0.02781	High	2.63329	High	2.33144	High	2.44927	0
943	RIIDDMVEQ	10	1	1	Q8TAX7		1118.55	7.00429e+08	679509112	6.28691e+08	0.002	0.02762	High	2.58837	High	2.68006	High	2.73851	0
944	ASVSTVLTSKYR	4	1	1	P69905		1311.73	227398134	0	176085735	0.002	0.0378	High	2.58136			High	2.33159	0
945	EFPFYGDY	11	1	1	P15515		1037.43	1.38004e+08	128106089	104348307	0.002	0.03691	High	2.58088	High	2.42788	High	2.42919	0
946	KLLPTNTDIF	2	1	1	Q96DR5		1161.65	1.58052e+07	0	7.14258e+06	0.002	0.01891	High	2.55647			High	2.56873	0
947	FELPHYPG	32	1	1	Q8TAX7		959.461	8032070	366767660	2.96051e+08	0.002	0.03819	High	2.54755	High	2.63476	High	2.66075	0
948	QLSLPRFPSVS	3	1	1	Q16378		1230.68	1.9318e+07	1.45736e+07	1.48305e+07	0.002	0.02657	High	2.53422	High	2.35104	High	2.21364	0
949	IPPPPPAPYGPGIF	8	1	1	P02814		1419.76	0	4.01176e+07	25250249	0.002	0.03067	High	2.48038	High	1.92569	High	1.98365	0
950	EDYDHEITGL	5	1	1	Q96DA0		1191.51	8.06945e+07	6.3818e+07	5.57124e+07	0.002	0.01853	High	2.43014	High	2.53772	High	2.40229	0
951	EVGGEALGRL	5	1	1	P68871		1000.54	2.03987e+08	296852593	2.58688e+08	0.002	0.03113	High	2.42292	High	2.33689	High	2.23424	0
952	GPGRIPPPPPAP	8	1	1	P02814		1152.65	2821134442	2722203712	2746440891	0.002	0.03417	High	2.39667	High	2.24469	High	2.42832	0
953	EQPLYPQPY	10	1	1	P02808		1134.55	546991644	4.90762e+08	4.26872e+08	0.002	0.03395	High	2.38293	High	2.68631	High	2.71672	0
954	ELPHYPGLL	5	1	1	Q8TAX7		1038.56	2939313371	2.21975e+09	1943770739	0.002	0.03145	High	2.33516	High	2.28461	High	2.04999	0
955	GPGIFPPPPPQP	1	1	1	P02814	N-Term(Acetyl)	1242.65	3.49566e+06	0	0	0.002	0.01975	High	2.32039					0
956	IREADVDQDGRVNYEEF	2	1	1	Q9NZT1		2054.94	18611783	0	1.52254e+07	0.002	0.03009	High	2.30273			High	2.41798	0
957	QFIDEERQ	2	1	1	P02810		1064.5	59825142	63970847	0	0.002	0.02183	High	2.28228	High	2.36703			0
958	LLYMKNLLN	1	1	1	Q8TAX7		1121.64	1.5734e+07	0	0	0.002	0.03789	High	2.27614					0
959	PPGPLAPPQPFGPGFVPPPPPPPYGPG	3	1	1	P02814		2628.37	0	1.45536e+06	0	0.002	0.1427	High	2.22026	High	2.46113	High	2.95113	0
960	HLPAEFTPAV	10	1	1	P69905		1081.57	0	81527254	75911046	0.002	0.01927	High	2.21687	High	2.08952	High	2.25918	0
961	VAFPPPPP	5	1	1	H3BV60		821.455	81328294	159665592	0	0.002	0.007284	High	2.2051	High	2.34361			0
962	GFPLATQL	4	1	1	Q6MZM9		846.473	1.1684e+07	8420524	6.04138e+06	0.002	0.01725	High	2.20475	High	2.71224	High	1.95266	0
963	GRIPPPPPAP	10	1	1	P02814		998.58	0	63954810	5.51253e+07	0.002	0.007887	High	2.17602	High	2.32815	High	2.29387	0
964	EEDRIIPGGIYNA	2	1	1	P01037		1446.72	23615983	0	1.85887e+07	0.002	0.02445	High	2.16654			High	1.88227	0
965	YGYGPYQPVP	6	1	1	P02808		1140.54	77946633	66442814	58965587	0.002	0.01543	High	2.15844	High	2.95393	High	2.50047	0
966	ELPHYPGLLAH	3	1	1	Q8TAX7		1246.66	19583882	0	0	0.002	0.03543	High	2.15475					0
967	IFPPPPPQ	5	1	1	P02814		892.493	8.2877e+07	69740427	5.66227e+07	0.002	0.01855	High	2.09824	High	2.3083	High	2.05811	0
968	VSQEDVPLVISD	3	1	1	P02810		1300.67	8.94382e+06	4.31335e+06	6.79321e+06	0.002	0.0216	High	2.05193	High	2.23682	High	2.45387	0
969	LPPSPNNPPKFPNPHQPPKHPD	1	1	1	Q8TAX7		2452.26	71582670	0	0	0.002	0.01943	High	2.04415					0
970	QPVPEQPLYPQ	4	1	1	P02808		1295.66	22041049	2.39575e+07	1.97792e+07	0.002	0.1426	High	2.01566	High	2.0708	High	2.49606	0
971	HFELPHYPGLL	4	1	1	Q8TAX7		1322.69	247761632	183766440	146238904	0.002	0.01113	High	1.96624	High	2.06358	High	1.74931	0
972	NVPPLPPRGFPFVPPS	13	1	1	Q6MZM9		1717.94	18575984	0	0	0.002	0.008044	High	1.9589	High	2.42879	High	2.15733	0
973	FDLSHGSAQVK	3	1	1	P69905		1188.6	8.82581e+07	79181023	0	0.002	0.01924	High	1.81749	High	2.3952			0
974	DVDQDGRVNYEEF	1	1	1	Q9NZT1		1585.68	8.50343e+06	0	0	0.002	0.02038	High	1.76829					0
975	FGYGYGPYQPVP	1	1	1	P02808		1344.63	35113047	0	0	0.002	0.01794	High	1.6974					0
976	NLPPPLYYRPV	6	1	1	Q6MZM9		1328.74	205795955	165690379	160053866	0.002	0.01886	High	1.65455	High	1.55298	High	1.83525	0
977	SARSPPGKPQGPPQQEGNNPQGPPPPAGGNPQQPQAPPAGQPQGPPRPPQGGRPSRPPQ	1	2	2	P04280;P02812		5901.95	0	0	0	0.002	0.01376			High	3.72477			0
978	GGNQPQGPPPPPGKPQGPPQQGGNRPQGPPPPGKPQ	1	1	1	P04280		3524.79	0	96013824	0	0.002	0.01945			High	3.63488			0
979	NELRVAPEEHPVLL	1	3	1	P60709		1615.88	0	3.50714e+07	0	0.002	0.01578			High	2.87143			0
980	PVPEQPLYPQPY	2	1	1	P02808		1427.72	0	4.67381e+07	0	0.002	0.01896			High	2.70829			0
981	FGPGFVPPPPPPPYGPGRIPPPPPAPY	1	1	1	P02814		2762.45	0	0	0	0.002	0.02183			High	2.68583			0
982	LNRIIDDM	1	1	1	Q8TAX7		989.507	0	14968702	0	0.002	0.01782			High	2.54988			0
983	RVDPVNFKLL	2	2	1	P69905		1200.71	0	3.00645e+07	2.81606e+07	0.002	0.02267			High	2.3509	High	2.21208	0
984	FESFGDLSTPDAVMGNPKVKAHGKKVL	1	1	1	P68871		2872.51	0	9.64986e+06	0	0.002	0.02083			High	2.33584			0
985	IQDPRLFAEE	2	1	1	P01833		1217.62	0	1.49043e+07	1.15927e+07	0.002	0.1395			High	2.03302	High	1.98624	0
986	GKPEGRRPQGGNQPQRPPPPPGKPQ	1	1	1	P10163		2657.42	0	0	0	0.002	0.01568			High	1.97004			0
987	KPQGPPPQGGNQPQGPPPPPGKPQGPPPQGGNKPQ	1	2	2	P04280;P02812		3439.77	0	0	0	0.002	0.1433					High	6.17118	0
988	DETYVPKEF	1	1	1	P02768		1127.53	0	0	6.3378e+06	0.002	0.1488					High	2.40794	0
989	REFPFYGDYGS	1	1	1	P15515		1337.57	0	0	5.0984e+07	0.002	0.1502					High	2.10826	0
990	DFEQEMATAASSSSLEK	1	3	1	P60709		1830.79	0	0	2.03323e+08	0.002	0.1432					High	1.97787	0
991	IGRFGYGYGPYQPVP	1	1	1	P02808		1670.83	0	0	6.23382e+06	0.002	0.1454					High	1.59977	0
992	PPPPGKPQGPPAQGGSKSQSARSPPGKPQGPPQQEGNNPQGPPPPAGGNPQQPQAPPAGQPQGPP	2	1	1	P04280	N-Term(Acetyl)	6326.15	3.58238e+08	0	2.81119e+08	0.003	0.05529	High	6.1635			High	5.76332	0
993	KEFTKLEEVLTNKKTTFFGGNSISMIDYLIWPWFERLEAMKLNECV	1	1	1	P78417	N-Term(Acetyl); M25(Oxidation); M40(Oxidation)	5572.8	1256747408	0	0	0.003	0.04231	High	3.1349					0
994	APPAGKPQGPPPPPQ	1	1	1	P10163		1435.77	0	0	0	0.003	0.04485	High	2.96534					0
995	APPQPFGPGF	8	1	1	P02814		1014.5	1297518548	1201798329	1113825994	0.003	0.02837	High	2.76607	High	2.80795	High	2.72878	0
996	PGIFPPPPP	1	1	1	P02814		918.509	33304084	0	0	0.003	0.04696	High	2.69436					0
997	QSPKSHFELPHYPGLL	2	1	1	Q8TAX7		1849.96	19708282	0	1.47188e+07	0.003	0.161	High	2.68732			High	2.68248	0
998	GRFGYGYGP	6	1	1	P02808		973.453	82512488	90119067	1.10418e+08	0.003	0.03119	High	2.60551	High	2.87088	High	2.61065	0
999	AHLPAEFTPA	2	1	1	P69905		1053.54	3.32457e+08	0	2.80856e+08	0.003	0.0391	High	2.57604			High	2.35772	0
1000	DSGFREIEN	16	1	1	P01833		1066.48	108813084	132486493	62584608	0.003	0.02661	High	2.55927	High	2.74769	High	2.67017	0
1001	STTEDYDHEITGL	1	1	1	Q96DA0		1480.64	0	0	0	0.003	0.05233	High	2.55824					0
1002	AAHLPAEFTPAV	4	1	1	P69905		1223.64	27108351	0	7.52889e+06	0.003	0.1657	High	2.48654			High	2.63349	0
1003	EEDRIIPGGIYNADL	1	1	1	P01037		1674.83	5.68213e+06	0	0	0.003	0.05065	High	2.45725					0
1004	PSRPAPPPPAPP	7	1	1	Q5T4W7		1180.65	33696365	0	2.33437e+07	0.003	0.05211	High	2.3942			High	2.41521	0
1005	FLPPPPP	2	7	1	Q16637		764.435	0	0	0	0.003	0.03131	High	2.35791	High	2.39046			0
1006	FIDEERQ	3	1	1	P02810		936.443	9.62055e+07	171833744	204563294	0.003	0.05503	High	2.34445	High	2.69508	High	1.84432	0
1007	QPFGPGFVPPPPPPP	1	1	1	P02814		1527.8	36444061	0	0	0.003	0.04808	High	2.23601					0
1008	VFPYPYPF	3	1	1	Q8NFU4		1029.51	8.214e+06	0	8.0447e+06	0.003	0.1735	High	2.06862			High	1.94868	0
1009	FELPHYP	6	1	1	Q8TAX7		902.441	3.1958e+07	14565091	0	0.003	0.05719	High	1.9668	High	2.0913	High	1.80463	0
1010	AAPDEKVLDS	4	1	1	P01833		1044.52	6.35997e+08	5.72306e+08	0	0.003	0.04881	High	1.94812	High	1.90155			0
1011	ELPHYPGL	20	2	1	Q8TAX7		925.478	56984770	0	4.55539e+07	0.003	0.1743	High	1.8543			High	1.73491	0
1012	VISDGGDSEQFIDEE	1	1	1	P02810		1639.7	6353937	0	0	0.003	0.04183	High	1.79761					0
1013	TYFPHFDL	2	2	1	P69905		1039.49	2.05962e+07	0	14197628	0.003	0.0476	High	1.63147			High	1.71206	0
1014	LPPLFPPR	2	1	1	P01266		936.567	90393791	6.85141e+07	0	0.003	0.05339	High	1.30005	High	1.62079			0
1015	GPQQGPPQQGGQQQQGPPPPQGKPQGPPQQGGHPPPPQGRPQGPPQQGGHPRPP	1	1	1	P02810		5464.71	0	0	0	0.003	0.03026			High	5.00285			0
1016	VPPPPPPP	2	19	3	O95104;P02814;A6NGB9		797.455	0	3.20126e+08	143936336	0.003	0.1896			High	2.71335	High	2.55333	0
1017	GFVPPPPPPPYGPGR	2	1	1	P02814		1531.81	0	0	16598768	0.003	0.1661			High	2.61016	High	2.47112	0
1018	PGPPGPVGPAG	1	2	1	P02461		902.473	0	3.44223e+07	0	0.003	0.03184			High	2.54406			0
1019	QPQGPPPPPG	2	2	2	P04280;P02812		971.496	0	327801868	384517336	0.003	0.02736			High	2.50409	High	2.30052	0
1020	QQVKQPSQPPPQEIFVPT	1	1	1	Q9UBC9		2048.08	0	0	0	0.003	0.03061			High	2.43642			0
1021	GPPPPGKPQGPPPQGDNKSQSARSPPGKPQGPPPQGGNQPQ	1	1	1	P02812		4043.03	0	2.69416e+08	0	0.003	0.03227			High	2.16398			0
1022	PPGKPQGPPPQGGNQPQGPPPPPGKPQGPPPQGGNKPQGPPPPGKPQGPPPQGGSKSRSSRSPPGKPQGPPPQGGNQPQGPPPPPGKPQ	1	1	1	P02812	N-Term(Acetyl)	8668.39	0	0	0	0.003	0.1629					High	5.99742	0
1023	GNPQGAPPQGGNKPQGPPSPPGKPQGPPPQGGNQPQGPPPPPGKPQGPPPQGGNKPQGPPPPGKPQ	1	1	1	P02812		6312.2	0	0	1.83036e+08	0.003	0.1821					High	5.71737	0
1024	PPAQGGSKSQSARSPPGKPQGPPQQEGNNPQGPPPPAGGNPQQPQAPPAGQPQGPPRPPQGGRPSRPP	1	1	1	P04280	N-Term(Acetyl)	6753.37	0	0	2.56892e+08	0.003	0.1596					High	5.68489	0
1025	GPPPQGGNQPQGPPPPPGKPQGPPPQGGNKPQGPPPPGKPQGPPPQGDNKSR	1	1	1	P02812		5075.58	0	0	46577917	0.003	0.1662					High	4.64848	0
1026	KPQGPPPQGDNKSRSSRSPPGKPQGPPPQGGNQPQGPPPPPGKPQGPPPQ	1	1	1	P02812		5013.54	0	0	0	0.003	0.1742					High	4.63653	0
1027	QQGPPPPQGKPQGPPQQGGHPPPPQGRPQGPPQQGGHPRPP	2	1	1	P02810		4177.11	0	0	1207222613	0.003	0.171					High	4.51683	0
1028	GGQQQQGPPPPQGKPQGPPQQ	1	1	1	P02810		2136.06	0	0	222667791	0.003	0.1693					High	3.66976	0
1029	GNPQGPSPQGGNKPQGPPPPPGKPQGPPPQGGNKPQGPPPPGKPQGPPPQGDKSR	1	1	1	P04280		5347.75	0	0	1041102295	0.003	0.1555					High	3.44505	0
1030	GAPPQGGNKPQGPPSPPGKPQ	2	1	1	P02812		1993.03	0	0	814932140	0.003	0.1682					High	2.73741	0
1031	PPQPFGPGF	1	1	1	P02814		943.47	0	0	1.56818e+07	0.003	0.1633					High	2.73628	0
1032	PQGPPPPPGKPQ	1	2	2	P04280;P02812		1196.64	0	0	210769284	0.003	0.1869					High	2.39029	0
1033	SLVSKGTLVQTK	1	5	3	P16402;P10412;P16401		1260.75	0	0	3.7241e+07	0.003	0.1613					High	1.82286	0
1034	GPPPQGDKS	1	2	2	P04280;P02812		882.433	0	0	1.41998e+06	0.003	0.1798					High	1.75978	0
1035	GGNQPQGPPPPPGKPQGPPQQGGNRPQGPPPPGKPQGPPPQGDKS	1	1	1	P04280		4388.22	0	0	0	0.004	0.06013	High	5.56786					0
1036	GPPPQGDKSRSPQSPPGKPQGPPPQGGNQPQGPPPPPGKPQGPPPQGGNKPQ	1	1	1	P04280		5109.58	428661356	0	0	0.004	0.06197	High	3.88353					0
1037	GNPQGPSPQGGNKPQGPPPPPGKPQGPPPQGGNKPQGPPPPGKPQGPPPQGDKS	2	1	1	P04280		5191.63	10221133904	0	0	0.004	0.06528	High	3.41396					0
1038	HVRAVAEACQPGVEGVNPMTQINQVTHDQAVVLQSALQSIPNPSSECMLRNVSVRL	1	1	1	Q93008	N-Term(Acetyl); M19(Oxidation); M48(Oxidation)	6095.03	3.48443e+07	0	0	0.004	0.05861	High	3.00788					0
1039	VTLQPGEYIT	2	1	1	Q96DA0		1120.59	3.40483e+07	0	2.48477e+07	0.004	0.1939	High	2.42473			High	2.45529	0
1040	LYPQPYQPQ	5	1	1	P02808		1133.56	4.29211e+09	3.93801e+09	3.73998e+09	0.004	0.1909	High	2.38359	High	2.48352	High	2.47605	0
1041	NWDDMEKIWHHT	1	9	1	P60709		1611.7	2.85469e+07	0	0	0.004	0.0635	High	2.27406					0
1042	AHLPAEFTPAV	2	1	1	P69905		1152.61	1.02934e+07	8.49598e+06	0	0.004	0.06361	High	2.13316	High	2.24847			0
1043	PPPAGKPQ	4	1	1	Q04118		791.442	147523272	130531084	114694692	0.004	0.06118	High	2.02749	High	2.295	High	2.10048	0
1044	FVPPPPPPPYGPGRIPPPPP	2	1	1	P02814		2073.13	0	0	0	0.004	0.1987	High	1.98968			High	2.04697	0
1045	GEPIKSSDYF	3	3	1	P0DTE7		1142.54	3.85739e+07	3.68274e+07	30017493	0.004	0.2037	High	1.92195	High	2.09517	High	2.43123	0
1046	LEDLRQGLLPV	3	1	1	P02647		1252.73	6372408	3.20298e+06	3.13213e+06	0.004	0.1978	High	1.66797	High	1.66398	High	1.98597	0
1047	PQAGGPPPPP	1	1	1	P23246		914.475	0	2.04887e+08	0	0.004	0.03423			High	2.59423			0
1048	GGNKPQGPPPPPGKPQGPPPQ	1	1	1	P04280		2029.06	0	0	0	0.004	0.03985			High	2.49337			0
1049	DKLEPVLHE	1	1	1	Q96DR5		1079.57	0	37852793	0	0.004	0.03738			High	2.43308			0
1050	RIIDDMVEQ	2	1	1	Q8TAX7	M6(Oxidation)	1134.55	0	3.41937e+07	0	0.004	0.2045			High	2.1778	High	2.07108	0
1051	MYPGIADRM	1	7	1	P60709		1053.49	0	1.79227e+07	0	0.004	0.03556			High	1.66801			0
1052	QGGHQQGPPPPPPGKPQGPPPQGGRPQGPPQGQSPQ	1	1	1	P02810		3551.77	0	0	279860858	0.004	0.1987					High	5.15132	0
1053	FVPPPPPPPYGPGRIPPPPPAPYGPG	2	1	1	P02814		2615.39	0	0	0	0.004	0.1933					High	2.55904	0
1054	AVAHVDDMPNAL	1	1	1	P69905		1252.6	0	0	1.45546e+07	0.004	0.1945					High	2.28097	0
1055	YQPVPEQPLYP	1	1	1	P02808		1330.67	0	0	1.87353e+07	0.004	0.2017					High	1.58465	0
1056	LIDWLIAQGDCRTREEAMIFGVGLCDNGFMHHVLEKSEFKDEPLLFRFFSDEEMEGS	1	1	1	Q70Z35	N-Term(Acetyl); M30(Oxidation); M54(Oxidation)	6711.09	0	0	50381.2	0.004	0.2049					High	0.657754	0
1057	PPPPGKPQGPPAQGGSKSQSARSPPGKPQGPPQQEGNNPQGPPPPAGGNPQQPQAPPAGQPQGPPRPPQGGRPSRPPQ	1	1	1	P04280	N-Term(Acetyl)	7736.93	1.63846e+07	0	0	0.005	0.06796	High	6.80932					0
1058	GPPPQGDKSQSPRSPPGKPQGPPPQGGNQPQGPPPPPGKPQGPPQQGGNRPQGPPPPGKPQ	1	1	1	P04280		6024.04	136238334	0	0	0.005	0.073	High	5.131					0
1059	GPGRIPPPPPAPYGPGIFPPPPP	5	1	1	P02814		2272.23	46879676	47998539	3.64607e+07	0.005	0.04795	High	2.64071	High	2.68301	High	2.73715	0
1060	VLSGGTTMYPGIADRMQKEI	2	5	1	P60709		2167.09	4.79333e+07	0	1.92645e+07	0.005	0.06744	High	2.62462			High	2.97867	0
1061	GYGPYQPVPEQP	2	1	1	P02808		1331.63	1.1846e+08	0	1.01542e+08	0.005	0.2164	High	2.3021			High	2.39759	0
1062	GFIKFPEP	1	1	1	Q9UBC9		934.503	2.18603e+07	0	0	0.005	0.07698	High	2.04611					0
1063	QPPPPPLW	4	1	1	Q8IXQ3		931.505	65484319	55321504	5.09039e+07	0.005	0.0727	High	2.01529	High	1.65739	High	1.74328	0
1064	SFGDLSTPDAVM	1	1	1	P68871		1239.56	4.59672e+06	0	0	0.005	0.07414	High	1.94079					0
1065	MRYVASYLL	2	1	1	P05387		1115.59	3.16491e+07	0	0	0.005	0.07384	High	1.93192					0
1066	GPLQPPFPQPP	5	1	1	Q9NQL9	N-Term(Acetyl)	1216.63	0	96253645	85402543	0.005	0.07022	High	1.71594	High	1.93929	High	1.58273	0
1067	YTKVPVPGYT	2	1	1	Q9UBC9		1124.6	36075417	0	3.67088e+07	0.005	0.07441	High	1.53696			High	1.76055	0
1068	HLDNLKGTFA	1	1	1	P68871		1115.59	0	6.63443e+07	0	0.005	0.04629			High	2.72076			0
1069	VGMGQKDSYVGDEAQSKRGIL	1	6	1	P60709		2238.12	0	21194319	0	0.005	0.0474			High	2.68704			0
1070	GYGYGPYQP	1	1	1	P02808		1001.44	0	0	1.5519e+07	0.005	0.2093					High	2.47984	0
1071	TGPPMAPVPPGPPMARVPPGPPMARVPPGPPMAPLPPGPPMAPLPPGPPMAPLPPGP	1	1	1	Q8N693	M32(Oxidation); M41(Oxidation)	5526.82	0	0	0	0.006	0.08968	High	5.66939					0
1072	PVPPPPPP	4	7	1	A6NGB9		797.456	0	3.20126e+08	0	0.006	0.06997	High	2.94662	High	2.68459			0
1073	KGPFPPPPP	3	1	1	Q9Y613	N-Term(Acetyl)	975.527	0	419198403	0	0.006	0.09118	High	2.65856	High	2.49048			0
1074	SQGPPPPPGKPEGRPP	1	1	1	P10163		1594.83	68935690	0	0	0.006	0.09194	High	2.47812					0
1075	VSQEESLF	3	1	1	P10163		938.448	13994912	32207245	0	0.006	0.06202	High	2.39601	High	2.11525			0
1076	PPGPLAPPQPFGPG	1	1	1	P02814		1328.7	7.77178e+07	0	0	0.006	0.08565	High	2.31483					0
1077	PPPPPPYGPG	3	1	1	P02814		975.494	101693327	1.03381e+08	88158136	0.006	0.05509	High	2.29528	High	2.31722	High	2.35352	0
1078	YQPVPEQPL	4	1	1	P02808		1070.55	1.91267e+08	0	0	0.006	0.08977	High	2.18964			High	2.12225	0
1079	WFIENEEQE	1	1	1	P04083		1223.52	8.31526e+06	0	0	0.006	0.08819	High	2.07518					0
1080	AAAGYDVEKNNSRIKLGIK	2	4	2	P16402;P10412		2047.13	2.87801e+07	0	0	0.006	0.08447	High	1.78659					0
1081	AALAPLPPLPA	1	1	1	Q9NP79	N-Term(Acetyl)	1072.64	1.54516e+06	0	0	0.006	0.08228	High	1.64136					0
1082	GPPQQGGNRPQGPPPPGKPQGPPPQGDKS	1	1	1	P04280		2854.44	0	168394988	0	0.006	0.05522			High	3.97726			0
1083	VKQPSQPPPQEIF	1	1	1	Q9UBC9		1494.8	0	0	0	0.006	0.07256			High	2.40182			0
1084	KSHFELPHYPGLL	1	1	1	Q8TAX7		1537.81	0	54871270	0	0.006	0.07139			High	2.23097			0
1085	KLGHPDTLNQGEFKELVR	1	1	1	P06702		2081.11	0	1.35307e+07	0	0.006	0.06636			High	2.19771			0
1086	QVKQPSQPPPQEIF	1	1	1	Q9UBC9		1622.86	0	52419126	0	0.006	0.06062			High	1.69483			0
1087	LPPSPNNPPKFP	1	1	1	Q8TAX7		1304.7	0	42766816	0	0.006	0.06663			High	1.42427			0
1088	QGGNKPQGPPPPPGKPQGPPPQGGNKPQGPPPPGKPQGPPPQGDKSRSP	1	1	1	P04280		4797.48	0	0	0	0.006	0.2378					High	5.59685	0
1089	GPPPQGDKSQSPRSPPGKPQGPPPQGGNQPQGPPPPPGKPQGPPQQGGNRPQ	1	1	1	P04280		5168.61	0	0	1060275956	0.006	0.2246					High	5.04368	0
1090	ELSTLESLMNLYQQMGETAPYMVNLENSIQNKFSAGSYPLLWSYAMGVGVELENSMGGL	1	1	1	P35972	M22(Oxidation); M46(Oxidation); M56(Oxidation)	6553.07	0	0	0	0.006	0.2206					High	4.7215	0
1091	GPPPPQGKPQGPPQQGGHPPPP	1	1	1	P02810		2149.1	0	0	61431242	0.006	0.221					High	2.85517	0
1092	MARLTWASHEKMHEGDEGPGH	1	1	1	P06702		2376.06	0	0	5.96868e+07	0.006	0.2282					High	2.80403	0
1093	PLYPQPYQP	1	1	1	P02808		1102.56	0	0	2.79668e+07	0.006	0.224					High	2.69839	0
1094	PPGPPGVPGPAG	4	1	1	P35247		999.528	0	0	0	0.006	0.2269					High	2.62378	0
1095	GPPQQGGHQQGPPPPPPGKPQGPPPQ	1	1	1	P02810	N-Term(Acetyl)	2601.31	0	0	104600644	0.006	0.226					High	2.59019	0
1096	FVPPPPPP	1	1	1	P02814		847.472	0	0	6.12689e+07	0.006	0.2334					High	2.36059	0
1097	FELPHYPGLLA	1	1	1	Q8TAX7		1256.67	0	0	7.34569e+06	0.006	0.2261					High	2.21242	0
1098	VFPYPYPFRP	1	1	1	Q8NFU4		1282.66	0	0	8.36605e+06	0.006	0.2355					High	1.72127	0
1099	YFPHFDLS	1	1	1	P69905		1025.47	0	0	1.47403e+07	0.006	0.2389					High	1.67202	0
1100	KFPEPGAI	1	1	1	Q9UBC9		858.473	7.00038e+07	0	0	0.007	0.09708	High	2.74057					0
1101	FIKFPEPG	3	1	1	Q9UBC9		934.503	4.44007e+07	0	0	0.007	0.09522	High	2.31661	High	1.82963			0
1102	IGRFGY	3	1	1	P02808		712.378	0	0	0	0.007	0.1029	High	2.3157	High	2.46587			0
1103	RLLGNVL	1	2	2	P68871;P02042		784.504	2.26731e+07	0	0	0.007	0.1038	High	2.13922					0
1104	VVDKLEPV	2	1	1	Q96DR5		898.525	80118422	7.97497e+07	0	0.007	0.08299	High	2.11949	High	2.24043			0
1105	GPPPPGKPQ	1	3	3	P10163;P04280;P02812		874.478	0	0	0	0.007	0.1025	High	2.11231					0
1106	PPPPPFQNQ	1	1	1	Q16378		1021.51	0	0	0	0.007	0.09797	High	2.0745					0
1107	VLSPADKTNVKAAWG	1	1	1	P69905		1556.84	116089836	0	0	0.007	0.1086	High	1.96292					0
1108	AFRVPTANV	1	1	1	P04406		974.543	18746801	0	0	0.007	0.09764	High	1.89516					0
1109	AHVDDMPNAL	1	1	1	P69905		1082.49	2.43167e+07	0	0	0.007	0.1094	High	1.8819					0
1110	PPPPPAPYGPGIFP	1	1	1	P02814		1403.74	7.92715e+06	0	0	0.007	0.09671	High	1.83166					0
1111	AADLGVMECKASAALSVPREEQNERSPAEQMPPRPMEPAQVAGPVDIMSKGPGEGPGGWCVPG	1	1	1	P03190	N-Term(Acetyl); M48(Oxidation)	6527.07	0	0	0	0.007	0.1065	High	1.77443					0
1112	ERNIETIINTF	1	1	1	P06702		1349.7	3.17549e+06	0	0	0.007	0.1114	High	1.69928					0
1113	GHGKKVADALTNAVAHV	1	1	1	P69905		1687.92	0	2.26049e+07	0	0.007	0.07867			High	3.21829			0
1114	VPPPPPPPYGPGRIPPPPP	1	1	1	P02814		1926.07	0	0	0	0.007	0.07916			High	2.32394			0
1115	PMAIPFGAYGAYAQALMQQQAALMASVAQGGYLNPMAAFAAAQMQQMAALNMNGLAAAPMTPTS	1	1	1	Q9BZC1	N-Term(Acetyl); M17(Oxidation); M24(Oxidation)	6565.08	0	0	0	0.007	0.2507					High	5.73882	0
1116	PITGSMDIVYANSTQEEIFLTSTLCLYYPTEASTQINDGEWKDSLSQMFLTKGWPTGS	1	1	1	P25187	N-Term(Acetyl); M48(Oxidation)	6523.04	0	0	0	0.007	0.2505					High	5.43386	0
1117	GPPPPPGKPQGPPPQGGNKPQGPPPPGKPQGPPPQGDKSRSP	1	2	2	P04280;P02812		4088.12	0	0	193272672	0.007	0.2427					High	3.55325	0
1118	LLDNLGNDLS	1	1	1	Q96DR5		1073.55	0	0	2.85519e+07	0.007	0.2459					High	2.2389	0
1119	GAPPQGGNKPQGPPSPPGKPQGPPPQGGNQPQGPPPPPGKPQGPPPQGGNKPQGPPPPGKPQGPPPQGDKS	1	1	1	P02812		6779.44	0	0	0	0.008	0.1196	High	5.13978					0
1120	NEGILANSATWGYRQGQSANTNVSNAVEFMPSSKRYPNEKGSEVQNMALTYTFLQGDPN	1	1	1	P18047	N-Term(Acetyl)	6524.06	0	0	0	0.008	0.13	High	4.51598					0
1121	PRLFAEEK	3	1	1	P01833		989.54	50555706	2.34858e+06	38979423	0.008	0.1154	High	2.686	High	2.54977	High	2.65384	0
1122	IGRFGYG	7	1	1	P02808		769.4	156421025	200087208	0	0.008	0.1197	High	2.32227	High	2.20777			0
1123	DAAPDEKVL	1	1	1	P01833		957.489	169769586	0	0	0.008	0.1293	High	2.01087					0
1124	RGPYPPGPL	3	2	1	P02814		953.522	1193652488	0	1047018344	0.008	0.2544	High	1.93016			High	2.2516	0
1125	LPHYPGI	2	2	1	Q8TAX7		796.436	1.25033e+07	0	0	0.008	0.1249	High	1.87929					0
1126	YPPGPLAPPQP	1	1	1	P02814		1133.6	597932513	0	0	0.008	0.1199	High	1.84127					0
1127	GPPPQGGNQPQGPPPPPGKPQGPPPQGGNKPQGPPPPGKPQGPPPQGDKSRS	1	1	1	P02812		5048.57	0	208009746	0	0.008	0.08669			High	5.6542			0
1128	IDEERQGPPLGGQQSQPSAGDGNQNDGPQQGPPQQGGQQQQGPPPPQGKPQGPPQQGGHPPPPQGRPQGPPQQGGHPRPP	1	1	1	P02810		8139.88	0	607632399	0	0.008	0.09801			High	4.98559			0
1129	GPPPPGKPQGPPPAGGNPQQPQAPPAGKPQGPPPPPQGGRPPRPAQGQQPPQ	1	1	1	P10163		5068.62	0	123792820	0	0.008	0.09352			High	4.41976			0
1130	PYQPQYQQY	1	1	1	P02808		1214.55	0	54354193	0	0.008	0.09254			High	2.99801			0
1131	GPPPPPPGKPQ	1	1	1	P02810		1068.58	0	0	0	0.008	0.08867			High	2.0726			0
1132	IFPPPPP	2	4	1	P02814		764.435	0	0	0	0.008	0.08753			High	2.06363			0
1133	ELRVAPEEHPV	1	3	1	P60709		1275.67	0	220626021	0	0.008	0.09556			High	1.88759			0
1134	PPPPPGKPQ	1	4	4	P10163;P04280;P02812;P02810		914.51	0	3.69403e+07	0	0.008	0.08571			High	1.75778			0
1135	GPPPQGDNKSQ	2	1	1	P02812		1124.53	0	301974	245338	0.008	0.2529			High	1.31234	High	1.6413	0
1136	EKNPLPSKETIE	1	1	1	P62328		1384.73	0	0	144852596	0.008	0.2517					High	2.41687	0
1137	AGDDAPRAVFPSIVG	1	10	1	P60709		1471.75	0	0	5.32427e+06	0.008	0.2586					High	2.12844	0
1138	PPPPPPPPGPPPAPY	1	1	1	Q9Y6X6		1474.78	0	0	4.35388e+08	0.008	0.2571					High	1.71531	0
1139	CSRELILHTPPAPVFSF	1	1	1	Q9NQ86	N-Term(Acetyl)	1956.01	0	0	0	0.008	0.2521					High	0.92054	0
1140	TYRTKQEVLSHISNMSYIGGTNQTGKGLEYIMQSHLTKAAGSRAGDGVPQV	1	1	1	P12111	N-Term(Acetyl); M15(Oxidation)	5537.77	50115865	0	0	0.009	0.1309	High	3.04536					0
1141	EGPGMARKFSAPGQLCISMTSNLGGSAPISAASATSLGHFTKSMCPPQQYGFPATPFGAQWSGTG	1	1	1	Q9H4A3	M5(Oxidation); M19(Oxidation)	6564.07	0	0	0	0.009	0.1407	High	2.70076					0
1142	GPYPPGPL	2	2	1	P02814		797.419	31567357	0	0	0.009	0.1386	High	2.23015					0
1143	SLPLPNFS	2	1	1	P08670		874.467	9.25726e+06	8.82613e+06	0	0.009	0.1368	High	2.14661	High	2.05786			0
1144	KVPVPGYT	2	1	1	Q9UBC9		860.488	131691690	1.37729e+08	0	0.009	0.1055	High	1.81434	High	1.96754			0
1145	DMKYHIFQMMMQYLYYGGTESMEIPTTDILELLSAASLFQLDALQRHCEILCSQT	1	1	1	Q8N961	N-Term(Acetyl); M10(Oxidation); M11(Oxidation); M22(Oxidation)	6510.07	0	0	0	0.009	0.1083			High	2.15472			0
1146	LPPIPFPR	1	1	1	Q8NFU4		936.567	0	6.85141e+07	0	0.009	0.106			High	2.08044			0
1147	ITIGRHAHGDQYKATDFVADRAGTFKMVFTPKDGSGVKEWEVYNFPAGGVGMGMYNTD	1	1	1	P48735	N-Term(Acetyl); M27(Oxidation)	6397.99	0	0	0	0.009	0.1102			High	0.591021			0
1148	AGMPYPTPAMQGASSSVLAETLTQVSPQMTGHAGLNTAQAGGMAKMGITGNTSPFGQPFSQAGGQP	1	1	1	Q92793	M3(Oxidation); M10(Oxidation); M29(Oxidation)	6524.06	0	0	0	0.009	0.2684					High	4.76506	0
1149	GNPQGAPPQGGNKPQGPPSPPGKPQGPPPQGGNQPQGPPPPPGKPQGPPPQGGNKPQGPPPPGKPQGPPPQGDKSRSP	1	1	1	P02812		7515.79	0	0	1181899129	0.009	0.2686					High	4.70287	0
1150	AGNPQGPSPQGGNKPQGPPPPPGKPQGPPPQGGNKPQGPPPPGKPQ	1	1	1	P04280		4399.26	0	0	8.75419e+07	0.009	0.2692					High	4.55308	0
1151	SPRSPPGKPQGPPPQGGNQPQGPPPPPGKPQGPPPQGGNKPQ	1	2	2	P04280;P02812		4118.11	0	0	30613520	0.009	0.2681					High	4.13232	0
1152	GAPPQGGNKPQGPPSPPGKPQGPPPQGGNQPQ	1	1	1	P02812		3050.52	0	0	265795884	0.009	0.2618					High	3.2593	0
1153	EITIPVTFESR	1	1	1	P04792		1291.69	0	0	2.45199e+06	0.009	0.2614					High	1.87471	0
1154	SDPILYRPV	1	1	1	P14618		1059.58	0	0	7.09699e+06	0.009	0.2679					High	1.78672	0

## Sheet: Sal_NDT1_B
List of the peptides sequences identified with high confidence (HIGH) in all the analytical triplicates: 714 total peptide sequences. The list was filtered for unique peptides resulting in 629 unique peptides sequences and 85 non-unique peptides (in grey) excluded from further analysis.
Number sequences	Sequence	# PSMs	# Proteins	# Protein Groups	Protein Group Accessions	Modifications	MH+ [Da]	A5: Area	B5: Area	C5: Area	q-Value	PEP	A2	XCorr A2	B2	XCorr B2	C2	XCorr C2	# Missed Cleavages
1	GRPQGPPQQGGHQQGPPPPPPGKPQGPPPQGGRPQGPPQGQSPQ	30	1	1	P02810		4369.18	10790399791	8171311084	17755836175	0	1.662e-13	High	10.6812	High	9.61335	High	9.4814	0
2	GRPQGPPQQGGHQQGPPPPPPGKPQGPPPQGGRPQ	43	1	1	P02810		3492.79	2345931952	2058611489	3037523176	0	2.244e-13	High	10.1986	High	10.6677	High	7.18304	0
3	AGDGNQNDGPQQGPPQQGGQQQQGPPPPQGKPQ	18	1	1	P02810		3317.53	1246195155	1199488953	783276816	0	1.41e-13	High	9.32978	High	9.17665	High	8.53555	0
4	SQPSAGDGNQNDGPQQGPPQQGGQQQQGPPPPQGKPQ	28	1	1	P02810		3716.7	1082753360	1831244416	3404602534	0	7.493e-15	High	9.18054	High	9.34249	High	9.28516	0
5	SQPSAGDGNQNDGPQQGPPQQGGQQQQ	31	1	1	P02810		2733.19	481970502	0	496264332	0	3.435e-16	High	8.86685	High	8.76739	High	8.58499	0
6	ERQGPPLGGQQSQPSAGDGNQNDGPQQGPPQQGGQQQQGPPPPQGKPQ	3	1	1	P02810		4864.25	1.93364e+07	8.21297e+07	56107100	0	0.0002038	High	8.48014	High	8.16725	High	8.97203	0
7	NDGPQQGPPQQGGQQQQGPPPPQGKPQ	34	1	1	P02810		2775.32	1474531228	1245088528	1.27409e+09	0	1.338e-12	High	8.37998	High	8.88284	High	8.33158	0
8	QGPPLGGQQSQPSAGDGNQNDGPQQGPPQQGGQQQQGPPPPQGKPQ	8	1	1	P02810		4579.11	2.85995e+08	2.54092e+08	2.72343e+08	0	3.197e-11	High	8.30089	High	9.78075	High	7.65195	0
9	SPQSPPGKPQGPPPQGGNQPQGPPPPPGKPQGPPPQGGNKPQGPPPPGKPQGPPAQGGSKSQ	3	1	1	P04280		5940	55736609	3.66695e+08	319664641	0	2.498e-07	High	8.19957	High	6.5616	High	6.86894	0
10	DGPQQGPPQQGGQQQQGPPPPQGKPQ	6	1	1	P02810		2661.28	298336356	322251392	349737700	0	1.76e-15	High	8.18394	High	7.95491	High	6.86188	0
11	SQPSAGDGNQNDGPQQGPPQQGGQQQQGPPPPQGKPQGPPQQGGHPPPPQGRPQ	21	1	1	P02810		5429.56	21255850272	21245133637	19871591300	0	1.679e-09	High	8.07141	High	6.93731	High	7.49703	0
12	GPPPPGKPQGPPPAGGNPQQPQAPPAGKPQGPPPPPQGGRPP	27	1	1	P10163		3981.06	3697594615	3458445345	3.45854e+09	0	4.486e-13	High	7.94638	High	7.1636	High	6.3124	0
13	GRPQGPPQQGGHQQGPPPPPPGKPQ	329	1	1	P02810		2521.3	3360867742	3107529716	6004015378	0	4.803e-06	High	7.89399	High	8.28732	High	9.04272	0
14	SAGDGNQNDGPQQGPPQQGGQQQQGPPPPQGKPQ	5	1	1	P02810		3404.57	191639001	188339884	227496297	0	0.0002331	High	7.84555	High	7.62477	High	8.36684	0
15	SPPGKPQGPPPQGGNQPQGPPPPPGKPQGPPPQGGNKPQGPPPPGKPQ	10	2	2	P04280;P02812		4633.4	7.05629e+09	6399977324	6257454960	0	4.346e-10	High	7.79385	High	6.66733	High	6.79832	0
16	GPPPQGGNQPQGPPPPPGKPQGPPPQGGNKPQGPPPPGKPQGPPPQGDKS	6	2	2	P04280;P02812		4805.43	1220345088	1248012256	0	0	1.882e-10	High	7.77968	High	7.07938	High	7.61017	0
17	SPPGKPQGPPPQGGNQPQGPPPPPGKPQGPPPQGGNKPQGPPPPGKPQGPPPQGDNKS	11	1	1	P02812		5610.85	2348488016	2158157868	2108146364	0	9.552e-05	High	7.75037	High	7.43872	High	7.35298	0
18	SPPGKPQGPPPQGGNQPQGPPPPPGKPQ	94	2	2	P04280;P02812		2720.4	15495347934	13472301714	20497140644	0	0.0001329	High	7.71662	High	7.37072	High	7.83253	0
19	AGDGNQNDGPQQGPPQQGGQQQQGPPPPQGKPQGPPQQGGHPPPP	5	1	1	P02810		4464.09	160721516	162797637	1.67442e+08	0	0.001986	High	7.6683	High	7.20004	High	7.75855	0
20	SPPGKPQGPPPQGGNQPQGPPPPPGKPQGPPPQGGNKPQGPPPPGKPQGPPPQGDNKSR	7	1	1	P02812		5766.95	9.0098e+08	744158670	1.752e+08	0	4.96e-09	High	7.64372	High	8.86563	High	7.67466	0
21	SPPGKPQGPPPQGGNQPQGPPPPPGKPQGPPPQGGNKPQ	44	2	2	P04280;P02812		3777.93	1.16784e+10	13690192484	16765180792	0	0.0005093	High	7.53096	High	7.15048	High	7.62781	0
22	SPPGKPQGPPPQGGNQPQGPPPPPGKPQGPPPQGGNKPQGPPPPGKPQGPPPQ	7	2	2	P04280;P02812		5109.63	705228417	6.77283e+08	612154913	0	6.313e-07	High	7.51481	High	8.81412	High	7.66745	0
23	GPPQQEGNNPQGPPPPAGGNPQQPQAPPAGQPQGPPRPPQ	18	2	2	P04280;P02812		3963.92	1.0468e+09	988370559	973172070	0	1.65e-15	High	7.39181	High	7.04368	High	7.05957	0
24	GPPPQGGNQPQGPPPPPGKPQGPPPQGGNKPQGPPPPGKPQ	27	2	2	P04280;P02812		3942.03	3263926488	3206044242	3168005918	0	3.087e-09	High	7.31767	High	7.92333	High	7.80318	0
25	SQPSAGDGNQNDGPQQGPPQQGGQQ	6	1	1	P02810		2477.07	46623270	0	65607642	0	1.567e-09	High	7.257	High	7.32444	High	6.38001	0
26	SPPGKPQGPPPQGGNQPQGPPPPPGKPQGPPPQ	14	2	2	P04280;P02812		3196.64	578093964	469381504	463578024	0	2.263e-14	High	7.24205	High	8.27823	High	8.23839	0
27	GPPQQEGNNPQGPPPPAGGNPQQPQAPPAGQPQGPPRPPQGGRPS	24	2	2	P04280;P02812		4418.16	2853874520	2824752544	2781176031	0	1.541e-05	High	7.14045	High	6.25107	High	6.44696	0
28	GPPPQGGNQPQGPPPPPGKPQGPPPQGGNKPQGPPPPGKPQGPPPQ	8	2	2	P04280;P02812		4418.25	2.8318e+08	2.4803e+08	0	0	2.371e-06	High	7.1197	High	6.36456	High	4.23307	0
29	SPPGKPQGPPPQGGNQPQGPPPPPGKPQGPPPQGGNKPQGPPPPGKPQGPPPQGDNKSRSS	5	1	1	P02812		5941.01	2.30308e+09	305812504	2080238344	0	5.265e-06	High	7.09517	High	8.35139	High	7.96527	0
30	SPQSPPGKPQGPPPQGGNQPQGPPPPPGKPQ	20	1	1	P04280		3032.55	1692162328	1556940495	1416235321	0	0.00146	High	7.04501	High	6.43767	High	7.39702	0
31	SPPGKPQGPPPQGGNQPQGPPPPPGKPQGPPPQGGNKPQGPPPPGKPQGPPPQGDKSQSP	4	1	1	P04280		5808.95	1773386014	1634034416	1558642980	0	1.022e-05	High	6.99905	High	6.35173	High	6.59417	0
32	GPPPQGGNQPQGPPPPPGKPQGPPPQ	15	2	2	P04280;P02812		2505.26	451039048	4.79559e+08	38760210	0	3.588e-05	High	6.98104	High	7.51274	High	7.76022	0
33	GQQQQGPPPPQGKPQGPPQQGGHPPPPQGRPQ	15	1	1	P02810		3284.65	868065568	754650474	2471403108	0	2.749e-07	High	6.97501	High	5.84639	High	6.11387	0
34	PQGPPQQGGHQQGPPPPPPGKPQ	3	1	1	P02810		2308.16	0	86065861	192017956	0	7.821e-13	High	6.96147	High	5.36071	High	6.42454	0
35	SPPGKPQGPPPQGGNQPQGPPPPPGKPQGPPQQGGNRPQ	14	1	1	P04280		3836.93	440563272	787321734	1119479100	0	7.323e-12	High	6.91931	High	7.19188	High	6.78362	0
36	SLIAGNPQGPSPQGGNKPQGPPPPPGKPQGPPPQGGNKPQ	6	1	1	P04280		3856.98	272150635	250980403	223825989	0	8.935e-10	High	6.88313	High	5.23887	High	5.38826	0
37	SPPGKPQGPPQQEGNNPQGPPPPAGGNPQQPQAPPAGQPQGPPRPPQ	15	2	2	P04280;P02812		4655.29	1.23396e+09	1200365411	1.11925e+09	0	1.706e-08	High	6.8658	High	6.54581	High	5.84805	0
38	SPPGKPQGPPPQGGNQPQGPPPPPGKPQGPPPQG	9	2	2	P04280;P02812		3253.66	346914696	3.2536e+08	2.94791e+08	0	4.769e-06	High	6.82667	High	6.40719	High	6.35657	0
39	GPPPQGGNQPQGPPPPPGKPQGPPPQGGNKPQ	61	2	2	P04280;P02812		3086.56	8.37202e+09	8160467467	1.12092e+10	0	0.0001434	High	6.82038	High	6.99759	High	7.07006	0
40	KVGAHAGEYGAEALERM	6	1	1	P69905		1788.87	3.69202e+07	3.52113e+07	3.11689e+07	0	5.216e-11	High	6.81961	High	5.7406	High	5.71854	0
41	GPPSPPGKPQGPPPQGGNQPQGPPPPPGKPQ	15	1	1	P02812		2971.52	7.5289e+08	7.33144e+08	6.04506e+08	0	9.077e-09	High	6.8025	High	7.08235	High	6.56086	0
42	GPPPQGGNQPQGPPPPPGKPQGPPPQG	3	2	2	P04280;P02812		2562.28	249416179	231812387	221707060	0	1.132e-09	High	6.77453	High	7.45577	High	6.94349	0
43	SPPGKPQGPPQQEGNNPQGPPPPAGGNPQQPQAPPAGQPQGPPRPPQGGRPSRPP	12	2	2	P04280;P02812		5459.73	1632653572	1.56039e+09	1451670777	0	0.005599	High	6.77116	High	6.3524	High	5.58418	0
44	YQPVPEQPLYPQPYQPQYQ	5	1	1	P02808		2363.13	1.80961e+07	16218919	1.54433e+07	0	4.504e-13	High	6.76471	High	6.03483	High	5.80862	0
45	QGPPPPPPGKPQGPPPQ	15	1	1	P02810		1672.88	175692916	0	1.54365e+08	0	1.013e-07	High	6.75822	High	6.77089	High	6.68722	0
46	GPPQQGGHQQGPPPPPPGKPQGPPPQ	24	1	1	P02810		2559.29	76597606	228183133	4.26901e+08	0	4.726e-05	High	6.74835	High	6.55656	High	8.02199	0
47	GNPQGPSPQGGNKPQGPPPPPGKPQGPPPQGGNKPQGPPPPGKPQ	9	1	1	P04280		4328.21	185979298	0	155698310	0	0.006865	High	6.73306	High	4.04729	High	6.87406	0
48	GNNPQGPPPPAGGNPQQPQAPPAGQPQGPP	5	2	2	P04280;P02812		2849.37	1.59662e+08	133661037	1.2185e+08	0	0.0003064	High	6.70503	High	6.41251	High	7.31851	0
49	GKPQGPPPQGGNQPQGPPPPPGKPQ	17	2	2	P04280;P02812		2439.25	213891832	2.27168e+08	379507106	0	1.735e-05	High	6.68601	High	6.60485	High	7.19148	0
50	GPPQQGGHQQGPPPPPPGKPQ	17	1	1	P02810		2083.05	4.28739e+08	428846966	759219342	0	9.974e-15	High	6.66547	High	6.80195	High	5.753	0
51	AGDGNQNDGPQQGPPQQGGQQQQGPPPPQGKPQGPPQQGGHPPPPQGRPQ	17	1	1	P02810		5030.38	11757360308	6168829408	1.0719e+10	0	9.937e-06	High	6.6495	High	7.23986	High	6.67582	0
52	GPPQQGGQQQQGPPPPQGKPQGPPQQGGHPPPPQGRPQ	12	1	1	P02810		3848.91	204032320	238688499	868175912	0	3.72e-11	High	6.63929	High	7.75141	High	6.41407	0
53	NDGPQQGPPQQGGQQQQGPPPPQGKPQGPPQQGGHPPPPQGRPQ	22	1	1	P02810		4488.18	2123006486	2225625375	2793239902	0	0.001034	High	6.62381	High	6.2935	High	6.84697	0
54	SPPGKPQGPPQQEGNNPQGPPPPAGGNPQQPQAPPAGQPQGPPRPPQGGRPS	15	2	2	P04280;P02812		5109.52	2767232590	7.19806e+08	2.36165e+09	0	0.008153	High	6.61072	High	6.53316	High	7.09877	0
55	GPPPPAGGNPQQPQAPPAGQPQGPP	74	2	2	P04280;P02812		2339.15	31887094686	30603201443	2.95608e+10	0	9.315e-05	High	6.5924	High	7.13376	High	7.74288	0
56	GPPPQGGNQPQGPPPPPGKPQGPPQQGGNRPQ	17	1	1	P04280		3145.58	1620071836	1.6695e+09	2.43229e+09	0	4.608e-05	High	6.59042	High	5.89164	High	5.77466	0
57	GPPSPPGKPQGPPPQGGNQPQGPPPPPGKPQGPPPQGGNKPQ	13	1	1	P02812		4029.04	575696141	518491383	5.01217e+08	0	0.01924	High	6.58941	High	6.49896	High	7.22946	0
58	GNPQGPSPQGGNKPQGPPPPPGKPQGPPPQ	6	1	1	P04280		2891.46	0	112281527	1.61558e+08	0	2.301e-06	High	6.52589	High	5.48498	High	6.35127	0
59	GPPQQGGHQQGPPPPPPGKPQGPPPQGGRPQGPPQGQSPQ	13	1	1	P02810		3930.95	1607058182	1.8564e+09	2984939994	0	1.752e-06	High	6.51193	High	6.25852	High	6.2738	0
60	GPPQQGGHPPPPQGRPQGPPQQGGHPRPP	54	1	1	P02810		2937.49	5.88561e+09	4895673907	6.42783e+09	0	1.705e-09	High	6.46754	High	5.11218	High	4.53507	0
61	SPQSPPGKPQGPPPQGGNQPQGPPPPPGKPQGPPPQGGNKPQ	14	1	1	P04280		4090.08	1370047292	1346539576	1327476792	0	6.459e-08	High	6.44975	High	6.42859	High	6.24593	0
62	GPYQPVPEQPLYPQPYQPQYQQY	7	1	1	P02808		2808.33	3.79505e+07	3.72594e+07	3.52892e+07	0	5.246e-13	High	6.43888	High	5.65527	High	5.86929	0
63	SPPGKPQGPPQQEGNNPQGPPPPAGGNPQQPQAPPAGQPQ	21	2	2	P04280;P02812		3925.9	3657910488	3498245790	3247606996	0	1.026e-07	High	6.42162	High	6.48409	High	6.04423	0
64	GPPPAGGNPQQPQAPPAGKPQGPPPPPQGGRPPRPA	23	1	1	P10163		3449.8	3.4626e+09	3.17932e+09	3008987233	0	1.267e-07	High	6.39236	High	6.75383	High	5.8921	0
65	GPPPPAGGNPQQPQAPPAGQPQGPPRPPQ	28	2	2	P04280;P02812		2817.42	2241730629	2.10556e+09	2026282898	0	6.939e-11	High	6.36739	High	5.53035	High	5.50922	0
66	DGGDSEQFIDEERQGPPLGGQQ	25	1	1	P02810		2359.05	1.60095e+08	1.33338e+08	1.27687e+08	0	8.164e-05	High	6.33962	High	6.52269	High	7.09722	0
67	MDKNELVQKAKLAEQAERY	3	1	1	P63104	N-Term(Acetyl)	2306.18	3.14874e+07	21183107	1.67551e+07	0	1.789e-08	High	6.3115	High	3.0721	High	5.91869	0
68	GPPPQGGNQPQGPPPPPGKPQGPPQQGGNRPQGPPPPGKPQGPPPQGDKS	4	1	1	P04280		4864.45	1055254502	901397640	908087736	0	4.775e-05	High	6.27155	High	5.60004	High	4.51409	0
69	KPQGPPQQGGHPPPPQGRPQGPPQQGGHPRPP	7	1	1	P02810		3290.69	176771576	156974393	1.96454e+08	0	2.028e-06	High	6.25534	High	5.51283	High	5.61153	0
70	GPPPPGGNPQQPLPPPAGKPQ	196	1	1	Q04118		2028.07	35726024919	34512361714	33093237889	0	3.022e-09	High	6.23075	High	5.87404	High	5.15545	0
71	SPPGKPQGPPQQEGNNPQGPPPPAGGNPQQPQAPPAGQPQGPP	25	2	2	P04280;P02812		4177.03	4618891468	4625938120	4367737984	0	9.999e-07	High	6.2254	High	7.43746	High	6.61896	0
72	SDKPDMAEIEKFDKSKLKKTETQEKNPLPSKETIEQEKQAGES	18	1	1	P62328	N-Term(Acetyl)	4961.5	571520464	7.21885e+08	6.66286e+08	0	4.255e-06	High	6.2136	High	6.92337	High	6.72551	0
73	GPPPPGKPQGPPPQGDNKSQSARSPPGKPQGPPPQGGNQPQGPPPPPGKPQ	3	1	1	P02812		4995.56	912993200	621852650	1054877536	0	0.0007133	High	6.19162	High	5.15144	High	4.97302	0
74	SQPSAGDGNQNDGPQQGPPQQ	14	1	1	P02810		2106.91	207308134	163824464	1.9275e+08	0	6.368e-08	High	6.18234	High	5.8766	High	5.49241	0
75	GPPPPAGGNPQQPQAPPAGQPQGPPRPPQGGRPS	27	2	2	P04280;P02812		3271.65	5000999104	4582037503	4.27494e+09	0	2.121e-06	High	6.17303	High	5.00167	High	4.77359	0
76	GPPQQGGHQQGPPPPPPGKPQGPPPQGGRPQ	30	1	1	P02810		3054.55	981823559	748194688	1740363038	0	0.005221	High	6.13902	High	6.65972	High	6.8007	0
77	PPAQGGSKSQSARSPPGKPQGPPQQEGNNPQGPPPPAGGNPQQPQAPPAGQPQGPPRPPQ	6	1	1	P04280	N-Term(Acetyl)	5948.95	167170808	92562036	141497694	0	0.0004783	High	6.12978	High	5.84094	High	5.9357	0
78	GPPQQEGNNPQGPPPPAGGNPQQPQAPPAGQPQGPP	21	2	2	P04280;P02812		3485.66	215710230	2.37733e+08	2.1109e+08	0	8.36e-11	High	6.09656	High	7.60878	High	7.12786	0
79	GPPPQGGNQPQGPPPPPGKPQ	72	2	2	P04280;P02812		2029.03	17256037844	15525659204	18091401332	0	6.787e-09	High	6.06016	High	6.10244	High	5.9136	0
80	GYGPYQPVPEQPLYPQPYQPQYQQY	6	1	1	P02808		3028.42	3.84732e+07	3.92327e+07	4.08329e+07	0	0.0002251	High	6.02802	High	5.75878	High	6.03898	0
81	PPAQGGSKSQSARSPPGKPQGPPQQEGNNPQGPPPPAGGNPQQPQAPPAGQPQGPPRPPQGGRPS	5	1	1	P04280	N-Term(Acetyl)	6403.2	888963542	152804374	80167752	0	0.0004518	High	6.01463	High	6.30177	High	5.83292	0
82	GNPQGPSPQGGNKPQGPPPPPGKPQGPPPQGGNKPQ	39	1	1	P04280		3472.75	4668912938	6797606096	9.94131e+09	0	1.093e-06	High	6.00829	High	5.43164	High	5.02942	0
83	GPPPAGGNPQQPQAPPAGKPQGPPPPP	6	1	1	P10163		2533.29	86957511	7.90848e+07	7.96325e+07	0	3.812e-10	High	6.00784	High	5.21203	High	5.04874	0
84	PQGPPPPGGNPQQPLPPPAGKPQ	18	1	1	Q04118		2253.18	5.29424e+08	506030971	483279400	0	1.308e-10	High	6.00542	High	5.99209	High	5.85273	0
85	GPPPPAGGNPQQPQAPPAGQPQGPPRPP	14	2	2	P04280;P02812		2689.36	590982791	543738444	5.33699e+08	0	4.363e-11	High	5.96834	High	5.1698	High	5.25167	0
86	GKPQGPPQQEGNNPQGPPPPAGGNPQQPQAPPAGQPQGPP	4	2	2	P04280;P02812		3895.89	143991220	1.40136e+08	1.21994e+08	0	1.495e-07	High	5.9482	High	5.48659	High	4.8492	0
87	SDKPDMAEIEKFDKSKLK	6	1	1	P62328	N-Term(Acetyl)	2151.1	275524921	224202660	2.04433e+08	0	6.853e-08	High	5.92199	High	3.92125	High	5.53609	0
88	SPPGKPQGPPQQEGNNPQGPPPPAGGNPQQPQAPPAGQPQGPPRPP	5	2	2	P04280;P02812		4527.24	140718792	61103407	1.4071e+08	0	1.263e-08	High	5.89172	High	4.53985	High	5.22356	0
89	SPPGKPQGPPQQEGNNPQGPPPPAGGNPQQPQAPPAGQPQGPPRPPQGGRPSRPPQ	12	2	2	P04280;P02812		5587.8	4604476383	4253874074	4.13065e+09	0	0.02645	High	5.86686	High	6.2427	High	6.44535	0
90	GAPPQGGNKPQGPPSPPGKPQGPPPQGGNQPQGPPPPPGKPQ	7	1	1	P02812		4003.04	429565279	401794030	423879989	0	5.88e-05	High	5.86621	High	6.71187	High	5.85188	0
91	GNPQGPSPQGGNKPQGPPPPPGKPQ	72	1	1	P04280		2415.22	9554583252	11859074064	17482520612	0	4.871e-07	High	5.8474	High	6.19084	High	5.79638	0
92	GPPPQGGNQPQGPPPPPG	16	2	2	P04280;P02812		1675.82	252983212	252264242	225425012	0	4.404e-08	High	5.83724	High	5.8708	High	5.56071	0
93	GPPPPGKPQGPPPQGDKSRSPQSPPGKPQGPPPQGGNQPQGPPPPPGKPQ	10	1	1	P04280		4907.51	1426483008	639363984	1388502136	0	0.005653	High	5.83038	High	5.43901	High	5.55673	0
94	GYGPYQPVPEQPLYPQPYQPQ	25	1	1	P02808		2446.17	4.22186e+08	410239932	3.66389e+08	0	1.078e-09	High	5.82719	High	5.7147	High	5.54403	0
95	YQKVVAGVANALAHKYH	19	2	2	P68871;P02042		1869.01	2826576118	2.35556e+09	2.12869e+09	0	6.829e-11	High	5.80393	High	5.86976	High	5.6146	0
96	GPYQPVPEQPLYPQPYQPQYQQ	3	1	1	P02808		2645.28	0	4.92156e+06	4.17925e+06	0	2.157e-09	High	5.75651	High	5.56756	High	5.2772	0
97	GPPPPGKPQGPPPAGGNPQQPQAPPAGKPQGPPPPPQ	9	1	1	P10163		3516.82	501918581	471903170	4.41061e+08	0	1.04e-07	High	5.74652	High	6.39506	High	4.50728	0
98	TEKAPEPHVEEDDDDELDSKL	6	1	1	P52566	N-Term(Acetyl)	2453.09	2.15484e+07	1.61232e+07	1.55682e+07	0	7.077e-09	High	5.72502	High	5.9342	High	5.40533	0
99	YGPYQPVPEQPLYPQPYQPQYQQY	6	1	1	P02808		2971.39	1.50303e+07	1.62027e+07	14585072	0	2.896e-08	High	5.68643	High	6.17796	High	5.83138	0
100	GPPQQEGNNPQGPPPPAGGNPQQPQAPPAGQPQGPPRPPQGGRPSRPPQ	13	2	2	P04280;P02812		4896.42	4.17272e+09	3.79102e+09	3494448638	0	2.794e-07	High	5.67571	High	5.53233	High	5.64655	0
101	GPPPPGGNPQQPLPPPAGKPQGPPPPPQGGRPH	45	1	1	Q04118		3202.67	14473259920	13464127236	12731383712	0	2.123e-07	High	5.66137	High	4.7881	High	4.32031	0
102	GPPSPPGKPQGPPPQGGNQPQ	34	1	1	P02812		2019.01	997412952	9.67589e+08	1141812208	0	0.0005123	High	5.64872	High	4.7862	High	5.66063	0
103	FGPGFVPPPPPPPYGPGR	17	1	1	P02814		1832.95	60018831	5.29667e+07	3.70932e+07	0	1.157e-08	High	5.64807	High	5.58184	High	5.15427	0
104	GPPQQEGNNPQGPPPPAGGNPQQPQAPPAGQPQ	20	2	2	P04280;P02812		3234.53	1478597111	1382902066	1331835359	0	0.01274	High	5.6279	High	5.49166	High	6.31044	0
105	GGNKPQGPPPPPGKPQGPPPQGGNKPQ	7	1	1	P04280		2610.36	376781164	314015316	477918117	0	3.108e-06	High	5.61237	High	5.92863	High	5.1483	0
106	ESPSLIAGNPQGPSPQGGNKPQ	3	1	1	P04280		2160.07	5.98177e+07	52405348	6.35658e+07	0	6.111e-08	High	5.61221	High	4.74977	High	4.74447	0
107	GPPQQEGNNPQGPPPPAGGNPQQPQAPPAGQPQGPPRPPQGGRPSRPP	25	2	2	P04280;P02812		4768.36	1.57599e+09	1.46977e+09	1346656505	0	3.211e-09	High	5.5976	High	6.41421	High	5.79874	0
108	GNNPQGPPPPAGGNPQQPQAPPAGQPQ	4	2	2	P04280;P02812		2598.24	8.32176e+07	77116876	6.85687e+07	0	4.018e-07	High	5.59523	High	5.11577	High	5.42153	0
109	SPPGKPQGPPQQEGNNPQGPPPPAGGNPQQPQAPPA	10	2	2	P04280;P02812		3515.72	5.37054e+08	4.81183e+08	4.56586e+08	0	1.674e-05	High	5.58719	High	4.07721	High	4.7757	0
110	GPPPAGGNPQQPQAPPAGKPQGPPPPPQGGRPP	40	1	1	P10163		3125.61	18499962435	17144116482	15909037264	0	3.005e-10	High	5.57559	High	5.77013	High	5.58453	0
111	IPPPPPAPYGPGIFPPPPPQP	342	1	1	P02814		2130.15	6917682057	6.38682e+09	5509111943	0	0.0002222	High	5.57088	High	5.32221	High	5.99663	0
112	YGPYQPVPEQPLYPQPYQPQ	31	1	1	P02808		2389.15	5.7965e+08	5.19329e+08	4.48131e+08	0	1.01e-09	High	5.56879	High	5.21596	High	5.55875	0
113	GKVGAHAGEYGAEALERM	4	1	1	P69905		1845.89	1.66201e+07	1.62853e+07	15669091	0	0.001903	High	5.5554	High	4.49311	High	5.6404	0
114	YQPVPEQPLYPQPYQPQYQQYT	4	1	1	P02808		2755.31	1.56034e+07	15597186	1.5784e+07	0	0.0002398	High	5.54925	High	5.15927	High	5.75468	0
115	SPPGKPQGPPQQEGNNPQGPPPPAGGNPQQPQ	12	2	2	P04280;P02812		3179.53	1116653863	1025389717	914558010	0	3.615e-06	High	5.53123	High	5.41631	High	5.24342	0
116	GPPPPGKPQGPPPAGGNPQQPQAPPAGKPQ	24	1	1	P10163		2846.47	2082602184	1948136268	2.057e+09	0	7.879e-06	High	5.52289	High	5.25737	High	5.07363	0
117	PPPQGGNQPQGPPPPPGKPQ	9	2	2	P04280;P02812		1972	153160726	0	1.7154e+08	0	1.171e-07	High	5.52117	High	6.13136	High	5.55115	0
118	YQPVPEQPLYPQPYQPQYQQY	10	1	1	P02808		2654.26	3.56224e+07	30825877	3.12511e+07	0	1.606e-13	High	5.51346	High	6.53442	High	6.33626	0
119	SLIAGNPQGAPPQGGNKPQGPPSPPGKPQ	10	1	1	P02812		2773.44	240044793	2.17586e+08	2.21021e+08	0	0.001311	High	5.46918	High	4.93817	High	5.54403	0
120	PPGKPQGPPPQGGNQPQGPPPPPGKPQ	7	2	2	P04280;P02812		2633.36	1.18011e+08	9.23868e+07	62116312	0	4.083e-09	High	5.46821	High	6.90057	High	5.64476	0
121	IDEERQGPPLGGQQSQPSAGDGNQ	6	1	1	P02810		2465.13	1.97585e+08	177257235	1.60778e+08	0	4.121e-08	High	5.46728	High	4.93739	High	5.13538	0
122	WGKVNVDEVGGEALGRL	7	1	1	P68871		1798.94	243673533	1.41595e+08	8.98207e+07	0	1.185e-08	High	5.45832	High	5.0851	High	4.74966	0
123	GYGPYQPVPEQPLYPQPYQPQYQ	4	1	1	P02808		2737.3	2.47766e+07	2.783e+07	27535195	0	3.789e-11	High	5.45051	High	5.15166	High	4.54142	0
124	YGPYQPVPEQPLYPQPYQPQYQQ	6	1	1	P02808		2808.33	9.17092e+06	4.88741e+06	6.09738e+06	0	0.0004307	High	5.43573	High	5.39723	High	5.87955	0
125	SPPGKPQGPPPQGGNQPQGPPPPPGKPQGPPP	4	2	2	P04280;P02812		3068.58	76609536	0	70857268	0	8.481e-05	High	5.41204	High	5.5646	High	5.29113	0
126	GPPPQGDKSRSPQSPPGKPQGPPPQGGNQPQGPPPPPGKPQ	4	1	1	P04280		4052.05	0	0	3498934624	0	7.093e-07	High	5.40193	High	4.85074	High	4.31292	0
127	QGPPLGGQQSQPSAGDGNQNDGPQQGPPQQGGQQQQGPPPPQGKPQGPPQQGGHPPPPQGRPQ	5	1	1	P02810		6292.01	691277108	749884261	7.10654e+08	0	0.001388	High	5.40107	High	5.11088	High	3.84983	0
128	GPPQQGGQQQQGPPPPQGKPQGPPQQGGHPPPPQGRPQGPPQQGGHPRPP	8	1	1	P02810		5054.5	639271304	321924629	2287991244	0	6.062e-05	High	5.39037	High	7.26565	High	5.73731	0
129	QGPPLGGQQSQPSAGDGNQNDGPQ	3	1	1	P02810		2334.04	255546284	254922992	227315544	0	0.005422	High	5.38449	High	5.10391	High	5.7337	0
130	GPPPQGGNQPQGPPPPPGKPQGPPPQGGNKPQGPPPPGKPQGPPPQGGSKS	6	1	1	P02812		4834.46	7.11672e+08	643795558	592268129	0	8.45e-06	High	5.38174	High	6.33068	High	5.26136	0
131	GPPQQEGNKPQGPPPPGKPQGPPPAGGNPQQPQAPPAGKPQGPPPPPQGGRPP	10	1	1	P10163		5141.62	2.42507e+09	2.26043e+09	2.19898e+09	0	5.261e-06	High	5.34227	High	4.66276	High	3.89494	0
132	GPPPPAGGNPQQPQAPPAGQPQGPPRPPQGGRPSRPP	13	2	2	P04280;P02812		3621.86	2271005579	2228010918	2.14644e+09	0	6.88e-08	High	5.32159	High	4.20629	High	5.19931	0
133	YQPVPEQPLYPQPYQP	9	1	1	P02808		1943.96	2.4826e+07	1.91695e+07	1.99213e+07	0	0.001029	High	5.30159	High	5.17625	High	5.35484	0
134	TEKAPEPHVEEDDDDELDSKLN	3	1	1	P52566	N-Term(Acetyl)	2567.12	9.55485e+06	1.05367e+07	9875675	0	5.683e-10	High	5.2967	High	5.87545	High	4.88854	0
135	GGNQPQGPPPPPGKPQGPPPQGGNKPQGPPPPGKPQGPPPQ	3	2	2	P04280;P02812		3942.03	0	0	0	0	0.000194	High	5.28131	High	4.69336	High	4.74223	0
136	EERQGPPLGGQQSQPS	15	1	1	P02810		1694.81	299248943	2.64933e+08	3.19822e+08	0	3.126e-07	High	5.27953	High	5.01362	High	4.47029	0
137	SPPGKPQGPPQQEGNNPQGPPPPAGGNPQ	8	2	2	P04280;P02812		2826.37	803109138	66683152	782210201	0	4.504e-05	High	5.27834	High	5.32568	High	5.26332	0
138	GPPQQEGNKPQGPPPPGKPQGPPPAGGNPQQPQAPPAGKPQ	9	1	1	P10163		4007.03	1046586728	1110991945	9.93271e+08	0	3.031e-06	High	5.2629	High	5.2024	High	4.67176	0
139	GPPPPPPGKPQGPPPQGGRPQGPPQGQSPQ	19	1	1	P02810		2916.49	2500031048	6973361428	4697250896	0	4.93e-05	High	5.2578	High	4.64784	High	4.16793	0
140	GYGPYQPVPEQPLYPQPY	18	1	1	P02808		2093	182157784	1.52081e+08	1.58227e+08	0	2.169e-09	High	5.25644	High	4.90109	High	5.10873	0
141	PPPEGLLPRPPGDSGNQDDGPQ	20	1	1	Q16378		2240.06	164272779	0	125503468	0	3.992e-05	High	5.24336	High	4.69916	High	4.53802	0
142	GPPPQGGRPQGPPQGQSPQ	70	1	1	P02810		1866.92	3006390246	2622879822	5371967788	0	1.69e-08	High	5.2164	High	5.23838	High	5.19217	0
143	LLSPYSYSTTAVVTNPKE	3	1	1	P02766		1970.02	2.19522e+07	1.44124e+07	15217848	0	2.538e-07	High	5.20993	High	5.45906	High	5.42779	0
144	AGDGNQNDGPQQGPPQQGGQQQQGPPPPQGKPQGPPQQGGHPPPPQGRPQGPPQQGGHPRPP	4	1	1	P02810		6235.99	7367170848	6671591600	6.20702e+09	0	0.006483	High	5.20428	High	5.60335	High	4.93094	0
145	QPVPEQPLYPQPYQPQYQQYT	6	1	1	P02808		2592.25	2.63686e+07	2.17186e+07	23657918	0	7.759e-10	High	5.17556	High	5.74949	High	4.80567	0
146	GPPQQGGQQQQGPPPPQGKPQ	8	1	1	P02810		2136.06	116080826	105748122	222667791	0	1.766e-09	High	5.17038	High	6.7954	High	5.58093	0
147	YQPVPEQPLYPQPYQPQYQQ	3	1	1	P02808		2491.19	6.70827e+06	5.87038e+06	0	0	1.402e-10	High	5.15716	High	4.86614	High	4.8735	0
148	GPPPPGGNPQQPLPPPAG	14	1	1	Q04118		1674.86	704242137	637958988	621624067	0	1.671e-07	High	5.1528	High	4.90511	High	4.61497	0
149	GPPQQEGNNPQGPPPPAGGNPQQPQ	12	2	2	P04280;P02812		2488.17	1967088608	1887783104	1808103104	0	6.797e-10	High	5.14682	High	5.03282	High	5.10121	0
150	GGNPQQPQAPPAGQPQGPP	10	2	2	P04280;P02812		1822.88	421939202	4.25729e+08	380829964	0	0.0002852	High	5.14588	High	4.9249	High	5.76607	0
151	GGDSEQFIDEERQGPPLGGQQ	4	1	1	P02810		2244.02	35334703	32336661	2.91948e+07	0	9.647e-09	High	5.14407	High	4.20601	High	4.80888	0
152	ERQGPPLGGQQSQPSAGDGNQ	8	1	1	P02810		2107.98	412374512	366719248	489429440	0	4.235e-08	High	5.14167	High	5.2096	High	4.81071	0
153	GPGFVPPPPPPPYGPG	44	1	1	P02814		1529.78	2382321510	2057116528	1693122744	0	6.108e-11	High	5.1319	High	4.76419	High	4.9385	0
154	GGNQPQGPPPPPGKPQGPPPQGGNKPQ	9	2	2	P04280;P02812		2610.33	90176087	1.46422e+08	1.0516e+09	0	0.01018	High	5.1207	High	4.19257	High	5.6556	0
155	PQGPPPPGGNPQQPLPPPAGKPQGPPPPPQGGRPH	12	1	1	Q04118		3427.78	4.57705e+08	413277915	3.85017e+08	0	0.02626	High	5.11754	High	5.5846	High	5.67859	0
156	GPPPQGGNQPQGPPPPPGKPQGPPPQGGNKPQGPPPPGKPQGPPPQGDKSRSP	10	1	1	P02812		5145.63	1273320089	0	1089607119	0	5.622e-05	High	5.11185	High	5.67755	High	4.72536	0
157	GPYPPGPLAPPQPFGPGFVPPPPPPPYGPGR	31	1	1	P02814		3101.61	51930722	6.38014e+07	6.75706e+07	0	1.032e-07	High	5.11173	High	5.89806	High	5.58804	0
158	GPPPQGGNQPQGPPPPPGKPQGPPQQGGNRPQGPPPPGKPQ	11	1	1	P04280		4001.03	673808366	635571480	622380252	0	7.054e-05	High	5.11164	High	4.89009	High	5.35254	0
159	GGNQPQGPPPPPGKPQGPPPQ	8	2	2	P04280;P02812		2029.03	0	0	598865048	0	0.0278	High	5.08961	High	4.85373	High	5.35122	0
160	GPPPQGDKSQSPRSPPGKPQGPPPQGGNQPQGPPPPPGKPQ	13	1	1	P04280		4052.06	840067694	1250679281	3498934624	0	2.723e-06	High	5.08903	High	4.80296	High	4.83407	0
161	YGPYQPVPEQPLYPQPYQPQYQ	4	1	1	P02808		2680.27	1.17937e+07	1.07699e+07	1.22909e+07	0	2.691e-08	High	5.07748	High	4.06844	High	4.82418	0
162	SAGDGNQNDGPQQGPPQQGGQQQQGPPPPQGKPQGPPQQGGHPPPPQGRPQ	11	1	1	P02810		5117.42	1872515240	1.6391e+09	1811050324	0	0.004754	High	5.07089	High	5.42677	High	6.49197	0
163	QPVPEQPLYPQPYQPQYQQY	8	1	1	P02808		2491.19	8.01574e+07	7.15037e+07	6.50189e+07	0	0.0006098	High	5.06691	High	4.41414	High	5.38548	0
164	GPPPPGGNPQQPLPPPAGKPQGPPPPPQGGRPHRPPQGQPPQ	35	1	1	Q04118		4188.18	10103070631	9492185678	9061137919	0	0.0003275	High	5.06193	High	5.97583	High	5.16263	0
165	GPYQPVPEQPLYPQPYQPQ	18	1	1	P02808		2226.08	1.93791e+08	1.62577e+08	1.35468e+08	0	2.365e-08	High	5.05585	High	5.34225	High	5.16108	0
166	ADSGEGDFLAEGGGVR	3	1	1	P02671		1536.69	8.41647e+06	7.9882e+06	6474098	0	2.029e-08	High	5.0552	High	3.42157	High	4.67646	0
167	SPPGKPQGPPQQEGNKPQGPPPPGKPQGPPPAGGNPQQPQAPPAGKPQ	10	1	1	P10163		4698.4	4731056850	4477575135	4288385102	0	0.004269	High	5.04224	High	4.92557	High	5.81895	0
168	LKPEEEAPAPEVGASKPEGI	3	1	1	P04004		2048.06	2.00538e+07	24364538	28816147	0	9.366e-10	High	4.9861	High	4.87787	High	4.85904	0
169	SLIAGNPQGPSPQGGNKPQGPPPPPGKPQ	4	1	1	P04280		2799.46	412367544	3.76054e+08	357469704	0	2.485e-07	High	4.98421	High	5.70904	High	5.39455	0
170	YPPGPLAPPQPFGPGFVPPPPPPPYGPGR	26	1	1	P02814		2947.53	5.00913e+07	5.6492e+07	63969004	0	0.004062	High	4.9828	High	5.14226	High	5.4701	0
171	GPPPAGGNPQQPQAPPAGKPQGPPPPPQ	18	1	1	P10163		2661.36	1285710124	1239268152	1158477933	0	1.012e-09	High	4.97624	High	4.9585	High	4.18033	0
172	YGPYQPVPEQPLYPQPYQP	3	1	1	P02808		2261.09	1.2858e+07	1.02791e+07	1.06807e+07	0	0.0001295	High	4.96427	High	5.09137	High	4.45221	0
173	QPVPEQPLYPQPYQPQYQ	12	1	1	P02808		2200.07	2.86858e+07	3.11052e+07	2.90476e+07	0	1.124e-07	High	4.936	High	5.29577	High	4.94097	0
174	GPPPPGKPQGPPPAGGNPQQPQAPPAGKPQGPPPPPQGGRPPRPA	7	1	1	P10163		4305.26	1089862855	1001357954	939931268	0	2.749e-05	High	4.93217	High	5.78818	High	5.56318	0
175	WISKQEYDESGPSIV	4	7	1	P60709		1737.84	1.94224e+07	15636183	0	0	8.506e-07	High	4.91916	High	4.63716	High	4.46682	0
176	GPPPQGDNKSQSARSPPGKPQGPPPQGGNQPQGPPPPPGKPQ	7	1	1	P02812		4140.06	1408364684	721546176	5392159688	0	0.0001734	High	4.89703	High	4.46394	High	5.59487	0
177	WGKVNVDEVGGEAL	5	1	1	P68871		1472.74	105843519	55596905	44256462	0	7.547e-06	High	4.88736	High	4.74782	High	4.48249	0
178	FGPGFVPPPPPPPYGPG	29	1	1	P02814		1676.85	1.29527e+08	1.23356e+08	1.10695e+08	0	1.638e-08	High	4.87577	High	4.80307	High	4.65733	0
179	KPQGPPPAGGNPQQPQAPPAGKPQGPPPPPQGGRPP	6	1	1	P10163		3478.82	439468292	393502339	372350445	0	3.324e-05	High	4.86469	High	5.28438	High	4.75867	0
180	YQPVPEQPLYPQPYQPQ	23	1	1	P02808		2072.02	383681220	3.27507e+08	3.01939e+08	0	1.426e-10	High	4.85568	High	5.45445	High	4.98906	0
181	PPPPAGGNPQQPQAPPAGQPQGPP	6	2	2	P04280;P02812		2282.13	176382364	150408735	155688088	0	5.858e-07	High	4.85494	High	4.43853	High	4.18826	0
182	QGPPQQGGQQQQGPPPPQGKPQ	9	1	1	P02810		2264.13	118496504	90074524	239308842	0	0.0005278	High	4.84588	High	5.72646	High	6.61892	0
183	GGNQPQGPPPPPGKPQGPPQQGGNRPQ	9	1	1	P04280		2669.33	0	54210505	2.01678e+08	0	0.006895	High	4.83588	High	4.0213	High	5.36194	0
184	RKRRFPFIGEDDNDDGHPLHPS	5	1	1	Q6MZM9		2605.26	172805014	1.7139e+08	1.6599e+08	0	1.272e-08	High	4.82704	High	4.4674	High	4.1846	0
185	GPPPPGGNPQQPLPPPA	15	1	1	Q04118		1617.84	394249047	3.19063e+08	2.44317e+08	0	1.811e-06	High	4.82623	High	4.88235	High	4.7488	0
186	GPYPPGPLAPPQPFGPGFVPPPPPPPY	18	1	1	P02814		2734.41	3.2047e+07	3.07633e+07	3.20748e+07	0	0.001856	High	4.82584	High	4.48781	High	5.07659	0
187	RPPPPGRPQGPPPPGGNPQQPLPPPAGKPQ	5	1	1	Q04118		3010.62	257589462	2.26063e+08	2.12138e+08	0	0.0005182	High	4.81922	High	5.03296	High	4.3439	0
188	GNQPQGPPPPPGKPQ	35	2	2	P04280;P02812		1495.77	1397871232	1435654744	1.55291e+09	0	0.00646	High	4.81581	High	4.60443	High	4.92014	0
189	GPPPPQGKPQGPPQQGGHPPPPQGRPQGPPQQGGHPRPP	7	1	1	P02810		3921	291085274	1396677744	207945210	0	0.07059	High	4.80001	High	4.34524	High	4.96877	0
190	APPQPFGPGFVPPPPPPPYGPG	64	1	1	P02814		2167.11	2.01029e+09	1.89917e+09	1.70151e+09	0	1.584e-06	High	4.79776	High	5.00162	High	4.99042	0
191	GPPQQEGNKPQGPPPPGKPQGPPPAGGNPQ	5	1	1	P10163		2907.45	121835314	86931096	79199742	0	0.003651	High	4.79591	High	5.26256	High	5.35179	0
192	GPPQQEGNNPQGPPPPAGGNPQQPQAPPA	6	2	2	P04280;P02812		2824.34	571087581	542848282	522524827	0	1.232e-08	High	4.79049	High	3.60585	High	3.74594	0
193	SPPGKPQGPPPQGGNQPQ	30	2	2	P04280;P02812		1767.89	462133802	664326588	1717780430	0	0.002854	High	4.76642	High	4.58967	High	4.86332	0
194	ESPSLIAGNPQGAPPQGGNKPQGPPSPPGKPQ	4	1	1	P02812		3086.57	7.2203e+07	61785258	64646117	0	2.772e-07	High	4.75309	High	4.73537	High	3.82982	0
195	YGPYQPVPEQPLYPQPY	19	1	1	P02808		2035.98	1.51772e+08	1.24693e+08	1.22063e+08	0	8.735e-08	High	4.7362	High	5.2293	High	4.96101	0
196	SPPGKPQGPPQQEGNNPQ	29	2	2	P04280;P02812		1856.89	490428343	486176387	722916429	0	0.002007	High	4.72907	High	4.63471	High	4.76709	0
197	FIDEERQGPPLGGQQ	9	1	1	P02810		1670.82	28668617	3.81353e+07	1.39421e+07	0	5.788e-07	High	4.72732	High	5.29968	High	5.13022	0
198	FGYGYGPYQPVPEQPLYPQP	5	1	1	P02808		2297.1	4.45022e+06	0	4.08754e+06	0	1.463e-07	High	4.72479	High	2.90624	High	4.21751	0
199	GPPPPGGNPQQPLPPPAGKPQGPPPPPQ	28	1	1	Q04118		2698.42	2248243918	2124766263	2030221964	0	3.583e-11	High	4.72343	High	5.25079	High	4.67606	0
200	QPQAPPAGQPQGPPRPPQ	3	2	2	P04280;P02812		1847.95	0	0	0	0	0.0125	High	4.72028	High	4.20002	High	5.05542	0
201	GPGRIPPPPPAPYGPGIFPPPPPQP	112	1	1	P02814		2497.34	4.93789e+09	4861656388	3828013606	0	1.987e-10	High	4.7202	High	4.87833	High	4.67329	0
202	GPPPPAGGNPQQPQAPPAGQPQ	24	2	2	P04280;P02812		2088.03	8060836398	7239873718	7068611550	0	5.396e-08	High	4.71842	High	4.47492	High	4.39276	0
203	GPPPPPPGKPQGPPPQGGRPQ	26	1	1	P02810		2040.08	3888602056	256685546	4.57645e+08	0	0.002729	High	4.71368	High	4.44486	High	4.84438	0
204	YPPGPLAPPQPFGPGFVPPPPPPPY	16	1	1	P02814		2580.34	3.14273e+07	3.21712e+07	3.33369e+07	0	3.582e-08	High	4.6925	High	4.60609	High	4.43442	0
205	GYGPYQPVPEQPLYPQPYQPQY	5	1	1	P02808		2609.24	1.36314e+07	1.7748e+07	1.18073e+07	0	3.008e-09	High	4.69033	High	4.17632	High	4.58596	0
206	GGNQPQGPPPPPGKPQ	58	2	2	P04280;P02812		1552.79	6073634420	6128552056	5823253851	0	7.417e-07	High	4.68946	High	4.62393	High	4.50546	0
207	VPPPPPPPYGPGRIPPPPPAPYGPGIFPPPPPQP	24	1	1	P02814		3438.85	8.64785e+07	110517016	1.00934e+08	0	6.576e-05	High	4.68334	High	4.44464	High	4.13664	0
208	GPPPQEGNKPQRPPPPGRPQGPPPPGGNPQQPLPPPAGKPQ	13	1	1	Q04118		4140.18	2062851460	1930928901	1806430514	0	0.0001276	High	4.6828	High	4.86345	High	4.85796	0
209	LAAHLPAEFTPAVHASLDKF	4	1	1	P69905		2135.13	2.64012e+07	14505927	1.6546e+07	0	2.928e-05	High	4.66315	High	4.63143	High	3.94085	0
210	SPQSPPGKPQGPPPQGGNQPQ	29	1	1	P04280		2080.02	542235088	483471980	1200436608	0	0.0007885	High	4.65735	High	5.09582	High	5.36925	0
211	GPGFVPPPPPPPY	199	1	1	P02814		1318.68	13261767612	11717403932	9470501348	0	2.949e-06	High	4.65569	High	4.83601	High	4.54917	0
212	GPYQPVPEQPLYPQPYQPQYQ	4	1	1	P02808		2517.22	1.90292e+07	1.86666e+07	1.74358e+07	0	2.172e-11	High	4.65509	High	4.12916	High	4.22	0
213	VPPPPPPPYGPGRIPPPPPAPY	33	1	1	P02814		2257.22	618326101	5.71073e+08	33765168	0	0.0003359	High	4.65314	High	3.75918	High	4.02268	0
214	GPPPPPPGKPQGPPPQ	74	1	1	P02810		1544.82	2.1501e+09	1265203616	2925938586	0	1.312e-08	High	4.65125	High	4.0776	High	4.57673	0
215	VPEQPLYPQPYQPQYQQY	12	1	1	P02808		2266.08	8.45127e+07	7.45941e+07	7.47226e+07	0	0.001859	High	4.64121	High	4.66172	High	4.7883	0
216	DVPLVISDGGDSEQF	10	1	1	P02810		1577.73	98833907	86805155	7.8536e+07	0	1.363e-08	High	4.63145	High	4.62748	High	4.46519	0
217	SLIAGNPQGPSPQGGNKPQ	8	1	1	P04280		1846.94	138201560	136159400	184212452	0	2.694e-05	High	4.62926	High	3.89937	High	4.35887	0
218	QGGNQPQGPPPPPGKPQ	11	2	2	P04280;P02812		1680.85	213916416	169877342	1.36426e+08	0	0.001702	High	4.6256	High	3.00773	High	4.99014	0
219	VLSPADKTNVKAAWGKVGAHAGEYGAEALERM	9	1	1	P69905	M32(Oxidation)	3342.7	1.1012e+08	8.95141e+07	8.12576e+07	0	3.423e-06	High	4.6063	High	6.1137	High	4.2288	0
220	YPPGPLAPPQPFGPGF	60	1	1	P02814		1638.83	6.37315e+08	5.85577e+08	5.8675e+08	0	0.004881	High	4.59652	High	4.58183	High	4.82804	0
221	GYGYGPYQPVPEQPLYPQ	13	1	1	P02808		2052.97	90483047	80946650	67282300	0	0.0005208	High	4.58877	High	4.19344	High	4.73231	0
222	GNPQGAPPQGGNKPQGPPSPPGKPQGPPPQGGNQPQGPPPPPGKPQ	13	1	1	P02812		4399.21	1612598270	1752486754	1676860166	0	0.001676	High	4.58639	High	6.4407	High	6.11691	0
223	QPLYPQPYQPQYQQY	6	1	1	P02808		1940.92	4.04953e+07	3.47541e+07	3.22898e+07	0	3.27e-07	High	4.5748	High	4.03258	High	4.47715	0
224	VPEQPLYPQPYQPQYQQYT	8	1	1	P02808		2367.13	3.92498e+07	3.41604e+07	3.38244e+07	0	1.482e-08	High	4.57067	High	4.71947	High	4.55105	0
225	APPQPFGPGFVPPPPPPPYGPGRIPPPPPAPY	7	1	1	P02814		3252.71	2.05425e+07	0	1.82503e+07	0	7.187e-10	High	4.56827	High	3.25739	High	4.43736	0
226	QPLYPQPYQPQYQQYT	13	1	1	P02808		2041.97	7.17683e+07	6.83957e+07	6.44023e+07	0	5.593e-08	High	4.55439	High	3.9303	High	4.27559	0
227	APPQPFGPGFVPPPPPPPYGPGR	68	1	1	P02814		2323.2	2.26191e+09	2.14027e+09	1.84044e+09	0	4.278e-07	High	4.5467	High	4.74381	High	4.45494	0
228	FLISGKPEGRRPQGGNQPQRPPPPPGKPQ	23	1	1	P10163		3117.68	3255078468	3050885980	3233701382	0	0.02606	High	4.54665	High	4.44878	High	4.66882	0
229	SLIAGNPQGPSPQGGNKPQGPPPPPGKPQGPPPQGGNKPQGPPPPGKPQ	3	1	1	P04280		4712.45	1.52999e+08	0	120821720	0	0.0249	High	4.53869	High	4.94392	High	5.28436	0
230	IPPPPPAPYGPGIFPPPPPQ	66	1	1	P02814		2033.09	518792335	4.61554e+08	4.09076e+08	0	1.782e-05	High	4.53209	High	5.05257	High	4.71842	0
231	FGYGYGPYQPVPEQPLYPQPYQPQ	8	1	1	P02808		2813.33	2.51199e+07	2.45373e+07	2.47383e+07	0	5.507e-10	High	4.53071	High	4.24927	High	4.37015	0
232	SPPGKPQGPPQQEGNKPQGPPPPGKPQGPPPA	4	1	1	P10163		3145.62	341978960	273344106	0	0	0.02896	High	4.52523	High	5.76148	High	6.11511	0
233	APPAGKPQGPPPPPQGGRPP	20	1	1	P10163		1900.02	33670681	231383912	8.50599e+08	0	0.001272	High	4.51873	High	4.8797	High	5.26383	0
234	YPPGPLAPPQPFGPGFVPPPPPPP	12	1	1	P02814		2417.28	1.38214e+07	1.14415e+07	1.39307e+07	0	0.004234	High	4.50869	High	4.69368	High	5.0463	0
235	LNETGDEPFQYKN	3	1	1	P15104		1554.71	1.02965e+08	8.98179e+07	8.89305e+07	0	3.357e-06	High	4.50737	High	4.98836	High	4.66017	0
236	SPPGKPQGPPQQEGNKPQGPPPPGKPQGPPPAGGNPQQPQAPPAGKPQGPPPPPQ	7	1	1	P10163		5368.73	593851149	183280039	5.24024e+08	0	0.00493	High	4.49725	High	4.20738	High	3.24534	0
237	GNPQGAPPQGGNKPQGPPSPPGKPQGPPPQGGNQPQ	13	1	1	P02812		3446.7	461964728	3093190048	6.86146e+08	0	0.01303	High	4.49557	High	5.10732	High	5.17345	0
238	GPPPQGGNQPQGPPPPPGKPQGPPPQGGNKPQGPPPPGKPQGPPAQGGSKSQSA	4	1	1	P04280		5094.6	177930364	184876993	168573582	0	0.001282	High	4.47325	High	3.38299	High	8.8549	0
239	GPGRIPPPPPAPYGPGIFPPPPPQ	23	1	1	P02814		2400.28	4.73722e+08	450139836	3.39838e+08	0	0.001357	High	4.4683	High	4.09741	High	4.62961	0
240	YGPYQPVPEQPLYPQPYQPQY	3	1	1	P02808		2552.22	7.69281e+06	6.04565e+06	6.03355e+06	0	0.001024	High	4.45423	High	4.34839	High	4.47541	0
241	NDGPQQGPPQQGGQQQQGPPPPQGKPQGPPQQGGHPPPPQGRPQGPPQQGGHP	7	1	1	P02810		5343.54	3908850905	3596916352	3549610547	0	5.144e-05	High	4.45411	High	6.3992	High	4.16098	0
242	IDEERQGPPLGGQQ	10	1	1	P02810		1523.75	870426672	758429536	709415368	0	4.971e-06	High	4.45051	High	3.96958	High	4.18626	0
243	APPQPFGPGFVPPPPPPPY	136	1	1	P02814		1956.01	3344750262	3.12786e+09	2.8799e+09	0	3.448e-05	High	4.44669	High	4.56868	High	4.54448	0
244	GPPPPAGGNPQQPQ	69	2	2	P04280;P02812		1341.66	775064159	2.07461e+09	10176792120	0	0.001954	High	4.44356	High	4.33792	High	4.49539	0
245	GPPPPGGNPQQPLPPPAGKP	10	1	1	Q04118		1900.01	199936272	204213864	178634908	0	0.004855	High	4.44326	High	4.43928	High	4.92673	0
246	GPPPPGKPQGPPPAGGNPQQPQ	7	1	1	P10163		2100.06	103257711	81435268	1.04795e+08	0	1.408e-08	High	4.44274	High	4.75716	High	4.67899	0
247	PPPPPAPYGPGIFPPPPPQP	33	1	1	P02814		2017.06	3.8378e+08	3.40372e+08	300530172	0	1.279e-05	High	4.42717	High	4.19907	High	3.8145	0
248	QPFGPGFVPPPPPPPY	50	1	1	P02814		1690.87	4.01223e+08	3.79743e+08	3.38981e+08	0	0.0001147	High	4.41401	High	4.22448	High	4.32352	0
249	IENEEQEYVQTVK	3	1	1	P04083		1608.78	45197020	40193817	30561181	0	3.316e-06	High	4.40984	High	2.90656	High	2.43454	0
250	YDMNAANVGWNNSTFA	3	1	1	P14174		1774.75	1.82723e+07	1.2597e+07	9.78596e+06	0	2.445e-07	High	4.39501	High	5.60486	High	4.89507	0
251	GPGRIPPPPPAPYGPG	22	1	1	P02814		1526.81	841829481	678227561	682054895	0	6.682e-05	High	4.37881	High	4.86348	High	4.5314	0
252	PPPAGGNPQQPQAPPAGQPQGPP	5	2	2	P04280;P02812		2185.08	292482944	2.59251e+08	265281923	0	2.103e-05	High	4.37268	High	4.25461	High	3.92216	0
253	GPPPQGGNKPQGPPPPGKPQ	22	2	2	P04280;P02812		1932.01	1.42739e+08	1.24342e+08	423961200	0	0.0002006	High	4.37001	High	4.8327	High	4.02545	0
254	QPFGPGFVPPPPPPPYGPG	23	1	1	P02814		1901.96	1.63302e+08	1.55872e+08	131572883	0	0.003787	High	4.36363	High	4.56569	High	4.60903	0
255	APYGPGIFPPPPPQP	20	1	1	P02814		1531.8	358692868	3.12843e+08	2.80943e+08	0	0.007867	High	4.36254	High	4.39116	High	4.66903	0
256	GPGRIPPPPPAPYGPGIF	12	1	1	P02814		1786.96	27694797	0	0	0	1.307e-07	High	4.34971	High	4.00625	High	4.31341	0
257	KRRFPFIGEDDNDDGHPLHPS	6	1	1	Q6MZM9		2449.17	4.12608e+08	3.70206e+08	3.47274e+08	0	3.333e-06	High	4.34818	High	4.93247	High	4.58444	0
258	GQQQQGPPPPQGKPQGPPQQGGHPPPPQGRPQGPPQQGGHPRPP	8	1	1	P02810		4490.26	2387821776	2084215672	9853496616	0	0.09806	High	4.32653	High	4.22619	High	4.79338	0
259	GPYPPGPLAPPQPFGPGFVPPPPPPP	9	1	1	P02814		2571.34	2.36082e+07	2.57989e+07	2.42006e+07	0	0.006854	High	4.32493	High	4.27908	High	4.7981	0
260	GKVNVDEVGGEALGRL	16	1	1	P68871		1612.87	64819760	5.91364e+07	3.5573e+07	0	7.909e-08	High	4.32406	High	4.0495	High	3.64822	0
261	GYGYGPYQPVPEQPLYPQPYQPQ	45	1	1	P02808		2666.26	842548015	8.57406e+08	843341117	0	9.763e-09	High	4.32183	High	4.75354	High	4.32915	0
262	AHLPAEFTPAVHASLDKF	7	1	1	P69905		1951.01	48421957	3.62278e+07	2.91982e+07	0	6.205e-06	High	4.31404	High	3.68829	High	4.21754	0
263	VLSGGTTMYPGIADRM	3	5	1	P60709		1668.81	1.88483e+07	1.47053e+07	12227550	0	0.004292	High	4.3128	High	2.99576	High	4.54513	0
264	NDGPQQGPPQQGGQQQQGPPPPQGKPQGPPQQGGHPPPPQGRPQGPPQQGGHPRPP	5	1	1	P02810		5693.78	1.43801e+10	12735796864	1.32947e+10	0	0.0696	High	4.30147	High	4.8282	High	5.09775	0
265	VLSPADKTNVKAAWGKVGAHAGEYGAEALER	14	1	1	P69905		3195.66	2.94091e+08	2.33027e+08	162972781	0	1.113e-07	High	4.29675	High	5.87544	High	5.38315	0
266	GYGYGPYQPVPEQPLYPQP	14	1	1	P02808		2150.02	8.30007e+07	6.91745e+07	7.27932e+07	0	0.0001951	High	4.29465	High	4.87857	High	5.65409	0
267	GPPPAGGNPQQPQAPPAGKPQ	67	1	1	P10163		1991.01	10220442784	5565682176	14420042312	0	1.882e-08	High	4.28787	High	4.41523	High	4.35828	0
268	GPYPPGPLAPPQPFGPG	49	1	1	P02814		1645.84	2380724062	1.95023e+09	1.85675e+09	0	0.05514	High	4.28384	High	4.3207	High	4.58766	0
269	GPPPAGGNPQQPQAPPAGKPQGPPPPPQGGRPPRPAQGQQPPQ	12	1	1	P10163		4213.16	1.16519e+09	1156527129	1140869892	0	0.0001995	High	4.27665	High	4.80233	High	4.4277	0
270	YGDYGSNYLYDN	15	1	1	P15515		1443.57	2.34959e+08	2.1771e+08	1.85811e+08	0	0.03387	High	4.27316	High	4.48053	High	4.65808	0
271	RGPYPPGPLAPPQPFGPGF	32	1	1	P02814		1949.01	1.11974e+08	106683133	9.18894e+07	0	1.516e-09	High	4.24109	High	4.09882	High	4.2212	0
272	QPVPEQPLYPQPYQPQ	22	1	1	P02808		1908.95	1820473528	1.63178e+09	1.55016e+09	0	0.0001805	High	4.23205	High	3.85157	High	3.58464	0
273	YGPYQPVPEQPLYPQP	5	1	1	P02808		1872.92	1.57568e+08	1.3682e+08	1.28284e+08	0	0.009378	High	4.22552	High	3.36127	High	4.28475	0
274	SLTNMPDEGVMVTKF	4	1	1	P18510		1668.8	1.72703e+07	8.39057e+06	5.25425e+06	0	0.004187	High	4.22213	High	3.83318	High	4.73052	0
275	IGEDDNDDGHPLHPSLNIPY	4	1	1	Q6MZM9		2218.01	1.56729e+08	129069722	1.19486e+08	0	1.464e-07	High	4.21831	High	4.19917	High	3.16161	0
276	PGFVPPPPPPPYGPG	12	1	1	P02814		1472.76	118825624	17063615	81935161	0	6.544e-06	High	4.21448	High	4.05581	High	4.15706	0
277	KPQGPPQQEGNNPQGPPPPAGGNPQQPQAPPAGQPQGPP	5	2	2	P04280;P02812		3838.87	214216370	2.13633e+08	180015214	0	0.01935	High	4.21399	High	5.14502	High	5.34942	0
278	GPPQQEGNNPQGPPPPAGGNPQQPQAPPAG	4	2	2	P04280;P02812		2881.37	57397917	4.98921e+07	4.71303e+07	0	1.291e-06	High	4.21047	High	4.82326	High	4.08361	0
279	GPRGPYPPGPLAPPQPFGPGF	7	1	1	P02814		2103.08	1.32997e+07	12153089	9.78211e+06	0	0.0001053	High	4.2072	High	3.95355	High	3.59217	0
280	SHFELPHYPGLLAH	9	1	1	Q8TAX7		1617.82	2.05518e+08	1.43357e+08	138446099	0	1.311e-07	High	4.19223	High	4.33103	High	4.17413	0
281	KSHFELPHYPG	7	1	1	Q8TAX7		1311.65	1.21971e+08	105441428	1.00847e+08	0	0.003059	High	4.18975	High	4.16361	High	3.7719	0
282	PPPPGRPQGPPPPGGNPQQPLPPPAGKPQGPPPPPQGGRPH	10	1	1	Q04118		4029.11	7.04072e+08	5.98357e+08	585427417	0	0.07667	High	4.17086	High	4.60362	High	3.96151	0
283	AAHLPAEFTPAVHASLDKF	23	1	1	P69905		2022.05	1.15655e+09	885596795	8.16606e+08	0	0.0001071	High	4.16938	High	4.51853	High	4.16706	0
284	ASVDSGSSEEQGGSSRAL	16	1	1	P01833		1723.78	341826975	307049310	292020485	0	0.0001489	High	4.1539	High	4.7134	High	4.67234	0
285	DEVGGEALGRLL	7	1	1	P68871		1228.66	4.9762e+07	3.15612e+07	2.93682e+07	0	4.099e-05	High	4.14842	High	4.11829	High	4.13882	0
286	GPGRIPPPPPAPYGP	26	1	1	P02814		1469.79	163886932	172050594	127204557	0	1.148e-05	High	4.14277	High	4.02655	High	3.99249	0
287	GPGRIPPPPPAPY	211	1	1	P02814		1315.72	59020616887	53536493045	59577912295	0	0.0002378	High	4.12119	High	4.04174	High	4.06483	0
288	SDKPDMAEIEKFDKSKL	4	1	1	P62328	N-Term(Acetyl)	2023.01	30157389	23656904	1.68248e+07	0	5.585e-05	High	4.12081	High	4.83909	High	4.26993	0
289	SLIAGNPQGPSPQ	9	1	1	P04280		1265.65	2.40407e+08	2.40244e+08	2.16304e+08	0	1.272e-05	High	4.11121	High	3.85533	High	3.89076	0
290	IPPPPPAPYGPGIFP	23	1	1	P02814		1516.82	6.83423e+07	6.79384e+07	54525678	0	6.291e-06	High	4.11062	High	3.81837	High	3.98159	0
291	ERQGPPLGGQQSQPS	20	1	1	P02810		1565.77	647817785	498546536	882115547	0	0.0009705	High	4.10125	High	4.35786	High	3.95413	0
292	GPPQQEGNKPQGPPPPGKPQGPPPAGGNPQQPQAPPAGKPQGPPPPPQ	7	1	1	P10163		4677.37	150567743	0	133428677	0	0.0001997	High	4.10015	High	4.11488	High	3.27174	0
293	GPPPPAGGNPQQPQAPPA	27	2	2	P04280;P02812		1677.83	1446319960	1.38309e+09	1370656772	0	1.754e-06	High	4.09628	High	4.33847	High	3.99421	0
294	QPLYPQPYQPQYQQ	8	1	1	P02808		1777.86	5.50838e+07	4.97936e+07	4.74576e+07	0	0.008933	High	4.07311	High	4.03863	High	4.1255	0
295	GPGFVPPPPPPPYGPGRIPPPPPAP	12	1	1	P02814		2452.32	25674651	32341558	0	0	0.0001949	High	4.07281	High	4.27403	High	4.14376	0
296	FIENEEQEYVQTVK	4	1	1	P04083		1755.84	15595581	1.60981e+07	1.23076e+07	0	1.11e-06	High	4.07191	High	3.95026	High	3.98709	0
297	GYGYGPYQPVPEQPLYPQPYQPQYQ	4	1	1	P02808		2957.38	15223925	1.68046e+07	1.77705e+07	0	0.0002547	High	4.07047	High	5.33522	High	6.03792	0
298	GPGFVPPPPPPPYGPGRIPPPPPAPY	54	1	1	P02814		2615.38	616176872	613874806	487064912	0	2.086e-06	High	4.07004	High	4.7518	High	4.25589	0
299	VISDGGDSEQF	12	1	1	P02810		1153.5	442156499	4.02339e+08	3.88682e+08	0	0.0002317	High	4.06564	High	4.12831	High	3.99338	0
300	NVDEVGGEALGRLL	6	1	1	P68871		1441.77	3.1679e+07	1.95202e+07	1.95129e+07	0	9.497e-07	High	4.0568	High	3.85188	High	3.93132	0
301	FVPPPPPPPYGPG	167	1	1	P02814		1318.68	13261767612	7.64711e+09	9470501348	0	6.275e-05	High	4.05358	High	4.20401	High	4.16832	0
302	GYGPYQPVPEQPLYPQPYQPQYQQ	3	1	1	P02808		2865.35	1.2804e+07	1.09017e+07	8.99476e+06	0	0.002475	High	4.04492	High	4.27542	High	4.69045	0
303	APPAGQPQGPPRPPQ	10	2	2	P04280;P02812		1494.78	748101192	708466500	746978704	0	7.139e-05	High	4.03347	High	4.1453	High	3.43323	0
304	FIDEERQGPPL	10	1	1	P02810		1300.66	52031799	4.59858e+07	42218960	0	0.04616	High	4.03231	High	4.0403	High	4.11522	0
305	IDEERQGPPLGGQQSQPS	6	1	1	P02810		1922.92	190809605	203551625	173843752	0	5.523e-06	High	4.0276	High	3.83089	High	3.87368	0
306	GYGYGPYQPVPEQPLYPQPY	14	1	1	P02808		2313.09	1.20376e+08	127343757	1.19001e+08	0	9.089e-09	High	4.02578	High	4.3429	High	3.93984	0
307	GPGRIPPPPPAPYGPGIFP	18	1	1	P02814		1884.02	31747278	0	0	0	0.01125	High	4.02504	High	4.28329	High	4.34156	0
308	VPEQPLYPQPYQPQYQ	6	1	1	P02808		1974.96	3.08609e+07	2.78247e+07	23493297	0	1.36e-05	High	4.0148	High	3.5778	High	3.92046	0
309	GPGFVPPPPPPPYGPGR	15	1	1	P02814		1685.88	5.649e+08	4.98109e+08	4.30994e+08	0	4.118e-07	High	3.99736	High	4.07705	High	3.99768	0
310	VDEVGGEALGRL	9	1	1	P68871		1214.64	2.58949e+07	21166469	1.57936e+07	0	7.231e-06	High	3.99642	High	4.00982	High	3.96693	0
311	VIDLGGEPIKSSDYF	4	3	1	P0DTE7		1639.82	15495246	1.17064e+07	1.1121e+07	0	0.005267	High	3.98882	High	3.78327	High	4.37343	0
312	VPPPPPPPYGPGR	4	1	1	P02814		1327.72	4.28388e+08	3.75507e+08	3.2503e+08	0	0.003804	High	3.98853	High	3.5068	High	4.22114	0
313	EDVPLVISDGGDSEQF	3	1	1	P02810		1706.78	11261594	9.52394e+06	1.01694e+07	0	2.385e-07	High	3.98604	High	3.74932	High	3.95268	0
314	FGPGFVPPPPPPPY	29	1	1	P02814		1465.75	2.89884e+08	2.69265e+08	2.34362e+08	0	0.0002666	High	3.98525	High	3.77153	High	3.81986	0
315	SHFELPHYPGLLAHQKPFIRK	3	1	1	Q8TAX7		2515.37	2.33204e+07	0	2.03292e+07	0	2.6e-06	High	3.98327	High	3.07153	High	3.69245	0
316	GPYPPGPLAPPQPFGPGFVPPPPPPPYGPG	10	1	1	P02814		2945.51	1.24292e+07	5.47159e+06	1.37896e+07	0	0.01047	High	3.98073	High	4.11448	High	4.47461	0
317	VVDKLEPVLHEGLE	20	1	1	Q96DR5		1576.86	103603672	79374643	69255062	0	0.0001879	High	3.97184	High	4.20337	High	3.86295	0
318	GPPPPAGGNPQQPQAPPAGQPQGPPRPPQGGRPSRPPQ	11	2	2	P04280;P02812		3749.92	3254780032	6.8484e+08	2944562052	0	0.01049	High	3.96576	High	4.62412	High	4.93836	0
319	WYVDGVEVHN	6	5	1	P01859		1217.56	2.76062e+07	2.28228e+07	1.53903e+07	0	4.613e-05	High	3.9535	High	3.91323	High	3.45212	0
320	IGEDDNDDGHPLHPS	11	1	1	Q6MZM9		1617.68	180661502	1.50912e+08	198086231	0	2.615e-05	High	3.95041	High	4.06813	High	3.89238	0
321	EGKVLPGVDALSNI	3	1	1	P00558		1411.78	1.21214e+07	9.41011e+06	8.5748e+06	0	1.017e-05	High	3.94138	High	2.86652	High	3.22758	0
322	GPGFVPPPPPPPYGPGRIPPPPP	10	1	1	P02814		2284.23	0	17646555	7.27844e+06	0	0.0002435	High	3.93666	High	3.55223	High	3.28941	0
323	SDKPDMAEIEKFDKSKLKKTETQ	6	1	1	P62328	N-Term(Acetyl)	2738.39	1.00354e+08	8.28288e+07	8.54775e+07	0	0.03276	High	3.93311	High	4.06572	High	4.1502	0
324	IPPPPPAPYGPGIFPPPP	10	1	1	P02814		1807.98	12612590	1.17274e+07	1.41231e+07	0	8.046e-06	High	3.91959	High	4.25365	High	4.23151	0
325	SQPSAGDGNQNDGPQQGPPQQGGQQQ	8	1	1	P02810		2605.13	129647256	0	2.30038e+08	0	8.355e-05	High	3.91823	High	6.50471	High	8.01234	0
326	SQPSAGDGNQNDGPQQGPPQQGGQQQQGPPPPQGKPQGPPQQGGHPPPPQGRPQGPPQQGGHPRPP	6	1	1	P02810		6635.16	0	15481378736	14656943050	0	0.00103	High	3.91731	High	6.52677	High	5.44518	0
327	YGYGPYQPVPEQPLYPQPY	7	1	1	P02808		2256.07	9.23148e+06	9.41421e+06	9.28432e+06	0	3.869e-07	High	3.9172	High	4.10877	High	3.95126	0
328	AGDGNQNDGPQQGPPQQ	9	1	1	P02810		1707.74	37672720	34030454	2.37914e+08	0	0.008427	High	3.91719	High	4.123	High	5.23149	0
329	GRPQGPPQQGGHQQGPPPPPPGKPQGPPPQ	12	1	1	P02810		2997.52	54817346	376176798	1293464464	0	0.0123	High	3.91502	High	4.22234	High	6.3064	0
330	PPGPLAPPQPFGPGFVPPPPPPPY	5	1	1	P02814		2417.27	4.21774e+06	4.87115e+06	4.52679e+06	0	0.03812	High	3.91368	High	3.87133	High	4.0918	0
331	ADNAGEEGGEAPQEPQS	5	1	1	P31947		1685.69	6.54094e+07	5.83961e+07	60976429	0	0.01615	High	3.90846	High	3.94345	High	4.1116	0
332	GPYPPGPLAPPQPFGPGF	28	1	1	P02814		1792.91	6.88008e+08	6.35236e+08	6.23027e+08	0	1.527e-06	High	3.90272	High	4.11391	High	4.03289	0
333	PPQGGNQPQGPPPPPGKPQ	3	2	2	P04280;P02812		1874.95	7.6615e+07	55662345	43267004	0	0.007093	High	3.87939	High	4.06478	High	4.55123	0
334	LISGKPEGRRPQGGNQPQRPPPPPGKPQ	6	1	1	P10163		2970.62	78351590	6.33618e+07	76230995	0	6.891e-05	High	3.87787	High	4.11457	High	2.92285	0
335	GPPPPPGKPQGPPPQ	62	2	2	P04280;P02812		1447.77	6.56446e+08	934334383	1587215572	0	0.0009876	High	3.87171	High	3.86728	High	3.67734	0
336	VAPEEHPVLLTEAPLNPK	6	2	1	P60709		1954.07	3.58869e+07	2.91616e+07	25552614	0	0.005376	High	3.87037	High	3.79292	High	4.44513	0
337	SDAAVDTSSEITTK	3	1	1	P06454	N-Term(Acetyl)	1466.69	5.30485e+07	5.04462e+07	4.0224e+07	0	7.605e-06	High	3.86237	High	4.23067	High	3.94637	0
338	GPPPQGGNKPQGPPPPGKPQGPPPQGDNKS	5	1	1	P02812		2909.47	283760196	247335824	3.95529e+08	0	8.939e-05	High	3.86033	High	3.24535	High	2.78591	0
339	IGRFGYGYGPY	27	1	1	P02808		1249.6	2.82792e+08	2.75116e+08	2.22493e+08	0	0.02084	High	3.85474	High	4.00825	High	4.32445	0
340	SLIAGNPQGPSPQG	3	1	1	P04280		1322.67	34615130	36197354	2.99357e+07	0	0.000207	High	3.85441	High	3.06592	High	3.28751	0
341	FGYGYGPYQPVPEQP	9	1	1	P02808		1698.78	1.15774e+08	1.03e+08	8.61711e+07	0	1.557e-06	High	3.84895	High	3.48889	High	3.70841	0
342	YQPVPEQPLYPQPY	9	1	1	P02808		1718.84	2.19586e+08	1.91986e+08	1.63139e+08	0	0.01049	High	3.8394	High	3.8501	High	3.91781	0
343	AAPAAPPIAAEPAAAAPL	5	1	1	Q6MZM9		1569.86	3.12711e+07	2.48479e+07	2.22038e+07	0	6.522e-07	High	3.83754	High	4.07561	High	3.886	0
344	PPPPAPYGPGIFPPPPPQP	5	1	1	P02814		1920.01	1.47373e+07	8783949	1.17558e+07	0	0.0303	High	3.83432	High	3.67851	High	3.86176	0
345	GGNKPQGPPPPPGKPQGPPPQGGNKPQGPPPPGKPQ	6	1	1	P04280		3465.81	276125560	2.07004e+08	1046549182	0	7.981e-05	High	3.83004	High	5.0272	High	4.08319	0
346	GDLSTPDAVMGNPKVKAH	3	1	1	P68871		1836.93	3.4803e+07	3.23762e+07	3.03429e+07	0	0.04987	High	3.8283	High	3.99265	High	4.13996	0
347	PPPPGRPQGPPPPGGNPQQPLPPPAGKPQ	7	1	1	Q04118		2854.52	458302482	446972631	432176223	0	0.0214	High	3.819	High	4.0322	High	4.13898	0
348	AAHLPAEFTPAVHA	3	1	1	P69905		1431.74	29309034	2.94323e+07	5.74352e+07	0	0.0005363	High	3.80743	High	2.86819	High	3.36739	0
349	ELRVAPEEHPVLLTEAPLNPK	3	2	1	P60709		2352.29	3.67887e+07	2.13747e+07	2.16743e+07	0	0.000927	High	3.80345	High	3.46345	High	3.79298	0
350	GPPQQEGNNPQGPPPPAGGNPQQPQAPP	6	2	2	P04280;P02812		2753.31	1.00703e+08	8.48227e+07	83601042	0	0.0005038	High	3.79711	High	3.42735	High	3.6065	0
351	LYPQPYQPQYQQYT	6	1	1	P02808		1816.85	8.61855e+07	7.90526e+07	73838832	0	0.02869	High	3.79468	High	3.26564	High	3.91868	0
352	PPPPGGNPQQPLPPPAGKPQ	10	1	1	Q04118		1971.05	206110624	255298308	269279354	0	0.04104	High	3.79271	High	3.80377	High	3.89573	0
353	YPPGPLAPPQPFGPG	48	1	1	P02814		1491.77	2.1726e+09	1.89895e+09	1.69985e+09	0	0.001256	High	3.79237	High	3.91186	High	3.73628	0
354	SPKSHFELPHYPG	7	1	1	Q8TAX7		1495.73	1.5332e+08	144006097	134141788	0	0.0008919	High	3.78797	High	3.34696	High	3.5752	0
355	GPPPPPGKPQGPPPQGGNKPQ	29	2	2	P04280;P02812		2029.06	2357146340	2282668724	3804131746	0	4.65e-06	High	3.78618	High	4.39441	High	3.63872	0
356	QPLYPQPYQPQYQ	12	1	1	P02808		1649.8	1.46786e+08	1.24168e+08	114697887	0	1.992e-05	High	3.78305	High	3.58611	High	3.67272	0
357	GPGFVPPPPPPPYGP	8	1	1	P02814		1472.76	118825624	17063615	81935161	0	0.04437	High	3.78214	High	3.56041	High	3.84104	0
358	GPLAPPQPFGPGFVPPPPPPPY	16	1	1	P02814		2223.17	4.58607e+07	4.77628e+07	4.65506e+07	0	0.008287	High	3.77672	High	3.41442	High	4.0902	0
359	DEVGGEALGRL	15	1	1	P68871		1115.57	61865416	6.68351e+07	56971847	0	0.01839	High	3.77111	High	3.80744	High	3.8369	0
360	GDYGSNYLYDN	10	1	1	P15515		1280.51	242454261	2.42092e+08	1.91423e+08	0	0.03199	High	3.76959	High	3.7797	High	4.24279	0
361	NDGPQQGPPQQGGQQQQ	5	1	1	P02810		1791.8	0	26656911	90250556	0	0.007508	High	3.76355	High	4.23433	High	4.51463	0
362	YGYGPYQPVPEQPLYPQP	3	1	1	P02808		2093.01	182157784	1.52081e+08	1.58227e+08	0	2.418e-05	High	3.75547	High	3.7089	High	3.62651	0
363	IDEERQGPPLG	4	1	1	P02810		1210.61	81098574	7.12717e+07	7.07158e+07	0	0.08872	High	3.75164	High	3.54272	High	3.9075	0
364	SDKPDMAEIEKFDKSKLKKTET	3	1	1	P62328	N-Term(Acetyl)	2610.34	3.77283e+07	3.42256e+07	3.3451e+07	0	5.504e-05	High	3.73221	High	4.19086	High	3.65434	0
365	SHFELPHYPGLL	14	1	1	Q8TAX7		1409.72	1.34263e+08	1.1068e+08	1.03292e+08	0	3.705e-05	High	3.72596	High	3.52052	High	3.62363	0
366	FYNELRVAPEEHPV	9	3	1	P60709		1699.84	1.75679e+07	1.5601e+07	1.09261e+07	0	7.897e-05	High	3.71742	High	3.55939	High	3.56178	0
367	GPPPPGGNPQQPLPPPAGKPQGPPPPP	3	1	1	Q04118		2570.35	80969459	8.24189e+07	7.0472e+07	0	0.0183	High	3.71637	High	3.71685	High	3.84238	0
368	QPQAPPAGQPQGPP	15	2	2	P04280;P02812		1369.69	2778216054	2618048232	2440605466	0	0.001584	High	3.70485	High	3.7035	High	3.54436	0
369	YDNEFGYSNRVVDL	6	1	1	P04406		1690.77	35022023	2.95098e+07	2.30405e+07	0	0.004694	High	3.69946	High	3.74606	High	3.83657	0
370	PGFVPPPPPPPY	24	1	1	P02814		1261.66	1021960869	903669906	7.3948e+08	0	0.0005007	High	3.6844	High	3.65578	High	3.53932	0
371	PPAPYGPGIFPPPPPQP	6	1	1	P02814		1725.9	1.30922e+07	1.16968e+07	1.18941e+07	0	3.72e-05	High	3.68156	High	4.41592	High	3.93703	0
372	EQPLYPQPYQPQ	27	1	1	P02808		1487.72	8.58937e+08	747461982	6.56929e+08	0	0.03134	High	3.67944	High	3.68078	High	3.80372	0
373	SDGLAHLDNLKGTFA	11	1	1	P68871		1558.79	2.25637e+08	1.56286e+08	1.39437e+08	0	2.175e-05	High	3.67356	High	3.4285	High	3.52526	0
374	QPVPEQPLYPQPYQPQY	3	1	1	P02808		2072.01	1.12778e+07	0	5.59003e+06	0	0.006616	High	3.67224	High	3.70907	High	4.21473	0
375	GPPPPGGNPQQPLPPP	9	1	1	Q04118		1546.8	2.96999e+08	2.66165e+08	245678735	0	3.415e-05	High	3.64652	High	3.43708	High	3.45797	0
376	NVVDKLEPVLHEGLE	7	1	1	Q96DR5		1690.9	51659918	0	2.36494e+07	0	9.959e-06	High	3.6422	High	2.51563	High	3.24805	0
377	FGPGVPPPPPPP	26	1	1	O95104		1155.62	6.6051e+08	599984420	517153405	0	0.1039	High	3.639	High	3.61328	High	3.65516	0
378	KVPEPGSIKVPDQ	3	1	1	Q9UBC9		1393.77	75619619	71708742	6.34606e+07	0	0.02104	High	3.63878	High	3.75366	High	3.84595	0
379	GPYQPVPEQPLYPQPY	8	1	1	P02808		1872.92	1.57568e+08	1.3682e+08	1.28284e+08	0	7.393e-06	High	3.63729	High	4.17357	High	3.5779	0
380	GYGYGPYQPVPEQP	9	1	1	P02808		1551.71	7.87266e+08	6.52735e+08	6.38617e+08	0	2.133e-06	High	3.6368	High	3.56133	High	3.60573	0
381	PPQPFGPGFVPPPPPPPY	24	1	1	P02814		1884.97	7.90874e+07	7.53285e+07	6.98678e+07	0	0.0007166	High	3.62802	High	3.90983	High	3.69976	0
382	GPPPPGGNPQQPLPPPAGKPQGPPPPPQGGRPHRPP	9	1	1	Q04118		3552.88	0	450775528	109600072	0	0.02159	High	3.62168	High	2.93827	High	5.1993	0
383	SDKPDMAEIEKF	10	1	1	P62328	N-Term(Acetyl)	1451.67	3.60157e+08	2.78325e+08	257818898	0	0.000155	High	3.61734	High	3.75226	High	3.52062	0
384	SARSPPGKPQGPPQQEGNNPQGPPPPAGGNPQQPQAPPAGQPQGPP	6	2	2	P04280;P02812		4491.2	140488954	1.46163e+08	1.39667e+08	0	0.0507	High	3.61441	High	4.69582	High	5.27331	0
385	GPLAPPQPFGPGFVPPPPPPPYGPGR	12	1	1	P02814		2590.37	0	4.31044e+07	4.33262e+07	0	1.424e-06	High	3.60796	High	3.6221	High	3.43845	0
386	ADKPDMGEIASFDKA	3	1	1	P63313	N-Term(Acetyl)	1636.75	2.91028e+07	19769646	2.06221e+07	0	0.0001303	High	3.60539	High	3.78498	High	3.681	0
387	SHFELPHYPG	19	1	1	Q8TAX7		1183.55	1686315087	1435303605	1.38873e+09	0	0.001722	High	3.60316	High	3.72783	High	3.37693	0
388	ESFGDLSTPDAVMGNPKVK	6	1	1	P68871		1991.97	5.3496e+07	4.37225e+07	35539419	0	0.03298	High	3.60296	High	3.38139	High	3.86502	0
389	GYGYGPYQPVPEQPL	36	1	1	P02808		1664.8	4.02758e+09	3.42511e+09	3.3479e+09	0	4.3e-05	High	3.60268	High	3.58013	High	3.60377	0
390	GYGPYQPVPEQPLYPQP	6	1	1	P02808		1929.94	5.17365e+07	4.2298e+07	3.91719e+07	0	0.01466	High	3.59695	High	3.84378	High	4.11056	0
391	GPPPPPGKPQGPPPQG	28	2	2	P04280;P02812		1504.79	69832363	131781082	370292664	0	8.272e-05	High	3.59626	High	3.70739	High	3.49718	0
392	QPVPEQPLYPQPY	15	1	1	P02808		1555.78	1.08645e+09	9.71381e+08	8.41206e+08	0	0.03696	High	3.58973	High	3.56521	High	3.82929	0
393	GYGYGPYQPVPE	35	1	1	P02808		1326.6	5237826736	4549509470	4142745682	0	0.02054	High	3.58242	High	3.75248	High	3.88964	0
394	GPYQPVPEQPLYPQPYQPQY	3	1	1	P02808		2389.15	2.0509e+08	1.74345e+08	1.60228e+08	0	7.452e-07	High	3.5813	High	3.89067	High	3.61026	0
395	SLKPSEAPELDEDEGF	6	1	1	P33241		1762.8	3.09793e+07	27403765	2.41992e+07	0	2.783e-06	High	3.57077	High	4.86355	High	4.26814	0
396	GRIPPPPPAPY	31	1	1	P02814		1161.64	2842437520	2617881768	2322972159	0	0.0004669	High	3.57031	High	3.3967	High	3.43719	0
397	GKVLPGVDALSNI	6	1	1	P00558		1282.74	8.19668e+07	4.49254e+07	5.27492e+07	0	1.537e-06	High	3.55515	High	4.00092	High	3.85179	0
398	APYGPGIFPPPPPQ	6	1	1	P02814		1434.74	3.12866e+07	2.54075e+07	2.21144e+07	0	0.0001636	High	3.54332	High	3.69668	High	3.63378	0
399	DVPLVISDGGDSEQ	6	1	1	P02810		1430.67	2.4463e+07	2.00371e+07	1.86461e+07	0	1.972e-06	High	3.54244	High	3.14527	High	3.19937	0
400	FGYGYGPYQPVPE	8	1	1	P02808		1473.67	1.85133e+08	1.67593e+08	1.5146e+08	0	0.01716	High	3.53503	High	3.53292	High	3.58727	0
401	PFGPGFVPPPPPPPY	11	1	1	P02814		1562.81	2.43216e+07	2.40023e+07	2.26927e+07	0	0.03641	High	3.5346	High	3.61432	High	3.62574	0
402	GRFGYGYGPYQPVPEQPLYPQPYQPQ	4	1	1	P02808		3026.45	16126112	1.60881e+07	1.9261e+07	0	7.307e-07	High	3.53117	High	4.02053	High	3.82359	0
403	GRIPPPPPAPYGPGIFPPPPPQP	12	1	1	P02814		2343.27	0	67750282	50156844	0	0.01623	High	3.52903	High	3.57339	High	3.81411	0
404	GGNPQQPQAPPAGQPQ	10	2	2	P04280;P02812		1571.76	241427137	241799088	2.59366e+08	0	0.0002224	High	3.52184	High	3.63267	High	3.36553	0
405	YQPVPEQPLYPQP	3	1	1	P02808		1555.78	1.08645e+09	9.71381e+08	8.41206e+08	0	0.01167	High	3.52036	High	3.56072	High	3.59915	0
406	PVPEQPLYPQPYQPQ	15	1	1	P02808		1780.89	9.35402e+07	8.53917e+07	8.30503e+07	0	0.009527	High	3.5182	High	3.41264	High	3.6207	0
407	AIQDPRLFAEE	19	1	1	P01833		1288.65	2.55108e+08	2.25147e+08	1.87461e+08	0	0.03028	High	3.51745	High	3.79163	High	4.12568	0
408	GPYQPVPEQPLYPQ	3	1	1	P02808		1612.8	1.49606e+07	1.3067e+07	1.05012e+07	0	0.0174	High	3.51535	High	3.07953	High	3.55744	0
409	GPGIFPPPPPQP	182	1	1	P02814		1200.64	41143207628	39657313416	34759186632	0	0.0393	High	3.51389	High	3.51934	High	3.57331	0
410	LAPPQPFGPGFVPPPPPPPY	21	1	1	P02814		2069.09	4.2924e+07	4.39703e+07	3.79821e+07	0	0.01571	High	3.50783	High	3.73314	High	3.75983	0
411	ALLSPYSYSTTAVVTNPKE	3	1	1	P02766		2041.05	1.2445e+07	1.37282e+07	1.42707e+07	0	0.0008389	High	3.50588	High	5.23466	High	5.64128	0
412	IPPPPPAPYGPGIFPPPPP	8	1	1	P02814		1905.04	45684749	5.22599e+07	34471299	0	9.216e-06	High	3.50177	High	3.35306	High	2.97099	0
413	RFGYGYGPYQPVPEQPL	4	1	1	P02808		1967.96	2.23295e+07	1.87243e+07	1.92706e+07	0	8.868e-07	High	3.49575	High	3.09901	High	3.13124	0
414	PPQPFGPGFVPPPPPPPYGPG	17	1	1	P02814		2096.07	5.6236e+07	5.55823e+07	5.18976e+07	0	0.01382	High	3.49513	High	3.44259	High	3.62227	0
415	NVDEVGGEALGRL	6	1	1	P68871		1328.68	8.18887e+07	4.95494e+07	4.32257e+07	0	3.475e-06	High	3.47675	High	3.6522	High	3.48653	0
416	RGPYPPGPLAPPQPFGPGFVPPPPPPPY	6	1	1	P02814		2890.52	0	5.52707e+06	6.00642e+06	0	0.0007788	High	3.47463	High	4.40774	High	3.77967	0
417	FVPPPPPPPYGPGR	14	1	1	P02814		1474.79	87261214	78798485	0	0	5.099e-06	High	3.47229	High	3.59539	High	3.3514	0
418	SHFELPHYPGL	3	1	1	Q8TAX7		1296.64	5.90056e+07	1.03424e+08	4.13842e+07	0	0.001767	High	3.46303	High	1.67111	High	3.21488	0
419	MIEQNTKSPLFMGKVVNPTQK	3	1	1	P01009		2390.26	96442033	84888098	69836315	0	4.48e-09	High	3.45825	High	4.28576	High	4.04432	0
420	FVPPPPPPPY	383	1	1	P02814		1107.59	21698033560	1.85138e+10	16971126922	0	0.001398	High	3.45637	High	3.57846	High	3.45646	0
421	SPPGKPQGPPQQEGNKPQGPPPPGKPQ	4	1	1	P10163		2726.42	1729806954	1484375770	2330583564	0	1.345e-06	High	3.44973	High	5.06128	High	3.55962	0
422	SPPGKPQGPPQQEGNKPQGPPPPGKPQGPPPAGGNPQQPQAPPAGKPQGPPPPPQGGRPP	6	1	1	P10163		5833	7754739386	7.09967e+09	6625563188	0	3.721e-11	High	3.44741	High	9.03448	High	5.34099	0
423	GPPPQGGNKPQGPPPPGKPQGPPPQGDKSRSP	14	2	2	P04280;P02812		3135.64	828526759	7.83214e+08	1671890148	0	0.01336	High	3.44182	High	3.61745	High	3.68101	0
424	GPYPPGPLAPPQPF	40	1	1	P02814		1434.74	6191889994	5.50051e+09	5061944560	0	1.046e-05	High	3.43712	High	3.43192	High	3.24711	0
425	SLEKSYELPDGQVI	5	10	1	P60709		1577.81	31422548	16008184	1.81255e+07	0	2.301e-05	High	3.43514	High	3.23653	High	3.4239	0
426	LSALEEYTKKLNTQ	5	1	1	P02647		1637.88	0	1.21252e+07	1.05425e+07	0	8.033e-06	High	3.43379	High	3.51122	High	2.86551	0
427	YGYGPYQPVPEQPLYPQPYQPQ	6	1	1	P02808		2609.24	1.40824e+07	4.90779e+07	12864208	0	8.294e-06	High	3.42739	High	3.55896	High	2.82014	0
428	GPRGPYPPGPLAPPQPF	12	1	1	P02814		1744.92	128449549	1.02962e+08	100188026	0	3.959e-07	High	3.42588	High	4.18802	High	3.52002	0
429	GKVNVDEVGGEALGRLL	5	1	1	P68871		1725.95	3.46529e+07	2.20604e+07	1.73871e+07	0	7.726e-05	High	3.42556	High	4.53554	High	3.79154	0
430	GGNQPQGPPPPPG	5	2	2	P04280;P02812		1199.58	78171684	76547860	79134427	0	0.1138	High	3.41906	High	3.46437	High	2.92312	0
431	APPQPFGPGFVPPPPPPP	37	1	1	P02814		1792.95	170074912	1.54695e+08	1.33005e+08	0	0.0002446	High	3.41668	High	3.69547	High	3.5452	0
432	PLYPQPYQPQ	6	1	1	P02808		1230.62	529306784	5.49796e+08	4.53891e+08	0	0.004041	High	3.41453	High	2.69162	High	3.17194	0
433	QPQAPPAGKPQGPPPPPQGGRPP	11	1	1	P10163		2253.19	443740205	407579348	4.53788e+08	0	0.002311	High	3.41064	High	3.92317	High	3.59776	0
434	LAPPQPFGPGFVPPPPPPPYGPG	10	1	1	P02814		2280.19	2.15893e+07	2.00165e+07	1.82616e+07	0	1.305e-05	High	3.40878	High	3.36253	High	3.00116	0
435	PGRIPPPPPAPY	14	1	1	P02814		1258.7	1.00441e+09	1.02026e+09	8.79103e+08	0	0.004188	High	3.395	High	3.18196	High	3.12007	0
436	GPRGPYPPGPLAPPQPFGPG	5	1	1	P02814		1956.01	15303884	1.43998e+07	1.21265e+07	0	9.401e-07	High	3.38082	High	2.90251	High	2.86141	0
437	FGPGFVPPPPPPP	7	1	1	P02814		1302.69	3.86613e+07	3.25039e+07	3.08088e+07	0	0.04628	High	3.37438	High	3.53083	High	3.51741	0
438	QPFGPGFVPPPPPPPYGPGR	20	1	1	P02814		2058.06	2.22823e+08	201327181	176775197	0	0.02214	High	3.35971	High	3.51675	High	3.61339	0
439	LASVSTVLTSKYR	3	1	1	P69905		1424.81	107054585	91213395	8.29323e+07	0	0.0002381	High	3.35956	High	3.54108	High	3.07275	0
440	NELRVAPEEHPV	5	3	1	P60709		1389.71	1.61447e+08	146105787	1.21233e+08	0	0.0007301	High	3.35884	High	3.75346	High	3.3042	0
441	VDDPYATFVK	9	1	1	P23528		1154.57	4.40466e+07	33644900	30395627	0	0.0003724	High	3.3581	High	3.41138	High	3.2683	0
442	QGPPLGGQQSQPS	28	1	1	P02810		1280.63	8804477757	7360712096	6590307564	0	0.07478	High	3.35137	High	3.35726	High	3.3379	0
443	GYGYGPYQPVPEQPLY	3	1	1	P02808		1827.86	0	0	0	0	1.129e-06	High	3.34854	High	2.98331	High	3.25793	0
444	IGRFGYGYGPYQPVPEQPL	12	1	1	P02808		2138.08	7.71322e+07	7.18808e+07	6.50992e+07	0	4.9e-07	High	3.33602	High	3.64096	High	3.51321	0
445	YPQPYQPQYQQY	18	1	1	P02808		1602.72	374694268	339870008	298343487	0	0.00073	High	3.33506	High	3.35622	High	3.2353	0
446	TLAAHLPAEFTPAVHASLDKF	12	1	1	P69905		2236.18	30134723	4.633e+07	3.81355e+07	0	3.606e-05	High	3.31929	High	4.7518	High	4.02989	0
447	KQTFTPPPQLQQQ	5	1	1	Q9UBC9		1540.81	64152053	55509820	58388866	0	0.01374	High	3.31881	High	4.10153	High	4.15695	0
448	KLGHPDTLNQGEFKEL	3	1	1	P06702		1825.94	4.76964e+07	50054229	37873537	0	1.5e-05	High	3.31425	High	3.61528	High	3.19422	0
449	SLAKADAAPDEKVLDSGFREIENK	5	1	1	P01833		2603.34	4.9914e+07	4.05973e+07	34045354	0	0.002382	High	3.31298	High	2.63045	High	2.49477	0
450	PPPGGNPQQPLPPPAGKPQ	5	1	1	Q04118		1874	168466192	160059816	140860496	0	0.0008395	High	3.30696	High	3.49613	High	3.42916	0
451	GYGYGPYQPVPEQ	8	1	1	P02808		1454.66	46830958	43276960	34249931	0	0.000365	High	3.30445	High	3.36974	High	3.11953	0
452	GPPPPPGKPQGPPP	9	2	2	P04280;P02812		1319.71	136610360	0	208170116	0	0.05358	High	3.30245	High	2.88969	High	3.34451	0
453	GFVPPPPPPPYGPG	18	1	1	P02814		1375.7	3.54604e+08	302227232	275659204	0	5.58e-05	High	3.29963	High	3.23043	High	3.19095	0
454	GRFGYGYGPY	30	1	1	P02808		1136.52	6.80754e+07	0	6.95069e+07	0	0.001661	High	3.29856	High	3.60133	High	3.41543	0
455	YPQPYQPQYQQYT	11	1	1	P02808		1703.77	103986240	9.09595e+07	8.54117e+07	0	0.0001984	High	3.29301	High	3.37748	High	3.08392	0
456	GFVPPPPPPPY	32	1	1	P02814		1164.61	3111063186	2.76751e+09	2.46151e+09	0	0.0003568	High	3.29212	High	3.03972	High	3.1845	0
457	PGIFPPPPPQ	18	1	1	P02814		1046.57	0	105100712	91089551	0	0.004091	High	3.28819	High	3.29483	High	3.22489	0
458	REFPFYGDY	9	1	1	P15515		1193.53	220963052	2.01879e+08	1.63606e+08	0	0.04133	High	3.28628	High	3.30613	High	3.37631	0
459	PGKPEGPPPQGGNQSQGPPP	16	1	1	Q04118		1922.94	170872656	1.61274e+08	231790250	0	0.08235	High	3.28407	High	4.03277	High	4.31	0
460	QAPPAGQPQGPP	17	2	2	P04280;P02812		1144.58	896004104	789668994	810471440	0	0.06712	High	3.27489	High	3.34033	High	3.33547	0
461	GFAGDDAPRAVFPS	7	10	1	P60709		1406.67	62022450	28848864	0	0	0.00018	High	3.27111	High	3.14795	High	3.17187	0
462	TFTPPPQLQQQ	15	1	1	Q9UBC9		1284.66	0	0	5.09692e+07	0	9.147e-05	High	3.26775	High	3.65405	High	3.33085	0
463	VPEQPLYPQPYQPQ	17	1	1	P02808		1683.84	1355059200	1146972928	1148239552	0	0.0004117	High	3.26436	High	3.05266	High	3.1548	0
464	GEYKFQNAL	3	1	1	P02768		1069.53	67176726	57889622	52169054	0	0.005137	High	3.26046	High	3.42332	High	3.37943	0
465	QTFTPPPQLQQQ	6	1	1	Q9UBC9		1412.72	0	1.60813e+07	0	0	9.11e-05	High	3.2559	High	3.12314	High	3.01992	0
466	VHLTPEEKSAV	3	1	1	P68871		1209.65	2.90792e+07	3.01992e+07	2.98021e+07	0	6.895e-05	High	3.25525	High	3.55363	High	2.96698	0
467	GGNPQQPLPPPAGKPQ	3	1	1	Q04118		1582.83	98921432	59413078	0	0	0.04753	High	3.24845	High	3.08369	High	3.29774	0
468	YGPGIFPPPPPQP	17	1	1	P02814		1363.71	3.21096e+08	2.82769e+08	267664146	0	0.0002026	High	3.24279	High	3.6953	High	3.24496	0
469	LAPPQPFGPGFVPPPPPPPYGPGR	8	1	1	P02814		2436.29	3.41491e+07	3.2297e+07	3.08888e+07	0	0.04891	High	3.23474	High	3.23632	High	3.25845	0
470	LDTNADKQLSFEEF	3	1	1	P06702		1656.77	1.02947e+07	4.56964e+06	4.73036e+06	0	0.0001302	High	3.23388	High	3.32134	High	3.27844	0
471	TFTPPPQLQ	28	1	1	Q9UBC9		1028.54	130293581	127820811	98213632	0	0.07312	High	3.23153	High	3.23811	High	3.41584	0
472	GPPPQEGNKPQRPPPPGRPQGPPPPGGNPQQPLPPPAGKPQGPPPPPQ	6	1	1	Q04118		4810.52	260694541	231716690	2.40052e+08	0	0.03074	High	3.23135	High	3.22997	High	3.63532	0
473	FTPPPQLQ	15	1	1	Q9UBC9		927.495	4.329e+07	4.27852e+07	3.21963e+07	0	0.1041	High	3.228	High	3.2046	High	3.18761	0
474	LYPQPYQPQYQQ	9	1	1	P02808		1552.74	4.12669e+07	30264505	37474400	0	0.0006429	High	3.2237	High	3.06493	High	3.1324	0
475	VPPPPPPPYGPG	56	1	1	P02814		1171.62	256687068	213605666	1.95123e+08	0	0.04044	High	3.22178	High	3.28399	High	3.28063	0
476	YGPYQPVPEQPLYPQ	6	1	1	P02808		1775.87	3.68438e+07	3.35045e+07	3.4764e+07	0	0.03533	High	3.22042	High	3.08803	High	3.35405	0
477	HLPAEFTPAVHASLDKF	4	1	1	P69905		1879.97	3.11967e+07	2.14047e+07	1.91996e+07	0	0.0008736	High	3.21821	High	4.0916	High	4.43229	0
478	GIFPPPPPQ	60	1	1	P02814		949.515	1207913572	1.17253e+09	9.25164e+08	0	0.1048	High	3.21724	High	3.13202	High	3.13264	0
479	VPPPPPPPYGPGRIPPPPPAPYGP	14	1	1	P02814		2411.29	0	43049081	3.23488e+07	0	0.00294	High	3.20807	High	2.92198	High	3.08957	0
480	VDLGVLQKS	5	1	1	Q96DR5		958.557	248877056	0	0	0	0.0009522	High	3.20755	High	3.41429	High	3.13557	0
481	GDSWDVKLG	15	1	1	Q96DA0		976.473	2.20974e+07	0	0	0	0.004445	High	3.2046	High	3.00236	High	2.99148	0
482	YGYGPYQPVPEQPL	10	1	1	P02808		1607.78	331830457	2.74776e+08	2.64342e+08	0	0.01242	High	3.20219	High	3.17124	High	3.46668	0
483	GRFGYGYGPYQPVPEQPL	10	1	1	P02808		2024.99	1.01368e+08	90486435	8.54092e+07	0	1.013e-06	High	3.1963	High	3.09869	High	3.12503	0
484	FESFGDLSTPDAVMGNPKVK	4	1	1	P68871	M14(Oxidation)	2155.04	1.27597e+07	1.99461e+07	2.01415e+07	0	0.1018	High	3.19575	High	3.94204	High	3.2007	0
485	AIKVPEQGY	7	1	1	Q9UBC9		1004.54	2.39554e+08	2.21127e+08	1.84114e+08	0	0.07713	High	3.19182	High	3.07267	High	3.04395	0
486	PGFVPPPPPPPYGPGRIPPPPPAPY	7	1	1	P02814		2558.37	10696947	0	9.44869e+06	0	0.115	High	3.19043	High	3.56115	High	3.61434	0
487	GRIPPPPPAPYGPG	3	1	1	P02814		1372.74	64886780	5.63409e+07	59896028	0	0.002222	High	3.19041	High	3.16563	High	3.18289	0
488	QPVPEQPLYPQP	11	1	1	P02808		1392.72	87936171	8.16824e+07	6.75866e+07	0	0.06899	High	3.17821	High	3.27998	High	3.28547	0
489	FVDIINAKQ	3	1	1	P60174		1047.58	2.78009e+07	1.94894e+07	19382479	0	0.001698	High	3.17257	High	3.18788	High	3.24736	0
490	AGEYGAEALERM	3	1	1	P69905		1296.59	0	0	8.22641e+06	0	0.02137	High	3.17045	High	3.54794	High	3.90762	0
491	LVVYPWTQRF	331	5	2	P68871;P02042		1308.71	8.80309e+09	6.16064e+09	4560632372	0	0.0001531	High	3.16902	High	3.06202	High	3.08788	0
492	SLPRFPSVSLQ	6	1	1	Q16378		1230.68	1.35301e+08	1.02987e+08	9.28604e+07	0	0.0001297	High	3.15219	High	2.92578	High	2.4599	0
493	AIKVPEQGYT	9	1	1	Q9UBC9		1105.59	602732689	532464918	483871432	0	0.0007226	High	3.14173	High	2.90921	High	2.91911	0
494	AVVDVIREL	5	1	1	P12273		1013.6	52673002	3.76554e+07	3.66398e+07	0	0.006465	High	3.14059	High	3.12965	High	3.08584	0
495	GPPPAGGNPQQPQAPPA	9	1	1	P10163		1580.78	159608274	868335532	134493716	0	0.0005595	High	3.14036	High	2.99678	High	2.65819	0
496	PLYPQPYQPQYQQY	4	1	1	P02808		1812.86	18543030	1.75017e+07	1.50412e+07	0	6.198e-05	High	3.13949	High	3.27441	High	3.06578	0
497	ASGPPVSELITK	3	3	2	P16402;P10412		1198.67	1.10307e+08	85877787	8.28345e+07	0	0.05119	High	3.13939	High	3.33089	High	3.52023	0
498	QPLYPQPYQPQ	37	1	1	P02808		1358.68	2.89517e+09	2.87652e+09	2.47178e+09	0	0.002239	High	3.13857	High	3.21899	High	3.1557	0
499	PEQPLYPQPYQPQ	3	1	1	P02808		1584.77	1.23786e+07	8.75416e+06	8.51849e+06	0	0.0008036	High	3.13406	High	3.38447	High	3.2301	0
500	GYGYGPYQPVPEQPLYP	4	1	1	P02808		1924.91	2.44956e+07	2.39609e+07	19143502	0	2.232e-06	High	3.1339	High	2.77206	High	2.84723	0
501	GYGPYQPVPEQPLYPQ	6	1	1	P02808		1832.88	3.0187e+07	2.64877e+07	2.15217e+07	0	0.0003535	High	3.13256	High	2.43971	High	3.08925	0
502	NEDKDPAFTAL	6	1	1	P54108		1220.58	2.49255e+08	131915274	36176771	0	0.02904	High	3.13248	High	3.14536	High	3.19393	0
503	GPYPPGPLAPPQPFGP	6	1	1	P02814		1588.82	25059497	1.96214e+07	1.97816e+07	0	0.01598	High	3.12865	High	3.14144	High	3.17342	0
504	FVPPPPPPPYGPGRIPPPPPAPY	6	1	1	P02814		2404.29	0	0	422329262	0	0.001356	High	3.12323	High	3.14953	High	2.62313	0
505	EVGGEALGRLLV	5	1	1	P68871		1212.69	4.09543e+07	3.08775e+07	2.27367e+07	0	0.0254	High	3.11934	High	2.98584	High	3.73017	0
506	YQPVPEQPLYPQ	4	1	1	P02808		1458.72	3.55426e+07	2.98289e+07	2.61862e+07	0	0.0008754	High	3.11922	High	3.2856	High	3.24625	0
507	PGIFPPPPPQP	34	1	1	P02814		1143.62	1.29329e+09	1.18454e+09	1048386501	0	0.002294	High	3.1057	High	3.03448	High	2.91967	0
508	GYGPYQPVPEQPL	17	1	1	P02808		1444.71	1.24425e+09	1.1092e+09	9.99402e+08	0	0.0001354	High	3.10385	High	2.76667	High	3.03526	0
509	FIGEDDNDDGHPLHPS	5	1	1	Q6MZM9		1764.75	496909248	4.81827e+08	4.55199e+08	0	8.455e-05	High	3.10103	High	2.79212	High	3.05663	0
510	FELPHYPGL	11	1	1	Q8TAX7		1072.55	6.30016e+07	4.94116e+07	41809685	0	0.1139	High	3.10098	High	3.18196	High	3.04853	0
511	FESFGDLSTPD	6	1	1	P68871		1214.52	2.70396e+07	2.08227e+07	2.08469e+07	0	0.001585	High	3.09906	High	2.9054	High	2.8431	0
512	RFPFIGEDDNDDGHPLHPS	8	1	1	Q6MZM9		2164.97	0	0	22430597	0	0.07232	High	3.09453	High	3.01308	High	3.10357	0
513	IGRFGYGYGP	13	1	1	P02808		1086.54	155202221	113150215	96757891	0	0.1174	High	3.08783	High	2.92299	High	3.12528	0
514	TLAAHLPAEFTPAV	5	1	1	P69905		1437.78	21759330	1.25042e+07	1.19226e+07	0	8.695e-06	High	3.08582	High	2.91457	High	2.80374	0
515	GPYQPVPEQPL	14	1	1	P02808		1224.63	342373832	299506124	184783650	0	0.003683	High	3.08495	High	2.85145	High	3.00842	0
516	VHLTPEEKSAVTAL	31	1	1	P68871		1494.82	8166033072	7178478698	1.32804e+09	0	0.1138	High	3.07928	High	3.34351	High	3.22003	0
517	GRFGYGYGPYQPVPEQP	3	1	1	P02808		1911.9	9.77055e+07	6.827e+07	7.39848e+07	0	0.01899	High	3.06864	High	3.06041	High	3.64232	0
518	GPPPPGGNPQQPLPPPAGKPQGPPPPPQGGRPHRPPQGQPP	5	1	1	Q04118		4060.11	1.07679e+09	977144022	9.08836e+08	0	0.001393	High	3.06851	High	3.4989	High	3.07674	0
519	GEYGAEALERM	5	1	1	P69905		1225.55	8.87177e+06	8.92016e+06	4.46495e+06	0	0.00135	High	3.06833	High	3.19556	High	2.76916	0
520	QPYQPQYQQY	3	1	1	P02808		1342.61	119458136	123353871	1.22104e+08	0	0.00404	High	3.06108	High	2.79861	High	2.83741	0
521	ASGVAVSDGVIKV	3	1	1	P23528	N-Term(Acetyl)	1243.69	6.91283e+06	3.91864e+06	3.91382e+06	0	0.0007942	High	3.05956	High	2.87082	High	2.75331	0
522	GIFPPPPPQP	70	1	1	P02814		1046.57	13294870194	11685623312	10511003410	0	0.1077	High	3.05767	High	3.20447	High	3.18453	0
523	PPPPPPPYGPG	19	1	1	P02814		1072.55	791973248	651992576	751874504	0	0.107	High	3.05114	High	2.97811	High	2.95303	0
524	RGPYPPGPLAPPQPFGPG	9	1	1	P02814		1801.94	1.77256e+08	1.47591e+08	1.37379e+08	0	0.0002965	High	3.03615	High	3.40018	High	3.2565	0
525	LYPQPYQPQY	8	1	1	P02808		1296.62	42046610	30715807	29700824	0	0.00312	High	3.03121	High	2.8082	High	2.99276	0
526	GPLAPPQPFGPGFVPPPPPPPYGPG	8	1	1	P02814		2434.27	1.86986e+07	1.81943e+07	1.85057e+07	0	0.0003877	High	3.02398	High	3.2356	High	2.78817	0
527	GNPQGAPPQGGNKPQGPPSPPGKPQ	35	1	1	P02812		2389.2	5029135104	6518700832	8771257672	0	0.0798	High	3.02314	High	3.21693	High	3.21901	0
528	FELPHYPGLL	14	1	1	Q8TAX7		1185.63	1.29652e+08	1.18412e+08	1.06154e+08	0	0.04036	High	3.01558	High	2.98506	High	3.38285	0
529	GPGIFPPPPPQ	34	1	1	P02814		1103.59	3161483600	2.91851e+09	2.38039e+09	0	0.00572	High	3.00264	High	3.29235	High	3.2252	0
530	EQPLYPQPYQP	9	1	1	P02808		1359.66	8.56236e+07	59945080	7.30644e+07	0	0.005461	High	3.00217	High	2.85678	High	3.07535	0
531	RGPYPPGPLAPPQPF	18	1	1	P02814		1590.84	8.16658e+08	7.08785e+08	6.26173e+08	0	0.05617	High	3.00103	High	2.87694	High	3.0723	0
532	RIPPPPPAPY	21	1	1	P02814		1104.62	0	104420062	3.03763e+08	0	0.001018	High	2.99646	High	3.08444	High	3.11043	0
533	YSIITPNILRL	4	1	1	P01024		1302.78	7.03171e+06	5.27908e+06	5.44538e+06	0	0.0008663	High	2.995	High	2.3838	High	2.53845	0
534	FGYGYGPYQPVPEQPL	14	1	1	P02808		1811.87	2.50976e+08	2.31253e+08	2.23737e+08	0	0.02244	High	2.99322	High	3.1609	High	3.26368	0
535	TFTPPPQLQQQQ	4	1	1	Q9UBC9		1412.72	0	1.22398e+07	9.81612e+06	0	2.065e-05	High	2.99032	High	2.9063	High	2.62383	0
536	EQPLYPQPYQPQYQ	3	1	1	P02808		1778.84	1.86991e+07	1.6962e+07	1.70828e+07	0	0.0001392	High	2.98287	High	3.55125	High	3.36949	0
537	LAPPQPFGPG	3	1	1	P02814		980.521	1.86979e+08	1.63356e+08	1.46003e+08	0	0.002159	High	2.97603	High	2.88602	High	3.03994	0
538	SGPPVSELITK	4	3	2	P16402;P10412		1127.63	79107068	80081593	65788708	0	0.04485	High	2.97494	High	2.72288	High	3.19258	0
539	FESFGDLSTPDAVMGNPKVKAH	3	1	1	P68871		2347.14	2.58101e+07	1.89411e+07	15513202	0	0.005313	High	2.96684	High	2.93766	High	2.69182	0
540	SPKSHFELPHYPGLL	7	1	1	Q8TAX7		1721.9	1.69532e+08	1.13977e+08	1.25894e+08	0	0.04009	High	2.96566	High	3.21555	High	3.28979	0
541	ILTSPGFPYVYH	3	1	1	Q6MZM9		1393.72	1.20149e+07	1.00369e+07	8.60051e+06	0	0.00119	High	2.9652	High	2.31662	High	2.79397	0
542	HREFPFYGDY	9	1	1	P15515		1330.59	78664062	9.85974e+07	79375504	0	0.04343	High	2.95777	High	2.93418	High	2.98681	0
543	IGRFGYGYGPYQPVPEQPLYPQPYQPQ	7	1	1	P02808		3139.54	0	2.37782e+07	2.63524e+07	0	0.02122	High	2.95721	High	3.41822	High	3.53632	0
544	GGDSEQFIDEE	21	1	1	P02810		1225.49	1113894004	948405981	7.77793e+08	0	0.1043	High	2.95705	High	3.01314	High	3.24334	0
545	RIPPPPPAPYGPGIFPPPPPQP	13	1	1	P02814		2286.25	41570616	40416371	6.17368e+06	0	0.09324	High	2.95178	High	2.90317	High	3.4923	0
546	IGRFGYGY	3	1	1	P02808		932.463	3.18585e+08	297615900	2.81686e+08	0	0.004785	High	2.94426	High	2.72586	High	2.77023	0
547	VPPPPPPPY	56	1	1	P02814		960.519	7.82399e+09	7.12346e+09	6.34046e+09	0	0.006368	High	2.94086	High	3.12047	High	2.9234	0
548	FTPPPQLQQQ	3	1	1	Q9UBC9		1183.61	1.31709e+07	9.47843e+06	0	0	0.07638	High	2.93656	High	3.35345	High	3.03148	0
549	LYPQPYQPQYQ	10	1	1	P02808		1424.69	8.96634e+07	8.48694e+07	7.26291e+07	0	0.004055	High	2.92851	High	2.58933	High	2.81753	0
550	YGYGPYQPVPEQP	8	1	1	P02808		1494.69	1.1615e+08	1.00011e+08	9.17496e+07	0	0.04559	High	2.92607	High	2.98945	High	2.93701	0
551	LFAEEKAVADTRDQADGSR	3	1	1	P01833		2079.01	4.64186e+07	4.49422e+07	33548027	0	0.0009326	High	2.92564	High	4.16423	High	2.95725	0
552	FGDLSTPDAVMGNPKVK	3	1	1	P68871		1775.9	1.76321e+07	1.66182e+07	1.44622e+07	0	0.03132	High	2.92527	High	3.27842	High	3.25765	0
553	LNDEWVQRA	3	2	1	P01037		1130.56	40015080	2.9596e+07	0	0	0.002132	High	2.92032	High	3.04163	High	2.73434	0
554	HFELPHYPG	20	1	1	Q8TAX7		1096.52	7.17565e+08	6.51684e+08	6.07998e+08	0	0.002142	High	2.91714	High	2.64621	High	2.70553	0
555	QVKQPSQPPPQEIFVPT	4	1	1	Q9UBC9		1920.03	110967570	1.11989e+08	98580576	0	0.006541	High	2.91691	High	3.05721	High	2.73073	0
556	YGPYQPVPEQPL	13	1	1	P02808		1387.69	1019721446	8.73594e+08	7.80474e+08	0	0.09493	High	2.91052	High	3.21305	High	3.08476	0
557	VVDKLEPVLHE	9	1	1	Q96DR5		1277.71	2.1206e+08	1.61293e+08	1.53422e+08	0	2.359e-05	High	2.90662	High	3.07684	High	2.9103	0
558	IPPPPPAPYGP	23	1	1	P02814		1102.59	149895287	143625594	105117140	0	0.05045	High	2.89399	High	2.90639	High	3.02596	0
559	DINTDGAVNF	5	1	1	P05109		1065.49	51445346	4.54876e+07	3.98869e+07	0	8.373e-05	High	2.89349	High	3.07096	High	3.01749	0
560	QPLYPQPYQPQY	3	1	1	P02808		1521.74	32676148	3.40781e+07	3.05809e+07	0	0.0005364	High	2.88603	High	3.02011	High	2.9953	0
561	SETAPAETATPAPV	3	1	1	P16401	N-Term(Acetyl)	1383.67	1.44647e+07	1.34058e+07	13034334	0	0.01644	High	2.87366	High	3.3049	High	3.42535	0
562	PPGPLAPPQPFGPGF	9	1	1	P02814		1475.77	2.15772e+07	1.89036e+07	1.62084e+07	0	0.0955	High	2.86858	High	3.03951	High	2.93263	0
563	FAGDDAPRAVFPS	5	10	1	P60709		1349.65	3.47616e+07	2.90679e+07	22518650	0	0.001015	High	2.85786	High	2.87511	High	2.64084	0
564	HVGDEDFVHL	3	1	1	P04080		1167.55	22992735	20028089	1.98767e+07	0	0.05714	High	2.85711	High	2.87772	High	2.90486	0
565	FESFGDLSTPDA	3	1	1	P68871		1285.56	27902506	24041759	2.41991e+07	0	0.000473	High	2.85452	High	2.80584	High	2.75222	0
566	FIGEDDNDDGHPLHPSL	8	1	1	Q6MZM9		1877.83	5.13703e+07	5.09794e+07	4.12578e+07	0	0.0004538	High	2.85106	High	2.86136	High	2.69241	0
567	DLAGRDLTDYL	4	7	1	P60709		1251.62	2.18135e+07	1.8553e+07	16974372	0	0.0008966	High	2.84758	High	2.6758	High	2.70628	0
568	YGYGPYQPVPE	19	1	1	P02808		1269.58	5.21551e+08	4.86256e+08	4.25072e+08	0	0.005515	High	2.83854	High	2.8937	High	2.76498	0
569	PLYPQPYQPQYQ	6	1	1	P02808		1521.74	3.41779e+07	3.05482e+07	2.78762e+07	0	0.1097	High	2.83669	High	2.96719	High	2.88304	0
570	VKQPSQPPPQEIFVPT	16	1	1	Q9UBC9		1791.97	1.57223e+08	1.34172e+08	1.2079e+08	0	0.03771	High	2.83441	High	3.0293	High	3.06631	0
571	DGGDSEQFIDEE	10	1	1	P02810		1340.51	7.16103e+07	70119391	63943263	0	0.06002	High	2.83203	High	3.15532	High	3.18215	0
572	FIKFPEPGAI	6	1	1	Q9UBC9		1118.62	2.87087e+07	2.00681e+07	1.96706e+07	0	0.102	High	2.82116	High	2.70605	High	2.84039	0
573	DYGSNYLYDN	6	1	1	P15515		1223.49	6.27053e+07	54502864	4.71852e+07	0	0.001434	High	2.82101	High	2.87398	High	2.85119	0
574	LLTEAPLNPK	5	11	1	P60709		1095.64	1.10284e+08	99236716	9.11426e+07	0	0.0025	High	2.80388	High	2.93697	High	2.80806	0
575	SVVNPTLVATT	5	1	1	Q8TAX7		1101.62	1.21331e+07	1.47892e+07	1.39306e+07	0	0.05336	High	2.79998	High	2.94726	High	2.97608	0
576	GGNPQQPQAPPAGKPQGPPPPPQGGRPP	5	1	1	P10163		2706.4	140510648	3.5762e+08	0	0	1.349e-06	High	2.79639	High	6.18999	High	3.90448	0
577	GPGFVPPPPPPPYGPGRIPPPPPAPYGPG	4	1	1	P02814		2826.48	4.96754e+06	0	1.53283e+07	0	0.1153	High	2.79549	High	3.10626	High	3.20768	0
578	MDKSELVQKAKLAEQAERY	3	1	1	P31946	N-Term(Acetyl)	2279.17	12065914	9.63714e+06	4.11931e+06	0	0.0003527	High	2.78739	High	4.77394	High	3.9027	0
579	GDYGSNYLY	7	1	1	P15515		1051.44	90865900	84636737	6.89966e+07	0	0.1067	High	2.77175	High	2.93331	High	2.89752	0
580	GFVPPPPPPPYGPGRIPPPPPAPY	3	1	1	P02814		2461.31	0	17250463	7.55003e+06	0	0.003929	High	2.75515	High	2.39646	High	2.60277	0
581	SLPRFPSVSLQEA	5	1	1	Q16378		1430.76	3.83791e+07	2.28382e+07	2.65267e+07	0	0.002434	High	2.75161	High	2.75146	High	2.74326	0
582	IGRFGYGYGPYQP	8	1	1	P02808		1474.71	65250628	55936424	5.22708e+07	0	0.0001302	High	2.74683	High	2.59764	High	2.57112	0
583	FESFGDLSTPDAVMGNPKVK	3	1	1	P68871		2139.05	7.07199e+07	27051608	4.26645e+07	0	0.0001136	High	2.74533	High	2.89219	High	2.63204	0
584	DTNADKQLSFEEF	6	1	1	P06702		1543.69	44561430	3.27952e+07	3.28301e+07	0	0.0001349	High	2.73948	High	2.91294	High	2.81033	0
585	RIIPGGIYNADL	3	1	1	P01037		1301.73	29651106	2.14046e+07	2.15751e+07	0	0.04234	High	2.73089	High	2.64967	High	2.90569	0
586	SDKPDMAEIEKF	3	1	1	P62328	N-Term(Acetyl); M6(Oxidation)	1467.67	75099562	67122509	84650314	0	0.07079	High	2.72934	High	2.27078	High	2.33818	0
587	QIPSVTFPSAST	6	1	1	Q8TAX7		1234.63	5.52864e+07	46622672	4.24159e+07	0	0.08933	High	2.72678	High	2.9696	High	2.97353	0
588	SETAPAAPAAPAPAEKTPV	3	1	1	P10412	N-Term(Acetyl)	1817.93	7.10931e+06	7.70176e+06	5.76779e+06	0	0.01483	High	2.72594	High	2.64873	High	3.18368	0
589	PPQPFGPGFVPPPPPPPYGPGR	8	1	1	P02814		2252.17	48335511	53779238	4.36793e+07	0	0.0003268	High	2.72358	High	3.02023	High	2.85616	0
590	VPEQPLYPQPYQP	7	1	1	P02808		1555.78	8.64728e+07	73156520	6.96816e+07	0	0.006517	High	2.71838	High	2.28776	High	2.50449	0
591	EFPFYGDYGS	5	1	1	P15515		1181.48	2.21973e+07	21336824	18107239	0	0.002181	High	2.70383	High	3.07386	High	2.78144	0
592	HAHKLRVDPVNFKL	3	1	1	P69905		1673.96	9.0675e+07	8.34057e+07	6.98853e+07	0	0.05967	High	2.69248	High	2.56848	High	2.72956	0
593	GFVPPPPPPP	5	1	1	P02814		1001.55	2.15171e+08	199596478	1.70839e+08	0	0.005206	High	2.69095	High	2.86439	High	2.09475	0
594	SLPRFPSVSL	6	1	1	Q16378		1102.63	1.51527e+08	9.87801e+07	8.63257e+07	0	0.002072	High	2.68951	High	2.52001	High	2.62049	0
595	AAPDEKVLDSGF	7	1	1	P01833		1248.61	3.93009e+07	3.50161e+07	26474496	0	0.0005456	High	2.68512	High	2.93348	High	2.48011	0
596	PLYPQPYQPQY	6	1	1	P02808		1393.68	4.7289e+07	3.98843e+07	3.9164e+07	0	0.1155	High	2.68473	High	2.77512	High	2.87799	0
597	VPEQPLYPQPYQPQY	5	1	1	P02808		1846.9	26098846	2.19318e+07	1.92071e+07	0	0.03498	High	2.68109	High	3.05328	High	3.65758	0
598	NLPPPLYY	12	1	1	Q6MZM9		976.512	47168902	37256940	5176781	0	0.001428	High	2.67774	High	2.70398	High	2.79319	0
599	LAPPQPFGPGF	13	1	1	P02814		1127.59	1.38162e+08	1.09497e+08	9.88591e+07	0	0.04885	High	2.67594	High	2.92609	High	2.91378	0
600	EFGYSNRVVDL	3	1	1	P04406		1298.64	1.89738e+07	1.39809e+07	1.34636e+07	0	0.0001764	High	2.65432	High	2.38148	High	2.27025	0
601	DIDGDGQVNYEEF	3	1	1	P0DP23		1500.61	1.14678e+07	1.09017e+07	7.80023e+06	0	0.0001992	High	2.65258	High	3.549	High	3.33102	0
602	YMKNLLNRIIDD	6	1	1	Q8TAX7		1507.79	79677296	45615028	3.7898e+07	0	1.588e-05	High	2.6393	High	2.34409	High	2.5048	0
603	TLQPGEYITKVF	3	1	1	Q96DA0		1395.75	1.19493e+07	8.44921e+06	8.75714e+06	0	0.0006828	High	2.63759	High	2.92279	High	2.85368	0
604	YPPGPLAPPQPF	25	1	1	P02814		1280.67	5.42769e+09	5020981578	4377054149	0	0.1107	High	2.61753	High	2.72866	High	2.55825	0
605	VFIFPPSDEQLK	13	2	1	P01834		1419.75	0	21647917	1.52505e+07	0	0.08555	High	2.61386	High	2.60736	High	2.85251	0
606	GPGRIPPPPPAPYGPGIFPP	4	1	1	P02814		1981.05	1.21327e+07	6.14174e+06	1.06196e+07	0	0.005895	High	2.60707	High	2.0878	High	2.42749	0
607	TTQIPSVTFPS	3	1	1	Q8TAX7		1177.61	7.39342e+06	8.2124e+06	5.63721e+06	0	0.0005113	High	2.6046	High	2.45005	High	2.46268	0
608	GPPLGGQQSQPS	13	1	1	P02810		1152.57	9.78463e+08	973692748	1157491152	0	0.1127	High	2.59616	High	2.78284	High	2.75061	0
609	VHLTPEEKSAVTAL	4	1	1	P68871	N-Term(Acetyl)	1536.83	1.2572e+07	6.52166e+06	5.94374e+06	0	0.03459	High	2.59562	High	3.05779	High	3.07231	0
610	GPLAPPQPFGPGF	12	1	1	P02814		1281.66	1.24879e+08	108671179	1.00814e+08	0	0.002574	High	2.59297	High	2.31687	High	2.20269	0
611	GYGPYQPVPEQPLYP	5	1	1	P02808		1704.83	1.61332e+07	13219283	1.35732e+07	0	0.08846	High	2.57642	High	2.23653	High	2.76187	0
612	APPQPFGPGFVPPPPPPPYGP	6	1	1	P02814		2110.08	1.19319e+07	9904422	1.08734e+07	0	0.003027	High	2.57049	High	2.38481	High	3.05357	0
613	GPGRIPPPPPA	7	1	1	P02814		1055.6	0	176217377	128740373	0	0.09937	High	2.55637	High	2.67256	High	2.95151	0
614	KQTFTPPPQLQ	4	1	1	Q9UBC9		1284.7	6.25529e+07	60541142	0	0	0.002039	High	2.54205	High	2.62348	High	2.45279	0
615	YMKNLLNRIIDD	9	1	1	Q8TAX7	M2(Oxidation)	1523.79	0	25693284	0	0	0.08991	High	2.53355	High	3.12086	High	3.06145	0
616	AYPGYGGGFGNF	5	1	1	P28676	N-Term(Acetyl)	1248.53	7.38758e+06	6.917e+06	6.47771e+06	0	0.0002401	High	2.5274	High	2.54545	High	2.48675	0
617	YGPYQPVPEQP	10	1	1	P02808		1274.61	5.99604e+07	6.21018e+07	5.8444e+07	0	0.1186	High	2.51305	High	2.44893	High	2.58312	0
618	AAPAAPPIAAEPA	3	1	1	Q6MZM9		1146.62	5.37383e+07	4.73086e+07	45041333	0	0.06684	High	2.51215	High	2.26288	High	2.51562	0
619	PGRIPPPPPAP	5	1	1	P02814		1095.63	102255668	0	77133684	0	0.002565	High	2.48363	High	2.57837	High	2.70741	0
620	DVSQEDVPLVISD	3	1	1	P02810		1415.69	9.47225e+06	1.00834e+07	8.20788e+06	0	0.0008317	High	2.4805	High	2.45108	High	2.48379	0
621	DVSQEESLF	4	1	1	P10163		1053.48	3.5271e+07	2.96854e+07	2.63542e+07	0	0.07396	High	2.47435	High	2.55919	High	2.69394	0
622	EVGGEALGRLL	5	1	1	P68871		1113.63	1.62485e+08	1.1765e+08	120143166	0	0.00382	High	2.4435	High	2.13958	High	1.9835	0
623	IPPPPPAPYGPG	13	1	1	P02814		1159.62	0	121163652	80261714	0	0.06449	High	2.43864	High	2.56796	High	2.6112	0
624	VVYPWTQRF	12	5	2	P68871;P02042		1195.63	2906823010	2397089054	2058365163	0	0.1145	High	2.42993	High	2.41378	High	2.47185	0
625	RGPYPPGPLAPPQP	10	1	1	P02814		1443.78	3.09137e+06	3.59262e+07	2.54592e+07	0	0.002632	High	2.42868	High	2.4033	High	2.43647	0
626	APIKVGDAIPAVEV	4	1	1	P30044		1378.8	2.79147e+07	2.18002e+07	1.73315e+07	0	0.0003044	High	2.42595	High	2.53771	High	2.44071	0
627	AIQDPRLFAEEK	6	1	1	P01833		1416.75	1.71648e+08	151563068	141377149	0	0.001067	High	2.41717	High	2.43637	High	2.12846	0
628	IFPPPPPQP	23	1	1	P02814		989.546	1557871392	1285495840	1.61969e+06	0	0.09951	High	2.35688	High	2.24051	High	2.37756	0
629	ELPHYPGLLAHQKPFIRK	3	1	1	Q8TAX7		2144.21	4.66799e+07	4.22617e+07	2.56941e+07	0	0.04131	High	2.35428	High	2.93829	High	2.95088	0
630	DFVHLRVF	3	1	1	P04080		1032.56	3.24152e+07	2.36684e+07	20239837	0	0.09511	High	2.35347	High	2.33004	High	2.77675	0
631	GYGYGPYQPVP	15	1	1	P02808		1197.56	4.77632e+08	4.02377e+08	3.76479e+08	0	0.001513	High	2.35011	High	3.04051	High	2.78645	0
632	ASDDPIEKVIE	6	1	1	Q6UWP8		1215.61	18810815	2.05826e+07	14381686	0	0.1072	High	2.33613	High	2.5967	High	2.56409	0
633	DVPLVISDGGDSE	3	1	1	P02810		1302.61	39845954	3.32645e+07	25577287	0	0.05151	High	2.31897	High	2.6101	High	3.08494	0
634	GYTKVPVPGYT	3	1	1	Q9UBC9		1181.62	4.26891e+07	3.95359e+07	3.79928e+07	0	0.1181	High	2.31885	High	2.23675	High	2.55937	0
635	KQPSQPPPQEIFVPT	17	1	1	Q9UBC9		1692.9	2.10812e+08	1.92796e+08	1.66249e+08	0	0.112	High	2.31498	High	2.38439	High	2.91219	0
636	NEDKDPAFTALL	4	1	1	P54108		1333.66	21258891	0	2.16511e+06	0	5.652e-05	High	2.29751	High	2.51168	High	1.82183	0
637	PYPPGPLAPPQPFGPGF	5	1	1	P02814		1735.89	4.03482e+06	2.94828e+06	3.68317e+06	0	0.05417	High	2.29293	High	2.65352	High	2.94178	0
638	VDPVNFKLL	5	2	1	P69905		1044.61	1.29832e+08	9.63679e+07	95040035	0	0.00455	High	2.2622	High	1.9093	High	2.19658	0
639	LSFPTTKTYFPHF	5	1	1	P69905		1585.81	33338184	39926453	3.1947e+07	0	0.001632	High	2.21899	High	2.96859	High	2.37302	0
640	NRIIDDMVEQ	3	1	1	Q8TAX7		1232.6	138472752	87285882	0	0	0.04641	High	2.17061	High	2.55464	High	2.97807	0
641	GPYPPGPLAPPQP	14	1	1	P02814		1287.67	822736484	694189330	6.51917e+08	0	0.07296	High	2.16817	High	2.45147	High	2.50155	0
642	DRIIPGGIYNADL	4	1	1	P01037		1416.75	16988910	1.18699e+07	1.23153e+07	0	0.008767	High	1.99794	High	3.2442	High	3.49506	0
643	NVDEVGGEALGR	3	1	1	P68871		1215.6	83510920	79445015	7.40706e+07	0	0.1012	High	1.90266	High	1.82722	High	1.96868	0
644	ASGVAVSDGVIKVF	4	1	1	P23528	N-Term(Acetyl)	1390.76	53978437	4.14064e+07	4.09415e+07	0	0.09921	High	1.79583	High	2.68164	High	2.68419	0
645	DGPQQGPPQQGGQQQQGPPPPQGKPQGPPQQGGHPPPPQGRPQGPPQQGGHPRPP	3	1	1	P02810		5579.76	251745081	1.4921e+09	2.31239e+08	0.001	0.01498	High	4.29661	High	4.60268	High	3.88495	0
646	SAGDGNQNDGPQQGPPQQGGQQQQGPPPPQGKP	5	1	1	P02810	N-Term(Acetyl)	3318.52	1.04927e+08	85046380	118064880	0.001	0.01031	High	4.24222	High	4.09704	High	3.69744	0
647	GAPPQGGNKPQGPPSPPGKPQGPPPQGGNQPQGPPPPPGKPQGPPPQGGNKPQ	5	1	1	P02812		5060.57	31846538	507614056	0	0.001	0.004541	High	4.15401	High	4.15886	High	3.96891	0
648	GPPPQGDKSQSPRSPPGKPQGPPPQGGNQPQGPPPPPGKPQGPPPQGGNKPQ	3	1	1	P04280		5109.58	428661356	0	0	0.001	0.003899	High	3.91078	High	4.73936	High	4.37646	0
649	GNPQGAPPQGGNKPQGPPSPPGKPQGPPPQ	3	1	1	P02812		2865.45	0	0	2.29529e+08	0.001	0.01249	High	3.72123	High	3.02754	High	2.50826	0
650	GPPPPPGKPQGPPPQGGNKPQGPPPPGKPQ	6	2	2	P04280;P02812		2884.52	1.63912e+09	1432336602	10524225870	0.001	0.1304	High	3.34298	High	3.21802	High	3.62186	0
651	APPAGQPQGPP	15	2	2	P04280;P02812		1016.52	2379189224	2107532716	2689925476	0.001	0.009425	High	3.32835	High	3.72364	High	3.47638	0
652	GGNPQQPQAPPAGQPQGPPRPPQGGRPS	4	2	2	P04280;P02812		2755.38	454820414	463687334	418229020	0.001	0.005206	High	3.26965	High	3.51628	High	3.38864	0
653	GFIKFPEPG	24	1	1	Q9UBC9		991.525	6.60095e+08	589820032	0	0.001	0.01008	High	3.10728	High	3.13242	High	3.02046	0
654	GPPAPPAGGPPPPP	4	1	1	P50552		1205.63	74975384	6.16139e+07	73044223	0.001	0.01274	High	3.03139	High	3.2077	High	3.24762	0
655	YGDYGSNYL	14	1	1	P15515		1051.44	90865900	84636737	6.89966e+07	0.001	0.01642	High	2.9836	High	3.00612	High	3.04886	0
656	HFELPHYPGL	4	1	1	Q8TAX7		1209.61	48524204	2.92971e+07	2.85068e+07	0.001	0.008378	High	2.95638	High	2.89124	High	2.73531	0
657	LLTEAPLNPKAN	3	10	1	P60709		1280.72	1.86357e+07	1.70466e+07	1.35099e+07	0.001	0.007168	High	2.86711	High	2.76135	High	2.96415	0
658	PQQGPPPPPG	6	1	1	Q16630		971.495	347880744	327801868	384517336	0.001	0.00661	High	2.83375	High	2.7	High	2.4936	0
659	HPPPPPFQNQ	3	1	1	Q16378		1158.57	0	4.10327e+08	406617920	0.001	0.1316	High	2.82711	High	2.47528	High	2.73504	0
660	EDVSQEDVPL	6	1	1	P02810		1130.52	3.19961e+07	3.26194e+07	2.66855e+07	0.001	0.01029	High	2.754	High	2.69435	High	2.84037	0
661	GGEPIKSSDYF	3	3	1	P0DTE7		1199.56	2.34292e+08	226713418	219150447	0.001	0.004266	High	2.70781	High	2.81244	High	2.80994	0
662	GKEFTPPVQAA	3	1	1	P68871		1144.6	5.16853e+07	4.36795e+07	4.21106e+07	0.001	0.01688	High	2.70314	High	2.7335	High	2.57122	0
663	TKVPVPGYT	5	1	1	Q9UBC9		961.536	1.18362e+08	1.06559e+08	9.1583e+07	0.001	0.00817	High	2.63917	High	2.63247	High	2.33625	0
664	GLFPPPPP	82	3	1	P02814		821.456	81328294	159665592	74862938	0.001	0.01582	High	2.39148	High	2.28188	High	2.5025	0
665	IPPPPPAPY	44	1	1	P02814		948.519	1457056896	1529407360	1312567036	0.001	0.01456	High	2.37431	High	2.30311	High	2.23793	0
666	KHDELTYF	16	1	1	P04080		1052.5	152077523	123038694	1.06827e+08	0.001	0.004142	High	2.31956	High	2.47415	High	2.49516	0
667	LPHYPGLL	9	1	1	Q8TAX7		909.52	114244062	8.33511e+07	7.16546e+07	0.001	0.003959	High	2.30776	High	2.39658	High	2.32809	0
668	LPPIPFPRFP	11	1	1	Q8NFU4		1180.69	20612027	1.91525e+07	0	0.001	0.002633	High	2.22683	High	2.37144	High	2.42295	0
669	ILTSPGFPY	3	1	1	Q6MZM9		994.523	7.65739e+06	5.08063e+06	4.60761e+06	0.001	0.01332	High	2.19363	High	2.18311	High	2.15013	0
670	GFPFVPPSRF	7	1	1	Q6MZM9		1150.61	4.14675e+07	3.60898e+07	3.30656e+07	0.001	0.01733	High	2.18899	High	2.0649	High	2.40137	0
671	ELPHYPGLLAHQKPF	6	1	1	Q8TAX7		1746.93	1.22492e+08	8.54473e+07	7.73414e+07	0.001	0.003062	High	1.95376	High	1.95566	High	1.90605	0
672	PYPPGPLAPPQPFGPG	3	1	1	P02814		1588.82	1.74664e+07	1.46429e+07	15281569	0.001	0.007203	High	1.82923	High	2.18448	High	2.07784	0
673	GPPVSELITK	3	4	3	P16402;P10412;P16401		1040.6	47413153	4.50994e+07	3.56275e+07	0.001	0.1301	High	1.69089	High	2.2634	High	2.3814	0
674	YQPQYQQY	8	1	1	P02808		1117.5	118797853	1.08129e+08	8.12765e+07	0.002	0.01785	High	3.13461	High	3.39502	High	3.14519	0
675	TPEEKSAVTAL	4	1	1	P68871		1145.61	8.10398e+07	7.7304e+07	56638256	0.002	0.008207	High	3.08577	High	3.1386	High	2.85572	0
676	ADAAPDEKVLDSGFREIENK	4	1	1	P01833		2204.09	4.55541e+07	3.19955e+07	7.28971e+06	0.002	0.02031	High	2.78089	High	2.93238	High	3.34217	0
677	QPLPPPAGKPQ	15	1	1	Q04118		1129.64	1048784184	0	1.48311e+09	0.002	0.02798	High	2.73368	High	2.65474	High	2.0164	0
678	QPLYPQPYQP	10	1	1	P02808		1230.62	128602341	1.2228e+08	100161533	0.002	0.01924	High	2.68763	High	2.58962	High	2.55162	0
679	GYGPYQPVPE	5	1	1	P02808		1106.52	9.08896e+07	9.29364e+07	8.26966e+07	0.002	0.02781	High	2.63329	High	2.33144	High	2.44927	0
680	RIIDDMVEQ	10	1	1	Q8TAX7		1118.55	7.00429e+08	679509112	6.28691e+08	0.002	0.02762	High	2.58837	High	2.68006	High	2.73851	0
681	EFPFYGDY	11	1	1	P15515		1037.43	1.38004e+08	128106089	104348307	0.002	0.03691	High	2.58088	High	2.42788	High	2.42919	0
682	FELPHYPG	32	1	1	Q8TAX7		959.461	8032070	366767660	2.96051e+08	0.002	0.03819	High	2.54755	High	2.63476	High	2.66075	0
683	QLSLPRFPSVS	3	1	1	Q16378		1230.68	1.9318e+07	1.45736e+07	1.48305e+07	0.002	0.02657	High	2.53422	High	2.35104	High	2.21364	0
684	IPPPPPAPYGPGIF	8	1	1	P02814		1419.76	0	4.01176e+07	25250249	0.002	0.03067	High	2.48038	High	1.92569	High	1.98365	0
685	EDYDHEITGL	5	1	1	Q96DA0		1191.51	8.06945e+07	6.3818e+07	5.57124e+07	0.002	0.01853	High	2.43014	High	2.53772	High	2.40229	0
686	EVGGEALGRL	5	1	1	P68871		1000.54	2.03987e+08	296852593	2.58688e+08	0.002	0.03113	High	2.42292	High	2.33689	High	2.23424	0
687	GPGRIPPPPPAP	8	1	1	P02814		1152.65	2821134442	2722203712	2746440891	0.002	0.03417	High	2.39667	High	2.24469	High	2.42832	0
688	EQPLYPQPY	10	1	1	P02808		1134.55	546991644	4.90762e+08	4.26872e+08	0.002	0.03395	High	2.38293	High	2.68631	High	2.71672	0
689	ELPHYPGLL	5	1	1	Q8TAX7		1038.56	2939313371	2.21975e+09	1943770739	0.002	0.03145	High	2.33516	High	2.28461	High	2.04999	0
690	PPGPLAPPQPFGPGFVPPPPPPPYGPG	3	1	1	P02814		2628.37	0	1.45536e+06	0	0.002	0.1427	High	2.22026	High	2.46113	High	2.95113	0
691	HLPAEFTPAV	10	1	1	P69905		1081.57	0	81527254	75911046	0.002	0.01927	High	2.21687	High	2.08952	High	2.25918	0
692	GFPLATQL	4	1	1	Q6MZM9		846.473	1.1684e+07	8420524	6.04138e+06	0.002	0.01725	High	2.20475	High	2.71224	High	1.95266	0
693	GRIPPPPPAP	10	1	1	P02814		998.58	0	63954810	5.51253e+07	0.002	0.007887	High	2.17602	High	2.32815	High	2.29387	0
694	YGYGPYQPVP	6	1	1	P02808		1140.54	77946633	66442814	58965587	0.002	0.01543	High	2.15844	High	2.95393	High	2.50047	0
695	IFPPPPPQ	5	1	1	P02814		892.493	8.2877e+07	69740427	5.66227e+07	0.002	0.01855	High	2.09824	High	2.3083	High	2.05811	0
696	VSQEDVPLVISD	3	1	1	P02810		1300.67	8.94382e+06	4.31335e+06	6.79321e+06	0.002	0.0216	High	2.05193	High	2.23682	High	2.45387	0
697	QPVPEQPLYPQ	4	1	1	P02808		1295.66	22041049	2.39575e+07	1.97792e+07	0.002	0.1426	High	2.01566	High	2.0708	High	2.49606	0
698	HFELPHYPGLL	4	1	1	Q8TAX7		1322.69	247761632	183766440	146238904	0.002	0.01113	High	1.96624	High	2.06358	High	1.74931	0
699	NVPPLPPRGFPFVPPS	13	1	1	Q6MZM9		1717.94	18575984	0	0	0.002	0.008044	High	1.9589	High	2.42879	High	2.15733	0
700	NLPPPLYYRPV	6	1	1	Q6MZM9		1328.74	205795955	165690379	160053866	0.002	0.01886	High	1.65455	High	1.55298	High	1.83525	0
701	APPQPFGPGF	8	1	1	P02814		1014.5	1297518548	1201798329	1113825994	0.003	0.02837	High	2.76607	High	2.80795	High	2.72878	0
702	GRFGYGYGP	6	1	1	P02808		973.453	82512488	90119067	1.10418e+08	0.003	0.03119	High	2.60551	High	2.87088	High	2.61065	0
703	DSGFREIEN	16	1	1	P01833		1066.48	108813084	132486493	62584608	0.003	0.02661	High	2.55927	High	2.74769	High	2.67017	0
704	FIDEERQ	3	1	1	P02810		936.443	9.62055e+07	171833744	204563294	0.003	0.05503	High	2.34445	High	2.69508	High	1.84432	0
705	FELPHYP	6	1	1	Q8TAX7		902.441	3.1958e+07	14565091	0	0.003	0.05719	High	1.9668	High	2.0913	High	1.80463	0
706	LYPQPYQPQ	5	1	1	P02808		1133.56	4.29211e+09	3.93801e+09	3.73998e+09	0.004	0.1909	High	2.38359	High	2.48352	High	2.47605	0
707	PPPAGKPQ	4	1	1	Q04118		791.442	147523272	130531084	114694692	0.004	0.06118	High	2.02749	High	2.295	High	2.10048	0
708	GEPIKSSDYF	3	3	1	P0DTE7		1142.54	3.85739e+07	3.68274e+07	30017493	0.004	0.2037	High	1.92195	High	2.09517	High	2.43123	0
709	LEDLRQGLLPV	3	1	1	P02647		1252.73	6372408	3.20298e+06	3.13213e+06	0.004	0.1978	High	1.66797	High	1.66398	High	1.98597	0
710	GPGRIPPPPPAPYGPGIFPPPPP	5	1	1	P02814		2272.23	46879676	47998539	3.64607e+07	0.005	0.04795	High	2.64071	High	2.68301	High	2.73715	0
711	QPPPPPLW	4	1	1	Q8IXQ3		931.505	65484319	55321504	5.09039e+07	0.005	0.0727	High	2.01529	High	1.65739	High	1.74328	0
712	GPLQPPFPQPP	5	1	1	Q9NQL9	N-Term(Acetyl)	1216.63	0	96253645	85402543	0.005	0.07022	High	1.71594	High	1.93929	High	1.58273	0
713	PPPPPPYGPG	3	1	1	P02814		975.494	101693327	1.03381e+08	88158136	0.006	0.05509	High	2.29528	High	2.31722	High	2.35352	0
714	PRLFAEEK	3	1	1	P01833		989.54	50555706	2.34858e+06	38979423	0.008	0.1154	High	2.686	High	2.54977	High	2.65384	0

## Sheet: Sal_NDT1_C
Final list of the 62 Uniprot accessions and relative 629 rank 1 unique peptide sequences identified with high confidence in the pool
Accession	Description	ΣCoverage	Σ# Proteins	Σ# Unique Peptides	Σ# Peptides	Σ# PSMs	A5: Area	B5: Area	C5: Area	Score A2	Coverage A2	# Peptides A2	# PSM A2	Score B2	Coverage B2	# Peptides B2	# PSM B2	Score C2	Coverage C2
P02810	Salivary acidic proline-rich phosphoprotein 1/2 OS=Homo sapiens OX=9606 GN=PRH1 PE=1 SV=3 - [PRPC_HUMAN]	87.95	1	134	135	1511	1.57978e+10	1.64874e+10	1.74281e+10	2137.56	87.35	96	494	2416.23	87.95	108	518	2316.4	87.35
	Sequence	# PSMs	# Proteins	# Protein Groups	Protein Group Accessions	Modifications	MH+ [Da]	A5: Area	B5: Area	C5: Area	q-Value	PEP	A2	XCorr A2	B2	XCorr B2	C2	XCorr C2	# Missed Cleavages
	GRPQGPPQQGGHQQGPPPPPPGKPQGPPPQGGRPQGPPQGQSPQ	30	1	1	P02810		4369.18	10790399791	8171311084	17755836175	0	1.662e-13	High	10.6812	High	9.61335	High	9.4814	0
	GRPQGPPQQGGHQQGPPPPPPGKPQGPPPQGGRPQ	43	1	1	P02810		3492.79	2345931952	2058611489	3037523176	0	2.244e-13	High	10.1986	High	10.6677	High	7.18304	0
	AGDGNQNDGPQQGPPQQGGQQQQGPPPPQGKPQ	18	1	1	P02810		3317.53	1246195155	1199488953	783276816	0	1.41e-13	High	9.32978	High	9.17665	High	8.53555	0
	SQPSAGDGNQNDGPQQGPPQQGGQQQQGPPPPQGKPQ	28	1	1	P02810		3716.7	1082753360	1831244416	3404602534	0	7.493e-15	High	9.18054	High	9.34249	High	9.28516	0
	SQPSAGDGNQNDGPQQGPPQQGGQQQQ	31	1	1	P02810		2733.19	481970502	0	496264332	0	3.435e-16	High	8.86685	High	8.76739	High	8.58499	0
	ERQGPPLGGQQSQPSAGDGNQNDGPQQGPPQQGGQQQQGPPPPQGKPQ	3	1	1	P02810		4864.25	1.93364e+07	8.21297e+07	56107100	0	0.0002038	High	8.48014	High	8.16725	High	8.97203	0
	NDGPQQGPPQQGGQQQQGPPPPQGKPQ	34	1	1	P02810		2775.32	1474531228	1245088528	1.27409e+09	0	1.338e-12	High	8.37998	High	8.88284	High	8.33158	0
	QGPPLGGQQSQPSAGDGNQNDGPQQGPPQQGGQQQQGPPPPQGKPQ	8	1	1	P02810		4579.11	2.85995e+08	2.54092e+08	2.72343e+08	0	3.197e-11	High	8.30089	High	9.78075	High	7.65195	0
	DGPQQGPPQQGGQQQQGPPPPQGKPQ	6	1	1	P02810		2661.28	298336356	322251392	349737700	0	1.76e-15	High	8.18394	High	7.95491	High	6.86188	0
	SQPSAGDGNQNDGPQQGPPQQGGQQQQGPPPPQGKPQGPPQQGGHPPPPQGRPQ	21	1	1	P02810		5429.56	21255850272	21245133637	19871591300	0	1.679e-09	High	8.07141	High	6.93731	High	7.49703	0
	GRPQGPPQQGGHQQGPPPPPPGKPQ	329	1	1	P02810		2521.3	3360867742	3107529716	6004015378	0	4.803e-06	High	7.89399	High	8.28732	High	9.04272	0
	SAGDGNQNDGPQQGPPQQGGQQQQGPPPPQGKPQ	5	1	1	P02810		3404.57	191639001	188339884	227496297	0	0.0002331	High	7.84555	High	7.62477	High	8.36684	0
	AGDGNQNDGPQQGPPQQGGQQQQGPPPPQGKPQGPPQQGGHPPPP	5	1	1	P02810		4464.09	160721516	162797637	1.67442e+08	0	0.001986	High	7.6683	High	7.20004	High	7.75855	0
	SQPSAGDGNQNDGPQQGPPQQGGQQ	6	1	1	P02810		2477.07	46623270	0	65607642	0	1.567e-09	High	7.257	High	7.32444	High	6.38001	0
	GQQQQGPPPPQGKPQGPPQQGGHPPPPQGRPQ	15	1	1	P02810		3284.65	868065568	754650474	2471403108	0	2.749e-07	High	6.97501	High	5.84639	High	6.11387	0
	PQGPPQQGGHQQGPPPPPPGKPQ	3	1	1	P02810		2308.16	0	86065861	192017956	0	7.821e-13	High	6.96147	High	5.36071	High	6.42454	0
	QGPPPPPPGKPQGPPPQ	15	1	1	P02810		1672.88	175692916	0	1.54365e+08	0	1.013e-07	High	6.75822	High	6.77089	High	6.68722	0
	GPPQQGGHQQGPPPPPPGKPQGPPPQ	24	1	1	P02810		2559.29	76597606	228183133	4.26901e+08	0	4.726e-05	High	6.74835	High	6.55656	High	8.02199	0
	GPPQQGGHQQGPPPPPPGKPQ	17	1	1	P02810		2083.05	4.28739e+08	428846966	759219342	0	9.974e-15	High	6.66547	High	6.80195	High	5.753	0
	AGDGNQNDGPQQGPPQQGGQQQQGPPPPQGKPQGPPQQGGHPPPPQGRPQ	17	1	1	P02810		5030.38	11757360308	6168829408	1.0719e+10	0	9.937e-06	High	6.6495	High	7.23986	High	6.67582	0
	GPPQQGGQQQQGPPPPQGKPQGPPQQGGHPPPPQGRPQ	12	1	1	P02810		3848.91	204032320	238688499	868175912	0	3.72e-11	High	6.63929	High	7.75141	High	6.41407	0
	NDGPQQGPPQQGGQQQQGPPPPQGKPQGPPQQGGHPPPPQGRPQ	22	1	1	P02810		4488.18	2123006486	2225625375	2793239902	0	0.001034	High	6.62381	High	6.2935	High	6.84697	0
	GPPQQGGHQQGPPPPPPGKPQGPPPQGGRPQGPPQGQSPQ	13	1	1	P02810		3930.95	1607058182	1.8564e+09	2984939994	0	1.752e-06	High	6.51193	High	6.25852	High	6.2738	0
	GPPQQGGHPPPPQGRPQGPPQQGGHPRPP	54	1	1	P02810		2937.49	5.88561e+09	4895673907	6.42783e+09	0	1.705e-09	High	6.46754	High	5.11218	High	4.53507	0
	DGGDSEQFIDEERQGPPLGGQQ	25	1	1	P02810		2359.05	1.60095e+08	1.33338e+08	1.27687e+08	0	8.164e-05	High	6.33962	High	6.52269	High	7.09722	0
	KPQGPPQQGGHPPPPQGRPQGPPQQGGHPRPP	7	1	1	P02810		3290.69	176771576	156974393	1.96454e+08	0	2.028e-06	High	6.25534	High	5.51283	High	5.61153	0
	SQPSAGDGNQNDGPQQGPPQQ	14	1	1	P02810		2106.91	207308134	163824464	1.9275e+08	0	6.368e-08	High	6.18234	High	5.8766	High	5.49241	0
	GPPQQGGHQQGPPPPPPGKPQGPPPQGGRPQ	30	1	1	P02810		3054.55	981823559	748194688	1740363038	0	0.005221	High	6.13902	High	6.65972	High	6.8007	0
	IDEERQGPPLGGQQSQPSAGDGNQ	6	1	1	P02810		2465.13	1.97585e+08	177257235	1.60778e+08	0	4.121e-08	High	5.46728	High	4.93739	High	5.13538	0
	QGPPLGGQQSQPSAGDGNQNDGPQQGPPQQGGQQQQGPPPPQGKPQGPPQQGGHPPPPQGRPQ	5	1	1	P02810		6292.01	691277108	749884261	7.10654e+08	0	0.001388	High	5.40107	High	5.11088	High	3.84983	0
	GPPQQGGQQQQGPPPPQGKPQGPPQQGGHPPPPQGRPQGPPQQGGHPRPP	8	1	1	P02810		5054.5	639271304	321924629	2287991244	0	6.062e-05	High	5.39037	High	7.26565	High	5.73731	0
	QGPPLGGQQSQPSAGDGNQNDGPQ	3	1	1	P02810		2334.04	255546284	254922992	227315544	0	0.005422	High	5.38449	High	5.10391	High	5.7337	0
	EERQGPPLGGQQSQPS	15	1	1	P02810		1694.81	299248943	2.64933e+08	3.19822e+08	0	3.126e-07	High	5.27953	High	5.01362	High	4.47029	0
	GPPPPPPGKPQGPPPQGGRPQGPPQGQSPQ	19	1	1	P02810		2916.49	2500031048	6973361428	4697250896	0	4.93e-05	High	5.2578	High	4.64784	High	4.16793	0
	GPPPQGGRPQGPPQGQSPQ	70	1	1	P02810		1866.92	3006390246	2622879822	5371967788	0	1.69e-08	High	5.2164	High	5.23838	High	5.19217	0
	AGDGNQNDGPQQGPPQQGGQQQQGPPPPQGKPQGPPQQGGHPPPPQGRPQGPPQQGGHPRPP	4	1	1	P02810		6235.99	7367170848	6671591600	6.20702e+09	0	0.006483	High	5.20428	High	5.60335	High	4.93094	0
	GPPQQGGQQQQGPPPPQGKPQ	8	1	1	P02810		2136.06	116080826	105748122	222667791	0	1.766e-09	High	5.17038	High	6.7954	High	5.58093	0
	GGDSEQFIDEERQGPPLGGQQ	4	1	1	P02810		2244.02	35334703	32336661	2.91948e+07	0	9.647e-09	High	5.14407	High	4.20601	High	4.80888	0
	ERQGPPLGGQQSQPSAGDGNQ	8	1	1	P02810		2107.98	412374512	366719248	489429440	0	4.235e-08	High	5.14167	High	5.2096	High	4.81071	0
	SAGDGNQNDGPQQGPPQQGGQQQQGPPPPQGKPQGPPQQGGHPPPPQGRPQ	11	1	1	P02810		5117.42	1872515240	1.6391e+09	1811050324	0	0.004754	High	5.07089	High	5.42677	High	6.49197	0
	QGPPQQGGQQQQGPPPPQGKPQ	9	1	1	P02810		2264.13	118496504	90074524	239308842	0	0.0005278	High	4.84588	High	5.72646	High	6.61892	0
	GPPPPQGKPQGPPQQGGHPPPPQGRPQGPPQQGGHPRPP	7	1	1	P02810		3921	291085274	1396677744	207945210	0	0.07059	High	4.80001	High	4.34524	High	4.96877	0
	FIDEERQGPPLGGQQ	9	1	1	P02810		1670.82	28668617	3.81353e+07	1.39421e+07	0	5.788e-07	High	4.72732	High	5.29968	High	5.13022	0
	GPPPPPPGKPQGPPPQGGRPQ	26	1	1	P02810		2040.08	3888602056	256685546	4.57645e+08	0	0.002729	High	4.71368	High	4.44486	High	4.84438	0
	GPPPPPPGKPQGPPPQ	74	1	1	P02810		1544.82	2.1501e+09	1265203616	2925938586	0	1.312e-08	High	4.65125	High	4.0776	High	4.57673	0
	DVPLVISDGGDSEQF	10	1	1	P02810		1577.73	98833907	86805155	7.8536e+07	0	1.363e-08	High	4.63145	High	4.62748	High	4.46519	0
	NDGPQQGPPQQGGQQQQGPPPPQGKPQGPPQQGGHPPPPQGRPQGPPQQGGHP	7	1	1	P02810		5343.54	3908850905	3596916352	3549610547	0	5.144e-05	High	4.45411	High	6.3992	High	4.16098	0
	IDEERQGPPLGGQQ	10	1	1	P02810		1523.75	870426672	758429536	709415368	0	4.971e-06	High	4.45051	High	3.96958	High	4.18626	0
	GQQQQGPPPPQGKPQGPPQQGGHPPPPQGRPQGPPQQGGHPRPP	8	1	1	P02810		4490.26	2387821776	2084215672	9853496616	0	0.09806	High	4.32653	High	4.22619	High	4.79338	0
	NDGPQQGPPQQGGQQQQGPPPPQGKPQGPPQQGGHPPPPQGRPQGPPQQGGHPRPP	5	1	1	P02810		5693.78	1.43801e+10	12735796864	1.32947e+10	0	0.0696	High	4.30147	High	4.8282	High	5.09775	0
	ERQGPPLGGQQSQPS	20	1	1	P02810		1565.77	647817785	498546536	882115547	0	0.0009705	High	4.10125	High	4.35786	High	3.95413	0
	VISDGGDSEQF	12	1	1	P02810		1153.5	442156499	4.02339e+08	3.88682e+08	0	0.0002317	High	4.06564	High	4.12831	High	3.99338	0
	FIDEERQGPPL	10	1	1	P02810		1300.66	52031799	4.59858e+07	42218960	0	0.04616	High	4.03231	High	4.0403	High	4.11522	0
	IDEERQGPPLGGQQSQPS	6	1	1	P02810		1922.92	190809605	203551625	173843752	0	5.523e-06	High	4.0276	High	3.83089	High	3.87368	0
	EDVPLVISDGGDSEQF	3	1	1	P02810		1706.78	11261594	9.52394e+06	1.01694e+07	0	2.385e-07	High	3.98604	High	3.74932	High	3.95268	0
	SQPSAGDGNQNDGPQQGPPQQGGQQQ	8	1	1	P02810		2605.13	129647256	0	2.30038e+08	0	8.355e-05	High	3.91823	High	6.50471	High	8.01234	0
	SQPSAGDGNQNDGPQQGPPQQGGQQQQGPPPPQGKPQGPPQQGGHPPPPQGRPQGPPQQGGHPRPP	6	1	1	P02810		6635.16	0	15481378736	14656943050	0	0.00103	High	3.91731	High	6.52677	High	5.44518	0
	AGDGNQNDGPQQGPPQQ	9	1	1	P02810		1707.74	37672720	34030454	2.37914e+08	0	0.008427	High	3.91719	High	4.123	High	5.23149	0
	GRPQGPPQQGGHQQGPPPPPPGKPQGPPPQ	12	1	1	P02810		2997.52	54817346	376176798	1293464464	0	0.0123	High	3.91502	High	4.22234	High	6.3064	0
	NDGPQQGPPQQGGQQQQ	5	1	1	P02810		1791.8	0	26656911	90250556	0	0.007508	High	3.76355	High	4.23433	High	4.51463	0
	IDEERQGPPLG	4	1	1	P02810		1210.61	81098574	7.12717e+07	7.07158e+07	0	0.08872	High	3.75164	High	3.54272	High	3.9075	0
	DVPLVISDGGDSEQ	6	1	1	P02810		1430.67	2.4463e+07	2.00371e+07	1.86461e+07	0	1.972e-06	High	3.54244	High	3.14527	High	3.19937	0
	QGPPLGGQQSQPS	28	1	1	P02810		1280.63	8804477757	7360712096	6590307564	0	0.07478	High	3.35137	High	3.35726	High	3.3379	0
	GGDSEQFIDEE	21	1	1	P02810		1225.49	1113894004	948405981	7.77793e+08	0	0.1043	High	2.95705	High	3.01314	High	3.24334	0
	DGGDSEQFIDEE	10	1	1	P02810		1340.51	7.16103e+07	70119391	63943263	0	0.06002	High	2.83203	High	3.15532	High	3.18215	0
	GPPLGGQQSQPS	13	1	1	P02810		1152.57	9.78463e+08	973692748	1157491152	0	0.1127	High	2.59616	High	2.78284	High	2.75061	0
	DVSQEDVPLVISD	3	1	1	P02810		1415.69	9.47225e+06	1.00834e+07	8.20788e+06	0	0.0008317	High	2.4805	High	2.45108	High	2.48379	0
	DVPLVISDGGDSE	3	1	1	P02810		1302.61	39845954	3.32645e+07	25577287	0	0.05151	High	2.31897	High	2.6101	High	3.08494	0
	DGPQQGPPQQGGQQQQGPPPPQGKPQGPPQQGGHPPPPQGRPQGPPQQGGHPRPP	3	1	1	P02810		5579.76	251745081	1.4921e+09	2.31239e+08	0.001	0.01498	High	4.29661	High	4.60268	High	3.88495	0
	SAGDGNQNDGPQQGPPQQGGQQQQGPPPPQGKP	5	1	1	P02810	N-Term(Acetyl)	3318.52	1.04927e+08	85046380	118064880	0.001	0.01031	High	4.24222	High	4.09704	High	3.69744	0
	EDVSQEDVPL	6	1	1	P02810		1130.52	3.19961e+07	3.26194e+07	2.66855e+07	0.001	0.01029	High	2.754	High	2.69435	High	2.84037	0
	VSQEDVPLVISD	3	1	1	P02810		1300.67	8.94382e+06	4.31335e+06	6.79321e+06	0.002	0.0216	High	2.05193	High	2.23682	High	2.45387	0
	FIDEERQ	3	1	1	P02810		936.443	9.62055e+07	171833744	204563294	0.003	0.05503	High	2.34445	High	2.69508	High	1.84432	0
P04280	Basic salivary proline-rich protein 1 OS=Homo sapiens OX=9606 GN=PRB1 PE=1 SV=3 - [PRP1_HUMAN]	93.37	1	69	185	1957	2.15462e+10	19939684377	2.27164e+10	3203.63	93.37	150	698	2898.45	93.11	135	630	2949.52	93.37
	Sequence	# PSMs	# Proteins	# Protein Groups	Protein Group Accessions	Modifications	MH+ [Da]	A5: Area	B5: Area	C5: Area	q-Value	PEP	A2	XCorr A2	B2	XCorr B2	C2	XCorr C2	# Missed Cleavages
	SPQSPPGKPQGPPPQGGNQPQGPPPPPGKPQGPPPQGGNKPQGPPPPGKPQGPPAQGGSKSQ	3	1	1	P04280		5940	55736609	3.66695e+08	319664641	0	2.498e-07	High	8.19957	High	6.5616	High	6.86894	0
	SPQSPPGKPQGPPPQGGNQPQGPPPPPGKPQ	20	1	1	P04280		3032.55	1692162328	1556940495	1416235321	0	0.00146	High	7.04501	High	6.43767	High	7.39702	0
	SPPGKPQGPPPQGGNQPQGPPPPPGKPQGPPPQGGNKPQGPPPPGKPQGPPPQGDKSQSP	4	1	1	P04280		5808.95	1773386014	1634034416	1558642980	0	1.022e-05	High	6.99905	High	6.35173	High	6.59417	0
	SPPGKPQGPPPQGGNQPQGPPPPPGKPQGPPQQGGNRPQ	14	1	1	P04280		3836.93	440563272	787321734	1119479100	0	7.323e-12	High	6.91931	High	7.19188	High	6.78362	0
	SLIAGNPQGPSPQGGNKPQGPPPPPGKPQGPPPQGGNKPQ	6	1	1	P04280		3856.98	272150635	250980403	223825989	0	8.935e-10	High	6.88313	High	5.23887	High	5.38826	0
	GNPQGPSPQGGNKPQGPPPPPGKPQGPPPQGGNKPQGPPPPGKPQ	9	1	1	P04280		4328.21	185979298	0	155698310	0	0.006865	High	6.73306	High	4.04729	High	6.87406	0
	GPPPQGGNQPQGPPPPPGKPQGPPQQGGNRPQ	17	1	1	P04280		3145.58	1620071836	1.6695e+09	2.43229e+09	0	4.608e-05	High	6.59042	High	5.89164	High	5.77466	0
	GNPQGPSPQGGNKPQGPPPPPGKPQGPPPQ	6	1	1	P04280		2891.46	0	112281527	1.61558e+08	0	2.301e-06	High	6.52589	High	5.48498	High	6.35127	0
	SPQSPPGKPQGPPPQGGNQPQGPPPPPGKPQGPPPQGGNKPQ	14	1	1	P04280		4090.08	1370047292	1346539576	1327476792	0	6.459e-08	High	6.44975	High	6.42859	High	6.24593	0
	GPPPQGGNQPQGPPPPPGKPQGPPQQGGNRPQGPPPPGKPQGPPPQGDKS	4	1	1	P04280		4864.45	1055254502	901397640	908087736	0	4.775e-05	High	6.27155	High	5.60004	High	4.51409	0
	PPAQGGSKSQSARSPPGKPQGPPQQEGNNPQGPPPPAGGNPQQPQAPPAGQPQGPPRPPQ	6	1	1	P04280	N-Term(Acetyl)	5948.95	167170808	92562036	141497694	0	0.0004783	High	6.12978	High	5.84094	High	5.9357	0
	PPAQGGSKSQSARSPPGKPQGPPQQEGNNPQGPPPPAGGNPQQPQAPPAGQPQGPPRPPQGGRPS	5	1	1	P04280	N-Term(Acetyl)	6403.2	888963542	152804374	80167752	0	0.0004518	High	6.01463	High	6.30177	High	5.83292	0
	GNPQGPSPQGGNKPQGPPPPPGKPQGPPPQGGNKPQ	39	1	1	P04280		3472.75	4668912938	6797606096	9.94131e+09	0	1.093e-06	High	6.00829	High	5.43164	High	5.02942	0
	GNPQGPSPQGGNKPQGPPPPPGKPQ	72	1	1	P04280		2415.22	9554583252	11859074064	17482520612	0	4.871e-07	High	5.8474	High	6.19084	High	5.79638	0
	GPPPPGKPQGPPPQGDKSRSPQSPPGKPQGPPPQGGNQPQGPPPPPGKPQ	10	1	1	P04280		4907.51	1426483008	639363984	1388502136	0	0.005653	High	5.83038	High	5.43901	High	5.55673	0
	GGNKPQGPPPPPGKPQGPPPQGGNKPQ	7	1	1	P04280		2610.36	376781164	314015316	477918117	0	3.108e-06	High	5.61237	High	5.92863	High	5.1483	0
	ESPSLIAGNPQGPSPQGGNKPQ	3	1	1	P04280		2160.07	5.98177e+07	52405348	6.35658e+07	0	6.111e-08	High	5.61221	High	4.74977	High	4.74447	0
	GPPPQGDKSRSPQSPPGKPQGPPPQGGNQPQGPPPPPGKPQ	4	1	1	P04280		4052.05	0	0	3498934624	0	7.093e-07	High	5.40193	High	4.85074	High	4.31292	0
	GPPPQGGNQPQGPPPPPGKPQGPPQQGGNRPQGPPPPGKPQ	11	1	1	P04280		4001.03	673808366	635571480	622380252	0	7.054e-05	High	5.11164	High	4.89009	High	5.35254	0
	GPPPQGDKSQSPRSPPGKPQGPPPQGGNQPQGPPPPPGKPQ	13	1	1	P04280		4052.06	840067694	1250679281	3498934624	0	2.723e-06	High	5.08903	High	4.80296	High	4.83407	0
	SLIAGNPQGPSPQGGNKPQGPPPPPGKPQ	4	1	1	P04280		2799.46	412367544	3.76054e+08	357469704	0	2.485e-07	High	4.98421	High	5.70904	High	5.39455	0
	GGNQPQGPPPPPGKPQGPPQQGGNRPQ	9	1	1	P04280		2669.33	0	54210505	2.01678e+08	0	0.006895	High	4.83588	High	4.0213	High	5.36194	0
	SPQSPPGKPQGPPPQGGNQPQ	29	1	1	P04280		2080.02	542235088	483471980	1200436608	0	0.0007885	High	4.65735	High	5.09582	High	5.36925	0
	SLIAGNPQGPSPQGGNKPQ	8	1	1	P04280		1846.94	138201560	136159400	184212452	0	2.694e-05	High	4.62926	High	3.89937	High	4.35887	0
	SLIAGNPQGPSPQGGNKPQGPPPPPGKPQGPPPQGGNKPQGPPPPGKPQ	3	1	1	P04280		4712.45	1.52999e+08	0	120821720	0	0.0249	High	4.53869	High	4.94392	High	5.28436	0
	GPPPQGGNQPQGPPPPPGKPQGPPPQGGNKPQGPPPPGKPQGPPAQGGSKSQSA	4	1	1	P04280		5094.6	177930364	184876993	168573582	0	0.001282	High	4.47325	High	3.38299	High	8.8549	0
	SLIAGNPQGPSPQ	9	1	1	P04280		1265.65	2.40407e+08	2.40244e+08	2.16304e+08	0	1.272e-05	High	4.11121	High	3.85533	High	3.89076	0
	SLIAGNPQGPSPQG	3	1	1	P04280		1322.67	34615130	36197354	2.99357e+07	0	0.000207	High	3.85441	High	3.06592	High	3.28751	0
	GGNKPQGPPPPPGKPQGPPPQGGNKPQGPPPPGKPQ	6	1	1	P04280		3465.81	276125560	2.07004e+08	1046549182	0	7.981e-05	High	3.83004	High	5.0272	High	4.08319	0
	GPPPQGDKSQSPRSPPGKPQGPPPQGGNQPQGPPPPPGKPQGPPPQGGNKPQ	3	1	1	P04280		5109.58	428661356	0	0	0.001	0.003899	High	3.91078	High	4.73936	High	4.37646	0
P10163	Basic salivary proline-rich protein 4 OS=Homo sapiens OX=9606 GN=PRB4 PE=1 SV=4 - [PRB4_HUMAN]	43.23	1	44	46	421	12158381535	9.93649e+09	1.23182e+10	605.506	39.68	36	150	592.95	34.52	35	145	505.534	38.06
	Sequence	# PSMs	# Proteins	# Protein Groups	Protein Group Accessions	Modifications	MH+ [Da]	A5: Area	B5: Area	C5: Area	q-Value	PEP	A2	XCorr A2	B2	XCorr B2	C2	XCorr C2	# Missed Cleavages
	GPPPPGKPQGPPPAGGNPQQPQAPPAGKPQGPPPPPQGGRPP	27	1	1	P10163		3981.06	3697594615	3458445345	3.45854e+09	0	4.486e-13	High	7.94638	High	7.1636	High	6.3124	0
	GPPPAGGNPQQPQAPPAGKPQGPPPPPQGGRPPRPA	23	1	1	P10163		3449.8	3.4626e+09	3.17932e+09	3008987233	0	1.267e-07	High	6.39236	High	6.75383	High	5.8921	0
	GPPPAGGNPQQPQAPPAGKPQGPPPPP	6	1	1	P10163		2533.29	86957511	7.90848e+07	7.96325e+07	0	3.812e-10	High	6.00784	High	5.21203	High	5.04874	0
	GPPPPGKPQGPPPAGGNPQQPQAPPAGKPQGPPPPPQ	9	1	1	P10163		3516.82	501918581	471903170	4.41061e+08	0	1.04e-07	High	5.74652	High	6.39506	High	4.50728	0
	GPPPAGGNPQQPQAPPAGKPQGPPPPPQGGRPP	40	1	1	P10163		3125.61	18499962435	17144116482	15909037264	0	3.005e-10	High	5.57559	High	5.77013	High	5.58453	0
	GPPPPGKPQGPPPAGGNPQQPQAPPAGKPQ	24	1	1	P10163		2846.47	2082602184	1948136268	2.057e+09	0	7.879e-06	High	5.52289	High	5.25737	High	5.07363	0
	GPPQQEGNKPQGPPPPGKPQGPPPAGGNPQQPQAPPAGKPQGPPPPPQGGRPP	10	1	1	P10163		5141.62	2.42507e+09	2.26043e+09	2.19898e+09	0	5.261e-06	High	5.34227	High	4.66276	High	3.89494	0
	GPPQQEGNKPQGPPPPGKPQGPPPAGGNPQQPQAPPAGKPQ	9	1	1	P10163		4007.03	1046586728	1110991945	9.93271e+08	0	3.031e-06	High	5.2629	High	5.2024	High	4.67176	0
	SPPGKPQGPPQQEGNKPQGPPPPGKPQGPPPAGGNPQQPQAPPAGKPQ	10	1	1	P10163		4698.4	4731056850	4477575135	4288385102	0	0.004269	High	5.04224	High	4.92557	High	5.81895	0
	GPPPAGGNPQQPQAPPAGKPQGPPPPPQ	18	1	1	P10163		2661.36	1285710124	1239268152	1158477933	0	1.012e-09	High	4.97624	High	4.9585	High	4.18033	0
	GPPPPGKPQGPPPAGGNPQQPQAPPAGKPQGPPPPPQGGRPPRPA	7	1	1	P10163		4305.26	1089862855	1001357954	939931268	0	2.749e-05	High	4.93217	High	5.78818	High	5.56318	0
	KPQGPPPAGGNPQQPQAPPAGKPQGPPPPPQGGRPP	6	1	1	P10163		3478.82	439468292	393502339	372350445	0	3.324e-05	High	4.86469	High	5.28438	High	4.75867	0
	GPPQQEGNKPQGPPPPGKPQGPPPAGGNPQ	5	1	1	P10163		2907.45	121835314	86931096	79199742	0	0.003651	High	4.79591	High	5.26256	High	5.35179	0
	FLISGKPEGRRPQGGNQPQRPPPPPGKPQ	23	1	1	P10163		3117.68	3255078468	3050885980	3233701382	0	0.02606	High	4.54665	High	4.44878	High	4.66882	0
	SPPGKPQGPPQQEGNKPQGPPPPGKPQGPPPA	4	1	1	P10163		3145.62	341978960	273344106	0	0	0.02896	High	4.52523	High	5.76148	High	6.11511	0
	APPAGKPQGPPPPPQGGRPP	20	1	1	P10163		1900.02	33670681	231383912	8.50599e+08	0	0.001272	High	4.51873	High	4.8797	High	5.26383	0
	SPPGKPQGPPQQEGNKPQGPPPPGKPQGPPPAGGNPQQPQAPPAGKPQGPPPPPQ	7	1	1	P10163		5368.73	593851149	183280039	5.24024e+08	0	0.00493	High	4.49725	High	4.20738	High	3.24534	0
	GPPPPGKPQGPPPAGGNPQQPQ	7	1	1	P10163		2100.06	103257711	81435268	1.04795e+08	0	1.408e-08	High	4.44274	High	4.75716	High	4.67899	0
	GPPPAGGNPQQPQAPPAGKPQ	67	1	1	P10163		1991.01	10220442784	5565682176	14420042312	0	1.882e-08	High	4.28787	High	4.41523	High	4.35828	0
	GPPPAGGNPQQPQAPPAGKPQGPPPPPQGGRPPRPAQGQQPPQ	12	1	1	P10163		4213.16	1.16519e+09	1156527129	1140869892	0	0.0001995	High	4.27665	High	4.80233	High	4.4277	0
	GPPQQEGNKPQGPPPPGKPQGPPPAGGNPQQPQAPPAGKPQGPPPPPQ	7	1	1	P10163		4677.37	150567743	0	133428677	0	0.0001997	High	4.10015	High	4.11488	High	3.27174	0
	LISGKPEGRRPQGGNQPQRPPPPPGKPQ	6	1	1	P10163		2970.62	78351590	6.33618e+07	76230995	0	6.891e-05	High	3.87787	High	4.11457	High	2.92285	0
	SPPGKPQGPPQQEGNKPQGPPPPGKPQ	4	1	1	P10163		2726.42	1729806954	1484375770	2330583564	0	1.345e-06	High	3.44973	High	5.06128	High	3.55962	0
	SPPGKPQGPPQQEGNKPQGPPPPGKPQGPPPAGGNPQQPQAPPAGKPQGPPPPPQGGRPP	6	1	1	P10163		5833	7754739386	7.09967e+09	6625563188	0	3.721e-11	High	3.44741	High	9.03448	High	5.34099	0
	QPQAPPAGKPQGPPPPPQGGRPP	11	1	1	P10163		2253.19	443740205	407579348	4.53788e+08	0	0.002311	High	3.41064	High	3.92317	High	3.59776	0
	GPPPAGGNPQQPQAPPA	9	1	1	P10163		1580.78	159608274	868335532	134493716	0	0.0005595	High	3.14036	High	2.99678	High	2.65819	0
	GGNPQQPQAPPAGKPQGPPPPPQGGRPP	5	1	1	P10163		2706.4	140510648	3.5762e+08	0	0	1.349e-06	High	2.79639	High	6.18999	High	3.90448	0
	DVSQEESLF	4	1	1	P10163		1053.48	3.5271e+07	2.96854e+07	2.63542e+07	0	0.07396	High	2.47435	High	2.55919	High	2.69394	0
P02812	Basic salivary proline-rich protein 2 OS=Homo sapiens OX=9606 GN=PRB2 PE=1 SV=4 - [PRB2_HUMAN]	93.75	1	42	158	1789	2.15462e+10	19939684377	2.27164e+10	2827.96	93.27	121	622	2717.05	92.79	120	597	2684.46	93.75
	Sequence	# PSMs	# Proteins	# Protein Groups	Protein Group Accessions	Modifications	MH+ [Da]	A5: Area	B5: Area	C5: Area	q-Value	PEP	A2	XCorr A2	B2	XCorr B2	C2	XCorr C2	# Missed Cleavages
	SPPGKPQGPPPQGGNQPQGPPPPPGKPQGPPPQGGNKPQGPPPPGKPQGPPPQGDNKS	11	1	1	P02812		5610.85	2348488016	2158157868	2108146364	0	9.552e-05	High	7.75037	High	7.43872	High	7.35298	0
	SPPGKPQGPPPQGGNQPQGPPPPPGKPQGPPPQGGNKPQGPPPPGKPQGPPPQGDNKSR	7	1	1	P02812		5766.95	9.0098e+08	744158670	1.752e+08	0	4.96e-09	High	7.64372	High	8.86563	High	7.67466	0
	SPPGKPQGPPPQGGNQPQGPPPPPGKPQGPPPQGGNKPQGPPPPGKPQGPPPQGDNKSRSS	5	1	1	P02812		5941.01	2.30308e+09	305812504	2080238344	0	5.265e-06	High	7.09517	High	8.35139	High	7.96527	0
	GPPSPPGKPQGPPPQGGNQPQGPPPPPGKPQ	15	1	1	P02812		2971.52	7.5289e+08	7.33144e+08	6.04506e+08	0	9.077e-09	High	6.8025	High	7.08235	High	6.56086	0
	GPPSPPGKPQGPPPQGGNQPQGPPPPPGKPQGPPPQGGNKPQ	13	1	1	P02812		4029.04	575696141	518491383	5.01217e+08	0	0.01924	High	6.58941	High	6.49896	High	7.22946	0
	GPPPPGKPQGPPPQGDNKSQSARSPPGKPQGPPPQGGNQPQGPPPPPGKPQ	3	1	1	P02812		4995.56	912993200	621852650	1054877536	0	0.0007133	High	6.19162	High	5.15144	High	4.97302	0
	GAPPQGGNKPQGPPSPPGKPQGPPPQGGNQPQGPPPPPGKPQ	7	1	1	P02812		4003.04	429565279	401794030	423879989	0	5.88e-05	High	5.86621	High	6.71187	High	5.85188	0
	GPPSPPGKPQGPPPQGGNQPQ	34	1	1	P02812		2019.01	997412952	9.67589e+08	1141812208	0	0.0005123	High	5.64872	High	4.7862	High	5.66063	0
	SLIAGNPQGAPPQGGNKPQGPPSPPGKPQ	10	1	1	P02812		2773.44	240044793	2.17586e+08	2.21021e+08	0	0.001311	High	5.46918	High	4.93817	High	5.54403	0
	GPPPQGGNQPQGPPPPPGKPQGPPPQGGNKPQGPPPPGKPQGPPPQGGSKS	6	1	1	P02812		4834.46	7.11672e+08	643795558	592268129	0	8.45e-06	High	5.38174	High	6.33068	High	5.26136	0
	GPPPQGGNQPQGPPPPPGKPQGPPPQGGNKPQGPPPPGKPQGPPPQGDKSRSP	10	1	1	P02812		5145.63	1273320089	0	1089607119	0	5.622e-05	High	5.11185	High	5.67755	High	4.72536	0
	GPPPQGDNKSQSARSPPGKPQGPPPQGGNQPQGPPPPPGKPQ	7	1	1	P02812		4140.06	1408364684	721546176	5392159688	0	0.0001734	High	4.89703	High	4.46394	High	5.59487	0
	ESPSLIAGNPQGAPPQGGNKPQGPPSPPGKPQ	4	1	1	P02812		3086.57	7.2203e+07	61785258	64646117	0	2.772e-07	High	4.75309	High	4.73537	High	3.82982	0
	GNPQGAPPQGGNKPQGPPSPPGKPQGPPPQGGNQPQGPPPPPGKPQ	13	1	1	P02812		4399.21	1612598270	1752486754	1676860166	0	0.001676	High	4.58639	High	6.4407	High	6.11691	0
	GNPQGAPPQGGNKPQGPPSPPGKPQGPPPQGGNQPQ	13	1	1	P02812		3446.7	461964728	3093190048	6.86146e+08	0	0.01303	High	4.49557	High	5.10732	High	5.17345	0
	GPPPQGGNKPQGPPPPGKPQGPPPQGDNKS	5	1	1	P02812		2909.47	283760196	247335824	3.95529e+08	0	8.939e-05	High	3.86033	High	3.24535	High	2.78591	0
	GNPQGAPPQGGNKPQGPPSPPGKPQ	35	1	1	P02812		2389.2	5029135104	6518700832	8771257672	0	0.0798	High	3.02314	High	3.21693	High	3.21901	0
	GAPPQGGNKPQGPPSPPGKPQGPPPQGGNQPQGPPPPPGKPQGPPPQGGNKPQ	5	1	1	P02812		5060.57	31846538	507614056	0	0.001	0.004541	High	4.15401	High	4.15886	High	3.96891	0
	GNPQGAPPQGGNKPQGPPSPPGKPQGPPPQ	3	1	1	P02812		2865.45	0	0	2.29529e+08	0.001	0.01249	High	3.72123	High	3.02754	High	2.50826	0
P69905	Hemoglobin subunit alpha OS=Homo sapiens OX=9606 GN=HBA1 PE=1 SV=2 - [HBA_HUMAN]	92.25	2	39	39	170	6.65177e+08	5.35312e+08	4.24516e+08	205.15	82.39	34	71	161.993	85.21	27	51	149.481	76.76
	Sequence	# PSMs	# Proteins	# Protein Groups	Protein Group Accessions	Modifications	MH+ [Da]	A5: Area	B5: Area	C5: Area	q-Value	PEP	A2	XCorr A2	B2	XCorr B2	C2	XCorr C2	# Missed Cleavages
	KVGAHAGEYGAEALERM	6	1	1	P69905		1788.87	3.69202e+07	3.52113e+07	3.11689e+07	0	5.216e-11	High	6.81961	High	5.7406	High	5.71854	0
	GKVGAHAGEYGAEALERM	4	1	1	P69905		1845.89	1.66201e+07	1.62853e+07	15669091	0	0.001903	High	5.5554	High	4.49311	High	5.6404	0
	LAAHLPAEFTPAVHASLDKF	4	1	1	P69905		2135.13	2.64012e+07	14505927	1.6546e+07	0	2.928e-05	High	4.66315	High	4.63143	High	3.94085	0
	VLSPADKTNVKAAWGKVGAHAGEYGAEALERM	9	1	1	P69905	M32(Oxidation)	3342.7	1.1012e+08	8.95141e+07	8.12576e+07	0	3.423e-06	High	4.6063	High	6.1137	High	4.2288	0
	AHLPAEFTPAVHASLDKF	7	1	1	P69905		1951.01	48421957	3.62278e+07	2.91982e+07	0	6.205e-06	High	4.31404	High	3.68829	High	4.21754	0
	VLSPADKTNVKAAWGKVGAHAGEYGAEALER	14	1	1	P69905		3195.66	2.94091e+08	2.33027e+08	162972781	0	1.113e-07	High	4.29675	High	5.87544	High	5.38315	0
	AAHLPAEFTPAVHASLDKF	23	1	1	P69905		2022.05	1.15655e+09	885596795	8.16606e+08	0	0.0001071	High	4.16938	High	4.51853	High	4.16706	0
	AAHLPAEFTPAVHA	3	1	1	P69905		1431.74	29309034	2.94323e+07	5.74352e+07	0	0.0005363	High	3.80743	High	2.86819	High	3.36739	0
	LASVSTVLTSKYR	3	1	1	P69905		1424.81	107054585	91213395	8.29323e+07	0	0.0002381	High	3.35956	High	3.54108	High	3.07275	0
	TLAAHLPAEFTPAVHASLDKF	12	1	1	P69905		2236.18	30134723	4.633e+07	3.81355e+07	0	3.606e-05	High	3.31929	High	4.7518	High	4.02989	0
	HLPAEFTPAVHASLDKF	4	1	1	P69905		1879.97	3.11967e+07	2.14047e+07	1.91996e+07	0	0.0008736	High	3.21821	High	4.0916	High	4.43229	0
	AGEYGAEALERM	3	1	1	P69905		1296.59	0	0	8.22641e+06	0	0.02137	High	3.17045	High	3.54794	High	3.90762	0
	TLAAHLPAEFTPAV	5	1	1	P69905		1437.78	21759330	1.25042e+07	1.19226e+07	0	8.695e-06	High	3.08582	High	2.91457	High	2.80374	0
	GEYGAEALERM	5	1	1	P69905		1225.55	8.87177e+06	8.92016e+06	4.46495e+06	0	0.00135	High	3.06833	High	3.19556	High	2.76916	0
	HAHKLRVDPVNFKL	3	1	1	P69905		1673.96	9.0675e+07	8.34057e+07	6.98853e+07	0	0.05967	High	2.69248	High	2.56848	High	2.72956	0
	VDPVNFKLL	5	2	1	P69905		1044.61	1.29832e+08	9.63679e+07	95040035	0	0.00455	High	2.2622	High	1.9093	High	2.19658	0
	LSFPTTKTYFPHF	5	1	1	P69905		1585.81	33338184	39926453	3.1947e+07	0	0.001632	High	2.21899	High	2.96859	High	2.37302	0
	HLPAEFTPAV	10	1	1	P69905		1081.57	0	81527254	75911046	0.002	0.01927	High	2.21687	High	2.08952	High	2.25918	0
P02808	Statherin OS=Homo sapiens OX=9606 GN=STATH PE=1 SV=2 - [STAT_HUMAN]	53.23	1	149	149	1220	4.51917e+09	3.97088e+09	3.74354e+09	1370.08	53.23	133	415	1327.75	51.61	128	395	1378.01	51.61
	Sequence	# PSMs	# Proteins	# Protein Groups	Protein Group Accessions	Modifications	MH+ [Da]	A5: Area	B5: Area	C5: Area	q-Value	PEP	A2	XCorr A2	B2	XCorr B2	C2	XCorr C2	# Missed Cleavages
	YQPVPEQPLYPQPYQPQYQ	5	1	1	P02808		2363.13	1.80961e+07	16218919	1.54433e+07	0	4.504e-13	High	6.76471	High	6.03483	High	5.80862	0
	GPYQPVPEQPLYPQPYQPQYQQY	7	1	1	P02808		2808.33	3.79505e+07	3.72594e+07	3.52892e+07	0	5.246e-13	High	6.43888	High	5.65527	High	5.86929	0
	GYGPYQPVPEQPLYPQPYQPQYQQY	6	1	1	P02808		3028.42	3.84732e+07	3.92327e+07	4.08329e+07	0	0.0002251	High	6.02802	High	5.75878	High	6.03898	0
	GYGPYQPVPEQPLYPQPYQPQ	25	1	1	P02808		2446.17	4.22186e+08	410239932	3.66389e+08	0	1.078e-09	High	5.82719	High	5.7147	High	5.54403	0
	GPYQPVPEQPLYPQPYQPQYQQ	3	1	1	P02808		2645.28	0	4.92156e+06	4.17925e+06	0	2.157e-09	High	5.75651	High	5.56756	High	5.2772	0
	YGPYQPVPEQPLYPQPYQPQYQQY	6	1	1	P02808		2971.39	1.50303e+07	1.62027e+07	14585072	0	2.896e-08	High	5.68643	High	6.17796	High	5.83138	0
	YGPYQPVPEQPLYPQPYQPQ	31	1	1	P02808		2389.15	5.7965e+08	5.19329e+08	4.48131e+08	0	1.01e-09	High	5.56879	High	5.21596	High	5.55875	0
	YQPVPEQPLYPQPYQPQYQQYT	4	1	1	P02808		2755.31	1.56034e+07	15597186	1.5784e+07	0	0.0002398	High	5.54925	High	5.15927	High	5.75468	0
	YQPVPEQPLYPQPYQPQYQQY	10	1	1	P02808		2654.26	3.56224e+07	30825877	3.12511e+07	0	1.606e-13	High	5.51346	High	6.53442	High	6.33626	0
	GYGPYQPVPEQPLYPQPYQPQYQ	4	1	1	P02808		2737.3	2.47766e+07	2.783e+07	27535195	0	3.789e-11	High	5.45051	High	5.15166	High	4.54142	0
	YGPYQPVPEQPLYPQPYQPQYQQ	6	1	1	P02808		2808.33	9.17092e+06	4.88741e+06	6.09738e+06	0	0.0004307	High	5.43573	High	5.39723	High	5.87955	0
	YQPVPEQPLYPQPYQP	9	1	1	P02808		1943.96	2.4826e+07	1.91695e+07	1.99213e+07	0	0.001029	High	5.30159	High	5.17625	High	5.35484	0
	GYGPYQPVPEQPLYPQPY	18	1	1	P02808		2093	182157784	1.52081e+08	1.58227e+08	0	2.169e-09	High	5.25644	High	4.90109	High	5.10873	0
	QPVPEQPLYPQPYQPQYQQYT	6	1	1	P02808		2592.25	2.63686e+07	2.17186e+07	23657918	0	7.759e-10	High	5.17556	High	5.74949	High	4.80567	0
	YQPVPEQPLYPQPYQPQYQQ	3	1	1	P02808		2491.19	6.70827e+06	5.87038e+06	0	0	1.402e-10	High	5.15716	High	4.86614	High	4.8735	0
	YGPYQPVPEQPLYPQPYQPQYQ	4	1	1	P02808		2680.27	1.17937e+07	1.07699e+07	1.22909e+07	0	2.691e-08	High	5.07748	High	4.06844	High	4.82418	0
	QPVPEQPLYPQPYQPQYQQY	8	1	1	P02808		2491.19	8.01574e+07	7.15037e+07	6.50189e+07	0	0.0006098	High	5.06691	High	4.41414	High	5.38548	0
	GPYQPVPEQPLYPQPYQPQ	18	1	1	P02808		2226.08	1.93791e+08	1.62577e+08	1.35468e+08	0	2.365e-08	High	5.05585	High	5.34225	High	5.16108	0
	YGPYQPVPEQPLYPQPYQP	3	1	1	P02808		2261.09	1.2858e+07	1.02791e+07	1.06807e+07	0	0.0001295	High	4.96427	High	5.09137	High	4.45221	0
	QPVPEQPLYPQPYQPQYQ	12	1	1	P02808		2200.07	2.86858e+07	3.11052e+07	2.90476e+07	0	1.124e-07	High	4.936	High	5.29577	High	4.94097	0
	YQPVPEQPLYPQPYQPQ	23	1	1	P02808		2072.02	383681220	3.27507e+08	3.01939e+08	0	1.426e-10	High	4.85568	High	5.45445	High	4.98906	0
	YGPYQPVPEQPLYPQPY	19	1	1	P02808		2035.98	1.51772e+08	1.24693e+08	1.22063e+08	0	8.735e-08	High	4.7362	High	5.2293	High	4.96101	0
	FGYGYGPYQPVPEQPLYPQP	5	1	1	P02808		2297.1	4.45022e+06	0	4.08754e+06	0	1.463e-07	High	4.72479	High	2.90624	High	4.21751	0
	GYGPYQPVPEQPLYPQPYQPQY	5	1	1	P02808		2609.24	1.36314e+07	1.7748e+07	1.18073e+07	0	3.008e-09	High	4.69033	High	4.17632	High	4.58596	0
	GPYQPVPEQPLYPQPYQPQYQ	4	1	1	P02808		2517.22	1.90292e+07	1.86666e+07	1.74358e+07	0	2.172e-11	High	4.65509	High	4.12916	High	4.22	0
	VPEQPLYPQPYQPQYQQY	12	1	1	P02808		2266.08	8.45127e+07	7.45941e+07	7.47226e+07	0	0.001859	High	4.64121	High	4.66172	High	4.7883	0
	GYGYGPYQPVPEQPLYPQ	13	1	1	P02808		2052.97	90483047	80946650	67282300	0	0.0005208	High	4.58877	High	4.19344	High	4.73231	0
	QPLYPQPYQPQYQQY	6	1	1	P02808		1940.92	4.04953e+07	3.47541e+07	3.22898e+07	0	3.27e-07	High	4.5748	High	4.03258	High	4.47715	0
	VPEQPLYPQPYQPQYQQYT	8	1	1	P02808		2367.13	3.92498e+07	3.41604e+07	3.38244e+07	0	1.482e-08	High	4.57067	High	4.71947	High	4.55105	0
	QPLYPQPYQPQYQQYT	13	1	1	P02808		2041.97	7.17683e+07	6.83957e+07	6.44023e+07	0	5.593e-08	High	4.55439	High	3.9303	High	4.27559	0
	FGYGYGPYQPVPEQPLYPQPYQPQ	8	1	1	P02808		2813.33	2.51199e+07	2.45373e+07	2.47383e+07	0	5.507e-10	High	4.53071	High	4.24927	High	4.37015	0
	YGPYQPVPEQPLYPQPYQPQY	3	1	1	P02808		2552.22	7.69281e+06	6.04565e+06	6.03355e+06	0	0.001024	High	4.45423	High	4.34839	High	4.47541	0
	GYGYGPYQPVPEQPLYPQPYQPQ	45	1	1	P02808		2666.26	842548015	8.57406e+08	843341117	0	9.763e-09	High	4.32183	High	4.75354	High	4.32915	0
	GYGYGPYQPVPEQPLYPQP	14	1	1	P02808		2150.02	8.30007e+07	6.91745e+07	7.27932e+07	0	0.0001951	High	4.29465	High	4.87857	High	5.65409	0
	QPVPEQPLYPQPYQPQ	22	1	1	P02808		1908.95	1820473528	1.63178e+09	1.55016e+09	0	0.0001805	High	4.23205	High	3.85157	High	3.58464	0
	YGPYQPVPEQPLYPQP	5	1	1	P02808		1872.92	1.57568e+08	1.3682e+08	1.28284e+08	0	0.009378	High	4.22552	High	3.36127	High	4.28475	0
	QPLYPQPYQPQYQQ	8	1	1	P02808		1777.86	5.50838e+07	4.97936e+07	4.74576e+07	0	0.008933	High	4.07311	High	4.03863	High	4.1255	0
	GYGYGPYQPVPEQPLYPQPYQPQYQ	4	1	1	P02808		2957.38	15223925	1.68046e+07	1.77705e+07	0	0.0002547	High	4.07047	High	5.33522	High	6.03792	0
	GYGPYQPVPEQPLYPQPYQPQYQQ	3	1	1	P02808		2865.35	1.2804e+07	1.09017e+07	8.99476e+06	0	0.002475	High	4.04492	High	4.27542	High	4.69045	0
	GYGYGPYQPVPEQPLYPQPY	14	1	1	P02808		2313.09	1.20376e+08	127343757	1.19001e+08	0	9.089e-09	High	4.02578	High	4.3429	High	3.93984	0
	VPEQPLYPQPYQPQYQ	6	1	1	P02808		1974.96	3.08609e+07	2.78247e+07	23493297	0	1.36e-05	High	4.0148	High	3.5778	High	3.92046	0
	YGYGPYQPVPEQPLYPQPY	7	1	1	P02808		2256.07	9.23148e+06	9.41421e+06	9.28432e+06	0	3.869e-07	High	3.9172	High	4.10877	High	3.95126	0
	IGRFGYGYGPY	27	1	1	P02808		1249.6	2.82792e+08	2.75116e+08	2.22493e+08	0	0.02084	High	3.85474	High	4.00825	High	4.32445	0
	FGYGYGPYQPVPEQP	9	1	1	P02808		1698.78	1.15774e+08	1.03e+08	8.61711e+07	0	1.557e-06	High	3.84895	High	3.48889	High	3.70841	0
	YQPVPEQPLYPQPY	9	1	1	P02808		1718.84	2.19586e+08	1.91986e+08	1.63139e+08	0	0.01049	High	3.8394	High	3.8501	High	3.91781	0
	LYPQPYQPQYQQYT	6	1	1	P02808		1816.85	8.61855e+07	7.90526e+07	73838832	0	0.02869	High	3.79468	High	3.26564	High	3.91868	0
	QPLYPQPYQPQYQ	12	1	1	P02808		1649.8	1.46786e+08	1.24168e+08	114697887	0	1.992e-05	High	3.78305	High	3.58611	High	3.67272	0
	YGYGPYQPVPEQPLYPQP	3	1	1	P02808		2093.01	182157784	1.52081e+08	1.58227e+08	0	2.418e-05	High	3.75547	High	3.7089	High	3.62651	0
	EQPLYPQPYQPQ	27	1	1	P02808		1487.72	8.58937e+08	747461982	6.56929e+08	0	0.03134	High	3.67944	High	3.68078	High	3.80372	0
	QPVPEQPLYPQPYQPQY	3	1	1	P02808		2072.01	1.12778e+07	0	5.59003e+06	0	0.006616	High	3.67224	High	3.70907	High	4.21473	0
	GPYQPVPEQPLYPQPY	8	1	1	P02808		1872.92	1.57568e+08	1.3682e+08	1.28284e+08	0	7.393e-06	High	3.63729	High	4.17357	High	3.5779	0
	GYGYGPYQPVPEQP	9	1	1	P02808		1551.71	7.87266e+08	6.52735e+08	6.38617e+08	0	2.133e-06	High	3.6368	High	3.56133	High	3.60573	0
	GYGYGPYQPVPEQPL	36	1	1	P02808		1664.8	4.02758e+09	3.42511e+09	3.3479e+09	0	4.3e-05	High	3.60268	High	3.58013	High	3.60377	0
	GYGPYQPVPEQPLYPQP	6	1	1	P02808		1929.94	5.17365e+07	4.2298e+07	3.91719e+07	0	0.01466	High	3.59695	High	3.84378	High	4.11056	0
	QPVPEQPLYPQPY	15	1	1	P02808		1555.78	1.08645e+09	9.71381e+08	8.41206e+08	0	0.03696	High	3.58973	High	3.56521	High	3.82929	0
	GYGYGPYQPVPE	35	1	1	P02808		1326.6	5237826736	4549509470	4142745682	0	0.02054	High	3.58242	High	3.75248	High	3.88964	0
	GPYQPVPEQPLYPQPYQPQY	3	1	1	P02808		2389.15	2.0509e+08	1.74345e+08	1.60228e+08	0	7.452e-07	High	3.5813	High	3.89067	High	3.61026	0
	FGYGYGPYQPVPE	8	1	1	P02808		1473.67	1.85133e+08	1.67593e+08	1.5146e+08	0	0.01716	High	3.53503	High	3.53292	High	3.58727	0
	GRFGYGYGPYQPVPEQPLYPQPYQPQ	4	1	1	P02808		3026.45	16126112	1.60881e+07	1.9261e+07	0	7.307e-07	High	3.53117	High	4.02053	High	3.82359	0
	YQPVPEQPLYPQP	3	1	1	P02808		1555.78	1.08645e+09	9.71381e+08	8.41206e+08	0	0.01167	High	3.52036	High	3.56072	High	3.59915	0
	PVPEQPLYPQPYQPQ	15	1	1	P02808		1780.89	9.35402e+07	8.53917e+07	8.30503e+07	0	0.009527	High	3.5182	High	3.41264	High	3.6207	0
	GPYQPVPEQPLYPQ	3	1	1	P02808		1612.8	1.49606e+07	1.3067e+07	1.05012e+07	0	0.0174	High	3.51535	High	3.07953	High	3.55744	0
	RFGYGYGPYQPVPEQPL	4	1	1	P02808		1967.96	2.23295e+07	1.87243e+07	1.92706e+07	0	8.868e-07	High	3.49575	High	3.09901	High	3.13124	0
	YGYGPYQPVPEQPLYPQPYQPQ	6	1	1	P02808		2609.24	1.40824e+07	4.90779e+07	12864208	0	8.294e-06	High	3.42739	High	3.55896	High	2.82014	0
	PLYPQPYQPQ	6	1	1	P02808		1230.62	529306784	5.49796e+08	4.53891e+08	0	0.004041	High	3.41453	High	2.69162	High	3.17194	0
	GYGYGPYQPVPEQPLY	3	1	1	P02808		1827.86	0	0	0	0	1.129e-06	High	3.34854	High	2.98331	High	3.25793	0
	IGRFGYGYGPYQPVPEQPL	12	1	1	P02808		2138.08	7.71322e+07	7.18808e+07	6.50992e+07	0	4.9e-07	High	3.33602	High	3.64096	High	3.51321	0
	YPQPYQPQYQQY	18	1	1	P02808		1602.72	374694268	339870008	298343487	0	0.00073	High	3.33506	High	3.35622	High	3.2353	0
	GYGYGPYQPVPEQ	8	1	1	P02808		1454.66	46830958	43276960	34249931	0	0.000365	High	3.30445	High	3.36974	High	3.11953	0
	GRFGYGYGPY	30	1	1	P02808		1136.52	6.80754e+07	0	6.95069e+07	0	0.001661	High	3.29856	High	3.60133	High	3.41543	0
	YPQPYQPQYQQYT	11	1	1	P02808		1703.77	103986240	9.09595e+07	8.54117e+07	0	0.0001984	High	3.29301	High	3.37748	High	3.08392	0
	VPEQPLYPQPYQPQ	17	1	1	P02808		1683.84	1355059200	1146972928	1148239552	0	0.0004117	High	3.26436	High	3.05266	High	3.1548	0
	LYPQPYQPQYQQ	9	1	1	P02808		1552.74	4.12669e+07	30264505	37474400	0	0.0006429	High	3.2237	High	3.06493	High	3.1324	0
	YGPYQPVPEQPLYPQ	6	1	1	P02808		1775.87	3.68438e+07	3.35045e+07	3.4764e+07	0	0.03533	High	3.22042	High	3.08803	High	3.35405	0
	YGYGPYQPVPEQPL	10	1	1	P02808		1607.78	331830457	2.74776e+08	2.64342e+08	0	0.01242	High	3.20219	High	3.17124	High	3.46668	0
	GRFGYGYGPYQPVPEQPL	10	1	1	P02808		2024.99	1.01368e+08	90486435	8.54092e+07	0	1.013e-06	High	3.1963	High	3.09869	High	3.12503	0
	QPVPEQPLYPQP	11	1	1	P02808		1392.72	87936171	8.16824e+07	6.75866e+07	0	0.06899	High	3.17821	High	3.27998	High	3.28547	0
	PLYPQPYQPQYQQY	4	1	1	P02808		1812.86	18543030	1.75017e+07	1.50412e+07	0	6.198e-05	High	3.13949	High	3.27441	High	3.06578	0
	QPLYPQPYQPQ	37	1	1	P02808		1358.68	2.89517e+09	2.87652e+09	2.47178e+09	0	0.002239	High	3.13857	High	3.21899	High	3.1557	0
	PEQPLYPQPYQPQ	3	1	1	P02808		1584.77	1.23786e+07	8.75416e+06	8.51849e+06	0	0.0008036	High	3.13406	High	3.38447	High	3.2301	0
	GYGYGPYQPVPEQPLYP	4	1	1	P02808		1924.91	2.44956e+07	2.39609e+07	19143502	0	2.232e-06	High	3.1339	High	2.77206	High	2.84723	0
	GYGPYQPVPEQPLYPQ	6	1	1	P02808		1832.88	3.0187e+07	2.64877e+07	2.15217e+07	0	0.0003535	High	3.13256	High	2.43971	High	3.08925	0
	YQPVPEQPLYPQ	4	1	1	P02808		1458.72	3.55426e+07	2.98289e+07	2.61862e+07	0	0.0008754	High	3.11922	High	3.2856	High	3.24625	0
	GYGPYQPVPEQPL	17	1	1	P02808		1444.71	1.24425e+09	1.1092e+09	9.99402e+08	0	0.0001354	High	3.10385	High	2.76667	High	3.03526	0
	IGRFGYGYGP	13	1	1	P02808		1086.54	155202221	113150215	96757891	0	0.1174	High	3.08783	High	2.92299	High	3.12528	0
	GPYQPVPEQPL	14	1	1	P02808		1224.63	342373832	299506124	184783650	0	0.003683	High	3.08495	High	2.85145	High	3.00842	0
	GRFGYGYGPYQPVPEQP	3	1	1	P02808		1911.9	9.77055e+07	6.827e+07	7.39848e+07	0	0.01899	High	3.06864	High	3.06041	High	3.64232	0
	QPYQPQYQQY	3	1	1	P02808		1342.61	119458136	123353871	1.22104e+08	0	0.00404	High	3.06108	High	2.79861	High	2.83741	0
	LYPQPYQPQY	8	1	1	P02808		1296.62	42046610	30715807	29700824	0	0.00312	High	3.03121	High	2.8082	High	2.99276	0
	EQPLYPQPYQP	9	1	1	P02808		1359.66	8.56236e+07	59945080	7.30644e+07	0	0.005461	High	3.00217	High	2.85678	High	3.07535	0
	FGYGYGPYQPVPEQPL	14	1	1	P02808		1811.87	2.50976e+08	2.31253e+08	2.23737e+08	0	0.02244	High	2.99322	High	3.1609	High	3.26368	0
	EQPLYPQPYQPQYQ	3	1	1	P02808		1778.84	1.86991e+07	1.6962e+07	1.70828e+07	0	0.0001392	High	2.98287	High	3.55125	High	3.36949	0
	IGRFGYGYGPYQPVPEQPLYPQPYQPQ	7	1	1	P02808		3139.54	0	2.37782e+07	2.63524e+07	0	0.02122	High	2.95721	High	3.41822	High	3.53632	0
	IGRFGYGY	3	1	1	P02808		932.463	3.18585e+08	297615900	2.81686e+08	0	0.004785	High	2.94426	High	2.72586	High	2.77023	0
	LYPQPYQPQYQ	10	1	1	P02808		1424.69	8.96634e+07	8.48694e+07	7.26291e+07	0	0.004055	High	2.92851	High	2.58933	High	2.81753	0
	YGYGPYQPVPEQP	8	1	1	P02808		1494.69	1.1615e+08	1.00011e+08	9.17496e+07	0	0.04559	High	2.92607	High	2.98945	High	2.93701	0
	YGPYQPVPEQPL	13	1	1	P02808		1387.69	1019721446	8.73594e+08	7.80474e+08	0	0.09493	High	2.91052	High	3.21305	High	3.08476	0
	QPLYPQPYQPQY	3	1	1	P02808		1521.74	32676148	3.40781e+07	3.05809e+07	0	0.0005364	High	2.88603	High	3.02011	High	2.9953	0
	YGYGPYQPVPE	19	1	1	P02808		1269.58	5.21551e+08	4.86256e+08	4.25072e+08	0	0.005515	High	2.83854	High	2.8937	High	2.76498	0
	PLYPQPYQPQYQ	6	1	1	P02808		1521.74	3.41779e+07	3.05482e+07	2.78762e+07	0	0.1097	High	2.83669	High	2.96719	High	2.88304	0
	IGRFGYGYGPYQP	8	1	1	P02808		1474.71	65250628	55936424	5.22708e+07	0	0.0001302	High	2.74683	High	2.59764	High	2.57112	0
	VPEQPLYPQPYQP	7	1	1	P02808		1555.78	8.64728e+07	73156520	6.96816e+07	0	0.006517	High	2.71838	High	2.28776	High	2.50449	0
	PLYPQPYQPQY	6	1	1	P02808		1393.68	4.7289e+07	3.98843e+07	3.9164e+07	0	0.1155	High	2.68473	High	2.77512	High	2.87799	0
	VPEQPLYPQPYQPQY	5	1	1	P02808		1846.9	26098846	2.19318e+07	1.92071e+07	0	0.03498	High	2.68109	High	3.05328	High	3.65758	0
	GYGPYQPVPEQPLYP	5	1	1	P02808		1704.83	1.61332e+07	13219283	1.35732e+07	0	0.08846	High	2.57642	High	2.23653	High	2.76187	0
	YGPYQPVPEQP	10	1	1	P02808		1274.61	5.99604e+07	6.21018e+07	5.8444e+07	0	0.1186	High	2.51305	High	2.44893	High	2.58312	0
	GYGYGPYQPVP	15	1	1	P02808		1197.56	4.77632e+08	4.02377e+08	3.76479e+08	0	0.001513	High	2.35011	High	3.04051	High	2.78645	0
	YQPQYQQY	8	1	1	P02808		1117.5	118797853	1.08129e+08	8.12765e+07	0.002	0.01785	High	3.13461	High	3.39502	High	3.14519	0
	QPLYPQPYQP	10	1	1	P02808		1230.62	128602341	1.2228e+08	100161533	0.002	0.01924	High	2.68763	High	2.58962	High	2.55162	0
	GYGPYQPVPE	5	1	1	P02808		1106.52	9.08896e+07	9.29364e+07	8.26966e+07	0.002	0.02781	High	2.63329	High	2.33144	High	2.44927	0
	EQPLYPQPY	10	1	1	P02808		1134.55	546991644	4.90762e+08	4.26872e+08	0.002	0.03395	High	2.38293	High	2.68631	High	2.71672	0
	YGYGPYQPVP	6	1	1	P02808		1140.54	77946633	66442814	58965587	0.002	0.01543	High	2.15844	High	2.95393	High	2.50047	0
	QPVPEQPLYPQ	4	1	1	P02808		1295.66	22041049	2.39575e+07	1.97792e+07	0.002	0.1426	High	2.01566	High	2.0708	High	2.49606	0
	GRFGYGYGP	6	1	1	P02808		973.453	82512488	90119067	1.10418e+08	0.003	0.03119	High	2.60551	High	2.87088	High	2.61065	0
	LYPQPYQPQ	5	1	1	P02808		1133.56	4.29211e+09	3.93801e+09	3.73998e+09	0.004	0.1909	High	2.38359	High	2.48352	High	2.47605	0
P63104	14-3-3 protein zeta/delta OS=Homo sapiens OX=9606 GN=YWHAZ PE=1 SV=1 - [1433Z_HUMAN]	7.76	1	1	1	3	3.14874e+07	21183107	1.67551e+07	6.3115	7.76	1	1	3.0721	7.76	1	1	5.91869	7.76
	Sequence	# PSMs	# Proteins	# Protein Groups	Protein Group Accessions	Modifications	MH+ [Da]	A5: Area	B5: Area	C5: Area	q-Value	PEP	A2	XCorr A2	B2	XCorr B2	C2	XCorr C2	# Missed Cleavages
	MDKNELVQKAKLAEQAERY	3	1	1	P63104	N-Term(Acetyl)	2306.18	3.14874e+07	21183107	1.67551e+07	0	1.789e-08	High	6.3115	High	3.0721	High	5.91869	0
Q04118	Basic salivary proline-rich protein 3 OS=Homo sapiens OX=9606 GN=PRB3 PE=1 SV=3 - [PRB3_HUMAN]	60.68	1	31	32	509	2.01008e+10	19156224876	1.82953e+10	632.067	60.68	30	178	614.848	60.68	28	172	588.468	57.55
	Sequence	# PSMs	# Proteins	# Protein Groups	Protein Group Accessions	Modifications	MH+ [Da]	A5: Area	B5: Area	C5: Area	q-Value	PEP	A2	XCorr A2	B2	XCorr B2	C2	XCorr C2	# Missed Cleavages
	GPPPPGGNPQQPLPPPAGKPQ	196	1	1	Q04118		2028.07	35726024919	34512361714	33093237889	0	3.022e-09	High	6.23075	High	5.87404	High	5.15545	0
	PQGPPPPGGNPQQPLPPPAGKPQ	18	1	1	Q04118		2253.18	5.29424e+08	506030971	483279400	0	1.308e-10	High	6.00542	High	5.99209	High	5.85273	0
	GPPPPGGNPQQPLPPPAGKPQGPPPPPQGGRPH	45	1	1	Q04118		3202.67	14473259920	13464127236	12731383712	0	2.123e-07	High	5.66137	High	4.7881	High	4.32031	0
	GPPPPGGNPQQPLPPPAG	14	1	1	Q04118		1674.86	704242137	637958988	621624067	0	1.671e-07	High	5.1528	High	4.90511	High	4.61497	0
	PQGPPPPGGNPQQPLPPPAGKPQGPPPPPQGGRPH	12	1	1	Q04118		3427.78	4.57705e+08	413277915	3.85017e+08	0	0.02626	High	5.11754	High	5.5846	High	5.67859	0
	GPPPPGGNPQQPLPPPAGKPQGPPPPPQGGRPHRPPQGQPPQ	35	1	1	Q04118		4188.18	10103070631	9492185678	9061137919	0	0.0003275	High	5.06193	High	5.97583	High	5.16263	0
	GPPPPGGNPQQPLPPPA	15	1	1	Q04118		1617.84	394249047	3.19063e+08	2.44317e+08	0	1.811e-06	High	4.82623	High	4.88235	High	4.7488	0
	RPPPPGRPQGPPPPGGNPQQPLPPPAGKPQ	5	1	1	Q04118		3010.62	257589462	2.26063e+08	2.12138e+08	0	0.0005182	High	4.81922	High	5.03296	High	4.3439	0
	GPPPPGGNPQQPLPPPAGKPQGPPPPPQ	28	1	1	Q04118		2698.42	2248243918	2124766263	2030221964	0	3.583e-11	High	4.72343	High	5.25079	High	4.67606	0
	GPPPQEGNKPQRPPPPGRPQGPPPPGGNPQQPLPPPAGKPQ	13	1	1	Q04118		4140.18	2062851460	1930928901	1806430514	0	0.0001276	High	4.6828	High	4.86345	High	4.85796	0
	GPPPPGGNPQQPLPPPAGKP	10	1	1	Q04118		1900.01	199936272	204213864	178634908	0	0.004855	High	4.44326	High	4.43928	High	4.92673	0
	PPPPGRPQGPPPPGGNPQQPLPPPAGKPQGPPPPPQGGRPH	10	1	1	Q04118		4029.11	7.04072e+08	5.98357e+08	585427417	0	0.07667	High	4.17086	High	4.60362	High	3.96151	0
	PPPPGRPQGPPPPGGNPQQPLPPPAGKPQ	7	1	1	Q04118		2854.52	458302482	446972631	432176223	0	0.0214	High	3.819	High	4.0322	High	4.13898	0
	PPPPGGNPQQPLPPPAGKPQ	10	1	1	Q04118		1971.05	206110624	255298308	269279354	0	0.04104	High	3.79271	High	3.80377	High	3.89573	0
	GPPPPGGNPQQPLPPPAGKPQGPPPPP	3	1	1	Q04118		2570.35	80969459	8.24189e+07	7.0472e+07	0	0.0183	High	3.71637	High	3.71685	High	3.84238	0
	GPPPPGGNPQQPLPPP	9	1	1	Q04118		1546.8	2.96999e+08	2.66165e+08	245678735	0	3.415e-05	High	3.64652	High	3.43708	High	3.45797	0
	GPPPPGGNPQQPLPPPAGKPQGPPPPPQGGRPHRPP	9	1	1	Q04118		3552.88	0	450775528	109600072	0	0.02159	High	3.62168	High	2.93827	High	5.1993	0
	PPPGGNPQQPLPPPAGKPQ	5	1	1	Q04118		1874	168466192	160059816	140860496	0	0.0008395	High	3.30696	High	3.49613	High	3.42916	0
	PGKPEGPPPQGGNQSQGPPP	16	1	1	Q04118		1922.94	170872656	1.61274e+08	231790250	0	0.08235	High	3.28407	High	4.03277	High	4.31	0
	GGNPQQPLPPPAGKPQ	3	1	1	Q04118		1582.83	98921432	59413078	0	0	0.04753	High	3.24845	High	3.08369	High	3.29774	0
	GPPPQEGNKPQRPPPPGRPQGPPPPGGNPQQPLPPPAGKPQGPPPPPQ	6	1	1	Q04118		4810.52	260694541	231716690	2.40052e+08	0	0.03074	High	3.23135	High	3.22997	High	3.63532	0
	GPPPPGGNPQQPLPPPAGKPQGPPPPPQGGRPHRPPQGQPP	5	1	1	Q04118		4060.11	1.07679e+09	977144022	9.08836e+08	0	0.001393	High	3.06851	High	3.4989	High	3.07674	0
	QPLPPPAGKPQ	15	1	1	Q04118		1129.64	1048784184	0	1.48311e+09	0.002	0.02798	High	2.73368	High	2.65474	High	2.0164	0
	PPPAGKPQ	4	1	1	Q04118		791.442	147523272	130531084	114694692	0.004	0.06118	High	2.02749	High	2.295	High	2.10048	0
P62328	Thymosin beta-4 OS=Homo sapiens OX=9606 GN=TMSB4X PE=1 SV=2 - [TYB4_HUMAN]	97.73	1	9	9	56	4.02401e+08	4.08137e+08	376179180	84.0081	97.73	6	19	64.3605	97.73	7	16	87.4393	97.73
	Sequence	# PSMs	# Proteins	# Protein Groups	Protein Group Accessions	Modifications	MH+ [Da]	A5: Area	B5: Area	C5: Area	q-Value	PEP	A2	XCorr A2	B2	XCorr B2	C2	XCorr C2	# Missed Cleavages
	SDKPDMAEIEKFDKSKLKKTETQEKNPLPSKETIEQEKQAGES	18	1	1	P62328	N-Term(Acetyl)	4961.5	571520464	7.21885e+08	6.66286e+08	0	4.255e-06	High	6.2136	High	6.92337	High	6.72551	0
	SDKPDMAEIEKFDKSKLK	6	1	1	P62328	N-Term(Acetyl)	2151.1	275524921	224202660	2.04433e+08	0	6.853e-08	High	5.92199	High	3.92125	High	5.53609	0
	SDKPDMAEIEKFDKSKL	4	1	1	P62328	N-Term(Acetyl)	2023.01	30157389	23656904	1.68248e+07	0	5.585e-05	High	4.12081	High	4.83909	High	4.26993	0
	SDKPDMAEIEKFDKSKLKKTETQ	6	1	1	P62328	N-Term(Acetyl)	2738.39	1.00354e+08	8.28288e+07	8.54775e+07	0	0.03276	High	3.93311	High	4.06572	High	4.1502	0
	SDKPDMAEIEKFDKSKLKKTET	3	1	1	P62328	N-Term(Acetyl)	2610.34	3.77283e+07	3.42256e+07	3.3451e+07	0	5.504e-05	High	3.73221	High	4.19086	High	3.65434	0
	SDKPDMAEIEKF	10	1	1	P62328	N-Term(Acetyl)	1451.67	3.60157e+08	2.78325e+08	257818898	0	0.000155	High	3.61734	High	3.75226	High	3.52062	0
	SDKPDMAEIEKF	3	1	1	P62328	N-Term(Acetyl); M6(Oxidation)	1467.67	75099562	67122509	84650314	0	0.07079	High	2.72934	High	2.27078	High	2.33818	0
P52566	Rho GDP-dissociation inhibitor 2 OS=Homo sapiens OX=9606 GN=ARHGDIB PE=1 SV=3 - [GDIR2_HUMAN]	10.95	1	2	2	9	1.55516e+07	1.33299e+07	1.27219e+07	15.3251	10.95	2	3	16.803	10.95	2	3	15.3169	10.95
	Sequence	# PSMs	# Proteins	# Protein Groups	Protein Group Accessions	Modifications	MH+ [Da]	A5: Area	B5: Area	C5: Area	q-Value	PEP	A2	XCorr A2	B2	XCorr B2	C2	XCorr C2	# Missed Cleavages
	TEKAPEPHVEEDDDDELDSKL	6	1	1	P52566	N-Term(Acetyl)	2453.09	2.15484e+07	1.61232e+07	1.55682e+07	0	7.077e-09	High	5.72502	High	5.9342	High	5.40533	0
	TEKAPEPHVEEDDDDELDSKLN	3	1	1	P52566	N-Term(Acetyl)	2567.12	9.55485e+06	1.05367e+07	9875675	0	5.683e-10	High	5.2967	High	5.87545	High	4.88854	0
P02814	Submaxillary gland androgen-regulated protein 3B OS=Homo sapiens OX=9606 GN=SMR3B PE=1 SV=2 - [SMR3B_HUMAN]	69.62	17	157	158	4113	4.06206e+10	3.72359e+10	3.71027e+10	4316.51	69.62	143	1448	4006.65	69.62	134	1313	4127.13	69.62
	Sequence	# PSMs	# Proteins	# Protein Groups	Protein Group Accessions	Modifications	MH+ [Da]	A5: Area	B5: Area	C5: Area	q-Value	PEP	A2	XCorr A2	B2	XCorr B2	C2	XCorr C2	# Missed Cleavages
	FGPGFVPPPPPPPYGPGR	17	1	1	P02814		1832.95	60018831	5.29667e+07	3.70932e+07	0	1.157e-08	High	5.64807	High	5.58184	High	5.15427	0
	IPPPPPAPYGPGIFPPPPPQP	342	1	1	P02814		2130.15	6917682057	6.38682e+09	5509111943	0	0.0002222	High	5.57088	High	5.32221	High	5.99663	0
	GPGFVPPPPPPPYGPG	44	1	1	P02814		1529.78	2382321510	2057116528	1693122744	0	6.108e-11	High	5.1319	High	4.76419	High	4.9385	0
	GPYPPGPLAPPQPFGPGFVPPPPPPPYGPGR	31	1	1	P02814		3101.61	51930722	6.38014e+07	6.75706e+07	0	1.032e-07	High	5.11173	High	5.89806	High	5.58804	0
	YPPGPLAPPQPFGPGFVPPPPPPPYGPGR	26	1	1	P02814		2947.53	5.00913e+07	5.6492e+07	63969004	0	0.004062	High	4.9828	High	5.14226	High	5.4701	0
	FGPGFVPPPPPPPYGPG	29	1	1	P02814		1676.85	1.29527e+08	1.23356e+08	1.10695e+08	0	1.638e-08	High	4.87577	High	4.80307	High	4.65733	0
	GPYPPGPLAPPQPFGPGFVPPPPPPPY	18	1	1	P02814		2734.41	3.2047e+07	3.07633e+07	3.20748e+07	0	0.001856	High	4.82584	High	4.48781	High	5.07659	0
	APPQPFGPGFVPPPPPPPYGPG	64	1	1	P02814		2167.11	2.01029e+09	1.89917e+09	1.70151e+09	0	1.584e-06	High	4.79776	High	5.00162	High	4.99042	0
	GPGRIPPPPPAPYGPGIFPPPPPQP	112	1	1	P02814		2497.34	4.93789e+09	4861656388	3828013606	0	1.987e-10	High	4.7202	High	4.87833	High	4.67329	0
	YPPGPLAPPQPFGPGFVPPPPPPPY	16	1	1	P02814		2580.34	3.14273e+07	3.21712e+07	3.33369e+07	0	3.582e-08	High	4.6925	High	4.60609	High	4.43442	0
	VPPPPPPPYGPGRIPPPPPAPYGPGIFPPPPPQP	24	1	1	P02814		3438.85	8.64785e+07	110517016	1.00934e+08	0	6.576e-05	High	4.68334	High	4.44464	High	4.13664	0
	GPGFVPPPPPPPY	199	1	1	P02814		1318.68	13261767612	11717403932	9470501348	0	2.949e-06	High	4.65569	High	4.83601	High	4.54917	0
	VPPPPPPPYGPGRIPPPPPAPY	33	1	1	P02814		2257.22	618326101	5.71073e+08	33765168	0	0.0003359	High	4.65314	High	3.75918	High	4.02268	0
	YPPGPLAPPQPFGPGF	60	1	1	P02814		1638.83	6.37315e+08	5.85577e+08	5.8675e+08	0	0.004881	High	4.59652	High	4.58183	High	4.82804	0
	APPQPFGPGFVPPPPPPPYGPGRIPPPPPAPY	7	1	1	P02814		3252.71	2.05425e+07	0	1.82503e+07	0	7.187e-10	High	4.56827	High	3.25739	High	4.43736	0
	APPQPFGPGFVPPPPPPPYGPGR	68	1	1	P02814		2323.2	2.26191e+09	2.14027e+09	1.84044e+09	0	4.278e-07	High	4.5467	High	4.74381	High	4.45494	0
	IPPPPPAPYGPGIFPPPPPQ	66	1	1	P02814		2033.09	518792335	4.61554e+08	4.09076e+08	0	1.782e-05	High	4.53209	High	5.05257	High	4.71842	0
	YPPGPLAPPQPFGPGFVPPPPPPP	12	1	1	P02814		2417.28	1.38214e+07	1.14415e+07	1.39307e+07	0	0.004234	High	4.50869	High	4.69368	High	5.0463	0
	GPGRIPPPPPAPYGPGIFPPPPPQ	23	1	1	P02814		2400.28	4.73722e+08	450139836	3.39838e+08	0	0.001357	High	4.4683	High	4.09741	High	4.62961	0
	APPQPFGPGFVPPPPPPPY	136	1	1	P02814		1956.01	3344750262	3.12786e+09	2.8799e+09	0	3.448e-05	High	4.44669	High	4.56868	High	4.54448	0
	PPPPPAPYGPGIFPPPPPQP	33	1	1	P02814		2017.06	3.8378e+08	3.40372e+08	300530172	0	1.279e-05	High	4.42717	High	4.19907	High	3.8145	0
	QPFGPGFVPPPPPPPY	50	1	1	P02814		1690.87	4.01223e+08	3.79743e+08	3.38981e+08	0	0.0001147	High	4.41401	High	4.22448	High	4.32352	0
	GPGRIPPPPPAPYGPG	22	1	1	P02814		1526.81	841829481	678227561	682054895	0	6.682e-05	High	4.37881	High	4.86348	High	4.5314	0
	QPFGPGFVPPPPPPPYGPG	23	1	1	P02814		1901.96	1.63302e+08	1.55872e+08	131572883	0	0.003787	High	4.36363	High	4.56569	High	4.60903	0
	APYGPGIFPPPPPQP	20	1	1	P02814		1531.8	358692868	3.12843e+08	2.80943e+08	0	0.007867	High	4.36254	High	4.39116	High	4.66903	0
	GPGRIPPPPPAPYGPGIF	12	1	1	P02814		1786.96	27694797	0	0	0	1.307e-07	High	4.34971	High	4.00625	High	4.31341	0
	GPYPPGPLAPPQPFGPGFVPPPPPPP	9	1	1	P02814		2571.34	2.36082e+07	2.57989e+07	2.42006e+07	0	0.006854	High	4.32493	High	4.27908	High	4.7981	0
	GPYPPGPLAPPQPFGPG	49	1	1	P02814		1645.84	2380724062	1.95023e+09	1.85675e+09	0	0.05514	High	4.28384	High	4.3207	High	4.58766	0
	RGPYPPGPLAPPQPFGPGF	32	1	1	P02814		1949.01	1.11974e+08	106683133	9.18894e+07	0	1.516e-09	High	4.24109	High	4.09882	High	4.2212	0
	PGFVPPPPPPPYGPG	12	1	1	P02814		1472.76	118825624	17063615	81935161	0	6.544e-06	High	4.21448	High	4.05581	High	4.15706	0
	GPRGPYPPGPLAPPQPFGPGF	7	1	1	P02814		2103.08	1.32997e+07	12153089	9.78211e+06	0	0.0001053	High	4.2072	High	3.95355	High	3.59217	0
	GPGRIPPPPPAPYGP	26	1	1	P02814		1469.79	163886932	172050594	127204557	0	1.148e-05	High	4.14277	High	4.02655	High	3.99249	0
	GPGRIPPPPPAPY	211	1	1	P02814		1315.72	59020616887	53536493045	59577912295	0	0.0002378	High	4.12119	High	4.04174	High	4.06483	0
	IPPPPPAPYGPGIFP	23	1	1	P02814		1516.82	6.83423e+07	6.79384e+07	54525678	0	6.291e-06	High	4.11062	High	3.81837	High	3.98159	0
	GPGFVPPPPPPPYGPGRIPPPPPAP	12	1	1	P02814		2452.32	25674651	32341558	0	0	0.0001949	High	4.07281	High	4.27403	High	4.14376	0
	GPGFVPPPPPPPYGPGRIPPPPPAPY	54	1	1	P02814		2615.38	616176872	613874806	487064912	0	2.086e-06	High	4.07004	High	4.7518	High	4.25589	0
	FVPPPPPPPYGPG	167	1	1	P02814		1318.68	13261767612	7.64711e+09	9470501348	0	6.275e-05	High	4.05358	High	4.20401	High	4.16832	0
	GPGRIPPPPPAPYGPGIFP	18	1	1	P02814		1884.02	31747278	0	0	0	0.01125	High	4.02504	High	4.28329	High	4.34156	0
	GPGFVPPPPPPPYGPGR	15	1	1	P02814		1685.88	5.649e+08	4.98109e+08	4.30994e+08	0	4.118e-07	High	3.99736	High	4.07705	High	3.99768	0
	VPPPPPPPYGPGR	4	1	1	P02814		1327.72	4.28388e+08	3.75507e+08	3.2503e+08	0	0.003804	High	3.98853	High	3.5068	High	4.22114	0
	FGPGFVPPPPPPPY	29	1	1	P02814		1465.75	2.89884e+08	2.69265e+08	2.34362e+08	0	0.0002666	High	3.98525	High	3.77153	High	3.81986	0
	GPYPPGPLAPPQPFGPGFVPPPPPPPYGPG	10	1	1	P02814		2945.51	1.24292e+07	5.47159e+06	1.37896e+07	0	0.01047	High	3.98073	High	4.11448	High	4.47461	0
	GPGFVPPPPPPPYGPGRIPPPPP	10	1	1	P02814		2284.23	0	17646555	7.27844e+06	0	0.0002435	High	3.93666	High	3.55223	High	3.28941	0
	IPPPPPAPYGPGIFPPPP	10	1	1	P02814		1807.98	12612590	1.17274e+07	1.41231e+07	0	8.046e-06	High	3.91959	High	4.25365	High	4.23151	0
	PPGPLAPPQPFGPGFVPPPPPPPY	5	1	1	P02814		2417.27	4.21774e+06	4.87115e+06	4.52679e+06	0	0.03812	High	3.91368	High	3.87133	High	4.0918	0
	GPYPPGPLAPPQPFGPGF	28	1	1	P02814		1792.91	6.88008e+08	6.35236e+08	6.23027e+08	0	1.527e-06	High	3.90272	High	4.11391	High	4.03289	0
	PPPPAPYGPGIFPPPPPQP	5	1	1	P02814		1920.01	1.47373e+07	8783949	1.17558e+07	0	0.0303	High	3.83432	High	3.67851	High	3.86176	0
	YPPGPLAPPQPFGPG	48	1	1	P02814		1491.77	2.1726e+09	1.89895e+09	1.69985e+09	0	0.001256	High	3.79237	High	3.91186	High	3.73628	0
	GPGFVPPPPPPPYGP	8	1	1	P02814		1472.76	118825624	17063615	81935161	0	0.04437	High	3.78214	High	3.56041	High	3.84104	0
	GPLAPPQPFGPGFVPPPPPPPY	16	1	1	P02814		2223.17	4.58607e+07	4.77628e+07	4.65506e+07	0	0.008287	High	3.77672	High	3.41442	High	4.0902	0
	PGFVPPPPPPPY	24	1	1	P02814		1261.66	1021960869	903669906	7.3948e+08	0	0.0005007	High	3.6844	High	3.65578	High	3.53932	0
	PPAPYGPGIFPPPPPQP	6	1	1	P02814		1725.9	1.30922e+07	1.16968e+07	1.18941e+07	0	3.72e-05	High	3.68156	High	4.41592	High	3.93703	0
	PPQPFGPGFVPPPPPPPY	24	1	1	P02814		1884.97	7.90874e+07	7.53285e+07	6.98678e+07	0	0.0007166	High	3.62802	High	3.90983	High	3.69976	0
	GPLAPPQPFGPGFVPPPPPPPYGPGR	12	1	1	P02814		2590.37	0	4.31044e+07	4.33262e+07	0	1.424e-06	High	3.60796	High	3.6221	High	3.43845	0
	GRIPPPPPAPY	31	1	1	P02814		1161.64	2842437520	2617881768	2322972159	0	0.0004669	High	3.57031	High	3.3967	High	3.43719	0
	APYGPGIFPPPPPQ	6	1	1	P02814		1434.74	3.12866e+07	2.54075e+07	2.21144e+07	0	0.0001636	High	3.54332	High	3.69668	High	3.63378	0
	PFGPGFVPPPPPPPY	11	1	1	P02814		1562.81	2.43216e+07	2.40023e+07	2.26927e+07	0	0.03641	High	3.5346	High	3.61432	High	3.62574	0
	GRIPPPPPAPYGPGIFPPPPPQP	12	1	1	P02814		2343.27	0	67750282	50156844	0	0.01623	High	3.52903	High	3.57339	High	3.81411	0
	GPGIFPPPPPQP	182	1	1	P02814		1200.64	41143207628	39657313416	34759186632	0	0.0393	High	3.51389	High	3.51934	High	3.57331	0
	LAPPQPFGPGFVPPPPPPPY	21	1	1	P02814		2069.09	4.2924e+07	4.39703e+07	3.79821e+07	0	0.01571	High	3.50783	High	3.73314	High	3.75983	0
	IPPPPPAPYGPGIFPPPPP	8	1	1	P02814		1905.04	45684749	5.22599e+07	34471299	0	9.216e-06	High	3.50177	High	3.35306	High	2.97099	0
	PPQPFGPGFVPPPPPPPYGPG	17	1	1	P02814		2096.07	5.6236e+07	5.55823e+07	5.18976e+07	0	0.01382	High	3.49513	High	3.44259	High	3.62227	0
	RGPYPPGPLAPPQPFGPGFVPPPPPPPY	6	1	1	P02814		2890.52	0	5.52707e+06	6.00642e+06	0	0.0007788	High	3.47463	High	4.40774	High	3.77967	0
	FVPPPPPPPYGPGR	14	1	1	P02814		1474.79	87261214	78798485	0	0	5.099e-06	High	3.47229	High	3.59539	High	3.3514	0
	FVPPPPPPPY	383	1	1	P02814		1107.59	21698033560	1.85138e+10	16971126922	0	0.001398	High	3.45637	High	3.57846	High	3.45646	0
	GPYPPGPLAPPQPF	40	1	1	P02814		1434.74	6191889994	5.50051e+09	5061944560	0	1.046e-05	High	3.43712	High	3.43192	High	3.24711	0
	GPRGPYPPGPLAPPQPF	12	1	1	P02814		1744.92	128449549	1.02962e+08	100188026	0	3.959e-07	High	3.42588	High	4.18802	High	3.52002	0
	APPQPFGPGFVPPPPPPP	37	1	1	P02814		1792.95	170074912	1.54695e+08	1.33005e+08	0	0.0002446	High	3.41668	High	3.69547	High	3.5452	0
	LAPPQPFGPGFVPPPPPPPYGPG	10	1	1	P02814		2280.19	2.15893e+07	2.00165e+07	1.82616e+07	0	1.305e-05	High	3.40878	High	3.36253	High	3.00116	0
	PGRIPPPPPAPY	14	1	1	P02814		1258.7	1.00441e+09	1.02026e+09	8.79103e+08	0	0.004188	High	3.395	High	3.18196	High	3.12007	0
	GPRGPYPPGPLAPPQPFGPG	5	1	1	P02814		1956.01	15303884	1.43998e+07	1.21265e+07	0	9.401e-07	High	3.38082	High	2.90251	High	2.86141	0
	FGPGFVPPPPPPP	7	1	1	P02814		1302.69	3.86613e+07	3.25039e+07	3.08088e+07	0	0.04628	High	3.37438	High	3.53083	High	3.51741	0
	QPFGPGFVPPPPPPPYGPGR	20	1	1	P02814		2058.06	2.22823e+08	201327181	176775197	0	0.02214	High	3.35971	High	3.51675	High	3.61339	0
	GFVPPPPPPPYGPG	18	1	1	P02814		1375.7	3.54604e+08	302227232	275659204	0	5.58e-05	High	3.29963	High	3.23043	High	3.19095	0
	GFVPPPPPPPY	32	1	1	P02814		1164.61	3111063186	2.76751e+09	2.46151e+09	0	0.0003568	High	3.29212	High	3.03972	High	3.1845	0
	PGIFPPPPPQ	18	1	1	P02814		1046.57	0	105100712	91089551	0	0.004091	High	3.28819	High	3.29483	High	3.22489	0
	YGPGIFPPPPPQP	17	1	1	P02814		1363.71	3.21096e+08	2.82769e+08	267664146	0	0.0002026	High	3.24279	High	3.6953	High	3.24496	0
	LAPPQPFGPGFVPPPPPPPYGPGR	8	1	1	P02814		2436.29	3.41491e+07	3.2297e+07	3.08888e+07	0	0.04891	High	3.23474	High	3.23632	High	3.25845	0
	VPPPPPPPYGPG	56	1	1	P02814		1171.62	256687068	213605666	1.95123e+08	0	0.04044	High	3.22178	High	3.28399	High	3.28063	0
	GIFPPPPPQ	60	1	1	P02814		949.515	1207913572	1.17253e+09	9.25164e+08	0	0.1048	High	3.21724	High	3.13202	High	3.13264	0
	VPPPPPPPYGPGRIPPPPPAPYGP	14	1	1	P02814		2411.29	0	43049081	3.23488e+07	0	0.00294	High	3.20807	High	2.92198	High	3.08957	0
	PGFVPPPPPPPYGPGRIPPPPPAPY	7	1	1	P02814		2558.37	10696947	0	9.44869e+06	0	0.115	High	3.19043	High	3.56115	High	3.61434	0
	GRIPPPPPAPYGPG	3	1	1	P02814		1372.74	64886780	5.63409e+07	59896028	0	0.002222	High	3.19041	High	3.16563	High	3.18289	0
	GPYPPGPLAPPQPFGP	6	1	1	P02814		1588.82	25059497	1.96214e+07	1.97816e+07	0	0.01598	High	3.12865	High	3.14144	High	3.17342	0
	FVPPPPPPPYGPGRIPPPPPAPY	6	1	1	P02814		2404.29	0	0	422329262	0	0.001356	High	3.12323	High	3.14953	High	2.62313	0
	PGIFPPPPPQP	34	1	1	P02814		1143.62	1.29329e+09	1.18454e+09	1048386501	0	0.002294	High	3.1057	High	3.03448	High	2.91967	0
	GIFPPPPPQP	70	1	1	P02814		1046.57	13294870194	11685623312	10511003410	0	0.1077	High	3.05767	High	3.20447	High	3.18453	0
	PPPPPPPYGPG	19	1	1	P02814		1072.55	791973248	651992576	751874504	0	0.107	High	3.05114	High	2.97811	High	2.95303	0
	RGPYPPGPLAPPQPFGPG	9	1	1	P02814		1801.94	1.77256e+08	1.47591e+08	1.37379e+08	0	0.0002965	High	3.03615	High	3.40018	High	3.2565	0
	GPLAPPQPFGPGFVPPPPPPPYGPG	8	1	1	P02814		2434.27	1.86986e+07	1.81943e+07	1.85057e+07	0	0.0003877	High	3.02398	High	3.2356	High	2.78817	0
	GPGIFPPPPPQ	34	1	1	P02814		1103.59	3161483600	2.91851e+09	2.38039e+09	0	0.00572	High	3.00264	High	3.29235	High	3.2252	0
	RGPYPPGPLAPPQPF	18	1	1	P02814		1590.84	8.16658e+08	7.08785e+08	6.26173e+08	0	0.05617	High	3.00103	High	2.87694	High	3.0723	0
	RIPPPPPAPY	21	1	1	P02814		1104.62	0	104420062	3.03763e+08	0	0.001018	High	2.99646	High	3.08444	High	3.11043	0
	LAPPQPFGPG	3	1	1	P02814		980.521	1.86979e+08	1.63356e+08	1.46003e+08	0	0.002159	High	2.97603	High	2.88602	High	3.03994	0
	RIPPPPPAPYGPGIFPPPPPQP	13	1	1	P02814		2286.25	41570616	40416371	6.17368e+06	0	0.09324	High	2.95178	High	2.90317	High	3.4923	0
	VPPPPPPPY	56	1	1	P02814		960.519	7.82399e+09	7.12346e+09	6.34046e+09	0	0.006368	High	2.94086	High	3.12047	High	2.9234	0
	IPPPPPAPYGP	23	1	1	P02814		1102.59	149895287	143625594	105117140	0	0.05045	High	2.89399	High	2.90639	High	3.02596	0
	PPGPLAPPQPFGPGF	9	1	1	P02814		1475.77	2.15772e+07	1.89036e+07	1.62084e+07	0	0.0955	High	2.86858	High	3.03951	High	2.93263	0
	GPGFVPPPPPPPYGPGRIPPPPPAPYGPG	4	1	1	P02814		2826.48	4.96754e+06	0	1.53283e+07	0	0.1153	High	2.79549	High	3.10626	High	3.20768	0
	GFVPPPPPPPYGPGRIPPPPPAPY	3	1	1	P02814		2461.31	0	17250463	7.55003e+06	0	0.003929	High	2.75515	High	2.39646	High	2.60277	0
	PPQPFGPGFVPPPPPPPYGPGR	8	1	1	P02814		2252.17	48335511	53779238	4.36793e+07	0	0.0003268	High	2.72358	High	3.02023	High	2.85616	0
	GFVPPPPPPP	5	1	1	P02814		1001.55	2.15171e+08	199596478	1.70839e+08	0	0.005206	High	2.69095	High	2.86439	High	2.09475	0
	LAPPQPFGPGF	13	1	1	P02814		1127.59	1.38162e+08	1.09497e+08	9.88591e+07	0	0.04885	High	2.67594	High	2.92609	High	2.91378	0
	YPPGPLAPPQPF	25	1	1	P02814		1280.67	5.42769e+09	5020981578	4377054149	0	0.1107	High	2.61753	High	2.72866	High	2.55825	0
	GPGRIPPPPPAPYGPGIFPP	4	1	1	P02814		1981.05	1.21327e+07	6.14174e+06	1.06196e+07	0	0.005895	High	2.60707	High	2.0878	High	2.42749	0
	GPLAPPQPFGPGF	12	1	1	P02814		1281.66	1.24879e+08	108671179	1.00814e+08	0	0.002574	High	2.59297	High	2.31687	High	2.20269	0
	APPQPFGPGFVPPPPPPPYGP	6	1	1	P02814		2110.08	1.19319e+07	9904422	1.08734e+07	0	0.003027	High	2.57049	High	2.38481	High	3.05357	0
	GPGRIPPPPPA	7	1	1	P02814		1055.6	0	176217377	128740373	0	0.09937	High	2.55637	High	2.67256	High	2.95151	0
	PGRIPPPPPAP	5	1	1	P02814		1095.63	102255668	0	77133684	0	0.002565	High	2.48363	High	2.57837	High	2.70741	0
	IPPPPPAPYGPG	13	1	1	P02814		1159.62	0	121163652	80261714	0	0.06449	High	2.43864	High	2.56796	High	2.6112	0
	RGPYPPGPLAPPQP	10	1	1	P02814		1443.78	3.09137e+06	3.59262e+07	2.54592e+07	0	0.002632	High	2.42868	High	2.4033	High	2.43647	0
	IFPPPPPQP	23	1	1	P02814		989.546	1557871392	1285495840	1.61969e+06	0	0.09951	High	2.35688	High	2.24051	High	2.37756	0
	PYPPGPLAPPQPFGPGF	5	1	1	P02814		1735.89	4.03482e+06	2.94828e+06	3.68317e+06	0	0.05417	High	2.29293	High	2.65352	High	2.94178	0
	GPYPPGPLAPPQP	14	1	1	P02814		1287.67	822736484	694189330	6.51917e+08	0	0.07296	High	2.16817	High	2.45147	High	2.50155	0
	GLFPPPPP	82	3	1	P02814		821.456	81328294	159665592	74862938	0.001	0.01582	High	2.39148	High	2.28188	High	2.5025	0
	IPPPPPAPY	44	1	1	P02814		948.519	1457056896	1529407360	1312567036	0.001	0.01456	High	2.37431	High	2.30311	High	2.23793	0
	PYPPGPLAPPQPFGPG	3	1	1	P02814		1588.82	1.74664e+07	1.46429e+07	15281569	0.001	0.007203	High	1.82923	High	2.18448	High	2.07784	0
	IPPPPPAPYGPGIF	8	1	1	P02814		1419.76	0	4.01176e+07	25250249	0.002	0.03067	High	2.48038	High	1.92569	High	1.98365	0
	GPGRIPPPPPAP	8	1	1	P02814		1152.65	2821134442	2722203712	2746440891	0.002	0.03417	High	2.39667	High	2.24469	High	2.42832	0
	PPGPLAPPQPFGPGFVPPPPPPPYGPG	3	1	1	P02814		2628.37	0	1.45536e+06	0	0.002	0.1427	High	2.22026	High	2.46113	High	2.95113	0
	GRIPPPPPAP	10	1	1	P02814		998.58	0	63954810	5.51253e+07	0.002	0.007887	High	2.17602	High	2.32815	High	2.29387	0
	IFPPPPPQ	5	1	1	P02814		892.493	8.2877e+07	69740427	5.66227e+07	0.002	0.01855	High	2.09824	High	2.3083	High	2.05811	0
	APPQPFGPGF	8	1	1	P02814		1014.5	1297518548	1201798329	1113825994	0.003	0.02837	High	2.76607	High	2.80795	High	2.72878	0
	GPGRIPPPPPAPYGPGIFPPPPP	5	1	1	P02814		2272.23	46879676	47998539	3.64607e+07	0.005	0.04795	High	2.64071	High	2.68301	High	2.73715	0
	PPPPPPYGPG	3	1	1	P02814		975.494	101693327	1.03381e+08	88158136	0.006	0.05509	High	2.29528	High	2.31722	High	2.35352	0
P68871	Hemoglobin subunit beta OS=Homo sapiens OX=9606 GN=HBB PE=1 SV=2 - [HBB_HUMAN]	80.27	4	34	40	559	6.62532e+09	5.2454e+09	2.9159e+09	575.457	76.87	37	210	497.135	75.51	33	187	445.504	72.11
	Sequence	# PSMs	# Proteins	# Protein Groups	Protein Group Accessions	Modifications	MH+ [Da]	A5: Area	B5: Area	C5: Area	q-Value	PEP	A2	XCorr A2	B2	XCorr B2	C2	XCorr C2	# Missed Cleavages
	WGKVNVDEVGGEALGRL	7	1	1	P68871		1798.94	243673533	1.41595e+08	8.98207e+07	0	1.185e-08	High	5.45832	High	5.0851	High	4.74966	0
	WGKVNVDEVGGEAL	5	1	1	P68871		1472.74	105843519	55596905	44256462	0	7.547e-06	High	4.88736	High	4.74782	High	4.48249	0
	GKVNVDEVGGEALGRL	16	1	1	P68871		1612.87	64819760	5.91364e+07	3.5573e+07	0	7.909e-08	High	4.32406	High	4.0495	High	3.64822	0
	DEVGGEALGRLL	7	1	1	P68871		1228.66	4.9762e+07	3.15612e+07	2.93682e+07	0	4.099e-05	High	4.14842	High	4.11829	High	4.13882	0
	NVDEVGGEALGRLL	6	1	1	P68871		1441.77	3.1679e+07	1.95202e+07	1.95129e+07	0	9.497e-07	High	4.0568	High	3.85188	High	3.93132	0
	VDEVGGEALGRL	9	1	1	P68871		1214.64	2.58949e+07	21166469	1.57936e+07	0	7.231e-06	High	3.99642	High	4.00982	High	3.96693	0
	GDLSTPDAVMGNPKVKAH	3	1	1	P68871		1836.93	3.4803e+07	3.23762e+07	3.03429e+07	0	0.04987	High	3.8283	High	3.99265	High	4.13996	0
	DEVGGEALGRL	15	1	1	P68871		1115.57	61865416	6.68351e+07	56971847	0	0.01839	High	3.77111	High	3.80744	High	3.8369	0
	SDGLAHLDNLKGTFA	11	1	1	P68871		1558.79	2.25637e+08	1.56286e+08	1.39437e+08	0	2.175e-05	High	3.67356	High	3.4285	High	3.52526	0
	ESFGDLSTPDAVMGNPKVK	6	1	1	P68871		1991.97	5.3496e+07	4.37225e+07	35539419	0	0.03298	High	3.60296	High	3.38139	High	3.86502	0
	NVDEVGGEALGRL	6	1	1	P68871		1328.68	8.18887e+07	4.95494e+07	4.32257e+07	0	3.475e-06	High	3.47675	High	3.6522	High	3.48653	0
	GKVNVDEVGGEALGRLL	5	1	1	P68871		1725.95	3.46529e+07	2.20604e+07	1.73871e+07	0	7.726e-05	High	3.42556	High	4.53554	High	3.79154	0
	VHLTPEEKSAV	3	1	1	P68871		1209.65	2.90792e+07	3.01992e+07	2.98021e+07	0	6.895e-05	High	3.25525	High	3.55363	High	2.96698	0
	FESFGDLSTPDAVMGNPKVK	4	1	1	P68871	M14(Oxidation)	2155.04	1.27597e+07	1.99461e+07	2.01415e+07	0	0.1018	High	3.19575	High	3.94204	High	3.2007	0
	EVGGEALGRLLV	5	1	1	P68871		1212.69	4.09543e+07	3.08775e+07	2.27367e+07	0	0.0254	High	3.11934	High	2.98584	High	3.73017	0
	FESFGDLSTPD	6	1	1	P68871		1214.52	2.70396e+07	2.08227e+07	2.08469e+07	0	0.001585	High	3.09906	High	2.9054	High	2.8431	0
	VHLTPEEKSAVTAL	31	1	1	P68871		1494.82	8166033072	7178478698	1.32804e+09	0	0.1138	High	3.07928	High	3.34351	High	3.22003	0
	FESFGDLSTPDAVMGNPKVKAH	3	1	1	P68871		2347.14	2.58101e+07	1.89411e+07	15513202	0	0.005313	High	2.96684	High	2.93766	High	2.69182	0
	FGDLSTPDAVMGNPKVK	3	1	1	P68871		1775.9	1.76321e+07	1.66182e+07	1.44622e+07	0	0.03132	High	2.92527	High	3.27842	High	3.25765	0
	FESFGDLSTPDA	3	1	1	P68871		1285.56	27902506	24041759	2.41991e+07	0	0.000473	High	2.85452	High	2.80584	High	2.75222	0
	FESFGDLSTPDAVMGNPKVK	3	1	1	P68871		2139.05	7.07199e+07	27051608	4.26645e+07	0	0.0001136	High	2.74533	High	2.89219	High	2.63204	0
	VHLTPEEKSAVTAL	4	1	1	P68871	N-Term(Acetyl)	1536.83	1.2572e+07	6.52166e+06	5.94374e+06	0	0.03459	High	2.59562	High	3.05779	High	3.07231	0
	EVGGEALGRLL	5	1	1	P68871		1113.63	1.62485e+08	1.1765e+08	120143166	0	0.00382	High	2.4435	High	2.13958	High	1.9835	0
	NVDEVGGEALGR	3	1	1	P68871		1215.6	83510920	79445015	7.40706e+07	0	0.1012	High	1.90266	High	1.82722	High	1.96868	0
	GKEFTPPVQAA	3	1	1	P68871		1144.6	5.16853e+07	4.36795e+07	4.21106e+07	0.001	0.01688	High	2.70314	High	2.7335	High	2.57122	0
	TPEEKSAVTAL	4	1	1	P68871		1145.61	8.10398e+07	7.7304e+07	56638256	0.002	0.008207	High	3.08577	High	3.1386	High	2.85572	0
	EVGGEALGRL	5	1	1	P68871		1000.54	2.03987e+08	296852593	2.58688e+08	0.002	0.03113	High	2.42292	High	2.33689	High	2.23424	0
Q16378	Proline-rich protein 4 OS=Homo sapiens OX=9606 GN=PRR4 PE=1 SV=3 - [PROL4_HUMAN]	35.07	1	8	8	46	150367050	2.04032e+08	2.08327e+08	58.4757	35.07	8	18	51.7074	35.07	7	16	41.4888	35.07
	Sequence	# PSMs	# Proteins	# Protein Groups	Protein Group Accessions	Modifications	MH+ [Da]	A5: Area	B5: Area	C5: Area	q-Value	PEP	A2	XCorr A2	B2	XCorr B2	C2	XCorr C2	# Missed Cleavages
	PPPEGLLPRPPGDSGNQDDGPQ	20	1	1	Q16378		2240.06	164272779	0	125503468	0	3.992e-05	High	5.24336	High	4.69916	High	4.53802	0
	SLPRFPSVSLQ	6	1	1	Q16378		1230.68	1.35301e+08	1.02987e+08	9.28604e+07	0	0.0001297	High	3.15219	High	2.92578	High	2.4599	0
	SLPRFPSVSLQEA	5	1	1	Q16378		1430.76	3.83791e+07	2.28382e+07	2.65267e+07	0	0.002434	High	2.75161	High	2.75146	High	2.74326	0
	SLPRFPSVSL	6	1	1	Q16378		1102.63	1.51527e+08	9.87801e+07	8.63257e+07	0	0.002072	High	2.68951	High	2.52001	High	2.62049	0
	HPPPPPFQNQ	3	1	1	Q16378		1158.57	0	4.10327e+08	406617920	0.001	0.1316	High	2.82711	High	2.47528	High	2.73504	0
	QLSLPRFPSVS	3	1	1	Q16378		1230.68	1.9318e+07	1.45736e+07	1.48305e+07	0.002	0.02657	High	2.53422	High	2.35104	High	2.21364	0
P02766	Transthyretin OS=Homo sapiens OX=9606 GN=TTR PE=1 SV=1 - [TTHY_HUMAN]	12.93	1	2	2	6	1.71986e+07	1.40703e+07	1.47443e+07	8.7158	12.93	2	2	10.6937	12.93	2	2	11.0691	12.93
	Sequence	# PSMs	# Proteins	# Protein Groups	Protein Group Accessions	Modifications	MH+ [Da]	A5: Area	B5: Area	C5: Area	q-Value	PEP	A2	XCorr A2	B2	XCorr B2	C2	XCorr C2	# Missed Cleavages
	LLSPYSYSTTAVVTNPKE	3	1	1	P02766		1970.02	2.19522e+07	1.44124e+07	15217848	0	2.538e-07	High	5.20993	High	5.45906	High	5.42779	0
	ALLSPYSYSTTAVVTNPKE	3	1	1	P02766		2041.05	1.2445e+07	1.37282e+07	1.42707e+07	0	0.0008389	High	3.50588	High	5.23466	High	5.64128	0
P02671	Fibrinogen alpha chain OS=Homo sapiens OX=9606 GN=FGA PE=1 SV=2 - [FIBA_HUMAN]	1.85	1	1	1	3	8.41647e+06	7.9882e+06	6474098	5.0552	1.85	1	1	3.42157	1.85	1	1	4.67646	1.85
	Sequence	# PSMs	# Proteins	# Protein Groups	Protein Group Accessions	Modifications	MH+ [Da]	A5: Area	B5: Area	C5: Area	q-Value	PEP	A2	XCorr A2	B2	XCorr B2	C2	XCorr C2	# Missed Cleavages
	ADSGEGDFLAEGGGVR	3	1	1	P02671		1536.69	8.41647e+06	7.9882e+06	6474098	0	2.029e-08	High	5.0552	High	3.42157	High	4.67646	0
P04004	Vitronectin OS=Homo sapiens OX=9606 GN=VTN PE=1 SV=1 - [VTNC_HUMAN]	4.18	1	1	1	3	2.00538e+07	24364538	28816147	4.9861	4.18	1	1	4.87787	4.18	1	1	4.85904	4.18
	Sequence	# PSMs	# Proteins	# Protein Groups	Protein Group Accessions	Modifications	MH+ [Da]	A5: Area	B5: Area	C5: Area	q-Value	PEP	A2	XCorr A2	B2	XCorr B2	C2	XCorr C2	# Missed Cleavages
	LKPEEEAPAPEVGASKPEGI	3	1	1	P04004		2048.06	2.00538e+07	24364538	28816147	0	9.366e-10	High	4.9861	High	4.87787	High	4.85904	0
P60709	Actin, cytoplasmic 1 OS=Homo sapiens OX=9606 GN=ACTB PE=1 SV=1 - [ACTB_HUMAN]	50.4	12	27	27	79	1.47502e+08	1.68418e+08	1.38566e+08	85.3057	46.67	20	28	79.3478	32.53	19	28	73.1688	33.07
	Sequence	# PSMs	# Proteins	# Protein Groups	Protein Group Accessions	Modifications	MH+ [Da]	A5: Area	B5: Area	C5: Area	q-Value	PEP	A2	XCorr A2	B2	XCorr B2	C2	XCorr C2	# Missed Cleavages
	WISKQEYDESGPSIV	4	7	1	P60709		1737.84	1.94224e+07	15636183	0	0	8.506e-07	High	4.91916	High	4.63716	High	4.46682	0
	VLSGGTTMYPGIADRM	3	5	1	P60709		1668.81	1.88483e+07	1.47053e+07	12227550	0	0.004292	High	4.3128	High	2.99576	High	4.54513	0
	VAPEEHPVLLTEAPLNPK	6	2	1	P60709		1954.07	3.58869e+07	2.91616e+07	25552614	0	0.005376	High	3.87037	High	3.79292	High	4.44513	0
	ELRVAPEEHPVLLTEAPLNPK	3	2	1	P60709		2352.29	3.67887e+07	2.13747e+07	2.16743e+07	0	0.000927	High	3.80345	High	3.46345	High	3.79298	0
	FYNELRVAPEEHPV	9	3	1	P60709		1699.84	1.75679e+07	1.5601e+07	1.09261e+07	0	7.897e-05	High	3.71742	High	3.55939	High	3.56178	0
	SLEKSYELPDGQVI	5	10	1	P60709		1577.81	31422548	16008184	1.81255e+07	0	2.301e-05	High	3.43514	High	3.23653	High	3.4239	0
	NELRVAPEEHPV	5	3	1	P60709		1389.71	1.61447e+08	146105787	1.21233e+08	0	0.0007301	High	3.35884	High	3.75346	High	3.3042	0
	GFAGDDAPRAVFPS	7	10	1	P60709		1406.67	62022450	28848864	0	0	0.00018	High	3.27111	High	3.14795	High	3.17187	0
	FAGDDAPRAVFPS	5	10	1	P60709		1349.65	3.47616e+07	2.90679e+07	22518650	0	0.001015	High	2.85786	High	2.87511	High	2.64084	0
	DLAGRDLTDYL	4	7	1	P60709		1251.62	2.18135e+07	1.8553e+07	16974372	0	0.0008966	High	2.84758	High	2.6758	High	2.70628	0
	LLTEAPLNPK	5	11	1	P60709		1095.64	1.10284e+08	99236716	9.11426e+07	0	0.0025	High	2.80388	High	2.93697	High	2.80806	0
	LLTEAPLNPKAN	3	10	1	P60709		1280.72	1.86357e+07	1.70466e+07	1.35099e+07	0.001	0.007168	High	2.86711	High	2.76135	High	2.96415	0
Q6MZM9	Proline-rich protein 27 OS=Homo sapiens OX=9606 GN=PRR27 PE=2 SV=1 - [PRR27_HUMAN]	42.92	1	18	18	106	3.71771e+08	3.41141e+08	3.3352e+08	101.3	42.92	17	40	94.0995	42.92	17	34	89.6315	42.92
	Sequence	# PSMs	# Proteins	# Protein Groups	Protein Group Accessions	Modifications	MH+ [Da]	A5: Area	B5: Area	C5: Area	q-Value	PEP	A2	XCorr A2	B2	XCorr B2	C2	XCorr C2	# Missed Cleavages
	RKRRFPFIGEDDNDDGHPLHPS	5	1	1	Q6MZM9		2605.26	172805014	1.7139e+08	1.6599e+08	0	1.272e-08	High	4.82704	High	4.4674	High	4.1846	0
	KRRFPFIGEDDNDDGHPLHPS	6	1	1	Q6MZM9		2449.17	4.12608e+08	3.70206e+08	3.47274e+08	0	3.333e-06	High	4.34818	High	4.93247	High	4.58444	0
	IGEDDNDDGHPLHPSLNIPY	4	1	1	Q6MZM9		2218.01	1.56729e+08	129069722	1.19486e+08	0	1.464e-07	High	4.21831	High	4.19917	High	3.16161	0
	IGEDDNDDGHPLHPS	11	1	1	Q6MZM9		1617.68	180661502	1.50912e+08	198086231	0	2.615e-05	High	3.95041	High	4.06813	High	3.89238	0
	AAPAAPPIAAEPAAAAPL	5	1	1	Q6MZM9		1569.86	3.12711e+07	2.48479e+07	2.22038e+07	0	6.522e-07	High	3.83754	High	4.07561	High	3.886	0
	FIGEDDNDDGHPLHPS	5	1	1	Q6MZM9		1764.75	496909248	4.81827e+08	4.55199e+08	0	8.455e-05	High	3.10103	High	2.79212	High	3.05663	0
	RFPFIGEDDNDDGHPLHPS	8	1	1	Q6MZM9		2164.97	0	0	22430597	0	0.07232	High	3.09453	High	3.01308	High	3.10357	0
	ILTSPGFPYVYH	3	1	1	Q6MZM9		1393.72	1.20149e+07	1.00369e+07	8.60051e+06	0	0.00119	High	2.9652	High	2.31662	High	2.79397	0
	FIGEDDNDDGHPLHPSL	8	1	1	Q6MZM9		1877.83	5.13703e+07	5.09794e+07	4.12578e+07	0	0.0004538	High	2.85106	High	2.86136	High	2.69241	0
	NLPPPLYY	12	1	1	Q6MZM9		976.512	47168902	37256940	5176781	0	0.001428	High	2.67774	High	2.70398	High	2.79319	0
	AAPAAPPIAAEPA	3	1	1	Q6MZM9		1146.62	5.37383e+07	4.73086e+07	45041333	0	0.06684	High	2.51215	High	2.26288	High	2.51562	0
	ILTSPGFPY	3	1	1	Q6MZM9		994.523	7.65739e+06	5.08063e+06	4.60761e+06	0.001	0.01332	High	2.19363	High	2.18311	High	2.15013	0
	GFPFVPPSRF	7	1	1	Q6MZM9		1150.61	4.14675e+07	3.60898e+07	3.30656e+07	0.001	0.01733	High	2.18899	High	2.0649	High	2.40137	0
	GFPLATQL	4	1	1	Q6MZM9		846.473	1.1684e+07	8420524	6.04138e+06	0.002	0.01725	High	2.20475	High	2.71224	High	1.95266	0
	NVPPLPPRGFPFVPPS	13	1	1	Q6MZM9		1717.94	18575984	0	0	0.002	0.008044	High	1.9589	High	2.42879	High	2.15733	0
	NLPPPLYYRPV	6	1	1	Q6MZM9		1328.74	205795955	165690379	160053866	0.002	0.01886	High	1.65455	High	1.55298	High	1.83525	0
P15104	Glutamine synthetase OS=Homo sapiens OX=9606 GN=GLUL PE=1 SV=4 - [GLNA_HUMAN]	3.49	1	2	2	5	1.02965e+08	6.08481e+07	6.24045e+07	4.50737	3.49	1	1	8.78216	3.49	2	2	7.98952	3.49
	Sequence	# PSMs	# Proteins	# Protein Groups	Protein Group Accessions	Modifications	MH+ [Da]	A5: Area	B5: Area	C5: Area	q-Value	PEP	A2	XCorr A2	B2	XCorr B2	C2	XCorr C2	# Missed Cleavages
	LNETGDEPFQYKN	3	1	1	P15104		1554.71	1.02965e+08	8.98179e+07	8.89305e+07	0	3.357e-06	High	4.50737	High	4.98836	High	4.66017	0
P04083	Annexin A1 OS=Homo sapiens OX=9606 GN=ANXA1 PE=1 SV=2 - [ANXA1_HUMAN]	6.65	1	4	4	10	3e+07	2.41747e+07	2.14344e+07	16.9467	6.65	4	5	9.53557	6.36	3	3	6.42163	4.05
	Sequence	# PSMs	# Proteins	# Protein Groups	Protein Group Accessions	Modifications	MH+ [Da]	A5: Area	B5: Area	C5: Area	q-Value	PEP	A2	XCorr A2	B2	XCorr B2	C2	XCorr C2	# Missed Cleavages
	IENEEQEYVQTVK	3	1	1	P04083		1608.78	45197020	40193817	30561181	0	3.316e-06	High	4.40984	High	2.90656	High	2.43454	0
	FIENEEQEYVQTVK	4	1	1	P04083		1755.84	15595581	1.60981e+07	1.23076e+07	0	1.11e-06	High	4.07191	High	3.95026	High	3.98709	0
P14174	Macrophage migration inhibitory factor OS=Homo sapiens OX=9606 GN=MIF PE=1 SV=4 - [MIF_HUMAN]	13.91	1	1	1	3	1.82723e+07	1.2597e+07	9.78596e+06	4.39501	13.91	1	1	5.60486	13.91	1	1	4.89507	13.91
	Sequence	# PSMs	# Proteins	# Protein Groups	Protein Group Accessions	Modifications	MH+ [Da]	A5: Area	B5: Area	C5: Area	q-Value	PEP	A2	XCorr A2	B2	XCorr B2	C2	XCorr C2	# Missed Cleavages
	YDMNAANVGWNNSTFA	3	1	1	P14174		1774.75	1.82723e+07	1.2597e+07	9.78596e+06	0	2.445e-07	High	4.39501	High	5.60486	High	4.89507	0
P15515	Histatin-1 OS=Homo sapiens OX=9606 GN=HTN1 PE=1 SV=2 - [HIS1_HUMAN]	31.58	1	12	12	90	2.32792e+08	2.2056e+08	1.8028e+08	96.3945	31.58	11	33	88.5652	31.58	10	29	87.8034	31.58
	Sequence	# PSMs	# Proteins	# Protein Groups	Protein Group Accessions	Modifications	MH+ [Da]	A5: Area	B5: Area	C5: Area	q-Value	PEP	A2	XCorr A2	B2	XCorr B2	C2	XCorr C2	# Missed Cleavages
	YGDYGSNYLYDN	15	1	1	P15515		1443.57	2.34959e+08	2.1771e+08	1.85811e+08	0	0.03387	High	4.27316	High	4.48053	High	4.65808	0
	GDYGSNYLYDN	10	1	1	P15515		1280.51	242454261	2.42092e+08	1.91423e+08	0	0.03199	High	3.76959	High	3.7797	High	4.24279	0
	REFPFYGDY	9	1	1	P15515		1193.53	220963052	2.01879e+08	1.63606e+08	0	0.04133	High	3.28628	High	3.30613	High	3.37631	0
	HREFPFYGDY	9	1	1	P15515		1330.59	78664062	9.85974e+07	79375504	0	0.04343	High	2.95777	High	2.93418	High	2.98681	0
	DYGSNYLYDN	6	1	1	P15515		1223.49	6.27053e+07	54502864	4.71852e+07	0	0.001434	High	2.82101	High	2.87398	High	2.85119	0
	GDYGSNYLY	7	1	1	P15515		1051.44	90865900	84636737	6.89966e+07	0	0.1067	High	2.77175	High	2.93331	High	2.89752	0
	EFPFYGDYGS	5	1	1	P15515		1181.48	2.21973e+07	21336824	18107239	0	0.002181	High	2.70383	High	3.07386	High	2.78144	0
	YGDYGSNYL	14	1	1	P15515		1051.44	90865900	84636737	6.89966e+07	0.001	0.01642	High	2.9836	High	3.00612	High	3.04886	0
	EFPFYGDY	11	1	1	P15515		1037.43	1.38004e+08	128106089	104348307	0.002	0.03691	High	2.58088	High	2.42788	High	2.42919	0
P18510	Interleukin-1 receptor antagonist protein OS=Homo sapiens OX=9606 GN=IL1RN PE=1 SV=1 - [IL1RA_HUMAN]	8.47	1	1	1	4	1.72703e+07	8.39057e+06	5.25425e+06	7.63964	8.47	1	2	3.83318	8.47	1	1	4.73052	8.47
	Sequence	# PSMs	# Proteins	# Protein Groups	Protein Group Accessions	Modifications	MH+ [Da]	A5: Area	B5: Area	C5: Area	q-Value	PEP	A2	XCorr A2	B2	XCorr B2	C2	XCorr C2	# Missed Cleavages
	SLTNMPDEGVMVTKF	4	1	1	P18510		1668.8	1.72703e+07	8.39057e+06	5.25425e+06	0	0.004187	High	4.22213	High	3.83318	High	4.73052	0
Q8TAX7	Mucin-7 OS=Homo sapiens OX=9606 GN=MUC7 PE=1 SV=2 - [MUC7_HUMAN]	26.26	2	40	40	256	1.78106e+09	1.44485e+09	1.3204e+09	214.716	26.26	35	95	193.799	19.89	28	78	209.599	19.89
	Sequence	# PSMs	# Proteins	# Protein Groups	Protein Group Accessions	Modifications	MH+ [Da]	A5: Area	B5: Area	C5: Area	q-Value	PEP	A2	XCorr A2	B2	XCorr B2	C2	XCorr C2	# Missed Cleavages
	SHFELPHYPGLLAH	9	1	1	Q8TAX7		1617.82	2.05518e+08	1.43357e+08	138446099	0	1.311e-07	High	4.19223	High	4.33103	High	4.17413	0
	KSHFELPHYPG	7	1	1	Q8TAX7		1311.65	1.21971e+08	105441428	1.00847e+08	0	0.003059	High	4.18975	High	4.16361	High	3.7719	0
	SHFELPHYPGLLAHQKPFIRK	3	1	1	Q8TAX7		2515.37	2.33204e+07	0	2.03292e+07	0	2.6e-06	High	3.98327	High	3.07153	High	3.69245	0
	SPKSHFELPHYPG	7	1	1	Q8TAX7		1495.73	1.5332e+08	144006097	134141788	0	0.0008919	High	3.78797	High	3.34696	High	3.5752	0
	SHFELPHYPGLL	14	1	1	Q8TAX7		1409.72	1.34263e+08	1.1068e+08	1.03292e+08	0	3.705e-05	High	3.72596	High	3.52052	High	3.62363	0
	SHFELPHYPG	19	1	1	Q8TAX7		1183.55	1686315087	1435303605	1.38873e+09	0	0.001722	High	3.60316	High	3.72783	High	3.37693	0
	SHFELPHYPGL	3	1	1	Q8TAX7		1296.64	5.90056e+07	1.03424e+08	4.13842e+07	0	0.001767	High	3.46303	High	1.67111	High	3.21488	0
	FELPHYPGL	11	1	1	Q8TAX7		1072.55	6.30016e+07	4.94116e+07	41809685	0	0.1139	High	3.10098	High	3.18196	High	3.04853	0
	FELPHYPGLL	14	1	1	Q8TAX7		1185.63	1.29652e+08	1.18412e+08	1.06154e+08	0	0.04036	High	3.01558	High	2.98506	High	3.38285	0
	SPKSHFELPHYPGLL	7	1	1	Q8TAX7		1721.9	1.69532e+08	1.13977e+08	1.25894e+08	0	0.04009	High	2.96566	High	3.21555	High	3.28979	0
	HFELPHYPG	20	1	1	Q8TAX7		1096.52	7.17565e+08	6.51684e+08	6.07998e+08	0	0.002142	High	2.91714	High	2.64621	High	2.70553	0
	SVVNPTLVATT	5	1	1	Q8TAX7		1101.62	1.21331e+07	1.47892e+07	1.39306e+07	0	0.05336	High	2.79998	High	2.94726	High	2.97608	0
	QIPSVTFPSAST	6	1	1	Q8TAX7		1234.63	5.52864e+07	46622672	4.24159e+07	0	0.08933	High	2.72678	High	2.9696	High	2.97353	0
	YMKNLLNRIIDD	6	1	1	Q8TAX7		1507.79	79677296	45615028	3.7898e+07	0	1.588e-05	High	2.6393	High	2.34409	High	2.5048	0
	TTQIPSVTFPS	3	1	1	Q8TAX7		1177.61	7.39342e+06	8.2124e+06	5.63721e+06	0	0.0005113	High	2.6046	High	2.45005	High	2.46268	0
	YMKNLLNRIIDD	9	1	1	Q8TAX7	M2(Oxidation)	1523.79	0	25693284	0	0	0.08991	High	2.53355	High	3.12086	High	3.06145	0
	ELPHYPGLLAHQKPFIRK	3	1	1	Q8TAX7		2144.21	4.66799e+07	4.22617e+07	2.56941e+07	0	0.04131	High	2.35428	High	2.93829	High	2.95088	0
	NRIIDDMVEQ	3	1	1	Q8TAX7		1232.6	138472752	87285882	0	0	0.04641	High	2.17061	High	2.55464	High	2.97807	0
	HFELPHYPGL	4	1	1	Q8TAX7		1209.61	48524204	2.92971e+07	2.85068e+07	0.001	0.008378	High	2.95638	High	2.89124	High	2.73531	0
	LPHYPGLL	9	1	1	Q8TAX7		909.52	114244062	8.33511e+07	7.16546e+07	0.001	0.003959	High	2.30776	High	2.39658	High	2.32809	0
	ELPHYPGLLAHQKPF	6	1	1	Q8TAX7		1746.93	1.22492e+08	8.54473e+07	7.73414e+07	0.001	0.003062	High	1.95376	High	1.95566	High	1.90605	0
	RIIDDMVEQ	10	1	1	Q8TAX7		1118.55	7.00429e+08	679509112	6.28691e+08	0.002	0.02762	High	2.58837	High	2.68006	High	2.73851	0
	FELPHYPG	32	1	1	Q8TAX7		959.461	8032070	366767660	2.96051e+08	0.002	0.03819	High	2.54755	High	2.63476	High	2.66075	0
	ELPHYPGLL	5	1	1	Q8TAX7		1038.56	2939313371	2.21975e+09	1943770739	0.002	0.03145	High	2.33516	High	2.28461	High	2.04999	0
	HFELPHYPGLL	4	1	1	Q8TAX7		1322.69	247761632	183766440	146238904	0.002	0.01113	High	1.96624	High	2.06358	High	1.74931	0
	FELPHYP	6	1	1	Q8TAX7		902.441	3.1958e+07	14565091	0	0.003	0.05719	High	1.9668	High	2.0913	High	1.80463	0
P01833	Polymeric immunoglobulin receptor OS=Homo sapiens OX=9606 GN=PIGR PE=1 SV=4 - [PIGR_HUMAN]	9.82	1	17	17	95	4.10977e+08	3.68167e+08	2.06953e+08	98.7926	8.77	14	34	85.7978	9.82	13	32	82.7186	9.82
	Sequence	# PSMs	# Proteins	# Protein Groups	Protein Group Accessions	Modifications	MH+ [Da]	A5: Area	B5: Area	C5: Area	q-Value	PEP	A2	XCorr A2	B2	XCorr B2	C2	XCorr C2	# Missed Cleavages
	ASVDSGSSEEQGGSSRAL	16	1	1	P01833		1723.78	341826975	307049310	292020485	0	0.0001489	High	4.1539	High	4.7134	High	4.67234	0
	AIQDPRLFAEE	19	1	1	P01833		1288.65	2.55108e+08	2.25147e+08	1.87461e+08	0	0.03028	High	3.51745	High	3.79163	High	4.12568	0
	SLAKADAAPDEKVLDSGFREIENK	5	1	1	P01833		2603.34	4.9914e+07	4.05973e+07	34045354	0	0.002382	High	3.31298	High	2.63045	High	2.49477	0
	LFAEEKAVADTRDQADGSR	3	1	1	P01833		2079.01	4.64186e+07	4.49422e+07	33548027	0	0.0009326	High	2.92564	High	4.16423	High	2.95725	0
	AAPDEKVLDSGF	7	1	1	P01833		1248.61	3.93009e+07	3.50161e+07	26474496	0	0.0005456	High	2.68512	High	2.93348	High	2.48011	0
	AIQDPRLFAEEK	6	1	1	P01833		1416.75	1.71648e+08	151563068	141377149	0	0.001067	High	2.41717	High	2.43637	High	2.12846	0
	ADAAPDEKVLDSGFREIENK	4	1	1	P01833		2204.09	4.55541e+07	3.19955e+07	7.28971e+06	0.002	0.02031	High	2.78089	High	2.93238	High	3.34217	0
	DSGFREIEN	16	1	1	P01833		1066.48	108813084	132486493	62584608	0.003	0.02661	High	2.55927	High	2.74769	High	2.67017	0
	PRLFAEEK	3	1	1	P01833		989.54	50555706	2.34858e+06	38979423	0.008	0.1154	High	2.686	High	2.54977	High	2.65384	0
P0DTE7	Alpha-amylase 1B OS=Homo sapiens OX=9606 GN=AMY1B PE=1 SV=1 - [AMY1B_HUMAN]	7.63	3	7	7	17	1.01098e+08	1.00196e+08	8.6763e+07	28.0729	7.63	5	7	22.2649	7.63	5	6	13.1695	2.94
	Sequence	# PSMs	# Proteins	# Protein Groups	Protein Group Accessions	Modifications	MH+ [Da]	A5: Area	B5: Area	C5: Area	q-Value	PEP	A2	XCorr A2	B2	XCorr B2	C2	XCorr C2	# Missed Cleavages
	VIDLGGEPIKSSDYF	4	3	1	P0DTE7		1639.82	15495246	1.17064e+07	1.1121e+07	0	0.005267	High	3.98882	High	3.78327	High	4.37343	0
	GGEPIKSSDYF	3	3	1	P0DTE7		1199.56	2.34292e+08	226713418	219150447	0.001	0.004266	High	2.70781	High	2.81244	High	2.80994	0
	GEPIKSSDYF	3	3	1	P0DTE7		1142.54	3.85739e+07	3.68274e+07	30017493	0.004	0.2037	High	1.92195	High	2.09517	High	2.43123	0
Q96DR5	BPI fold-containing family A member 2 OS=Homo sapiens OX=9606 GN=BPIFA2 PE=1 SV=2 - [BPIA2_HUMAN]	21.29	1	10	10	50	1.8818e+08	1.06806e+08	8.3743e+07	53.0018	17.27	7	17	53.1406	13.25	8	18	44.644	17.67
	Sequence	# PSMs	# Proteins	# Protein Groups	Protein Group Accessions	Modifications	MH+ [Da]	A5: Area	B5: Area	C5: Area	q-Value	PEP	A2	XCorr A2	B2	XCorr B2	C2	XCorr C2	# Missed Cleavages
	VVDKLEPVLHEGLE	20	1	1	Q96DR5		1576.86	103603672	79374643	69255062	0	0.0001879	High	3.97184	High	4.20337	High	3.86295	0
	NVVDKLEPVLHEGLE	7	1	1	Q96DR5		1690.9	51659918	0	2.36494e+07	0	9.959e-06	High	3.6422	High	2.51563	High	3.24805	0
	VDLGVLQKS	5	1	1	Q96DR5		958.557	248877056	0	0	0	0.0009522	High	3.20755	High	3.41429	High	3.13557	0
	VVDKLEPVLHE	9	1	1	Q96DR5		1277.71	2.1206e+08	1.61293e+08	1.53422e+08	0	2.359e-05	High	2.90662	High	3.07684	High	2.9103	0
P01859	Immunoglobulin heavy constant gamma 2 OS=Homo sapiens OX=9606 GN=IGHG2 PE=1 SV=3 - [IGHG2_HUMAN]	2.53	5	1	1	6	2.76062e+07	2.28228e+07	1.53903e+07	7.42008	2.53	1	2	7.26337	2.53	1	2	6.89234	2.53
	Sequence	# PSMs	# Proteins	# Protein Groups	Protein Group Accessions	Modifications	MH+ [Da]	A5: Area	B5: Area	C5: Area	q-Value	PEP	A2	XCorr A2	B2	XCorr B2	C2	XCorr C2	# Missed Cleavages
	WYVDGVEVHN	6	5	1	P01859		1217.56	2.76062e+07	2.28228e+07	1.53903e+07	0	4.613e-05	High	3.9535	High	3.91323	High	3.45212	0
P00558	Phosphoglycerate kinase 1 OS=Homo sapiens OX=9606 GN=PGK1 PE=1 SV=3 - [PGK1_HUMAN]	3.36	1	2	2	9	4.70441e+07	2.71678e+07	3.0662e+07	11.0541	3.36	2	3	10.5826	3.36	2	3	10.4701	3.36
	Sequence	# PSMs	# Proteins	# Protein Groups	Protein Group Accessions	Modifications	MH+ [Da]	A5: Area	B5: Area	C5: Area	q-Value	PEP	A2	XCorr A2	B2	XCorr B2	C2	XCorr C2	# Missed Cleavages
	EGKVLPGVDALSNI	3	1	1	P00558		1411.78	1.21214e+07	9.41011e+06	8.5748e+06	0	1.017e-05	High	3.94138	High	2.86652	High	3.22758	0
	GKVLPGVDALSNI	6	1	1	P00558		1282.74	8.19668e+07	4.49254e+07	5.27492e+07	0	1.537e-06	High	3.55515	High	4.00092	High	3.85179	0
P31947	14-3-3 protein sigma OS=Homo sapiens OX=9606 GN=SFN PE=1 SV=1 - [1433S_HUMAN]	6.85	1	1	1	5	6.54094e+07	5.83961e+07	60976429	7.49929	6.85	1	2	7.36829	6.85	1	2	4.1116	6.85
	Sequence	# PSMs	# Proteins	# Protein Groups	Protein Group Accessions	Modifications	MH+ [Da]	A5: Area	B5: Area	C5: Area	q-Value	PEP	A2	XCorr A2	B2	XCorr B2	C2	XCorr C2	# Missed Cleavages
	ADNAGEEGGEAPQEPQS	5	1	1	P31947		1685.69	6.54094e+07	5.83961e+07	60976429	0	0.01615	High	3.90846	High	3.94345	High	4.1116	0
P06454	Prothymosin alpha OS=Homo sapiens OX=9606 GN=PTMA PE=1 SV=2 - [PTMA_HUMAN]	12.61	1	1	1	3	5.30485e+07	5.04462e+07	4.0224e+07	3.86237	12.61	1	1	4.23067	12.61	1	1	3.94637	12.61
	Sequence	# PSMs	# Proteins	# Protein Groups	Protein Group Accessions	Modifications	MH+ [Da]	A5: Area	B5: Area	C5: Area	q-Value	PEP	A2	XCorr A2	B2	XCorr B2	C2	XCorr C2	# Missed Cleavages
	SDAAVDTSSEITTK	3	1	1	P06454	N-Term(Acetyl)	1466.69	5.30485e+07	5.04462e+07	4.0224e+07	0	7.605e-06	High	3.86237	High	4.23067	High	3.94637	0
P04406	Glyceraldehyde-3-phosphate dehydrogenase OS=Homo sapiens OX=9606 GN=GAPDH PE=1 SV=3 - [G3P_HUMAN]	6.87	1	3	3	10	2.42476e+07	2.17454e+07	1.8252e+07	11.2637	6.87	3	4	8.53445	4.18	2	3	8.83299	4.18
	Sequence	# PSMs	# Proteins	# Protein Groups	Protein Group Accessions	Modifications	MH+ [Da]	A5: Area	B5: Area	C5: Area	q-Value	PEP	A2	XCorr A2	B2	XCorr B2	C2	XCorr C2	# Missed Cleavages
	YDNEFGYSNRVVDL	6	1	1	P04406		1690.77	35022023	2.95098e+07	2.30405e+07	0	0.004694	High	3.69946	High	3.74606	High	3.83657	0
	EFGYSNRVVDL	3	1	1	P04406		1298.64	1.89738e+07	1.39809e+07	1.34636e+07	0	0.0001764	High	2.65432	High	2.38148	High	2.27025	0
O95104	SR-related and CTD-associated factor 4 OS=Homo sapiens OX=9606 GN=SCAF4 PE=1 SV=3 - [SCAF4_HUMAN]	1.05	13	1	2	28	6.6051e+08	4.60055e+08	3.30545e+08	16.7163	1.05	1	5	40.0316	1.05	2	13	32.604	1.05
	Sequence	# PSMs	# Proteins	# Protein Groups	Protein Group Accessions	Modifications	MH+ [Da]	A5: Area	B5: Area	C5: Area	q-Value	PEP	A2	XCorr A2	B2	XCorr B2	C2	XCorr C2	# Missed Cleavages
	FGPGVPPPPPPP	26	1	1	O95104		1155.62	6.6051e+08	599984420	517153405	0	0.1039	High	3.639	High	3.61328	High	3.65516	0
Q9UBC9	Small proline-rich protein 3 OS=Homo sapiens OX=9606 GN=SPRR3 PE=1 SV=2 - [SPRR3_HUMAN]	44.38	1	27	27	187	5.00794e+08	4.47804e+08	2.78078e+08	179.528	41.42	23	68	164.104	41.42	23	60	168.249	44.38
	Sequence	# PSMs	# Proteins	# Protein Groups	Protein Group Accessions	Modifications	MH+ [Da]	A5: Area	B5: Area	C5: Area	q-Value	PEP	A2	XCorr A2	B2	XCorr B2	C2	XCorr C2	# Missed Cleavages
	KVPEPGSIKVPDQ	3	1	1	Q9UBC9		1393.77	75619619	71708742	6.34606e+07	0	0.02104	High	3.63878	High	3.75366	High	3.84595	0
	KQTFTPPPQLQQQ	5	1	1	Q9UBC9		1540.81	64152053	55509820	58388866	0	0.01374	High	3.31881	High	4.10153	High	4.15695	0
	TFTPPPQLQQQ	15	1	1	Q9UBC9		1284.66	0	0	5.09692e+07	0	9.147e-05	High	3.26775	High	3.65405	High	3.33085	0
	QTFTPPPQLQQQ	6	1	1	Q9UBC9		1412.72	0	1.60813e+07	0	0	9.11e-05	High	3.2559	High	3.12314	High	3.01992	0
	TFTPPPQLQ	28	1	1	Q9UBC9		1028.54	130293581	127820811	98213632	0	0.07312	High	3.23153	High	3.23811	High	3.41584	0
	FTPPPQLQ	15	1	1	Q9UBC9		927.495	4.329e+07	4.27852e+07	3.21963e+07	0	0.1041	High	3.228	High	3.2046	High	3.18761	0
	AIKVPEQGY	7	1	1	Q9UBC9		1004.54	2.39554e+08	2.21127e+08	1.84114e+08	0	0.07713	High	3.19182	High	3.07267	High	3.04395	0
	AIKVPEQGYT	9	1	1	Q9UBC9		1105.59	602732689	532464918	483871432	0	0.0007226	High	3.14173	High	2.90921	High	2.91911	0
	TFTPPPQLQQQQ	4	1	1	Q9UBC9		1412.72	0	1.22398e+07	9.81612e+06	0	2.065e-05	High	2.99032	High	2.9063	High	2.62383	0
	FTPPPQLQQQ	3	1	1	Q9UBC9		1183.61	1.31709e+07	9.47843e+06	0	0	0.07638	High	2.93656	High	3.35345	High	3.03148	0
	QVKQPSQPPPQEIFVPT	4	1	1	Q9UBC9		1920.03	110967570	1.11989e+08	98580576	0	0.006541	High	2.91691	High	3.05721	High	2.73073	0
	VKQPSQPPPQEIFVPT	16	1	1	Q9UBC9		1791.97	1.57223e+08	1.34172e+08	1.2079e+08	0	0.03771	High	2.83441	High	3.0293	High	3.06631	0
	FIKFPEPGAI	6	1	1	Q9UBC9		1118.62	2.87087e+07	2.00681e+07	1.96706e+07	0	0.102	High	2.82116	High	2.70605	High	2.84039	0
	KQTFTPPPQLQ	4	1	1	Q9UBC9		1284.7	6.25529e+07	60541142	0	0	0.002039	High	2.54205	High	2.62348	High	2.45279	0
	GYTKVPVPGYT	3	1	1	Q9UBC9		1181.62	4.26891e+07	3.95359e+07	3.79928e+07	0	0.1181	High	2.31885	High	2.23675	High	2.55937	0
	KQPSQPPPQEIFVPT	17	1	1	Q9UBC9		1692.9	2.10812e+08	1.92796e+08	1.66249e+08	0	0.112	High	2.31498	High	2.38439	High	2.91219	0
	GFIKFPEPG	24	1	1	Q9UBC9		991.525	6.60095e+08	589820032	0	0.001	0.01008	High	3.10728	High	3.13242	High	3.02046	0
	TKVPVPGYT	5	1	1	Q9UBC9		961.536	1.18362e+08	1.06559e+08	9.1583e+07	0.001	0.00817	High	2.63917	High	2.63247	High	2.33625	0
P63313	Thymosin beta-10 OS=Homo sapiens OX=9606 GN=TMSB10 PE=1 SV=2 - [TYB10_HUMAN]	34.09	1	1	1	3	2.91028e+07	19769646	2.06221e+07	3.60539	34.09	1	1	3.78498	34.09	1	1	3.681	34.09
	Sequence	# PSMs	# Proteins	# Protein Groups	Protein Group Accessions	Modifications	MH+ [Da]	A5: Area	B5: Area	C5: Area	q-Value	PEP	A2	XCorr A2	B2	XCorr B2	C2	XCorr C2	# Missed Cleavages
	ADKPDMGEIASFDKA	3	1	1	P63313	N-Term(Acetyl)	1636.75	2.91028e+07	19769646	2.06221e+07	0	0.0001303	High	3.60539	High	3.78498	High	3.681	0
P33241	Lymphocyte-specific protein 1 OS=Homo sapiens OX=9606 GN=LSP1 PE=1 SV=1 - [LSP1_HUMAN]	4.72	1	1	1	6	3.09793e+07	27403765	2.41992e+07	6.53275	4.72	1	2	8.56786	4.72	1	2	7.30484	4.72
	Sequence	# PSMs	# Proteins	# Protein Groups	Protein Group Accessions	Modifications	MH+ [Da]	A5: Area	B5: Area	C5: Area	q-Value	PEP	A2	XCorr A2	B2	XCorr B2	C2	XCorr C2	# Missed Cleavages
	SLKPSEAPELDEDEGF	6	1	1	P33241		1762.8	3.09793e+07	27403765	2.41992e+07	0	2.783e-06	High	3.57077	High	4.86355	High	4.26814	0
P01009	Alpha-1-antitrypsin OS=Homo sapiens OX=9606 GN=SERPINA1 PE=1 SV=3 - [A1AT_HUMAN]	5.02	1	1	1	3	96442033	84888098	69836315	3.45825	5.02	1	1	4.28576	5.02	1	1	4.04432	5.02
	Sequence	# PSMs	# Proteins	# Protein Groups	Protein Group Accessions	Modifications	MH+ [Da]	A5: Area	B5: Area	C5: Area	q-Value	PEP	A2	XCorr A2	B2	XCorr B2	C2	XCorr C2	# Missed Cleavages
	MIEQNTKSPLFMGKVVNPTQK	3	1	1	P01009		2390.26	96442033	84888098	69836315	0	4.48e-09	High	3.45825	High	4.28576	High	4.04432	0
P23528	Cofilin-1 OS=Homo sapiens OX=9606 GN=CFL1 PE=1 SV=3 - [COF1_HUMAN]	14.46	1	3	3	16	3.49793e+07	2.63233e+07	2.50837e+07	14.3005	14.46	3	5	17.7046	14.46	3	6	13.5927	14.46
	Sequence	# PSMs	# Proteins	# Protein Groups	Protein Group Accessions	Modifications	MH+ [Da]	A5: Area	B5: Area	C5: Area	q-Value	PEP	A2	XCorr A2	B2	XCorr B2	C2	XCorr C2	# Missed Cleavages
	VDDPYATFVK	9	1	1	P23528		1154.57	4.40466e+07	33644900	30395627	0	0.0003724	High	3.3581	High	3.41138	High	3.2683	0
	ASGVAVSDGVIKV	3	1	1	P23528	N-Term(Acetyl)	1243.69	6.91283e+06	3.91864e+06	3.91382e+06	0	0.0007942	High	3.05956	High	2.87082	High	2.75331	0
	ASGVAVSDGVIKVF	4	1	1	P23528	N-Term(Acetyl)	1390.76	53978437	4.14064e+07	4.09415e+07	0	0.09921	High	1.79583	High	2.68164	High	2.68419	0
P06702	Protein S100-A9 OS=Homo sapiens OX=9606 GN=S100A9 PE=1 SV=1 - [S10A9_HUMAN]	56.14	1	6	6	15	3.41842e+07	32126710	4.34635e+07	12.7981	35.96	4	5	12.3018	28.07	4	5	14.8314	44.74
	Sequence	# PSMs	# Proteins	# Protein Groups	Protein Group Accessions	Modifications	MH+ [Da]	A5: Area	B5: Area	C5: Area	q-Value	PEP	A2	XCorr A2	B2	XCorr B2	C2	XCorr C2	# Missed Cleavages
	KLGHPDTLNQGEFKEL	3	1	1	P06702		1825.94	4.76964e+07	50054229	37873537	0	1.5e-05	High	3.31425	High	3.61528	High	3.19422	0
	LDTNADKQLSFEEF	3	1	1	P06702		1656.77	1.02947e+07	4.56964e+06	4.73036e+06	0	0.0001302	High	3.23388	High	3.32134	High	3.27844	0
	DTNADKQLSFEEF	6	1	1	P06702		1543.69	44561430	3.27952e+07	3.28301e+07	0	0.0001349	High	2.73948	High	2.91294	High	2.81033	0
P02768	Albumin OS=Homo sapiens OX=9606 GN=ALB PE=1 SV=2 - [ALBU_HUMAN]	3.45	1	3	3	5	36675590	57889622	2.92534e+07	6.87646	1.97	2	2	3.42332	1.48	1	1	5.78737	2.96
	Sequence	# PSMs	# Proteins	# Protein Groups	Protein Group Accessions	Modifications	MH+ [Da]	A5: Area	B5: Area	C5: Area	q-Value	PEP	A2	XCorr A2	B2	XCorr B2	C2	XCorr C2	# Missed Cleavages
	GEYKFQNAL	3	1	1	P02768		1069.53	67176726	57889622	52169054	0	0.005137	High	3.26046	High	3.42332	High	3.37943	0
Q96DA0	Pancreatic adenocarcinoma up-regulated factor OS=Homo sapiens OX=9606 GN=ZG16B PE=1 SV=4 - [PAUF_HUMAN]	20.93	1	7	7	29	4.83225e+07	3.22157e+07	2.97724e+07	36.0734	20.93	7	13	24.834	18.6	4	9	19.0082	18.6
	Sequence	# PSMs	# Proteins	# Protein Groups	Protein Group Accessions	Modifications	MH+ [Da]	A5: Area	B5: Area	C5: Area	q-Value	PEP	A2	XCorr A2	B2	XCorr B2	C2	XCorr C2	# Missed Cleavages
	GDSWDVKLG	15	1	1	Q96DA0		976.473	2.20974e+07	0	0	0	0.004445	High	3.2046	High	3.00236	High	2.99148	0
	TLQPGEYITKVF	3	1	1	Q96DA0		1395.75	1.19493e+07	8.44921e+06	8.75714e+06	0	0.0006828	High	2.63759	High	2.92279	High	2.85368	0
	EDYDHEITGL	5	1	1	Q96DA0		1191.51	8.06945e+07	6.3818e+07	5.57124e+07	0.002	0.01853	High	2.43014	High	2.53772	High	2.40229	0
P60174	Triosephosphate isomerase OS=Homo sapiens OX=9606 GN=TPI1 PE=1 SV=4 - [TPIS_HUMAN]	3.61	1	1	1	3	2.78009e+07	1.94894e+07	19382479	3.17257	3.61	1	1	3.18788	3.61	1	1	3.24736	3.61
	Sequence	# PSMs	# Proteins	# Protein Groups	Protein Group Accessions	Modifications	MH+ [Da]	A5: Area	B5: Area	C5: Area	q-Value	PEP	A2	XCorr A2	B2	XCorr B2	C2	XCorr C2	# Missed Cleavages
	FVDIINAKQ	3	1	1	P60174		1047.58	2.78009e+07	1.94894e+07	19382479	0	0.001698	High	3.17257	High	3.18788	High	3.24736	0
P12273	Prolactin-inducible protein OS=Homo sapiens OX=9606 GN=PIP PE=1 SV=1 - [PIP_HUMAN]	6.16	1	1	1	5	52673002	3.76554e+07	3.66398e+07	6.25019	6.16	1	2	3.12965	6.16	1	1	5.59637	6.16
	Sequence	# PSMs	# Proteins	# Protein Groups	Protein Group Accessions	Modifications	MH+ [Da]	A5: Area	B5: Area	C5: Area	q-Value	PEP	A2	XCorr A2	B2	XCorr B2	C2	XCorr C2	# Missed Cleavages
	AVVDVIREL	5	1	1	P12273		1013.6	52673002	3.76554e+07	3.66398e+07	0	0.006465	High	3.14059	High	3.12965	High	3.08584	0
P54108	Cysteine-rich secretory protein 3 OS=Homo sapiens OX=9606 GN=CRISP3 PE=1 SV=1 - [CRIS3_HUMAN]	4.9	1	2	2	10	1.35257e+08	131915274	1.91709e+07	9.41733	4.9	2	4	8.16091	4.9	2	3	7.54937	4.9
	Sequence	# PSMs	# Proteins	# Protein Groups	Protein Group Accessions	Modifications	MH+ [Da]	A5: Area	B5: Area	C5: Area	q-Value	PEP	A2	XCorr A2	B2	XCorr B2	C2	XCorr C2	# Missed Cleavages
	NEDKDPAFTAL	6	1	1	P54108		1220.58	2.49255e+08	131915274	36176771	0	0.02904	High	3.13248	High	3.14536	High	3.19393	0
	NEDKDPAFTALL	4	1	1	P54108		1333.66	21258891	0	2.16511e+06	0	5.652e-05	High	2.29751	High	2.51168	High	1.82183	0
P01024	Complement C3 OS=Homo sapiens OX=9606 GN=C3 PE=1 SV=2 - [CO3_HUMAN]	0.66	1	1	1	4	7.03171e+06	5.27908e+06	5.44538e+06	5.35684	0.66	1	2	2.3838	0.66	1	1	2.53845	0.66
	Sequence	# PSMs	# Proteins	# Protein Groups	Protein Group Accessions	Modifications	MH+ [Da]	A5: Area	B5: Area	C5: Area	q-Value	PEP	A2	XCorr A2	B2	XCorr B2	C2	XCorr C2	# Missed Cleavages
	YSIITPNILRL	4	1	1	P01024		1302.78	7.03171e+06	5.27908e+06	5.44538e+06	0	0.0008663	High	2.995	High	2.3838	High	2.53845	0
P01037	Cystatin-SN OS=Homo sapiens OX=9606 GN=CST1 PE=1 SV=3 - [CYTN_HUMAN]	21.99	2	6	6	14	4.73486e+07	2.09568e+07	1.7493e+07	15.2271	21.99	6	6	8.9355	14.89	3	3	13.331	16.31
	Sequence	# PSMs	# Proteins	# Protein Groups	Protein Group Accessions	Modifications	MH+ [Da]	A5: Area	B5: Area	C5: Area	q-Value	PEP	A2	XCorr A2	B2	XCorr B2	C2	XCorr C2	# Missed Cleavages
	LNDEWVQRA	3	2	1	P01037		1130.56	40015080	2.9596e+07	0	0	0.002132	High	2.92032	High	3.04163	High	2.73434	0
	RIIPGGIYNADL	3	1	1	P01037		1301.73	29651106	2.14046e+07	2.15751e+07	0	0.04234	High	2.73089	High	2.64967	High	2.90569	0
	DRIIPGGIYNADL	4	1	1	P01037		1416.75	16988910	1.18699e+07	1.23153e+07	0	0.008767	High	1.99794	High	3.2442	High	3.49506	0
P05109	Protein S100-A8 OS=Homo sapiens OX=9606 GN=S100A8 PE=1 SV=1 - [S10A8_HUMAN]	10.75	1	1	1	5	51445346	4.54876e+07	3.98869e+07	4.98089	10.75	1	2	5.12716	10.75	1	2	3.01749	10.75
	Sequence	# PSMs	# Proteins	# Protein Groups	Protein Group Accessions	Modifications	MH+ [Da]	A5: Area	B5: Area	C5: Area	q-Value	PEP	A2	XCorr A2	B2	XCorr B2	C2	XCorr C2	# Missed Cleavages
	DINTDGAVNF	5	1	1	P05109		1065.49	51445346	4.54876e+07	3.98869e+07	0	8.373e-05	High	2.89349	High	3.07096	High	3.01749	0
P16401	Histone H1.5 OS=Homo sapiens OX=9606 GN=H1-5 PE=1 SV=3 - [H15_HUMAN]	16.81	1	2	5	11	5.11225e+07	4.50371e+07	2.86343e+07	10.1399	16.37	4	4	10.5845	16.37	4	4	5.80675	15.93
	Sequence	# PSMs	# Proteins	# Protein Groups	Protein Group Accessions	Modifications	MH+ [Da]	A5: Area	B5: Area	C5: Area	q-Value	PEP	A2	XCorr A2	B2	XCorr B2	C2	XCorr C2	# Missed Cleavages
	SETAPAETATPAPV	3	1	1	P16401	N-Term(Acetyl)	1383.67	1.44647e+07	1.34058e+07	13034334	0	0.01644	High	2.87366	High	3.3049	High	3.42535	0
P04080	Cystatin-B OS=Homo sapiens OX=9606 GN=CSTB PE=1 SV=2 - [CYTB_HUMAN]	42.86	1	7	7	29	6.91618e+07	5.55784e+07	4.89813e+07	28.2972	42.86	7	10	31.0967	42.86	6	12	17.7458	21.43
	Sequence	# PSMs	# Proteins	# Protein Groups	Protein Group Accessions	Modifications	MH+ [Da]	A5: Area	B5: Area	C5: Area	q-Value	PEP	A2	XCorr A2	B2	XCorr B2	C2	XCorr C2	# Missed Cleavages
	HVGDEDFVHL	3	1	1	P04080		1167.55	22992735	20028089	1.98767e+07	0	0.05714	High	2.85711	High	2.87772	High	2.90486	0
	DFVHLRVF	3	1	1	P04080		1032.56	3.24152e+07	2.36684e+07	20239837	0	0.09511	High	2.35347	High	2.33004	High	2.77675	0
	KHDELTYF	16	1	1	P04080		1052.5	152077523	123038694	1.06827e+08	0.001	0.004142	High	2.31956	High	2.47415	High	2.49516	0
P31946	14-3-3 protein beta/alpha OS=Homo sapiens OX=9606 GN=YWHAB PE=1 SV=3 - [1433B_HUMAN]	7.72	1	1	1	3	12065914	9.63714e+06	4.11931e+06	2.78739	7.72	1	1	4.77394	7.72	1	1	3.9027	7.72
	Sequence	# PSMs	# Proteins	# Protein Groups	Protein Group Accessions	Modifications	MH+ [Da]	A5: Area	B5: Area	C5: Area	q-Value	PEP	A2	XCorr A2	B2	XCorr B2	C2	XCorr C2	# Missed Cleavages
	MDKSELVQKAKLAEQAERY	3	1	1	P31946	N-Term(Acetyl)	2279.17	12065914	9.63714e+06	4.11931e+06	0	0.0003527	High	2.78739	High	4.77394	High	3.9027	0
P10412	Histone H1.4 OS=Homo sapiens OX=9606 GN=H1-4 PE=1 SV=2 - [H14_HUMAN]	28.77	3	1	8	18	7.89423e+07	7.03529e+07	6.19547e+07	16.5225	27.85	6	7	13.8189	19.18	5	5	15.9246	20.09
	Sequence	# PSMs	# Proteins	# Protein Groups	Protein Group Accessions	Modifications	MH+ [Da]	A5: Area	B5: Area	C5: Area	q-Value	PEP	A2	XCorr A2	B2	XCorr B2	C2	XCorr C2	# Missed Cleavages
	SETAPAAPAAPAPAEKTPV	3	1	1	P10412	N-Term(Acetyl)	1817.93	7.10931e+06	7.70176e+06	5.76779e+06	0	0.01483	High	2.72594	High	2.64873	High	3.18368	0
P0DP23	Calmodulin-1 OS=Homo sapiens OX=9606 GN=CALM1 PE=1 SV=1 - [CALM1_HUMAN]	8.72	1	1	1	3	1.14678e+07	1.09017e+07	7.80023e+06	2.65258	8.72	1	1	3.549	8.72	1	1	3.33102	8.72
	Sequence	# PSMs	# Proteins	# Protein Groups	Protein Group Accessions	Modifications	MH+ [Da]	A5: Area	B5: Area	C5: Area	q-Value	PEP	A2	XCorr A2	B2	XCorr B2	C2	XCorr C2	# Missed Cleavages
	DIDGDGQVNYEEF	3	1	1	P0DP23		1500.61	1.14678e+07	1.09017e+07	7.80023e+06	0	0.0001992	High	2.65258	High	3.549	High	3.33102	0
P01834	Immunoglobulin kappa constant OS=Homo sapiens OX=9606 GN=IGKC PE=1 SV=2 - [IGKC_HUMAN]	11.21	2	1	1	13	0	21647917	1.52505e+07	9.41596	11.21	1	4	10.1127	11.21	1	4	12.3571	11.21
	Sequence	# PSMs	# Proteins	# Protein Groups	Protein Group Accessions	Modifications	MH+ [Da]	A5: Area	B5: Area	C5: Area	q-Value	PEP	A2	XCorr A2	B2	XCorr B2	C2	XCorr C2	# Missed Cleavages
	VFIFPPSDEQLK	13	2	1	P01834		1419.75	0	21647917	1.52505e+07	0	0.08555	High	2.61386	High	2.60736	High	2.85251	0
P28676	Grancalcin OS=Homo sapiens OX=9606 GN=GCA PE=1 SV=2 - [GRAN_HUMAN]	5.53	1	1	1	5	7.38758e+06	6.917e+06	6.47771e+06	4.35516	5.53	1	2	4.65996	5.53	1	2	2.48675	5.53
	Sequence	# PSMs	# Proteins	# Protein Groups	Protein Group Accessions	Modifications	MH+ [Da]	A5: Area	B5: Area	C5: Area	q-Value	PEP	A2	XCorr A2	B2	XCorr B2	C2	XCorr C2	# Missed Cleavages
	AYPGYGGGFGNF	5	1	1	P28676	N-Term(Acetyl)	1248.53	7.38758e+06	6.917e+06	6.47771e+06	0	0.0002401	High	2.5274	High	2.54545	High	2.48675	0
P30044	Peroxiredoxin-5, mitochondrial OS=Homo sapiens OX=9606 GN=PRDX5 PE=1 SV=4 - [PRDX5_HUMAN]	7.01	1	2	2	5	2.79147e+07	2.18002e+07	1.11642e+07	4.31867	6.54	1	2	2.53771	6.54	1	1	5.57612	7.01
	Sequence	# PSMs	# Proteins	# Protein Groups	Protein Group Accessions	Modifications	MH+ [Da]	A5: Area	B5: Area	C5: Area	q-Value	PEP	A2	XCorr A2	B2	XCorr B2	C2	XCorr C2	# Missed Cleavages
	APIKVGDAIPAVEV	4	1	1	P30044		1378.8	2.79147e+07	2.18002e+07	1.73315e+07	0	0.0003044	High	2.42595	High	2.53771	High	2.44071	0
Q6UWP8	Suprabasin OS=Homo sapiens OX=9606 GN=SBSN PE=1 SV=2 - [SBSN_HUMAN]	1.86	1	1	1	6	18810815	2.05826e+07	14381686	4.60429	1.86	1	2	5.07035	1.86	1	2	4.91066	1.86
	Sequence	# PSMs	# Proteins	# Protein Groups	Protein Group Accessions	Modifications	MH+ [Da]	A5: Area	B5: Area	C5: Area	q-Value	PEP	A2	XCorr A2	B2	XCorr B2	C2	XCorr C2	# Missed Cleavages
	ASDDPIEKVIE	6	1	1	Q6UWP8		1215.61	18810815	2.05826e+07	14381686	0	0.1072	High	2.33613	High	2.5967	High	2.56409	0
P50552	Vasodilator-stimulated phosphoprotein OS=Homo sapiens OX=9606 GN=VASP PE=1 SV=3 - [VASP_HUMAN]	3.95	1	2	2	5	74975384	6.16139e+07	5.55492e+07	5.62056	3.68	1	2	3.2077	3.68	1	1	6.62517	3.95
	Sequence	# PSMs	# Proteins	# Protein Groups	Protein Group Accessions	Modifications	MH+ [Da]	A5: Area	B5: Area	C5: Area	q-Value	PEP	A2	XCorr A2	B2	XCorr B2	C2	XCorr C2	# Missed Cleavages
	GPPAPPAGGPPPPP	4	1	1	P50552		1205.63	74975384	6.16139e+07	73044223	0.001	0.01274	High	3.03139	High	3.2077	High	3.24762	0
Q16630	Cleavage and polyadenylation specificity factor subunit 6 OS=Homo sapiens OX=9606 GN=CPSF6 PE=1 SV=2 - [CPSF6_HUMAN]	1.81	1	2	2	8	2.8162e+08	327801868	2.98061e+08	7.85439	1.81	2	3	2.7	1.81	1	1	9.25012	1.81
	Sequence	# PSMs	# Proteins	# Protein Groups	Protein Group Accessions	Modifications	MH+ [Da]	A5: Area	B5: Area	C5: Area	q-Value	PEP	A2	XCorr A2	B2	XCorr B2	C2	XCorr C2	# Missed Cleavages
	PQQGPPPPPG	6	1	1	Q16630		971.495	347880744	327801868	384517336	0.001	0.00661	High	2.83375	High	2.7	High	2.4936	0
Q8NFU4	Follicular dendritic cell secreted peptide OS=Homo sapiens OX=9606 GN=FDCSP PE=1 SV=1 - [FDSCP_HUMAN]	23.53	1	4	4	16	1.4413e+07	4.38333e+07	8.20537e+06	10.1259	21.18	2	5	11.3821	11.76	2	5	12.7002	23.53
	Sequence	# PSMs	# Proteins	# Protein Groups	Protein Group Accessions	Modifications	MH+ [Da]	A5: Area	B5: Area	C5: Area	q-Value	PEP	A2	XCorr A2	B2	XCorr B2	C2	XCorr C2	# Missed Cleavages
	LPPIPFPRFP	11	1	1	Q8NFU4		1180.69	20612027	1.91525e+07	0	0.001	0.002633	High	2.22683	High	2.37144	High	2.42295	0
Q8IXQ3	Uncharacterized protein C9orf40 OS=Homo sapiens OX=9606 GN=C9orf40 PE=1 SV=1 - [CI040_HUMAN]	4.12	1	1	1	4	65484319	55321504	5.09039e+07	2.01529	4.12	1	2	1.65739	4.12	1	1	1.74328	4.12
	Sequence	# PSMs	# Proteins	# Protein Groups	Protein Group Accessions	Modifications	MH+ [Da]	A5: Area	B5: Area	C5: Area	q-Value	PEP	A2	XCorr A2	B2	XCorr B2	C2	XCorr C2	# Missed Cleavages
	QPPPPPLW	4	1	1	Q8IXQ3		931.505	65484319	55321504	5.09039e+07	0.005	0.0727	High	2.01529	High	1.65739	High	1.74328	0
Q9NQL9	Doublesex- and mab-3-related transcription factor 3 OS=Homo sapiens OX=9606 GN=DMRT3 PE=1 SV=1 - [DMRT3_HUMAN]	2.33	1	1	1	5	0	96253645	85402543	3.37459	2.33	1	2	1.93929	2.33	1	1	0	2.33
	Sequence	# PSMs	# Proteins	# Protein Groups	Protein Group Accessions	Modifications	MH+ [Da]	A5: Area	B5: Area	C5: Area	q-Value	PEP	A2	XCorr A2	B2	XCorr B2	C2	XCorr C2	# Missed Cleavages
	GPLQPPFPQPP	5	1	1	Q9NQL9	N-Term(Acetyl)	1216.63	0	96253645	85402543	0.005	0.07022	High	1.71594	High	1.93929	High	1.58273	0
P02647	Apolipoprotein A-I OS=Homo sapiens OX=9606 GN=APOA1 PE=1 SV=1 - [APOA1_HUMAN]	9.36	1	2	2	8	6372408	7.66408e+06	6.83733e+06	5.10176	9.36	2	2	7.84028	9.36	2	3	7.30389	9.36
	Sequence	# PSMs	# Proteins	# Protein Groups	Protein Group Accessions	Modifications	MH+ [Da]	A5: Area	B5: Area	C5: Area	q-Value	PEP	A2	XCorr A2	B2	XCorr B2	C2	XCorr C2	# Missed Cleavages
	LSALEEYTKKLNTQ	5	1	1	P02647		1637.88	0	1.21252e+07	1.05425e+07	0	8.033e-06	High	3.43379	High	3.51122	High	2.86551	0
	LEDLRQGLLPV	3	1	1	P02647		1252.73	6372408	3.20298e+06	3.13213e+06	0.004	0.1978	High	1.66797	High	1.66398	High	1.98597	0
