# Supplementary material for: Proteomic Profiling of Pre- and Post-Surgery Saliva of Glioblastoma Patients II: A Preliminary Investigation of the Complementary Low Molecular Mass Fraction
Source: Int J Mol Sci. 2025 Oct 14;26(20):9995. doi: 10.3390/ijms26209995 (PMC12562582; doi:10.3390/ijms26209995)
Supplement: Supplementary file 1 [file ijms-26-09995-s001.zip › ijms-3892957-supplementary/TableS4.xlsx]

## Sheet: Sal_NDT3_A
List of the peptide sequences identified by software elaboration of LC-MS raw data in triplicate: 1388 total peptide sequences (filters applied: high confidence (HIGH) and rank1 peptide).
Number sequences	Sequence	# PSMs	# Proteins	# Protein Groups	Protein Group Accessions	Modifications	MH+ [Da]	A5: Area	B5: Area	C5: Area	q-Value	PEP	A2	XCorr A2	B2	XCorr B2	C2	XCorr C2	# Missed Cleavages
1	AGDGNQNDGPQQGPPQQGGQQQQGPPPPQGKPQGPPQQ	1	1	1	P02810		3824.76	69995621	0	0	0	6.338e-07	High	11.1415					0
2	SPPGKPQGPPQQEGNNPQGPPPPAGGNPQQPQAPPAGQPQGPP	25	2	2	P04280;P02812		4177.03	3557310804	4084999764	3730833834	0	7.828e-06	High	9.17342	High	7.67216	High	8.41713	0
3	SQPSAGDGNQNDGPQQGPPQQGGQQQQGPPPPQGKPQ	19	1	1	P02810		3716.71	1809593369	1737402610	1.12939e+09	0	8.31e-12	High	8.86861	High	8.43173	High	9.0727	0
4	SQPSAGDGNQNDGPQQGPPQQGGQQQQ	29	1	1	P02810		2733.19	5.04349e+08	4.58091e+08	389599569	0	6.122e-08	High	8.7816	High	8.19206	High	8.65713	0
5	NDGPQQGPPQQGGQQQQGPPPPQGKPQ	41	1	1	P02810		2775.32	1.59742e+09	1.44289e+09	1248686167	0	4.033e-14	High	8.66337	High	8.84668	High	8.68697	0
6	GRPQGPPQQGGHQQGPPPPPPGKPQGPPPQGGRPQGPPQGQSPQ	23	1	1	P02810		4369.18	11136674740	9927806201	3902472380	0	1.593e-08	High	8.64917	High	9.67834	High	9.37693	0
7	AGDGNQNDGPQQGPPQQGGQQQQGPPPPQGKPQ	17	1	1	P02810		3317.54	678873330	184898238	474132799	0	4.295e-13	High	8.46634	High	9.07048	High	8.41777	0
8	PQGPPQQGGHQQGPPPPPPGKPQ	33	1	1	P02810		2308.16	761544072	521449728	241639910	0	2.748e-15	High	8.45256	High	8.31096	High	8.76879	0
9	DGPQQGPPQQGGQQQQGPPPPQGKPQ	11	1	1	P02810		2661.28	3.35221e+08	2.6217e+08	229460446	0	3.476e-16	High	8.39482	High	8.30392	High	8.64844	0
10	GPPQQGGHQQGPPPPPPGKPQGPPPQ	25	1	1	P02810		2559.28	226261738	212100641	0	0	4.11e-06	High	8.1978	High	7.47725	High	6.40008	0
11	GPPPQGGNQPQGPPPPPGKPQGPPPQGGNKPQGPPPPGKPQ	28	2	2	P04280;P02812		3942.02	3076601906	2.71278e+09	2.01184e+09	0	1.822e-06	High	8.1967	High	7.34764	High	7.9593	0
12	GQQQQGPPPPQGKPQGPPQQGGHPPPPQG	16	1	1	P02810		2903.43	84561048	1.79183e+07	50270321	0	2.006e-06	High	8.13201	High	7.2807	High	5.29611	0
13	RQGPPLGGQQSQPSAGDGNQNDGPQQGPPQQGGQQQQGPPPPQGKPQ	3	1	1	P02810		4735.23	8.5552e+07	0	6.71023e+07	0	1.125e-11	High	8.10044			High	9.14984	0
14	QGPPLGGQQSQPSAGDGNQNDGPQQGPPQQGGQQQQ	7	1	1	P02810		3595.61	119870658	114292342	1.12685e+08	0	9.676e-06	High	8.05747	High	7.55653	High	6.79921	0
15	GPPQQEGNNPQGPPPPAGGNPQQPQAPPAGQPQGPPRPPQGGR	4	2	2	P04280;P02812		4234.06	1.4124e+08	2.02753e+07	1.08686e+08	0	3.169e-05	High	7.98006	High	4.88621	High	7.17076	0
16	GRPQGPPQQGGHQQGPPPPPPGKPQGPPPQGGRPQ	44	1	1	P02810		3492.79	2214058608	1919741530	1554528410	0	5.612e-12	High	7.92202	High	7.54856	High	9.44534	0
17	QGPPLGGQQSQPSAGDGNQNDGPQQGPPQQGGQQQQGPPPPQGKPQ	7	1	1	P02810		4579.14	2.39464e+08	224298561	1.58588e+08	0	7.934e-11	High	7.89814	High	9.78494	High	7.45405	0
18	SQPSAGDGNQNDGPQQGPPQQGGQQ	8	1	1	P02810		2477.07	51861351	5.34805e+07	30339822	0	4.703e-11	High	7.85762	High	7.22158	High	7.99447	0
19	SQPSAGDGNQNDGPQQGPPQQGGQQQQGPPPPQGKPQGPPQQGGHPPPPQGRPQ	16	1	1	P02810		5429.58	9410323431	8.93699e+09	5.96306e+09	0	5.764e-09	High	7.80882	High	6.14007	High	8.16414	0
20	SPPGKPQGPPPQGGNQPQGPPPPPGKPQGPPQQGGNRPQ	11	1	1	P04280		3836.94	5.28026e+08	507227790	4.17212e+08	0	4.135e-11	High	7.78033	High	6.86346	High	7.98571	0
21	SPQSPPGKPQGPPPQGGNQPQGPPPPPGKPQGPPPQGGNKPQGPPPPGKPQ	2	1	1	P04280		4945.51	9.35825e+07	7.74989e+07	0	0	0.008308	High	7.74507	High	7.54299			0
22	SPPGKPQGPPPQGGNQPQGPPPPPGKPQ	60	2	2	P04280;P02812		2720.39	13484125824	12222128894	6155941736	0	2.823e-06	High	7.74026	High	7.51454	High	7.35367	0
23	GKPQGPPPQGGNQPQGPPPPPGKPQGPPPQGGNKPQ	9	2	2	P04280;P02812		3496.79	164166422	137066135	0	0	9.344e-06	High	7.72261	High	8.25671	High	7.86881	0
24	SPPGKPQGPPQQEGNNPQGPPPPAGGNPQQPQAPPAGQPQGPPRPPQGGRPS	23	2	2	P04280;P02812		5109.51	3519168227	3.21657e+09	2.80544e+09	0	0.001423	High	7.71336	High	5.60542	High	7.18609	0
25	SQPSAGDGNQNDGPQQGPPQQGGQQQ	16	1	1	P02810		2605.13	2.97432e+08	2.86664e+08	107934592	0	3.801e-12	High	7.69694	High	7.72504	High	7.72368	0
26	GPPQQGGQQQQGPPPPQGKPQGPPQQGGHPPPPQGRPQ	21	1	1	P02810		3848.91	159282192	204507048	117264255	0	1.061e-08	High	7.61333	High	7.78861	High	7.38936	0
27	GRPQGPPQQGGHQQGPPPPPPGKPQ	257	1	1	P02810		2521.28	2.81244e+09	2694031293	1.48989e+09	0	9.996e-06	High	7.57679	High	6.68143	High	7.19753	0
28	SPPGKPQGPPPQGGNQPQGPPPPPGKPQGPPPQGGNKPQGPPPPGK	3	2	2	P04280;P02812		4408.25	1.81903e+08	82845700	1.53402e+08	0	6.13e-05	High	7.57523	High	7.12942	High	6.76644	0
29	PQGPPQQGGHQQGPPPPPPGKPQGPPPQGGRPQ	16	1	1	P02810		3279.66	607160122	485475978	395901740	0	1.903e-11	High	7.52918	High	8.19379	High	8.36907	0
30	SQPSAGDGNQNDGPQQGPPQQGGQQQQGPPPPQGKPQGPPQQGGHPPPP	6	1	1	P02810		4863.26	0	0	56563799	0	0.0003906	High	7.51094	High	5.76076	High	4.45001	0
31	GPPPQGGNQPQGPPPPPGKPQGPPPQGGNKPQ	38	2	2	P04280;P02812		3086.56	4967826863	4028176576	2742980352	0	1.346e-12	High	7.51037	High	7.20673	High	8.31559	0
32	KPQGPPPAGGNPQQPQAPPAGKPQGPPPPPQGGRPP	12	1	1	P10163		3478.81	708355791	635481741	610314747	0	2.043e-05	High	7.49856	High	7.43703	High	6.50335	0
33	SLIAGNPQGPSPQGGNKPQGPPPPPG	3	1	1	P04280		2446.24	2.57962e+07	34908382	2.8599e+07	0	8.662e-07	High	7.49158	High	7.08635	High	6.20325	0
34	GAPPQGGNKPQGPPSPPGKPQGPPPQGGNQPQGPPPPPGKPQ	10	1	1	P02812		4003.04	1.14688e+08	1.13074e+08	9.35954e+07	0	0.006461	High	7.45525	High	6.87335	High	7.05097	0
35	AGDGNQNDGPQQGPPQQGGQQQ	21	1	1	P02810		2205.96	2.82192e+08	2.40286e+08	0	0	3.011e-11	High	7.45485	High	8.19029	High	5.38282	0
36	GPPPQGGNQPQGPPPPPGKPQGPPPQG	8	2	2	P04280;P02812		2562.29	1.80197e+08	169098536	0	0	3.513e-10	High	7.44796	High	7.58009	High	7.78501	0
37	GPPPQGGNQPQGPPPPPGKPQGPPPQGGNKPQGPPPPGKPQGPPPQGDKSQSP	4	1	1	P04280		5117.59	245515899	2.4976e+08	0	0	3.76e-05	High	7.44627	High	7.5296	High	7.72614	0
38	GPPSPPGKPQGPPPQGGNQPQGPPPPPGKPQGPPPQGGNKPQ	8	1	1	P02812		4029.04	133157072	1.24822e+08	1.05754e+08	0	0.00158	High	7.39316	High	6.8416	High	5.49277	0
39	GKPQGPPPQGGNQPQGPPPPPGKPQ	21	2	2	P04280;P02812		2439.26	279600892	205587996	125683740	0	2.535e-08	High	7.36489	High	7.40031	High	7.26762	0
40	SPPGKPQGPPPQGGNQPQGPPPPPGKPQGPPPQGGNKPQ	31	2	2	P04280;P02812		3777.93	8471735661	7738944372	5745543286	0	3.548e-07	High	7.33914	High	6.89642	High	7.91037	0
41	SPPGKPQGPPPQGGNQPQGPPPPPGKPQGPPPQG	6	2	2	P04280;P02812		3253.65	1.96356e+08	152530104	73146516	0	0.0003956	High	7.31319	High	6.63768	High	6.57152	0
42	SPPGKPQGPPPQGGNQPQGPPPPPGKPQGPPPQGGNKPQGPPPPGKPQ	19	2	2	P04280;P02812		4633.38	5879103500	5.25182e+09	4635684547	0	5.365e-09	High	7.29825	High	7.87757	High	7.90807	0
43	GPPQQGGHQQGPPPPPPGKPQ	31	1	1	P02810		2083.04	277508052	578898962	277333012	0	5.274e-06	High	7.29353	High	7.11981	High	6.99072	0
44	SAGDGNQNDGPQQGPPQQGGQQQQ	1	1	1	P02810		2421.05	1.48883e+07	0	0	0	3.06e-06	High	7.25557					0
45	AGDGNQNDGPQQGPPQQGGQQQQGPPPPQGKPQGPPQQGGHPPPPQGRPQ	14	1	1	P02810		5030.37	5267955960	4.75098e+09	3.99124e+09	0	0.0005614	High	7.18064	High	6.95227	High	6.69024	0
46	GPPPPAGGNPQQPQAPPAGQPQGPP	33	2	2	P04280;P02812		2339.15	12629798709	1.22744e+10	10630484037	0	8.779e-06	High	7.17851	High	6.49045	High	6.37327	0
47	SPPGKPQGPPQQEGNKPQGPPPPGKPQGPPPAGGNPQQPQAPPAGKPQGPPPPPQGGRPP	7	1	1	P10163		5832.99	7.45354e+09	6.8043e+09	6.29984e+09	0	0.007566	High	7.16514	High	5.90853	High	5.2802	0
48	SPQSPPGKPQGPPPQGGNQPQGPPPPPGKPQ	16	1	1	P04280		3032.54	718880718	735167769	6.73135e+08	0	0.000101	High	7.13988	High	6.83502	High	6.86006	0
49	NDGPQQGPPQQGGQQQQGPPPPQG	5	1	1	P02810		2422.11	239019412	2.33249e+08	200353513	0	4.95e-06	High	7.13773	High	5.96224	High	4.53349	0
50	AGDGNQNDGPQQGPPQQGGQQQQGPPPPQGKPQGPPQQGGHPPPP	4	1	1	P02810		4464.09	73253826	65674890	3.15405e+07	0	0.0007647	High	7.12093	High	6.29624	High	5.62573	0
51	AGDGNQNDGPQQGPPQQGGQQQQ	23	1	1	P02810		2334.01	5.13924e+08	3.9179e+08	19734394	0	5.454e-05	High	7.10138	High	7.08671	High	5.90228	0
52	SPPGKPQGPPPQGGNQPQGPPPPPGKPQGPPPQGGNKPQGPPPPGKPQGPPPQGDNKSR	4	1	1	P02812		5766.95	3.76085e+08	3.5025e+08	3.43762e+08	0	1.36e-05	High	7.07706	High	9.90346	High	8.33037	0
53	GPPPPGKPQGPPPAGGNPQQPQAPPAGKPQGPPPPPQGGRPP	25	1	1	P10163		3981.07	2567626676	2.37203e+09	2.02934e+09	0	3.007e-05	High	7.06965	High	6.34001	High	6.06214	0
54	GPPPQGGNQPQGPPPPPGKPQGPPPQ	9	2	2	P04280;P02812		2505.26	82430404	90815368	93535628	0	1.998e-08	High	7.06592	High	7.69413	High	7.23079	0
55	SDKPDMAEIEKFDKSKLKKTETQEKNPLPSKETIEQEKQAGES	10	1	1	P62328	N-Term(Acetyl)	4961.5	7.69706e+08	7.34604e+08	462367128	0	6.59e-07	High	7.02776	High	5.86801	High	7.89325	0
56	GPPQQEGNNPQGPPPPAGGNPQQPQAPPAGQPQGPP	24	2	2	P04280;P02812		3485.66	291645442	166966878	2.18457e+08	0	0.0002951	High	7.02772	High	5.99887	High	6.9648	0
57	GPPQQEGNNPQGPPPPAGGNPQQPQAPPAGQPQGPPRPPQ	5	2	2	P04280;P02812		3963.93	1.72227e+08	229001798	0	0	6.367e-05	High	7.02618	High	6.78064	High	6.70323	0
58	GPPSPPGKPQGPPPQGGNQPQGPPPPPGKPQGPPPQGGNKPQGPPPPGKPQ	1	1	1	P02812		4884.51	0	0	0	0	0.001099	High	6.99542					0
59	RVAPEEHPVLLTEAPLNPK	3	2	1	P60709		2110.16	2.22392e+07	2.11872e+07	2.0848e+07	0	0.0002116	High	6.97354	High	5.23022	High	6.4609	0
60	NDGPQQGPPQQGGQQQQGPPPPQGKPQGPPQQ	5	1	1	P02810		3282.57	84046269	35784795	64257205	0	7.765e-08	High	6.96131	High	7.41384	High	6.83002	0
61	KPQGPPQQEGNNPQGPPPPAGGNPQQPQAPPAGQPQGPPRPPQGGRPS	4	2	2	P04280;P02812		4771.36	1.83748e+08	1.53678e+08	0	0	0.0001532	High	6.93716	High	5.92501			0
62	ELRVAPEEHPVLLTEAPLNPK	8	2	1	P60709		2352.3	1.06589e+08	8.45019e+07	103341483	0	1.18e-10	High	6.91513	High	6.73109	High	7.24983	0
63	GPPPQGGNQPQGPPPPPGKPQGPPQQGGNRPQ	9	1	1	P04280		3145.57	189922660	1.73371e+08	62548193	0	7.067e-06	High	6.9119	High	6.6903	High	6.85731	0
64	SDKPDMAEIEKFDKSKLK	8	1	1	P62328	N-Term(Acetyl)	2151.1	839694544	732263391	5.74112e+08	0	5.207e-05	High	6.89633	High	5.02028	High	5.78192	0
65	NDGPQQGPPQQGGQQQQGPPPPQGKPQGPPQQGGHPPPPQGRPQ	17	1	1	P02810		4488.18	3.38306e+09	3272021392	3.02416e+09	0	1.607e-10	High	6.87575	High	6.35609	High	7.15457	0
66	SPPGKPQGPPPQGGNQPQGPPPPPGKPQGPPPQGGNKPQGPPPPGKPQGPPPQGDNKS	9	1	1	P02812		5610.87	0	1605546566	1423648153	0	0.0002031	High	6.82472	High	7.48243	High	6.96015	0
67	SPPGKPQGPPPQGGNQPQGPPPPPGKPQGPPPQ	9	2	2	P04280;P02812		3196.64	0	223475016	1.93999e+08	0	3.341e-07	High	6.79406	High	6.96034	High	6.7358	0
68	GPPSPPGKPQGPPPQGGNQPQGPPPPPGKPQ	15	1	1	P02812		2971.52	3.28889e+08	329693040	275613740	0	2.519e-10	High	6.76292	High	6.28885	High	7.16584	0
69	GPYQPVPEQPLYPQPYQPQYQQ	3	1	1	P02808		2645.27	7.25396e+06	7558249	6.05617e+06	0	1.647e-05	High	6.75618	High	5.98137	High	5.71743	0
70	GPPPQGGNQPQGPPPPPGKPQGPPPQGGNKPQGPPPPGKPQGPPPQGDKS	5	2	2	P04280;P02812		4805.43	1.23075e+09	1014610520	305905692	0	3.754e-06	High	6.75117	High	7.0813	High	6.58148	0
71	GKPQGPPPQGGNQPQGPPPPPGKPQGPPPQGGNKPQGPPPPGKPQ	7	2	2	P04280;P02812		4352.24	342129082	305168326	273315378	0	0.001114	High	6.74629	High	6.38388	High	6.09108	0
72	KPQGPPPAGGNPQQPQAPPAGKPQGPPPPPQ	2	1	1	P10163		3014.58	44883145	0	0	0	4.834e-05	High	6.72086			High	6.98696	0
73	KPQGPPPQGGNKPQGPPPPGKPQ	9	2	2	P04280;P02812		2285.22	2.41639e+07	2.98035e+07	0	0	0.0003756	High	6.7168	High	6.48598	High	6.24885	0
74	GPPQQEGNNPQGPPPPAGGNPQ	3	2	2	P04280;P02812		2134.99	435545713	432975966	0	0	0.000469	High	6.71468	High	5.65899			0
75	GPPQQEGNNPQGPPPPAGGNPQQPQAPPAGQPQGPPRPPQGGRPS	27	2	2	P04280;P02812		4418.14	2046240138	1.90749e+09	1.45464e+09	0	0.0002944	High	6.71001	High	6.6416	High	5.94216	0
76	QGPPQQGGQQQQGPPPPQGKPQGPPQQGGHPPPPQGRPQ	10	1	1	P02810		3976.97	422984280	365633524	1.1682e+08	0	6.859e-05	High	6.67918	High	6.06189	High	5.79682	0
77	SPPGKPQGPPQQEGNNPQGPPPPAGGNPQQPQAPPAGQPQGPPRPPQGGRPSRPPQ	8	2	2	P04280;P02812		5587.78	2.24673e+09	2.23727e+09	778869084	0	0.000227	High	6.67017	High	5.10121	High	5.13215	0
78	GNPQGAPPQGGNKPQGPPSPPGKPQGPPPQGGNQPQGPPPPPGKPQ	16	1	1	P02812		4399.21	1148065258	1159667312	1.08862e+09	0	0.001179	High	6.63768	High	6.51049	High	6.5733	0
79	GRPQGPPQQGGHQQGPPPPPPGKPQGPPPQ	13	1	1	P02810		2997.52	282610960	124396548	6.90643e+07	0	0.005948	High	6.63287	High	5.15328	High	5.03592	0
80	GKVGAHAGEYGAEALERM	6	1	1	P69905		1845.89	69640705	6.44377e+07	3.89247e+07	0	1.967e-06	High	6.59962	High	5.8451	High	6.01567	0
81	GPPLGGQQSQPSAGDGNQNDGPQQGPPQQGGQQQQGPPPPQGKPQ	2	1	1	P02810		4451.07	3.16076e+07	2.61909e+07	0	0	0.002268	High	6.59061	High	6.08925			0
82	KPQGPPPQGGNQPQGPPPPPGKPQGPPPQGGNKPQ	12	2	2	P04280;P02812		3439.77	136356779	6.1075e+07	2.92548e+07	0	1.096e-05	High	6.53848	High	7.30292	High	6.48409	0
83	GPPPPAGGNPQQPQAPPAGQPQGPPRPPQ	18	2	2	P04280;P02812		2817.41	601862228	5.41799e+08	4.58003e+08	0	8.979e-05	High	6.52947	High	5.79587	High	5.6405	0
84	GPYQPVPEQPLYPQPYQPQYQQY	7	1	1	P02808		2808.34	3.19337e+07	2.56549e+07	2.09276e+07	0	1.688e-05	High	6.52751	High	5.70921	High	5.01893	0
85	NDGPQQGPPQQGGQQQQGPPPPQGKPQGPPQQGGHPPPPQGR	16	1	1	P02810		4263.07	670648306	564036760	256341941	0	2.039e-08	High	6.52273	High	6.58953	High	7.43859	0
86	TQEKNPLPSKETIEQEKQAGES	8	1	1	P62328		2471.23	797713572	1.34458e+08	712948318	0	4.713e-08	High	6.49411	High	6.03008	High	6.4979	0
87	VLSPADKTNVKAAWGKVGAHAGEYGAEALERM	15	1	1	P69905	M32(Oxidation)	3342.7	4.00675e+08	2.91838e+08	2.35707e+08	0	1.952e-09	High	6.47743	High	4.59312	High	7.66768	0
88	GPPSPPGKPQGPPPQGGNQPQGPPPPPGKPQGPPPQGGNKPQGPPPPGKPQGPPPQGDKS	4	1	1	P02812		5747.97	21671627	0	1.46584e+08	0	1.092e-05	High	6.47703			High	8.34867	0
89	QGPPQQGGQQQQGPPPPQGKPQ	8	1	1	P02810		2264.12	134131936	93031530	64893561	0	2.513e-05	High	6.46388	High	6.21424	High	5.99133	0
90	TLAAHLPAEFTPAVHASLDKF	35	1	1	P69905		2236.18	242452546	256150634	3.35247e+08	0	9.374e-13	High	6.45832	High	6.82177	High	6.43839	0
91	GPPQQEGNNPQGPPPPAGGNPQQPQAPPAGQPQGPPRPPQGGRPSRPP	13	2	2	P04280;P02812		4768.35	2.46717e+08	222442226	1.91752e+08	0	0.001138	High	6.45557	High	6.0982	High	5.90897	0
92	KPQGPPQQGGHPPPPQGRPQGPPQQGGHPRPP	17	1	1	P02810		3290.7	5.29076e+08	5.73127e+08	4.81141e+08	0	8.603e-06	High	6.45003	High	6.37724	High	6.65438	0
93	NDGPQQGPPQQGGQQQQGPPPPQGKPQGPPQQGGHPPPPQG	6	1	1	P02810		4106.96	443312508	422845620	322467288	0	1.87e-10	High	6.4476	High	5.57188	High	7.20775	0
94	GPPQQGGHQQGPPPPPPGKPQGPPPQGGRPQ	42	1	1	P02810		3054.55	2146971552	1632926192	820391711	0	4.323e-06	High	6.41641	High	6.4651	High	7.14511	0
95	GNPQGPSPQGGNKPQGPPPPPGKPQGPPPQGGNKPQ	27	1	1	P04280		3472.75	3.20553e+09	2673920162	1096312564	0	0.000346	High	6.37226	High	5.56592	High	4.83632	0
96	SLIAGNPQGPSPQGGNKPQGPPPPPGKPQGPPPQGGNKPQ	3	1	1	P04280		3856.99	137814052	0	1.21307e+08	0	0.004856	High	6.37217			High	5.85787	0
97	SPPGKPQGPPQQEGNKPQGPPPPG	12	1	1	P10163		2373.19	103506360	169885104	31902386	0	0.0004433	High	6.31076	High	5.69699	High	5.22659	0
98	DGPQQGPPQQGGQQQQGPPPPQGKPQGPPQQGGHPPPPQGRPQ	5	1	1	P02810		4374.13	392656631	397675024	286125890	0	0.0007346	High	6.30689	High	5.19198	High	5.53156	0
99	DGGDSEQFIDEERQGPPLGGQQ	8	1	1	P02810		2359.05	4.29155e+07	3.5386e+07	3.21644e+07	0	1.537e-09	High	6.30684	High	6.88175	High	6.82362	0
100	GNKPQGPPSPPGKPQGPPPQGGNQPQGPPPPPGKPQ	6	1	1	P02812		3495.78	227991674	205400226	181108086	0	0.001208	High	6.28002	High	5.60125	High	5.55204	0
101	KPQGPPQQEGNNPQGPPPPAGGNPQQPQAPPAGQPQGPP	11	2	2	P04280;P02812		3838.86	6.69517e+08	6.18837e+08	5.82313e+08	0	0.008089	High	6.27407	High	6.19872	High	5.01904	0
102	GPPPQGGNQPQGPPPPPGKPQ	70	2	2	P04280;P02812		2029.03	9586853714	5007463385	4493372655	0	3.861e-07	High	6.21888	High	6.50656	High	6.17209	0
103	DGPQQGPPQQGGQQQQGPPPPQGKPQGPPQQGGHPPPPQGRPQGPPQQGGHPRPP	5	1	1	P02810		5579.74	2.4591e+09	4.37902e+07	2106118838	0	0.00832	High	6.21165	High	3.72128	High	5.4345	0
104	GPPPAGGNPQQPQAPPAGKPQGPPPPPQGGRPPRPA	8	1	1	P10163		3449.8	2.10259e+08	203619762	1.76824e+08	0	0.002055	High	6.20195	High	6.14339	High	5.55012	0
105	PQGPPPPPGKPQGPPPQ	1	2	2	P04280;P02812		1672.88	1.86838e+07	0	0	0	0.0007734	High	6.18331					0
106	SPQSPPGKPQGPPPQGGNQPQGPPPPPGKPQGPPPQGGNKPQ	11	1	1	P04280		4090.08	372855392	334450645	2.63195e+08	0	9.351e-08	High	6.17488	High	6.01587	High	6.93546	0
107	GPPPQGGNQPQGPPPPPGKPQGPPPQGGNKPQGPPPPG	4	2	2	P04280;P02812		3588.81	187596718	89833568	102630550	0	2.843e-05	High	6.16899	High	6.86452	High	6.0589	0
108	GPPQQGGQQQQGPPPPQGKPQ	20	1	1	P02810		2136.06	277491526	2.12336e+08	0	0	1.782e-07	High	6.14289	High	5.60947	High	6.22829	0
109	YQPVPEQPLYPQPYQPQYQ	11	1	1	P02808		2363.14	3.29376e+07	3.06654e+07	24643484	0	1.7e-05	High	6.13745	High	6.13131	High	5.70944	0
110	GYGPYQPVPEQPLYPQPYQPQYQQY	8	1	1	P02808		3028.42	1.60307e+07	1.7533e+07	1.79839e+07	0	3.168e-05	High	6.11417	High	5.17416	High	5.67935	0
111	GPPQQGGHQQGPPPPPPGKPQGPPPQGGRPQGPPQGQSPQ	12	1	1	P02810		3930.95	2334535102	2213575032	1435497551	0	0.00338	High	6.06302	High	6.06167	High	5.59163	0
112	GPPPAGGNPQQPQAPPAGKPQGPPPPPQGGRPP	36	1	1	P10163		3125.61	10211814410	9874909352	8.80285e+09	0	1.743e-05	High	6.06252	High	5.55645	High	5.88988	0
113	SPPGKPQGPPPQGGNQPQGPPPPPG	15	2	2	P04280;P02812		2367.19	1595009590	1511387806	1192882568	0	9.854e-09	High	6.05347	High	6.35845	High	5.89115	0
114	MDKNELVQKAKLAEQAERY	2	1	1	P63104	N-Term(Acetyl)	2306.18	3.45506e+07	3.04877e+07	0	0	1.573e-07	High	6.05107	High	6.72836			0
115	GNPQGPSPQGGNKPQGPPPPPGKPQGPPPQ	6	1	1	P04280		2891.46	8.64317e+07	7.73751e+07	66630785	0	3.216e-05	High	6.04799	High	6.66748	High	5.55859	0
116	SQPSAGDGNQNDGPQQGPPQQ	13	1	1	P02810		2106.91	1.43405e+08	1.34225e+08	94449706	0	0.0004322	High	6.04591	High	5.86244	High	5.65933	0
117	PQGPPPPGGNPQQPLPPPAGKPQ	20	1	1	Q04118		2253.19	818343031	7.48812e+08	662301960	0	2.351e-12	High	6.01319	High	5.70544	High	6.12569	0
118	GPPPPGKPQGPPPQGDKSRSPQSPPGKPQGPPPQGGNQPQGPPPPPGKPQ	9	1	1	P04280		4907.53	803674440	770549124	647204348	0	0.001028	High	6.00795	High	5.35168	High	5.01959	0
119	GNPQGPSPQGGNKPQGPPPPPGKPQ	89	1	1	P04280		2415.22	10601616535	8260641787	3718673429	0	1.077e-05	High	6.00182	High	6.29613	High	6.30827	0
120	SPPGKPQGPPPQGGNQPQGPPPPPGK	12	2	2	P04280;P02812		2495.28	72047919	50177726	0	0	2.883e-05	High	5.97546	High	5.719	High	5.76682	0
121	GQQQQGPPPPQGKPQGPPQQGGHPPPPQGRPQGPPQQGGHP	9	1	1	P02810		4140.06	3453111200	2307294588	935010923	0	0.0009589	High	5.95711	High	6.41634	High	4.37937	0
122	KPQGPPPQGGNQPQGPPPPPGKPQGPPPQGGNKPQGPPPPGKPQ	2	2	2	P04280;P02812		4295.22	264788297	220713234	0	0	0.006826	High	5.95538	High	5.15245			0
123	ALLSPYSYSTTAVVTNPKE	3	1	1	P02766		2041.05	1.64546e+07	1.28823e+07	1.09883e+07	0	0.0001184	High	5.95443	High	5.79289	High	5.33325	0
124	QQGGHQQGPPPPPPGKPQGPPPQGGRPQGPPQGQSPQ	4	1	1	P02810		3679.83	37103311	3.39682e+07	3.0465e+07	0	0.001908	High	5.95395	High	6.77437	High	5.27616	0
125	SPPGKPQGPPPQGGNQPQGPPPPPGKPQGPPPQGGNKPQGPPPPGKPQGPPPQ	6	2	2	P04280;P02812		5109.63	391892234	331396918	251395081	0	6.409e-10	High	5.95374	High	6.53092	High	8.2272	0
126	KASGPPVSELITK	4	3	2	P16402;P10412		1326.76	127891380	1.11394e+08	1.12047e+08	0	0.0001715	High	5.9531	High	5.15586	High	5.0765	0
127	RSPPGKPQGPPPQGGNQPQGPPPPPGKPQ	5	2	2	P04280;P02812		2876.5	0	87070140	0	0	3.13e-08	High	5.95147	High	6.80518			0
128	ESPSLIAGNPQGPSPQGGNKPQGPPPPPGKPQ	3	1	1	P04280		3112.59	1.19122e+08	1.11816e+08	86123471	0	7.011e-12	High	5.94787	High	5.35338	High	7.40837	0
129	GYGPYQPVPEQPLYPQPYQPQYQ	12	1	1	P02808		2737.29	5.30016e+07	4.74226e+07	3.82096e+07	0	2.164e-05	High	5.9456	High	5.29801	High	4.58524	0
130	GPPPQGGNKPQGPPPPGKPQGPPPQ	11	2	2	P04280;P02812		2408.26	9.51137e+07	216104477	0	0	0.00151	High	5.93056	High	5.63662	High	3.68538	0
131	YQPVPEQPLYPQPYQPQYQQY	6	1	1	P02808		2654.26	2.04565e+07	2.06185e+07	1.47659e+07	0	3.4e-09	High	5.92736	High	6.01187	High	5.60407	0
132	QGGQQQQGPPPPQGKPQGPPQQGGHPPPPQGRPQGPPQQGGHPRPP	5	1	1	P02810		4675.34	274204109	1.69433e+08	0	0	0.0001233	High	5.92255	High	6.42155			0
133	GPPQQEGNNPQGPPPPAGGNPQQPQAPPAGQPQ	15	2	2	P04280;P02812		3234.52	618566079	6.1021e+08	6.00953e+08	0	0.000293	High	5.90185	High	5.71416	High	4.9414	0
134	KPQGPPQQEGNNPQGPPPPAGGNPQQPQAPPAGQPQGPPRPPQ	3	2	2	P04280;P02812		4317.14	3.52161e+07	0	2.97783e+07	0	0.0008961	High	5.89875	High	4.93659	High	4.28618	0
135	AGDGNQNDGPQQGPPQQGGQQQQGPPPPQGKPQGPPQQGGHPPPPQGRPQGPPQQGGHPRPP	7	1	1	P02810		6235.99	2.38347e+09	2243569504	2090730056	0	0.002726	High	5.89407	High	5.4885	High	6.49647	0
136	ESPSLIAGNPQGPSPQGGNKPQGPPPPPGKPQGPPPQGGNKPQGPPPPGKPQ	1	1	1	P04280		5025.56	0	0	0	0	0.00906	High	5.8868					0
137	YQKVVAGVANALAHKYH	21	2	2	P68871;P02042		1869.01	3.18353e+09	2.80383e+09	2.76671e+09	0	8.563e-06	High	5.88443	High	5.34322	High	5.66156	0
138	GPPPQGDNKSQSARSPPGKPQGPPPQGGNQPQGPPPPPGKPQ	5	1	1	P02812		4140.06	865475997	1.36365e+07	304279528	0	0.0002492	High	5.86822	High	5.74853	High	4.68521	0
139	IPPPPPAPYGPGIFPPPPPQP	417	1	1	P02814		2130.15	7.07024e+09	7.14248e+09	6.54456e+09	0	5.034e-11	High	5.82566	High	5.88401	High	5.47535	0
140	EERQGPPLGGQQSQPSAGDGNQ	1	1	1	P02810		2237.02	3.37721e+07	0	0	0	0.000107	High	5.81212					0
141	SDKPDMAEIEKFDKSKLKKTETQEKNPLPSKETIEQEKQAGES	4	1	1	P62328	N-Term(Acetyl); M6(Oxidation)	4977.5	2.54284e+08	2.91017e+08	394532639	0	0.0001481	High	5.80473	High	5.49279	High	6.5608	0
142	APPQPFGPGFVPPPPPPPYGPGRIPPPPPAP	16	1	1	P02814		3089.65	2.86196e+07	3.54989e+07	16169192	0	9.118e-05	High	5.78465	High	4.90185	High	5.04253	0
143	SPPGKPQGPPPQGGNQPQGPPPPPGKPQGPPPQGGNKPQGPPPPGKPQGPPPQGDNKSQ	3	1	1	P02812		5738.9	370782308	3.40779e+08	0	0	0.000235	High	5.77777	High	6.75877			0
144	GNKPQGPPPPPGKPQGPPPQGGNKPQGPPPPGKPQ	2	1	1	P04280		3408.8	162054052	0	0	0	0.002496	High	5.77727					0
145	SPPGKPQGPPQQEGNNPQGPPPPAGGNPQQPQAPPAGQPQGPPRPPQGGR	11	2	2	P04280;P02812		4925.44	0	287750867	2.75988e+08	0	0.0002205	High	5.76955	High	5.32655	High	6.50714	0
146	SLIAGNPQGAPPQGGNKPQ	9	1	1	P02812		1830.95	8.87766e+07	9.01785e+07	8.57841e+07	0	0.003274	High	5.7553	High	3.62793	High	3.69514	0
147	GYGPYQPVPEQPLYPQPYQPQ	30	1	1	P02808		2446.17	432547002	4.38354e+08	3.72565e+08	0	0.0002174	High	5.75372	High	5.47685	High	5.06007	0
148	GPPPQGGRPQGPPQGQSPQ	63	1	1	P02810		1866.92	1379453604	1111550644	4.85527e+08	0	0.0001479	High	5.74849	High	5.241	High	5.02678	0
149	GPPPQGGNQPQGPPPPPGKPQGPPP	6	2	2	P04280;P02812		2377.21	80141792	79840904	0	0	7.163e-10	High	5.74084	High	5.81331	High	6.16613	0
150	SPPGKPQGPPQQEGNNPQGPPPPAGGNPQQPQAPPA	10	2	2	P04280;P02812		3515.71	384961321	364303499	348645539	0	0.003212	High	5.72528	High	4.83054	High	5.19784	0
151	GYGYGPYQPVPEQPLYPQPYQ	7	1	1	P02808		2441.15	1.52996e+07	1.46142e+07	1.40442e+07	0	8.669e-05	High	5.6832	High	4.65045	High	4.65258	0
152	ERQGPPLGGQQSQPSAGDGNQ	28	1	1	P02810		2107.98	8.5911e+08	7.44324e+08	6.92805e+08	0	9.648e-05	High	5.68313	High	5.54402	High	5.65347	0
153	SPPGKPQGPPQQEGNNPQGPPPPAGGNPQQPQ	16	2	2	P04280;P02812		3179.53	8.76471e+08	897350145	847633845	0	0.00357	High	5.66855	High	5.55759	High	5.12979	0
154	AAHLPAEFTPAVHASLDKF	24	1	1	P69905		2022.04	1.31405e+09	1.09129e+09	1155056115	0	3.16e-05	High	5.66326	High	5.16491	High	4.1639	0
155	YGPYQPVPEQPLYPQPYQPQYQQY	4	1	1	P02808		2971.39	6.99898e+06	7.42184e+06	3.05375e+06	0	1.073e-05	High	5.66313	High	5.46233	High	5.65212	0
156	GPYPPGPLAPPQPFGPGFVPPPPPPPYGPGR	40	1	1	P02814		3101.61	8.89289e+07	9.90213e+07	1.94195e+08	0	5.562e-11	High	5.6621	High	5.545	High	5.95235	0
157	GYGYGPYQPVPEQPLYPQPYQPQYQ	7	1	1	P02808		2957.38	2.34329e+07	2.39607e+07	2.85602e+07	0	2.023e-05	High	5.6565	High	5.41479	High	4.82452	0
158	GPPPPAGGNPQQPQAPPAGQPQGPPRPP	4	2	2	P04280;P02812		2689.36	1.70125e+08	1.53507e+08	1.42201e+08	0	1.269e-05	High	5.65426	High	4.98579	High	5.06368	0
159	GPPQQEGNNPQGPPPPAGGNPQQPQAPPAGQPQGPPRPPQGGRPSRPPQ	15	2	2	P04280;P02812		4896.42	896331014	8.75267e+08	8.10197e+08	0	9.014e-07	High	5.64412	High	5.6481	High	6.01176	0
160	GPPPQGGNQPQGPPPPPG	30	2	2	P04280;P02812		1675.82	618689200	6.62203e+08	511901162	0	1.183e-09	High	5.64214	High	5.8155	High	6.22538	0
161	GGNKPQGPPPPPGKPQGPPPQGGNKPQ	2	1	1	P04280		2610.36	101035667	97977626	0	0	0.001577	High	5.62425	High	5.22761			0
162	QGGNQPQGPPPPPGKPQ	12	2	2	P04280;P02812		1680.85	99558358	60584078	8.33099e+07	0	0.0006638	High	5.62231	High	5.27286	High	4.74828	0
163	KPQGPPPAGGNPQQPQAPPAGKPQGPPPPPQGGRPPRPAQGQQPPQ	6	1	1	P10163		4566.37	6.5722e+08	5.96346e+08	572352632	0	0.001062	High	5.62087	High	4.4957	High	3.45798	0
164	AHKSEVAHRFKDLGEENFKAL	6	1	1	P02768		2426.25	5.31506e+07	5.18335e+07	5.23856e+07	0	0.01067	High	5.58887	High	5.55273	High	4.97407	0
165	GPPPPGKPQGPPPAGGNPQQPQAPPAGKPQGPPPPPQ	6	1	1	P10163		3516.82	1.80363e+08	171019859	159372204	0	2.521e-05	High	5.58462	High	5.73197	High	4.47989	0
166	TEKAPEPHVEEDDDDELDSKL	3	1	1	P52566	N-Term(Acetyl)	2453.08	1.47207e+07	0	1.46687e+07	0	3.591e-05	High	5.56737			High	5.45955	0
167	YPPGPLAPPQPFGPGFVPPPPPPPYGPGR	47	1	1	P02814		2947.54	1.17932e+08	1.61821e+08	1.8867e+08	0	2.941e-08	High	5.56378	High	4.75067	High	5.66132	0
168	SPPGKPQGPPQQEGNKPQGPPPPGKPQGPPPA	1	1	1	P10163		3145.63	0	0	0	0	0.01175	High	5.55497					0
169	WGKVNVDEVGGEALGRL	7	1	1	P68871		1798.94	169233679	8.41283e+07	8.99638e+06	0	0.0002249	High	5.55103	High	4.69582	High	4.52636	0
170	GPPSPPGKPQGPPPQGGNQPQ	10	1	1	P02812		2019.01	378543384	216614374	171843652	0	0.000104	High	5.53653	High	4.73725	High	5.10957	0
171	FIDEERQGPPLGGQQ	5	1	1	P02810		1670.81	120678170	1.47434e+08	0	0	0.0007581	High	5.51335	High	4.36213	High	4.35055	0
172	GGNKPQGPPPPPGKPQGPPPQGGNKPQGPPPPGKPQ	1	1	1	P04280		3465.81	158345275	0	0	0	0.01626	High	5.51098					0
173	ESPSLIAGNPQGPSPQGGNKPQGPPPPPGKPQGPPPQGGNKPQ	3	1	1	P04280		4170.11	0	0	4.6805e+07	0	0.01464	High	5.50912			High	4.82688	0
174	PPGKPQGPPPQGGNQPQGPPPPPGKPQ	4	2	2	P04280;P02812		2633.36	63061596	3.37078e+07	2.91192e+07	0	0.001042	High	5.50263	High	5.09883	High	3.97764	0
175	SPPGKPQGPPQQEGNNPQGPPPPAGGNPQQPQAPPAGQPQ	15	2	2	P04280;P02812		3925.9	1984742890	1789434938	1532409250	0	0.0001464	High	5.48643	High	5.79207	High	5.59103	0
176	SPPGKPQGPPQQEGNNPQGPPPPAGGNPQQPQAPPAGQPQGPPRPPQ	10	2	2	P04280;P02812		4655.3	1.61683e+08	4.70864e+08	391211963	0	2.301e-08	High	5.48181	High	7.42107	High	5.99752	0
177	GPYQPVPEQPLYPQPYQPQ	19	1	1	P02808		2226.09	240846050	2.18042e+08	1.77101e+08	0	4.976e-05	High	5.47788	High	5.0903	High	4.98055	0
178	RVFQSLPHENKPLTLSNYQTNKAKHDELT	3	1	1	P04080		3408.76	7.04864e+07	61533551	5.54002e+07	0	0.005595	High	5.43238	High	5.87468	High	4.06111	0
179	GQQQQGPPPPQGKPQGPPQQGGHPPPPQGRPQ	21	1	1	P02810		3284.65	1032843720	948483049	614752338	0	2.269e-06	High	5.432	High	6.18787	High	6.12356	0
180	SPPGKPQGPPPQGGNQPQGPPPPPGKPQGPPP	6	2	2	P04280;P02812		3068.58	176936600	163636896	75543022	0	1.321e-06	High	5.41685	High	5.84894	High	5.61163	0
181	SPPGKPQGPPQQEGNNPQGPPPPAGGNPQQPQAPPAGQPQGPPRPPQGGRPSRPP	4	2	2	P04280;P02812		5459.72	5.95679e+08	5.61743e+07	449992669	0	0.005408	High	5.40687	High	4.05176	High	4.90201	0
182	SLIAGNPQGPSPQGGNKPQGPPPPPGKPQ	6	1	1	P04280		2799.46	284392385	260604237	2.24512e+08	0	2.655e-07	High	5.40405	High	5.5451	High	5.89039	0
183	RPPPPGRPQGPPPPGGNPQQPLPPPAGKPQ	6	1	1	Q04118		3010.62	119052852	158288249	83921244	0	0.0003084	High	5.39638	High	5.14863	High	5.14707	0
184	WGKVNVDEVGGEALGR	2	1	1	P68871		1685.86	1.46928e+07	8.51419e+06	0	0	0.0009919	High	5.39564	High	4.05904			0
185	LLSPYSYSTTAVVTNPKE	5	1	1	P02766		1970.02	1.9372e+07	1.54172e+07	1.52885e+07	0	1.847e-07	High	5.39082	High	5.52176	High	4.87496	0
186	IPPPPPAPYGPGIFPPPPPQ	98	1	1	P02814		2033.09	9.03016e+08	8.95946e+08	8.88072e+08	0	0.001176	High	5.39045	High	4.76172	High	4.74975	0
187	TLAAHLPAEFTPAVHASLDK	8	1	1	P69905		2089.11	1.71797e+08	1.25916e+08	1.81603e+08	0	5.35e-11	High	5.38337	High	6.3883	High	6.01044	0
188	GNPQGPSPQGGNKPQGPPPPPG	16	1	1	P04280		2062.01	447318991	368980810	243068818	0	0.0002297	High	5.38104	High	4.8579	High	4.85546	0
189	GYGPYQPVPEQPLYPQPY	22	1	1	P02808		2093	1.62257e+08	1.45077e+08	1.20775e+08	0	0.000138	High	5.37781	High	4.61966	High	4.66404	0
190	GGNPQQPQAPPAGQPQGPP	20	2	2	P04280;P02812		1822.88	7.08958e+08	7.26117e+08	6.34953e+08	0	2.712e-05	High	5.3719	High	5.1738	High	5.08345	0
191	GPGRIPPPPPAPYGPGIFPPPPPQ	35	1	1	P02814		2400.29	4.41131e+08	2.7609e+07	4.16752e+08	0	2.538e-05	High	5.3644	High	4.27659	High	4.44275	0
192	YQPVPEQPLYPQPYQP	9	1	1	P02808		1943.96	2.67683e+07	19704615	1.86923e+07	0	0.000143	High	5.36327	High	4.89124	High	5.21636	0
193	AGDGNQNDGPQQGPPQQ	22	1	1	P02810		1707.73	1.54008e+08	1.42899e+08	83186676	0	0.001063	High	5.35811	High	5.30232	High	5.08392	0
194	GPPQQGGHQQGPPPPPPG	15	1	1	P02810		1729.84	25247355	56341312	103761564	0	5.48e-07	High	5.35117	High	5.51934	High	5.16057	0
195	FESFGDLSTPDAVMGNPKVK	15	1	1	P68871		2139.04	309652503	2.5261e+08	1.33702e+08	0	0.0001534	High	5.34887	High	4.30854	High	4.19389	0
196	YGYGPYQPVPEQPLYPQPYQPQYQ	3	1	1	P02808		2900.35	4.22643e+06	4.97626e+06	5.33469e+06	0	0.0002407	High	5.31457	High	3.66064	High	5.09906	0
197	GKPQGPPQQEGNNPQGPPPPAGGNPQQPQAPPAGQPQGPPRPPQGGRPSRPPQ	1	2	2	P04280;P02812		5306.61	1.23696e+08	0	0	0	0.003911	High	5.293					0
198	GPPPAGGNPQQPQAPPAGKPQGPPPPPQGGRPPRPAQGQQPPQ	21	1	1	P10163		4213.15	1.25517e+09	1147241110	956586519	0	0.003511	High	5.28916	High	4.53432	High	4.52801	0
199	DGPQQGPPQQGGQQQQGPPPPQGKPQGPPQQGGHPPPPQGR	6	1	1	P02810		4149.01	96433862	1.47447e+08	55341658	0	1.156e-05	High	5.28834	High	5.75933	High	6.14716	0
200	GPPPQGGNQPQGPPPPPGKPQGPPPQGGNKPQGPPPPGKPQGPPPQGGSKS	3	1	1	P02812		4834.46	26900502	647359733	457079284	0	0.0002654	High	5.28521	High	5.49193	High	4.6455	0
201	ASVDSGSSEEQGGSSRAL	15	1	1	P01833		1723.77	1.86171e+08	171663009	1.41419e+08	0	0.0007341	High	5.27443	High	4.96884	High	5.25342	0
202	GNPQGPSPQGGNKPQGPPPPPGKPQGPPP	3	1	1	P04280		2763.4	86294692	6.83613e+07	0	0	4.609e-06	High	5.27441	High	5.47153	High	5.32094	0
203	GPYQPVPEQPLYPQPYQPQYQ	12	1	1	P02808		2517.21	3.63242e+07	3.51495e+07	3.07336e+07	0	9.879e-05	High	5.26923	High	4.61237	High	4.12059	0
204	GPPPPGGNPQQPLPPPAGKPQGPPPPPQGGRPHRPPQGQPPQ	23	1	1	Q04118		4188.17	3644223436	3418993136	3.01502e+09	0	0.005255	High	5.26293	High	5.00948	High	4.68825	0
205	FGYGYGPYQPVPEQPLYPQP	6	1	1	P02808		2297.09	6.91421e+06	6.28969e+06	6.91616e+06	0	2.516e-05	High	5.24904	High	4.97445	High	5.21698	0
206	GPPPQGDKSQSPRSPPGKPQGPPPQGGNQPQGPPPPPGKPQ	8	1	1	P04280		4052.06	1711024472	444566616	347217152	0	0.0002993	High	5.24898	High	4.17378	High	4.48682	0
207	YGPYQPVPEQPLYPQPYQPQ	22	1	1	P02808		2389.15	2.46104e+08	2.47023e+08	2.24496e+08	0	1.429e-07	High	5.2489	High	5.76969	High	5.15767	0
208	SPPGKPQGPPQQEGNKPQGPPPPGKPQGPPPAGGNPQQPQAPPAGKPQ	14	1	1	P10163		4698.41	3.05916e+09	2792364516	2.53762e+09	0	0.0008618	High	5.24035	High	4.74803	High	5.52924	0
209	FGPGFVPPPPPPPYGPGR	19	1	1	P02814		1832.95	1.06728e+08	85283130	76733908	0	1.349e-08	High	5.23857	High	5.1472	High	5.33261	0
210	GPPQQEGNNPQGPPPPAGGNPQQPQ	11	2	2	P04280;P02812		2488.16	1112582128	1060796360	1.01354e+09	0	0.0001071	High	5.23291	High	5.08221	High	5.01227	0
211	GKPQGPPQQEGNNPQGPPPPAGGNPQQPQAPPAGQPQGPP	3	2	2	P04280;P02812		3895.89	1.62394e+08	158639850	1.40274e+08	0	0.01247	High	5.22547	High	4.74433	High	4.95032	0
212	APPQPFGPGFVPPPPPPPYGPG	57	1	1	P02814		2167.11	1.61175e+09	1.55967e+09	1485349044	0	0.0001877	High	5.21209	High	4.90892	High	4.46111	0
213	AGDGNQNDGPQQGPPQQGGQ	6	1	1	P02810		1949.83	3.74269e+07	3.7369e+07	0	0	0.0002385	High	5.20453	High	4.70395			0
214	QSPRSPPGKPQGPPPQGGNQPQGPPPPPGKPQ	3	1	1	P04280		3188.64	403769025	196735927	174373675	0	1.149e-05	High	5.20447	High	4.13626	High	4.76398	0
215	GYGYGPYQPVPEQPLYPQPYQP	15	1	1	P02808		2538.2	3.08783e+07	3.20325e+07	2.94453e+07	0	0.0002447	High	5.19763	High	5.15323	High	4.95927	0
216	KPQGPPPQGGNKPQGPPPPGKPQGPPPQGGSKS	5	1	1	P02812		3177.66	5.21922e+07	0	0	0	0.001547	High	5.19214	High	4.32121	High	5.07205	0
217	QPQGPPPPPGKPQGPPP	4	2	2	P04280;P02812		1672.88	90858630	77128302	6.02796e+07	0	7.722e-07	High	5.18833	High	6.10377	High	5.91496	0
218	RPQGPPPPGGNPQQPLPPPAGKPQGPPPPPQGGRPH	1	1	1	Q04118		3583.85	0	0	0	0	0.006799	High	5.18241					0
219	VPEQPLYPQPYQPQYQQY	12	1	1	P02808		2266.08	65110341	6.00009e+07	4.75165e+07	0	0.0001549	High	5.18082	High	4.4654	High	4.14148	0
220	QGPPLGGQQSQPSAGDGNQNDGPQ	1	1	1	P02810		2334.03	177467844	0	0	0	0.001605	High	5.17235					0
221	GPPPPGGNPQQPLPPPAGKPQ	68	1	1	Q04118		2028.07	15906312568	1.53614e+10	12784375412	0	0.0001352	High	5.1708	High	4.53049	High	4.6241	0
222	GPPQQGGQQQQGPPPPQGKPQGPPQQGGHPPPPQGRPQGPPQQGGHPRPP	4	1	1	P02810		5054.53	1584377351	0	1005453368	0	0.001421	High	5.16992			High	5.44147	0
223	SLIAGNPQGAPPQGGNKPQGPPSPPGKPQ	12	1	1	P02812		2773.45	380407177	346905779	285140684	0	8.39e-06	High	5.1691	High	5.55587	High	5.63755	0
224	HPPPPPFQNQQRPP	3	1	1	Q16378		1636.84	65753494	5.49955e+07	9.53994e+06	0	0.003796	High	5.16511	High	4.59563	High	3.99822	0
225	RPQGPPPPGGNPQQPLPPPAGKPQ	6	1	1	Q04118		2409.28	1.01556e+08	96088063	8.19791e+07	0	0.007668	High	5.16282	High	5.12384	High	4.99249	0
226	VLSPADKTNVKAAWGKVGAHAGEYGAEALER	27	1	1	P69905		3195.66	2138092172	1264520570	3.63327e+08	0	3.538e-10	High	5.14047	High	5.3118	High	6.44555	0
227	YGPYQPVPEQPLYPQPYQPQYQ	5	1	1	P02808		2680.27	1.89962e+07	1.80602e+07	1.51895e+07	0	0.0001409	High	5.122	High	4.70689	High	4.70998	0
228	GGNPQQPQAPPAGKPQGPPPPPQGGRPP	5	1	1	P10163		2706.4	6.60611e+07	59721097	1.34053e+08	0	6.307e-05	High	5.12164	High	6.23724	High	5.3567	0
229	GPPPAGGNPQQPQAPPAGKPQGPPPPPQGGRPPRP	4	1	1	P10163		3378.75	8.96398e+07	8.88437e+07	79049798	0	0.001329	High	5.11564	High	4.64897	High	4.44713	0
230	VLSPADKTNVKAAWGKVGAHAGEY	7	1	1	P69905		2469.29	2116228868	1.43799e+09	663565560	0	0.0002272	High	5.11416	High	3.49929	High	2.90176	0
231	YGPYQPVPEQPLYPQPYQP	7	1	1	P02808		2261.1	1.09974e+07	9.63027e+06	1.07709e+07	0	0.00224	High	5.1134	High	4.2489	High	4.40252	0
232	YPPGPLAPPQPFGPGF	61	1	1	P02814		1638.83	6.48422e+08	6.35352e+08	7.11034e+08	0	0.0008352	High	5.11084	High	4.40181	High	4.67687	0
233	GPPPAGGNPQQPQAPPAGKPQGPPPPPQ	13	1	1	P10163		2661.35	489116697	446733202	345088242	0	2.944e-06	High	5.10637	High	5.16156	High	5.03578	0
234	EERQGPPLGGQQSQPS	18	1	1	P02810		1694.81	4.53145e+08	390043351	3.27184e+08	0	0.001584	High	5.09146	High	4.4563	High	4.9569	0
235	PPPPPPYGPGRIPPPPPAPYGPGIFPPPPPQP	5	1	1	P02814		3242.72	8.68829e+06	13074569	1.57498e+07	0	0.01495	High	5.086	High	4.30211	High	3.82623	0
236	GPGFVPPPPPPPYGPG	39	1	1	P02814		1529.78	1.33712e+09	1195850457	1.08821e+09	0	0.001576	High	5.08005	High	4.78625	High	4.97234	0
237	SHFELPHYPGLLAH	9	1	1	Q8TAX7		1617.82	107290656	6.27636e+07	59438858	0	9.74e-05	High	5.078	High	3.9284	High	4.61952	0
238	GPPPAGGNPQQPQAPPAGKPQGPPPPP	7	1	1	P10163		2533.29	60935269	56730547	48136535	0	0.001187	High	5.07781	High	4.87321	High	5.08017	0
239	GDGPVVTDPKAPNVVVTRLTL	2	1	1	P52566		2148.2	1.45294e+07	1.21173e+07	0	0	0.0008235	High	5.07377	High	3.64648			0
240	GPPPQGGNKPQGPPPPGKPQ	26	2	2	P04280;P02812		1932.01	123314784	1.09109e+08	0	0	0.003391	High	5.0701	High	4.53515	High	5.05555	0
241	KATGPPVSELITK	3	1	1	P16401		1340.78	5.50256e+07	5.00835e+07	43760205	0	4.823e-05	High	5.06446	High	5.43691	High	5.20342	0
242	SDKPDMAEIEKFDKSKL	7	1	1	P62328	N-Term(Acetyl)	2023	7.92851e+07	6.71488e+07	5.4475e+07	0	0.0001658	High	5.05937	High	4.60407	High	4.38378	0
243	QGPPQQGGHQQGPPPPPPGKPQ	8	1	1	P02810		2211.11	101945958	127466206	7.86019e+07	0	5.625e-09	High	5.0516	High	5.22411	High	5.46342	0
244	HLPAEFTPAVHASLDKF	7	1	1	P69905		1879.97	9.50206e+07	7.96606e+07	8.15436e+07	0	4.514e-10	High	5.04983	High	5.18084	High	5.2545	0
245	GGNQPQGPPPPPGKPQGPPPQGGNKPQ	6	2	2	P04280;P02812		2610.32	3.37636e+08	3.14755e+08	0	0	0.000119	High	5.04959	High	5.56262			0
246	IPPPPPAPYGPGIFPPPPP	28	1	1	P02814		1905.04	70440930	104565948	98137674	0	7.041e-10	High	5.03971	High	5.16283	High	4.68712	0
247	SLTNMPDEGVMVTKF	2	1	1	P18510		1668.8	9.27328e+06	6.82673e+06	0	0	0.0005939	High	5.03946	High	4.78898			0
248	LAAHLPAEFTPAVHASLDKF	10	1	1	P69905		2135.13	62152883	58597686	6.6557e+07	0	1.897e-08	High	5.0359	High	5.17768	High	5.50174	0
249	GPPQQEGNKPQGPPPPGKPQGPPPAGGNPQQPQAPPAGKPQ	8	1	1	P10163		4007.02	3.72054e+08	3.52217e+08	2.72883e+08	0	0.004987	High	5.02552	High	4.41319	High	4.82979	0
250	RSPPGKPQGPPPQGGNQPQGPPPPPGKPQGPPPQGGNKPQ	3	2	2	P04280;P02812		3934.03	115337256	1.19526e+08	0	0	0.001415	High	5.01169	High	3.03346	High	5.59869	0
251	GPPPQGGNQPQGPPPPPGKPQGPPPQGGNKPQGPPPPGKPQGPPPQGDKSRSP	4	1	1	P02812		5145.63	0	0	162213075	0	0.00129	High	5.01007	High	5.02659	High	4.94482	0
252	GYGPYQPVPEQPLYPQPYQPQYQQ	3	1	1	P02808		2865.36	1.51709e+07	1.31667e+07	1.07655e+07	0	0.0009744	High	5.00153	High	3.95233	High	3.98054	0
253	SLAKADAAPDEKVLDSGFREIENK	8	1	1	P01833		2603.34	108444851	8.17778e+07	7.7526e+07	0	5.112e-05	High	4.98751	High	5.16134	High	2.80053	0
254	QKVVAGVANALAHKYH	5	2	2	P68871;P02042		1705.95	102143686	87212689	9.32268e+07	0	0.009101	High	4.98337	High	3.68857	High	4.01256	0
255	YGYGPYQPVPEQPLYPQPY	12	1	1	P02808		2256.07	1.51528e+07	1.40892e+07	14211614	0	9.87e-09	High	4.96472	High	5.12815	High	4.12129	0
256	IDEERQGPPLGGQQSQPSAGDGNQ	6	1	1	P02810		2465.14	1.5308e+08	1.52479e+08	125051546	0	1.258e-08	High	4.963	High	5.04863	High	5.28379	0
257	YPPGPLAPPQPFGPGFVPPPPPPP	39	1	1	P02814		2417.27	1.20882e+08	1.20993e+08	1.24059e+08	0	5.814e-07	High	4.95352	High	5.05485	High	4.80157	0
258	GPPPPGGNPQQPLPPPAGKPQGPPPPPQ	20	1	1	Q04118		2698.42	7.44291e+08	8.29155e+08	7.80511e+08	0	1.52e-11	High	4.94882	High	4.64257	High	5.09382	0
259	GPPPPGKPQGPPPAGGNPQQPQAPPAGKPQ	15	1	1	P10163		2846.48	944975902	9.61851e+08	848389290	0	6.808e-06	High	4.94086	High	4.68005	High	5.20988	0
260	GKPQGPPQQEGNNPQGPPPPAGGNPQQPQAPPAGQPQGPPRPPQGGRPS	3	2	2	P04280;P02812		4828.36	0	0	76527556	0	9.199e-07	High	4.93899	High	4.33094	High	4.52025	0
261	GNPQGAPPQGGNKPQGPPSPPGKPQGPPPQGGNQPQ	9	1	1	P02812		3446.7	352464748	359444256	257282506	0	1.499e-09	High	4.92435	High	4.93822	High	5.36785	0
262	APPQPFGPGFVPPPPPPPYGPGRIPPPPPAPY	28	1	1	P02814		3252.7	4.11785e+07	23002215	1.08753e+08	0	2.37e-08	High	4.92376	High	4.35741	High	5.4782	0
263	VAPEEHPVLLTEAPLNPK	12	2	1	P60709		1954.07	1.52201e+08	1.26109e+08	1.42628e+08	0	0.0005809	High	4.91559	High	4.72915	High	4.06557	0
264	WGKVNVDEVGGEAL	4	1	1	P68871		1472.74	57308162	2.99601e+07	14703726	0	0.002972	High	4.90933	High	4.69078	High	4.74345	0
265	VPPPPPPPYGPGR	18	1	1	P02814		1327.71	947142846	1.02472e+09	897312897	0	0.0002501	High	4.88921	High	4.79413	High	4.71831	0
266	IPPPPPAPYGPGIFPPPP	13	1	1	P02814		1807.98	14235003	2.00704e+07	1.9511e+07	0	2.834e-08	High	4.8892	High	4.6313	High	4.97777	0
267	PQGPPPPGGNPQQPLPPPAGKPQGPPPPPQGGRPH	14	1	1	Q04118		3427.79	6.61826e+08	595482509	521210987	0	0.0001253	High	4.87988	High	4.88783	High	4.9417	0
268	GPPPAGGNPQQPQAPPAGKPQ	47	1	1	P10163		1991.01	2483598410	2342706905	1557234988	0	0.0002699	High	4.87666	High	3.98469	High	4.23521	0
269	GKVNVDEVGGEALGR	2	1	1	P68871		1499.78	1.68722e+07	1.52407e+07	0	0	1.02e-05	High	4.87057	High	4.90512			0
270	YQPVPEQPLYPQPYQPQ	19	1	1	P02808		2072.02	2.16306e+08	208096373	164385528	0	4.068e-09	High	4.86384	High	4.81478	High	5.07764	0
271	SPPGKPQGPPQQEGNNPQGPPPPAGGNPQQPQAPPAGQPQGPPRPP	2	2	2	P04280;P02812		4527.24	62896888	0	5.35262e+07	0	1.294e-07	High	4.85593			High	5.08275	0
272	SLPHENKPLTLSNYQTNKA	6	1	1	P04080		2155.12	2.16142e+08	2.21807e+08	2.06873e+08	0	3.993e-07	High	4.85496	High	3.77046	High	5.08037	0
273	PPQGGNQPQGPPPPPGKPQ	4	2	2	P04280;P02812		1874.95	57860220	6.262e+07	5.14195e+07	0	0.0004517	High	4.85275	High	4.21187	High	4.28976	0
274	VPEQPLYPQPYQPQYQQYT	3	1	1	P02808		2367.13	0	1.10254e+07	1.00332e+07	0	0.0002294	High	4.85124	High	4.19932	High	4.59783	0
275	GPPPPGKPQGPPPQGDNKSQSARSPPGKPQGPPPQGGNQPQGPPPPPGKPQ	7	1	1	P02812		4995.55	748478764	7.01508e+08	5.61223e+08	0	0.001212	High	4.84371	High	5.18841	High	6.36433	0
276	SDKPDMAEIEKFDKSKLK	6	1	1	P62328	N-Term(Acetyl); M6(Oxidation)	2167.1	2.29393e+08	2.1775e+08	3.08391e+08	0	6.087e-07	High	4.84155	High	4.06141	High	5.46421	0
277	SPPGKPQGPPQQEGNKPQGPPPPGKPQ	8	1	1	P10163		2726.41	2670666468	1.18078e+09	800316668	0	0.0009417	High	4.83951	High	4.73816	High	4.23272	0
278	SPPGKPQGPPQQEGNNPQGPPPPA	2	2	2	P04280;P02812		2373.16	229197312	212023700	0	0	0.01486	High	4.8351	High	4.63223			0
279	GYGYGPYQPVPEQPLYPQPYQPQY	4	1	1	P02808		2829.32	4.25709e+06	4.9037e+06	8.0456e+06	0	0.0007101	High	4.83266	High	4.25954	High	4.0989	0
280	SPQSPPGKPQGPPPQGGNQPQ	19	1	1	P04280		2080.03	706767184	599206280	0	0	0.01602	High	4.83175	High	4.75533	High	3.80486	0
281	DGPQQGPPQQGGQQQQ	23	1	1	P02810		1677.76	1.31856e+08	127448798	7.09789e+07	0	0.0008431	High	4.8237	High	4.7646	High	4.7225	0
282	YGPYQPVPEQPLYPQPY	18	1	1	P02808		2035.98	7.52315e+07	70723602	5.97939e+07	0	8.776e-07	High	4.82367	High	4.99803	High	4.80021	0
283	GYGYGPYQPVPEQPLYPQPY	20	1	1	P02808		2313.09	9.79164e+07	9.32728e+07	90205476	0	0.0001109	High	4.82143	High	4.54751	High	4.06829	0
284	APPQPFGPGFVPPPPPPPYGPGR	66	1	1	P02814		2323.2	1.77367e+09	1.77149e+09	1.5647e+09	0	0.000308	High	4.77106	High	4.717	High	4.57976	0
285	ESPSLIAGNPQGAPPQGGNKPQGPPSPPGKPQ	6	1	1	P02812		3086.57	7.09483e+07	6.89782e+07	6.20843e+07	0	0.00117	High	4.77011	High	4.30665	High	4.35641	0
286	GPPPPAGGNPQQPQAPPAGQPQ	19	2	2	P04280;P02812		2088.03	2215630726	2119246212	1807951630	0	0.002109	High	4.76752	High	4.5255	High	4.75511	0
287	GGNQPQGPPPPPGKPQGPPQQGGNRPQ	5	1	1	P04280		2669.34	83413609	7.06577e+07	5.821e+07	0	9.217e-07	High	4.76172	High	4.91574	High	5.35822	0
288	AYQKVVAGVANALAHKYH	20	2	2	P68871;P02042		1940.05	3.83803e+07	29839656	23214598	0	0.002447	High	4.75826	High	4.43523	High	4.61208	0
289	GNQPQGPPPPPGKPQ	50	2	2	P04280;P02812		1495.77	8.24671e+08	5.62715e+08	643936896	0	9.079e-08	High	4.75705	High	4.80657	High	4.65969	0
290	GPPPPGGNPQQPLPPPAG	12	1	1	Q04118		1674.86	609462623	586083853	548310397	0	4.096e-06	High	4.74135	High	4.52293	High	5.0228	0
291	AAPPTPSATTPAPPSSPAPQETTAAPITTPN	1	1	1	Q8TAX7		2939.46	1.86206e+07	0	0	0	0.004591	High	4.73403					0
292	VLSPADKTNVKAAWGKVGAHAGEYGAEALERM	16	1	1	P69905		3326.7	21437273	0	0	0	1.123e-06	High	4.73323	High	4.84496	High	5.49385	0
293	ADSGEGDFLAEGGGVR	3	1	1	P02671		1536.69	7.08898e+06	4.62298e+06	5.89527e+06	0	0.001704	High	4.72885	High	3.56672	High	4.11663	0
294	DEERQGPPLGGQQSQPSAGDGNQ	3	1	1	P02810		2352.06	79671451	7.23458e+07	68552721	0	3.417e-06	High	4.71705	High	4.10038	High	4.88701	0
295	NDGPQQGPPQQGGQQQQ	7	1	1	P02810		1791.8	118617464	1.5506e+08	0	0	0.0008822	High	4.71452	High	4.40452	High	3.93757	0
296	SDKPDMAEIEKFDKSKLKKTETQ	6	1	1	P62328	N-Term(Acetyl)	2738.4	154004370	1.58722e+08	1.25731e+08	0	2.798e-05	High	4.70779	High	4.93333	High	3.95215	0
297	NDGPQQGPPQQGGQQQQGPPPPQGKPQGPPQQGGHPPPPQGRPQGPPQQGGHPRPP	4	1	1	P02810		5693.79	1761097968	12848398190	1.34666e+10	0	0.000968	High	4.70499	High	4.31127	High	4.55499	0
298	AVGKVIPELNGKLTGM	1	1	1	P04406		1626.92	1.24007e+07	0	0	0	0.01327	High	4.70276					0
299	GPPQQEGNNPQGPPPPA	4	2	2	P04280;P02812		1681.79	113477870	83354768	33804361	0	0.003435	High	4.66905	High	4.5457	High	4.35026	0
300	GHQQGPPPPPPGKPQGPPPQGGRPQGPPQGQSPQ	10	1	1	P02810		3366.69	0	130919946	4.51098e+07	0	0.003389	High	4.6591	High	4.2396	High	4.76547	0
301	GPPPPGGNPQQPLPPPAGKP	10	1	1	Q04118		1900.01	162410216	117802584	130767572	0	2.37e-05	High	4.65587	High	4.39183	High	4.63601	0
302	GPPPPAGGNPQQPQ	69	2	2	P04280;P02812		1341.65	1834764594	831127344	266053891	0	0.001622	High	4.64964	High	4.27659	High	4.42587	0
303	GPPPPGKPQGPPPAGGNPQ	17	1	1	P10163		1746.89	2.6938e+07	0	112701668	0	0.0003985	High	4.64694	High	3.99649	High	3.54351	0
304	GNQPQGPPPPPGKPQGPPPQG	6	2	2	P04280;P02812		2029.02	228970160	0	0	0	0.006496	High	4.64398	High	4.3025	High	4.32297	0
305	FGPGFVPPPPPPPYGPG	30	1	1	P02814		1676.85	147655925	1.30337e+08	122825626	0	4.969e-06	High	4.64192	High	4.80002	High	5.28754	0
306	GPYPPGPLAPPQPFGPG	39	1	1	P02814		1645.84	8.166e+08	7.27989e+08	6.72611e+08	0	0.0007342	High	4.64169	High	4.49875	High	4.21084	0
307	AGNPQGPSPQGGNKPQGPPPPPGKPQ	2	1	1	P04280		2486.25	114557254	0	0	0	0.001605	High	4.63916					0
308	GPPPQGDKSRSPQSPPGKPQGPPPQGGNQPQGPPPPPGKPQ	2	1	1	P04280		4052.05	1711024472	0	0	0	0.002661	High	4.63794					0
309	GPPPQEGNKPQRPPPPGRPQGPPPPGGNPQQPLPPPAGKPQ	13	1	1	Q04118		4140.17	834668333	7.95521e+08	6.92371e+08	0	4.659e-05	High	4.63464	High	4.76052	High	4.83588	0
310	QPFGPGFVPPPPPPPYGPG	19	1	1	P02814		1901.96	9.69642e+07	89417816	74548249	0	0.0003987	High	4.62071	High	4.52461	High	4.5557	0
311	AHAGEYGAEALERM	3	1	1	P69905		1504.69	3.38595e+07	3.31156e+07	2.16646e+07	0	0.005856	High	4.61245	High	4.33584	High	4.0533	0
312	GPPQQGGHPPPPQGRPQGPPQQGGHPRPP	38	1	1	P02810		2937.5	3.6492e+09	3609662134	2654656034	0	7.004e-10	High	4.61227	High	5.53407	High	6.00686	0
313	WISKQEYDESGPSIV	3	7	1	P60709		1737.83	1.37238e+07	1.3925e+07	8.0487e+06	0	0.001677	High	4.60941	High	4.01086	High	3.96419	0
314	RIPPPPPAPYGPGIFPPPPPQ	5	1	1	P02814		2189.2	0	0	1.17166e+07	0	5.17e-05	High	4.60484	High	4.7749	High	4.14182	0
315	APPQPFGPGFVPPPPPPPY	92	1	1	P02814		1956.01	1.86104e+09	1755613107	1.72833e+09	0	8.925e-07	High	4.5906	High	4.66698	High	4.60415	0
316	DVPLVISDGGDSEQF	9	1	1	P02810		1577.74	8.03434e+07	7.07357e+07	6.54248e+07	0	2.083e-07	High	4.58569	High	4.34124	High	4.88499	0
317	GPGFVPPPPPPPYGPGR	16	1	1	P02814		1685.88	8.19165e+08	671805296	5.86067e+08	0	1.539e-05	High	4.58557	High	4.56264	High	4.64009	0
318	DGGDSEQFIDEER	1	1	1	P02810		1496.61	2.97169e+07	0	0	0	0.008706	High	4.58446					0
319	APYGPGIFPPPPPQP	27	1	1	P02814		1531.8	520337167	481957791	462987386	0	0.0001882	High	4.5815	High	4.61349	High	4.33295	0
320	GPPPPQGKPQGPPQQGGHPPPPQGRPQ	5	1	1	P02810		2715.39	47492068	1345785308	4.64572e+07	0	0.0007698	High	4.55838	High	4.4746	High	3.98856	0
321	PPGPLAPPQPFGPGFVPPPPPPPY	2	1	1	P02814		2417.28	1.20882e+08	0	1.24059e+08	0	0.002096	High	4.55644			High	4.47025	0
322	GPPQQEGNKPQGPPPPGKPQGPPPAGGNPQQPQAPPAGKPQGPPPPPQGGRPP	11	1	1	P10163		5141.62	1.0658e+09	1026006372	9.03007e+08	0	0.004375	High	4.5553	High	4.17357	High	4.28289	0
323	GQQQQGPPPPQGKPQGPPQQGGHPPPPQGRPQGPPQQGGHPRPP	23	1	1	P02810		4490.25	15940073952	8332454624	3031176936	0	0.001339	High	4.5542	High	4.8051	High	4.63467	0
324	AAHLPAEFTPAVHASLDK	5	1	1	P69905		1874.98	3.15754e+08	151427469	332705676	0	2.855e-08	High	4.54904	High	5.11736	High	5.38205	0
325	PQGPPPPGGNPQQPLPPPAGKPQGPPPPPQGGR	10	1	1	Q04118		3193.68	1.99412e+08	1.84286e+08	1.77874e+08	0	1.279e-05	High	4.54764	High	4.78885	High	4.93913	0
326	GPYPPGPLAPPQPFGPGFVPPPPPPPY	18	1	1	P02814		2734.41	3.21727e+07	3.99496e+07	7.04365e+07	0	0.0003875	High	4.54442	High	4.50314	High	4.43034	0
327	GPYQPVPEQPLYPQPYQP	4	1	1	P02808		2098.04	6.13779e+06	5.77584e+06	5.49739e+06	0	1.434e-05	High	4.54103	High	4.56368	High	4.43897	0
328	WGKVNVDEVGGEALG	5	1	1	P68871		1529.76	6.90064e+07	4.32473e+07	1.71675e+07	0	0.00493	High	4.54071	High	4.38669	High	4.43848	0
329	SAGDGNQNDGPQQGPPQQ	2	1	1	P02810		1794.76	1.55935e+07	0	1.12967e+07	0	0.0003991	High	4.54047			High	2.95138	0
330	GPPPPGGNPQQPLPPPAGKPQGPPPPPQGGRPH	43	1	1	Q04118		3202.68	8703055157	8207116107	7.47105e+09	0	0.001784	High	4.53569	High	4.28402	High	4.60895	0
331	SPPGKPQGPPQQEGNNPQ	23	2	2	P04280;P02812		1856.9	6.44978e+07	3.07076e+08	103087282	0	1.209e-07	High	4.52849	High	4.54795	High	4.6556	0
332	GPPPPPGKPQGPPPQGGNKPQGPPPPGKPQ	11	2	2	P04280;P02812		2884.53	0	2953236987	2534249806	0	0.001432	High	4.52535	High	4.1924	High	3.67267	0
333	GPGRIPPPPPAPYGPGIF	14	1	1	P02814		1786.96	40215101	34344907	25679197	0	0.0008066	High	4.52386	High	3.81949	High	3.66271	0
334	YFENGKDVNDWVGPPNDNGVTK	1	1	1	P0DTE7		2465.13	9.27472e+06	0	0	0	0.00175	High	4.51964					0
335	GYGYGPYQPVPEQPLYPQP	17	1	1	P02808		2150.03	1.00686e+08	93631082	7.9767e+07	0	8.508e-10	High	4.51757	High	4.66185	High	4.57671	0
336	GPGRIPPPPPAPYGPGIFPPPPPQP	48	1	1	P02814		2497.35	1791797624	1780981856	1595379806	0	0.0003639	High	4.51662	High	4.38404	High	4.49146	0
337	GPPQQEGNNPQGPPPPAGGNPQQPQAPPAG	6	2	2	P04280;P02812		2881.37	9.90031e+07	87699354	7.0903e+07	0	6.085e-07	High	4.51629	High	4.82155	High	4.90378	0
338	GPPPPGKPQGPPPAGGNPQQPQ	3	1	1	P10163		2100.06	20755834	28389722	2.67694e+07	0	0.0005317	High	4.51037	High	4.25983	High	3.84046	0
339	GKPQGPPQQEGNKPQGPPPPGKPQGPPPAGGNPQQPQAPPAGKPQ	2	1	1	P10163		4417.27	56610402	0	38016500	0	0.001144	High	4.51012			High	5.13088	0
340	GPGFVPPPPPPPY	50	1	1	P02814		1318.68	4677887638	4.04403e+09	3629625819	0	0.006716	High	4.50869	High	4.10987	High	3.78712	0
341	SQPSAGDGNQNDGPQQGPPQQGGQ	3	1	1	P02810		2349.01	6.06015e+07	39899746	3.24575e+07	0	3.189e-08	High	4.50396	High	5.6663	High	6.25968	0
342	SFGDLSTPDAVMGNPK	3	1	1	P68871		1635.77	1.51232e+07	1.14456e+07	1.31387e+07	0	0.0002379	High	4.50206	High	3.75583	High	3.11391	0
343	YDMNAANVGWNNSTFA	2	1	1	P14174		1774.75	9.63562e+06	5.48123e+06	0	0	0.0005149	High	4.5019	High	4.41352			0
344	ESPSLIAGNPQGPSPQGGNKPQ	6	1	1	P04280		2160.07	77235209	75141115	6.80374e+07	0	1.635e-07	High	4.4993	High	5.02752	High	5.25888	0
345	SDKPDMAEIEKFDKS	2	1	1	P62328	N-Term(Acetyl)	1781.83	1.36515e+07	0	1.12578e+07	0	6.18e-05	High	4.49917			High	4.57092	0
346	PPPEGLLPRPPGDSGNQDDGPQ	14	1	1	Q16378		2240.06	114859171	67959634	83745406	0	2.874e-05	High	4.49352	High	4.69435	High	4.93557	0
347	GGNQPQGPPPPPGKPQ	69	2	2	P04280;P02812		1552.79	1904466851	1175177048	1915814636	0	1.049e-05	High	4.48976	High	4.77226	High	4.54199	0
348	QPVPEQPLYPQPYQPQYQ	6	1	1	P02808		2200.07	1.97688e+07	1.59243e+07	1.44863e+07	0	1.285e-08	High	4.46142	High	4.2715	High	4.62193	0
349	GPPPPAGGNPQQPQAPPA	20	2	2	P04280;P02812		1677.83	508654538	484391132	422569168	0	0.003074	High	4.46039	High	3.89633	High	4.24607	0
350	FGYGYGPYQPVPEQPLYPQPYQPQ	11	1	1	P02808		2813.33	2.84846e+07	3.251e+07	4.27558e+07	0	3.337e-08	High	4.45345	High	4.73622	High	4.34137	0
351	SLIAGNPQGPSPQGGNKPQ	8	1	1	P04280		1846.94	146120582	183110224	154209554	0	0.001047	High	4.45195	High	3.73517	High	3.86521	0
352	GDGNQNDGPQQGPPQQG	8	1	1	P02810		1693.72	3.07726e+07	3.61498e+07	0	0	0.002787	High	4.44213	High	4.40148	High	3.94395	0
353	GYGPYQPVPEQPLYPQPYQPQY	12	1	1	P02808		2609.24	1.15641e+07	2.07668e+07	1.6359e+07	0	0.003142	High	4.43898	High	4.11212	High	4.19576	0
354	VPPPPPPPYGPGRIPPPPPAPY	23	1	1	P02814		2257.21	242213632	232241352	319952133	0	0.0009083	High	4.43115	High	3.67465	High	3.62415	0
355	LNETGDEPFQYKN	4	1	1	P15104		1554.71	4.90086e+07	4.63221e+07	4.2136e+07	0	6.589e-06	High	4.42409	High	5.01753	High	4.70905	0
356	GQQQQGPPPPQGKPQGPPQQG	4	1	1	P02810		2136.06	277491526	2.12336e+08	0	0	0.01255	High	4.42392	High	3.69719			0
357	GPPPPPPGKPQGPPPQ	53	1	1	P02810		1544.82	6.30301e+08	518980774	248032144	0	9.984e-05	High	4.42224	High	5.00296	High	4.67394	0
358	GPYPPGPLAPPQPFGPGFVPPPPPPP	36	1	1	P02814		2571.35	9.60168e+07	9.56759e+07	1.10916e+08	0	2.743e-07	High	4.41818	High	4.494	High	4.34692	0
359	LPAEFTPAVHASLDKF	3	1	1	P69905		1742.91	1.48831e+07	1.09637e+07	1.19843e+07	0	0.00133	High	4.41293	High	4.33299	High	4.18684	0
360	SPPGKPQGPPQQEGNKPQGPPPPGKPQGPPPAGGNPQQPQAPPAGKPQGPPPPPQ	9	1	1	P10163		5368.75	3.06014e+08	282075999	2.56201e+08	0	0.0005183	High	4.41053	High	4.25895	High	4.77178	0
361	VNVDEVGGEALGRL	1	1	1	P68871		1427.76	1.09488e+08	0	0	0	0.0004722	High	4.40586					0
362	GPGRIPPPPPAPYGPG	21	1	1	P02814		1526.81	230277712	2.3099e+08	249316538	0	0.006085	High	4.40251	High	4.16652	High	4.08636	0
363	QPLYPQPYQPQYQQY	3	1	1	P02808		1940.91	18893439	1.5507e+07	1.48216e+07	0	0.001869	High	4.39183	High	3.64465	High	3.66938	0
364	KPQGPPPAGGNPQQPQAPPAGKPQ	3	1	1	P10163		2344.22	176843360	0	1.94366e+07	0	1.389e-05	High	4.38529			High	5.10669	0
365	DGPQQGPPQQGGQQQ	5	1	1	P02810		1549.7	81997080	94311206	0	0	0.001569	High	4.37822	High	4.36048			0
366	QGPPLGGQQSQPSAGDGNQ	5	1	1	P02810		1822.83	1.45256e+08	0	108886448	0	0.0013	High	4.37782	High	4.37208	High	3.52625	0
367	GYGYGPYQPVPEQPLYPQ	12	1	1	P02808		2052.97	6.79781e+07	6.74534e+07	5.15923e+07	0	4.729e-07	High	4.3706	High	4.3013	High	4.86797	0
368	AHLPAEFTPAVHASLDKF	12	1	1	P69905		1951.01	2.49483e+08	1.70518e+08	1.97219e+08	0	3.489e-11	High	4.36646	High	4.58515	High	5.10605	0
369	TLAAHLPAEFTPAVHAS	3	1	1	P69905		1732.9	2.98696e+07	0	0	0	0.0007678	High	4.35516	High	3.24733			0
370	GPPPPAGGNPQQPQAPPAGQPQGPPRPPQGGRPS	12	2	2	P04280;P02812		3271.66	1365921612	1314257556	1172827942	0	4.921e-05	High	4.35094	High	4.40197	High	4.69766	0
371	YGYGPYQPVPEQPLYPQP	8	1	1	P02808		2093	1.62257e+08	1.45077e+08	1.20775e+08	0	0.002856	High	4.34662	High	3.83101	High	4.31892	0
372	PPAPYGPGIFPPPPPQP	21	1	1	P02814		1725.9	4.11555e+07	3.80702e+07	3.74656e+07	0	0.002775	High	4.34487	High	4.23491	High	3.98978	0
373	SLIAGNPQGPSPQGGNKPQGPPPPPGKPQGPPPQGGNKPQGPPPPGKPQ	4	1	1	P04280		4712.47	1.31656e+08	1.17589e+08	1.13139e+08	0	0.0008656	High	4.34333	High	4.80906	High	4.63839	0
374	NVDEVGGEALGRLL	6	1	1	P68871		1441.77	2.24049e+07	1.62774e+07	17891954	0	0.0004131	High	4.33764	High	3.89004	High	3.9099	0
375	GKVNVDEVGGEALGRL	15	1	1	P68871		1612.87	1.91333e+08	1.88126e+08	103942144	0	8.652e-06	High	4.33594	High	4.46348	High	4.66678	0
376	QPVPEQPLYPQPYQPQYQQYT	2	1	1	P02808		2592.24	3.84006e+06	3814152	0	0	0.0007299	High	4.32206	High	3.95197			0
377	GPPPPPPGKPQGPPPQGGRPQ	8	1	1	P02810		2040.08	98793327	112514849	0	0	0.001248	High	4.32011	High	4.19397	High	3.81466	0
378	IDEERQGPPLGGQQ	12	1	1	P02810		1523.74	590475552	456789872	370922064	0	0.001962	High	4.31536	High	4.28628	High	4.15175	0
379	GPPPPPGKPQGPPP	35	2	2	P04280;P02812		1319.71	178002136	1.90283e+08	0	0	0.004266	High	4.31134	High	4.2362	High	4.2748	0
380	SDKPDMAEIEKFDK	5	1	1	P62328	N-Term(Acetyl)	1694.8	2.85564e+07	2.20187e+07	1.96944e+07	0	1.003e-05	High	4.30963	High	4.64302	High	4.23887	0
381	SDLHAHKLRVDPVNFKLLSH	1	1	1	P69905		2326.28	5.24108e+07	0	0	0	0.003922	High	4.30877					0
382	GYGPYQPVPEQPLYPQPYQP	7	1	1	P02808		2318.11	1.16866e+07	1.62358e+07	1.38377e+07	0	0.001279	High	4.29494	High	4.14162	High	4.25808	0
383	AAPAAPPIAAEPAAAAPL	2	1	1	Q6MZM9		1569.86	1.10273e+07	1.12253e+07	0	0	0.000109	High	4.29099	High	3.87311			0
384	LDTNADKQLSFEEF	3	1	1	P06702		1656.78	9.02027e+06	6.5833e+06	0	0	0.001023	High	4.29066	High	3.58597	High	2.59822	0
385	YPPGPLAPPQPFGPGFVPPPPPPPY	33	1	1	P02814		2580.34	5.89135e+07	6.94691e+07	1.13534e+08	0	6.875e-07	High	4.28897	High	4.51532	High	4.46888	0
386	GKVNVDEVGGEALGRLL	7	1	1	P68871		1725.95	8.0008e+07	6.93889e+07	6.57437e+07	0	9.884e-06	High	4.28094	High	4.55204	High	3.87376	0
387	FLISGKPEGRRPQGGNQPQRPPPPPGKPQ	24	1	1	P10163		3117.69	2263617079	2.2533e+09	2.18009e+09	0	0.0003722	High	4.27786	High	4.50625	High	4.4326	0
388	ADNAGEEGGEAPQEPQS	5	1	1	P31947		1685.69	4.45335e+07	4.30722e+07	4.0187e+07	0	0.0009061	High	4.27718	High	3.98953	High	4.08109	0
389	APPAGKPQGPPPPPQGGRPP	19	1	1	P10163		1900.03	5.01036e+08	4.77999e+08	276002295	0	2.261e-07	High	4.27181	High	4.35667	High	4.92735	0
390	QPFGPGFVPPPPPPPY	33	1	1	P02814		1690.87	1.26872e+08	1.2236e+08	1.01081e+08	0	0.001602	High	4.2677	High	4.23157	High	3.89245	0
391	KRRFPFIGEDDNDDGHPLHPS	6	1	1	Q6MZM9		2449.17	1.42927e+08	1.60312e+08	1.43261e+08	0	2.271e-06	High	4.26498	High	4.14445	High	4.49833	0
392	FVPPPPPPPYGPG	232	1	1	P02814		1318.68	5.34852e+09	5173179772	5008842146	0	0.002694	High	4.25789	High	3.96599	High	4.0319	0
393	VDEVGGEALGRL	9	1	1	P68871		1214.64	3.89075e+07	3.20237e+07	31933267	0	2.436e-06	High	4.25691	High	3.96114	High	4.3942	0
394	GPYQPVPEQPLYPQP	5	1	1	P02808		1709.85	2.9475e+07	2.05136e+07	1.67554e+07	0	0.002133	High	4.25066	High	4.14223	High	2.99749	0
395	GYGYGPYQPVPEQPLYPQPYQPQ	43	1	1	P02808		2666.26	7.3329e+08	6.57944e+08	6.57899e+08	0	0.0001743	High	4.24884	High	4.08385	High	3.99171	0
396	QGPPLGGQQSQPSAGDGNQNDGPQQGPPQQGGQQQQGPPPPQGKPQGPPQQGGHPPPPQGRPQ	5	1	1	P02810		6291.99	0	2.51978e+08	210609571	0	0.0002607	High	4.24374	High	5.81715	High	5.1681	0
397	AAHLPAEFTPAVH	3	1	1	P69905		1360.7	1.09117e+08	9.42002e+07	9.77639e+07	0	4.435e-05	High	4.21231	High	4.49259	High	4.67865	0
398	SPPGKPQGPPPQGGNQPQ	35	2	2	P04280;P02812		1767.89	429501212	399872683	281827808	0	2.763e-07	High	4.20978	High	4.97376	High	5.01765	0
399	PQGPPPPGGNPQQPLPPPAGKPQGPPPPPQGGRPHRPPQGQPP	2	1	1	Q04118		4285.24	0	0	19584562	0	0.0005785	High	4.20379			High	5.35916	0
400	KLGHPDTLNQGEFKEL	6	1	1	P06702		1825.95	6.73048e+07	5.73828e+07	3.91827e+07	0	3.93e-07	High	4.20224	High	5.33372	High	5.43911	0
401	KPQGPPPQGGNQPQGPPPPPGKPQ	4	2	2	P04280;P02812		2382.24	0	0	0	0	1.771e-09	High	4.19614			High	5.77946	0
402	PPPAGGNPQQPQAPPAGQPQGPP	4	2	2	P04280;P02812		2185.08	102770695	80590586	9.3448e+07	0	4.651e-08	High	4.19495	High	4.21921	High	4.80138	0
403	VLSGGTTMYPGIADRM	3	5	1	P60709		1668.81	1.06009e+07	9.02829e+06	4748770	0	0.0007797	High	4.19012	High	2.09978	High	3.41954	0
404	ATTPAPPSSPAPQETTAAPITTPN	2	1	1	Q8TAX7		2318.15	8.48365e+06	7.37874e+06	0	0	0.002983	High	4.18942	High	2.92451			0
405	GPPPPQGKPQGPPQQGGHPPPPQGRPQGPPQQGGHPRPP	17	1	1	P02810		3921	3.58008e+08	4.26394e+08	380089885	0	1.64e-05	High	4.18397	High	4.65873	High	5.44362	0
406	QPLYPQPYQPQYQQYT	9	1	1	P02808		2041.97	2.87091e+07	2.72165e+07	2.04541e+07	0	0.001306	High	4.18182	High	3.94975	High	3.62189	0
407	QPQGPPPPPGKPQGPPPQG	4	2	2	P04280;P02812		1857.97	255985990	76401404	0	0	1.027e-05	High	4.17698	High	3.42097	High	4.35382	0
408	YGDYGSNYLYDN	10	1	1	P15515		1443.57	8.87686e+07	8.21041e+07	7.37699e+07	0	0.005087	High	4.17442	High	3.9579	High	4.08265	0
409	NSGKVDIVAINDPF	3	1	1	P04406		1488.77	4.45035e+06	5.37191e+06	3.72687e+06	0	0.001849	High	4.16626	High	4.01586	High	3.97271	0
410	SDAAVDTSSEITTK	3	1	1	P06454	N-Term(Acetyl)	1466.69	53489851	4.23673e+07	3.79944e+07	0	3.115e-06	High	4.1621	High	3.70776	High	4.49459	0
411	GPPPQGGNKPQGPPPPGKPQGPPPQGDKSRSP	12	2	2	P04280;P02812		3135.62	254359898	257434287	1.77107e+08	0	0.0003086	High	4.15423	High	3.2745	High	4.13864	0
412	SAGDGNQNDGPQQGPPQQG	5	1	1	P02810		1851.79	1.79599e+07	9.36591e+06	0	0	5.368e-06	High	4.14724	High	4.2516			0
413	GPYQPVPEQPLYPQPYQPQY	12	1	1	P02808		2389.15	2.46104e+08	2.47023e+08	2.24496e+08	0	4.76e-06	High	4.13372	High	4.56975	High	4.28444	0
414	NKKFPVFKAVSFKS	3	1	1	P04080		1626.93	3.21485e+07	3.20096e+07	3.56837e+07	0	0.004123	High	4.13263	High	3.29241	High	3.78485	0
415	VPEQPLYPQPYQPQ	8	1	1	P02808		1683.83	591620640	602795164	542367168	0	0.009609	High	4.12705	High	2.77731	High	2.29973	0
416	RVFQSLPHENKPL	6	1	1	P04080		1564.86	1.08198e+08	7.69286e+07	73304787	0	0.0006799	High	4.11802	High	4.2393	High	4.01534	0
417	GYGPYQPVPEQPLYPQP	10	1	1	P02808		1929.94	5.96447e+07	5.64379e+07	5.35707e+07	0	0.002301	High	4.11541	High	3.70093	High	3.91017	0
418	YQPVPEQPLYPQPY	11	1	1	P02808		1718.84	142610812	1.24537e+08	98767464	0	6.725e-06	High	4.10855	High	3.97107	High	4.15799	0
419	GPYPPGPLAPPQPFGPGF	25	1	1	P02814		1792.91	5.32084e+08	5.16595e+08	5.34498e+08	0	0.001296	High	4.10665	High	4.07422	High	4.10228	0
420	FPEPGAIKVPEQGYTKVPVPGYTK	3	1	1	Q9UBC9		2602.4	0	3.03658e+07	3.4794e+07	0	9.769e-06	High	4.10301	High	4.26843	High	4.62142	0
421	GPYPPGPLAPPQPFGPGFVPPPPPPPYGPG	15	1	1	P02814		2945.51	2.00423e+07	2.25331e+07	4.31058e+07	0	0.000181	High	4.10153	High	3.78387	High	4.23428	0
422	VISDGGDSEQF	12	1	1	P02810		1153.5	335588028	346909469	319051272	0	0.0008935	High	4.10075	High	4.16557	High	3.94344	0
423	GYGYGPYQPVPEQPLY	7	1	1	P02808		1827.87	2.59501e+07	2.85743e+07	20875154	0	0.003201	High	4.09533	High	4.03947	High	3.19679	0
424	IDEERQGPPLG	9	1	1	P02810		1210.61	1.84006e+08	184334899	1.70825e+08	0	0.003088	High	4.08893	High	3.89628	High	3.94924	0
425	AHLPAEFTPAVHASLDK	3	1	1	P69905		1803.94	57876989	5.1582e+07	5.16765e+07	0	0.002012	High	4.08824	High	4.0412	High	3.86314	0
426	GDGPVVTDPKAPNVVVTRL	1	1	1	P52566		1934.07	1.7003e+07	0	0	0	0.003293	High	4.07157					0
427	GKVLPGVDALSNI	5	1	1	P00558		1282.74	3.8776e+07	26916665	30812445	0	6.977e-06	High	4.06403	High	4.02988	High	4.20068	0
428	YGYGPYQPVPEQPLYPQPYQPQ	15	1	1	P02808		2609.24	9.70808e+07	8.84444e+07	8.60572e+07	0	0.001079	High	4.06399	High	3.99354	High	3.56673	0
429	AAHLPAEFTPAVHASLD	12	1	1	P69905		1746.88	4.99495e+08	4.28525e+08	4.70708e+08	0	2.106e-05	High	4.05726	High	3.99907	High	4.26825	0
430	VPPPPPPPYGPGRIPPPPPAPYGPGIFPPPPPQP	45	1	1	P02814		3438.85	1.86012e+08	2.05939e+08	254928817	0	4.499e-06	High	4.05341	High	4.35676	High	4.59893	0
431	EGKVLPGVDALSNI	3	1	1	P00558		1411.78	11713583	9.09083e+06	7.1861e+06	0	0.006902	High	4.05028	High	3.73983	High	3.79912	0
432	FPEPGAIKVPEQG	4	1	1	Q9UBC9		1368.72	14919556	1.23893e+07	1.67485e+07	0	0.005678	High	4.04767	High	4.02055	High	3.14627	0
433	QPLYPQPYQPQYQQ	5	1	1	P02808		1777.86	2.58814e+07	2.51143e+07	2.17712e+07	0	0.00306	High	4.04549	High	3.56064	High	3.40319	0
434	GPGFVPPPPPPPYGPGRIPPPPPAPY	34	1	1	P02814		2615.39	3.76068e+08	320960492	284589616	0	0.0001225	High	4.04281	High	4.09415	High	5.2005	0
435	QPFGPGFVPPPPPPPYGPGR	23	1	1	P02814		2058.07	215205150	1.93621e+08	169985828	0	4.158e-05	High	4.03531	High	3.26434	High	3.54491	0
436	ELLPSSFGPEDLQKTQ	1	1	1	P32320		1788.9	5.19715e+06	0	0	0	0.005358	High	4.0294					0
437	GDLSTPDAVMGNPKVKAH	3	1	1	P68871		1836.92	30101580	3.27149e+07	2.25262e+07	0	0.01223	High	4.02924	High	4.25995	High	3.9158	0
438	PPPPPAPYGPGIFPPPPPQP	33	1	1	P02814		2017.06	3.39585e+08	2.87183e+08	2.69986e+08	0	6.671e-05	High	4.0285	High	4.28869	High	4.26063	0
439	VHLTPEEKSAV	10	1	1	P68871		1209.65	8.60097e+07	8.31885e+07	6.58882e+07	0	0.008508	High	4.02565	High	3.60326	High	3.87372	0
440	GYGYGPYQPVPEQP	11	1	1	P02808		1551.71	1339465963	1.20552e+09	1009816034	0	0.004521	High	4.0247	High	3.51499	High	3.71039	0
441	SLKPSEAPELDEDEGF	3	1	1	P33241		1762.81	2.22358e+07	21941723	1.821e+07	0	6.697e-06	High	4.02308	High	4.3713	High	3.94435	0
442	DGPQQGPPQQGGQQQQGPPPPQG	1	1	1	P02810		2308.08	4.0285e+07	0	0	0	0.01298	High	4.01266					0
443	VPEQPLYPQPYQPQYQ	6	1	1	P02808		1974.96	4.139e+07	4.27554e+07	3.19177e+07	0	0.002865	High	4.01084	High	3.32983	High	3.51704	0
444	IDLGGEPIKSSDYF	2	3	1	P0DTE7		1540.76	3.19779e+06	0	0	0	0.003449	High	4.0082	High	2.50101			0
445	DEVGGEALGRLL	6	1	1	P68871		1228.65	6.03728e+07	5.59398e+07	4.41138e+07	0	0.001481	High	4.00003	High	3.91332	High	3.98679	0
446	DEERQGPPLGGQQ	6	1	1	P02810		1410.66	1.22473e+08	1.49074e+08	1.17631e+08	0	1.429e-05	High	3.999	High	4.23637	High	4.16625	0
447	EQPLYPQPYQPQYQ	7	1	1	P02808		1778.84	5.1371e+07	4.98722e+07	4.07438e+07	0	0.002375	High	3.99862	High	3.5898	High	3.66521	0
448	APPAGQPQGPPRPPQ	3	2	2	P04280;P02812		1494.78	0	0	0	0	0.004802	High	3.99217			High	3.71041	0
449	ERQGPPLGGQQSQPS	25	1	1	P02810		1565.77	3.52536e+08	4.36737e+08	59039466	0	2.442e-05	High	3.99158	High	4.23658	High	4.52541	0
450	GPRGPYPPGPLAPPQPFGPGF	12	1	1	P02814		2103.09	2.55423e+07	2.33734e+07	2.0509e+07	0	9.258e-05	High	3.98458	High	3.85777	High	4.30489	0
451	VHVGDEDFVHL	4	1	1	P04080		1266.61	1.78505e+07	14118387	17606998	0	0.008745	High	3.97976	High	3.65438	High	3.44613	0
452	VVAGVANALAHKYH	6	2	2	P68871;P02042		1449.8	1.423e+08	1.37116e+08	1.25468e+08	0	2.843e-05	High	3.97677	High	3.48602	High	4.37774	0
453	GPPPPPGKPQGPPPQG	23	2	2	P04280;P02812		1504.79	167283481	104046948	2.61635e+07	0	0.01176	High	3.97651	High	3.79854	High	3.66636	0
454	GYGPYQPVPEQPLYPQPYQ	3	1	1	P02808		2221.06	4.02007e+06	3.50865e+06	3.21125e+06	0	0.001509	High	3.9752	High	3.34817	High	3.43656	0
455	PPPPAPYGPGIFPPPPPQP	20	1	1	P02814		1920.01	275578047	220780842	236530141	0	5.57e-05	High	3.97409	High	3.65355	High	4.02028	0
456	TLAAHLPAEFTPAVHASLD	10	1	1	P69905		1961.01	1.28925e+08	1.14032e+08	1.16063e+08	0	0.00697	High	3.9737	High	3.78986	High	3.50131	0
457	VLSGGTTMYPGIADR	1	5	1	P60709		1537.77	1.12019e+07	0	0	0	0.001503	High	3.96547					0
458	QPQAPPAGQPQGPP	13	2	2	P04280;P02812		1369.69	2.45878e+09	2.32061e+09	1.95146e+09	0	0.01336	High	3.96193	High	3.60489	High	3.70288	0
459	APYGPGIFPPPPPQ	9	1	1	P02814		1434.74	46462700	4.17572e+07	3.7735e+07	0	0.0007391	High	3.96034	High	4.00193	High	3.85076	0
460	PPPPGRPQGPPPPGGNPQQPLPPPAGKPQ	8	1	1	Q04118		2854.52	282603249	244655022	209312899	0	4.326e-05	High	3.95708	High	4.01699	High	3.7835	0
461	GGNQPQGPPPPPG	12	2	2	P04280;P02812		1199.58	119744485	1.21509e+08	1.02769e+08	0	0.0003738	High	3.9547	High	4.15116	High	4.03931	0
462	GLLPRPPGDSGNQDDGPQ	3	1	1	Q16378		1819.87	41566794	0	0	0	0.0021	High	3.95138	High	2.64558			0
463	GPYQPVPEQPLYPQPY	11	1	1	P02808		1872.92	1.33103e+08	1.2346e+08	1.03133e+08	0	2.061e-05	High	3.94841	High	4.03107	High	4.24385	0
464	PPPPGRPQGPPPPGGNPQQPLPPPAGKPQGPPPPPQGGRPH	5	1	1	Q04118		4029.12	3.66294e+08	319026064	323026175	0	0.0006111	High	3.94699	High	3.95005	High	3.94164	0
465	WGKVNVDEVGGEALGRLL	7	1	1	P68871		1912.03	1.39204e+07	0	1.20554e+07	0	0.0005454	High	3.94378	High	3.95647	High	3.56276	0
466	GPGRIPPPPPAPY	116	1	1	P02814		1315.72	2.38963e+10	18572489398	20420312229	0	0.0003255	High	3.94172	High	3.68908	High	3.62326	0
467	APPQPFGPGFVPPPPPPP	49	1	1	P02814		1792.95	381109842	3.25968e+08	3.38444e+08	0	2.663e-05	High	3.93251	High	3.48472	High	4.06677	0
468	DMPNALSALSDLH	4	1	1	P69905	M2(Oxidation)	1399.65	6.33515e+06	8.46585e+06	8.98148e+06	0	0.001476	High	3.92939	High	3.40399	High	3.58458	0
469	GPPPPPGKPQGPPPQ	42	2	2	P04280;P02812		1447.78	132200988	234280412	146553706	0	0.0001355	High	3.92671	High	4.12104	High	4.06995	0
470	GPPQQGGHPPPPQGRPQGPPQ	2	1	1	P02810		2111.05	52545747	28151972	0	0	0.01557	High	3.92327	High	3.3738			0
471	GPPQQEGNNPQGPPPPAGGNPQQPQAPPA	5	2	2	P04280;P02812		2824.35	2.92612e+08	2.7842e+08	253200156	0	6.224e-05	High	3.91937	High	4.02131	High	3.25048	0
472	NELRVAPEEHPV	6	3	1	P60709		1389.72	1.37264e+08	127095700	1.30221e+08	0	0.0001505	High	3.91138	High	3.37981	High	3.06744	0
473	GPPPQGGRPQGPPQGQSP	18	1	1	P02810		1738.86	234484403	236915658	21011468	0	0.01089	High	3.90578	High	2.97921	High	1.93576	0
474	PGKPEGPPPQGGNQSQGPPP	13	1	1	Q04118		1922.94	202525659	2.05767e+08	110020029	0	0.0008302	High	3.90532	High	3.61484	High	4.24445	0
475	GPRGPYPPGPLAPPQPF	8	1	1	P02814		1744.92	7.73264e+07	70110898	5.9419e+07	0	2.032e-06	High	3.88997	High	3.87437	High	3.89735	0
476	DEVGGEALGRL	11	1	1	P68871		1115.57	154731635	1.19196e+08	1.08392e+08	0	0.006127	High	3.88566	High	3.78297	High	3.77465	0
477	GPPPPPGKPQGPPPQGGNKPQ	26	2	2	P04280;P02812		2029.07	3439462204	1206420442	7.54743e+08	0	0.0002253	High	3.885	High	3.54137	High	4.25548	0
478	SHFELPHYPGL	6	1	1	Q8TAX7		1296.64	4.76835e+07	3.75633e+07	3.34404e+07	0	0.0005099	High	3.88447	High	3.34292	High	3.87733	0
479	SLIAGNPQGPSPQG	3	1	1	P04280		1322.67	3.29607e+07	3.66512e+07	3.12582e+07	0	0.008268	High	3.88128	High	2.90441	High	2.21204	0
480	PQGPPPPGGNPQQPLPPPAGKPQGPPPPPQGGRPHRPPQGQPPQ	9	1	1	Q04118		4413.3	5.63644e+08	516187414	4.91567e+08	0	7.349e-06	High	3.87946	High	4.40415	High	4.47258	0
481	PQGPPPPGGNPQQPLPPPAG	1	1	1	Q04118		1899.97	1.29296e+07	0	0	0	0.01182	High	3.87487					0
482	LYPQPYQPQYQQYT	6	1	1	P02808		1816.85	7.76145e+07	72396124	6.32055e+07	0	0.01162	High	3.87238	High	3.6127	High	3.75019	0
483	VNVDEVGGEALGRLL	3	1	1	P68871		1540.83	4.34913e+06	4.70144e+06	5.84947e+06	0	0.00054	High	3.86955	High	3.79716	High	3.59945	0
484	GYGYGPYQPVPEQPL	42	1	1	P02808		1664.8	2.67841e+09	2.24481e+09	1871967927	0	0.003091	High	3.86938	High	3.08101	High	3.12733	0
485	QPVPEQPLYPQPYQPQ	11	1	1	P02808		1908.95	4.43192e+08	4.07581e+08	3.35171e+08	0	0.0001665	High	3.86427	High	4.13079	High	3.97797	0
486	EQPLYPQPYQPQYQQ	3	1	1	P02808		1906.9	1.77708e+07	1.44118e+07	1.14365e+07	0	0.003508	High	3.86034	High	3.47559	High	3.57296	0
487	QPQAPPAGQPQGPPRPPQ	3	2	2	P04280;P02812		1847.95	0	0	0	0	0.007231	High	3.84847	High	2.78619	High	2.59754	0
488	DVPLVISDGGDSE	3	1	1	P02810		1302.61	4.9929e+07	5.23854e+07	0	0	0.00209	High	3.84389	High	3.71523			0
489	GPGFVPPPPPPPYGPGRIPPPPPAP	17	1	1	P02814		2452.32	41072973	42341762	60092388	0	8.628e-05	High	3.83886	High	3.73292	High	4.3655	0
490	SDGLAHLDNLKGTFA	11	1	1	P68871		1558.79	2.36547e+08	2.03682e+08	2.25494e+08	0	0.0007016	High	3.83668	High	3.93064	High	3.60121	0
491	QPQAPPAGKPQGPPPPPQGGRPP	8	1	1	P10163		2253.19	315211869	312174938	261365825	0	7.165e-05	High	3.83648	High	4.19737	High	3.50626	0
492	AHGKKVLGAFSDGLAHLDNLK	2	2	2	P68871;P02042		2191.2	0	0	0	0	0.01551	High	3.83323			High	2.38935	0
493	TQIPSVTFPSASTKIT	3	1	1	Q8TAX7		1677.91	12919179	1.11147e+07	8.02735e+06	0	0.002368	High	3.82282	High	3.16697	High	2.58799	0
494	FGYGYGPYQPVPEQP	9	1	1	P02808		1698.78	1.3941e+08	1.24767e+08	1.05444e+08	0	1.069e-06	High	3.82222	High	3.47216	High	3.87698	0
495	GDYGSNYLYDN	11	1	1	P15515		1280.51	8.05153e+07	7.27159e+07	6.85413e+07	0	0.01591	High	3.81545	High	3.67584	High	3.77848	0
496	GPGRIPPPPPAPYGP	22	1	1	P02814		1469.79	5.19327e+07	31244348	3.9382e+07	0	0.01408	High	3.81282	High	3.50758	High	3.56042	0
497	VPEQPLYPQPYQPQY	6	1	1	P02808		1846.9	2.93258e+07	2.95797e+07	2.44795e+07	0	0.003299	High	3.80828	High	3.19244	High	2.42804	0
498	YDNEFGYSNRVVDL	6	1	1	P04406		1690.77	8.60606e+07	6.91208e+07	58760394	0	0.003127	High	3.79036	High	3.58561	High	3.56041	0
499	GPGRIPPPPPAPYGPGIFP	3	1	1	P02814		1884.02	6.41413e+06	0	3.25351e+06	0	0.00679	High	3.7859			High	3.37641	0
500	TLAAHLPAEFTPAVHA	1	1	1	P69905		1645.88	38398783	0	0	0	3.857e-05	High	3.7827					0
501	DLNDEWVQRA	5	2	1	P01037		1245.59	1.20339e+07	9.36703e+06	0	0	0.01493	High	3.78135	High	3.81266	High	3.40175	0
502	GPLAPPQPFGPGFVPPPPPPPYGPGR	10	1	1	P02814		2590.37	3.97505e+07	3.90708e+07	35272892	0	2.538e-07	High	3.78056	High	3.48337	High	4.41443	0
503	GPYQPVPEQPLYPQ	4	1	1	P02808		1612.8	2.18947e+07	2.277e+07	21355088	0	0.003396	High	3.77433	High	3.7216	High	3.46839	0
504	GRIPPPPPAPYGPGIFPPPPPQP	10	1	1	P02814		2343.27	1.6246e+07	3.41975e+07	0	0	0.003445	High	3.7684	High	2.90693	High	3.67254	0
505	GAFSDGLAHLDNLK	4	2	2	P68871;P02042		1457.74	6.93984e+07	0	6.5351e+06	0	7.196e-06	High	3.76341	High	3.75542	High	4.14458	0
506	KPQGPPQQEGNNPQGPPPPAGGNPQQPQAPPAGQPQ	2	2	2	P04280;P02812		3587.75	1.33696e+08	0	128728019	0	4.875e-05	High	3.75534			High	3.55386	0
507	SHFELPHYPGLL	12	1	1	Q8TAX7		1409.72	5.85567e+07	4.97289e+07	4.84454e+07	0	0.0001171	High	3.75492	High	3.59175	High	3.49733	0
508	SLIAGNPQGPSPQ	7	1	1	P04280		1265.65	159059309	1.61307e+08	1.47663e+08	0	4.228e-05	High	3.75438	High	3.70682	High	3.89198	0
509	TYFPHFDLSHGSAQVK	23	1	1	P69905		1833.89	159836216	1.38657e+08	198279712	0	0.01076	High	3.75064	High	3.47111	High	3.20691	0
510	APPQPFGPGFVPPPPPPPYGPGRIPPPPP	11	1	1	P02814		2921.56	1.35047e+07	0	0	0	8.491e-06	High	3.73626	High	4.02386	High	4.07388	0
511	GYGYGPYQPVPE	19	1	1	P02808		1326.6	2.42551e+09	2212811751	2031328398	0	0.0004428	High	3.72567	High	3.78749	High	3.62275	0
512	EQPLYPQPYQPQ	28	1	1	P02808		1487.72	7.5795e+08	6.34431e+08	6.31697e+08	0	0.000219	High	3.72437	High	3.80593	High	3.89541	0
513	ATQPATAETQHIADQVRSQLE	3	1	1	P04080		2294.14	1.91885e+07	1.81219e+07	2.16729e+07	0	0.006821	High	3.7228	High	3.30661	High	3.26286	0
514	LAPPQPFGPGFVPPPPPPPY	16	1	1	P02814		2069.09	3.93343e+07	3.94071e+07	41721855	0	0.001383	High	3.72074	High	3.38995	High	3.44339	0
515	QGPPQQGGHQQGPPPPPPG	1	1	1	P02810		1857.9	0	0	0	0	0.00226	High	3.72057					0
516	VPEPGSIKVPDQGFIK	6	1	1	Q9UBC9		1710.94	1.33291e+08	1.03917e+08	1.12792e+08	0	0.003806	High	3.70811	High	3.41614	High	3.44404	0
517	FPEPGAIKVPEQGYT	3	1	1	Q9UBC9		1632.83	2.34585e+07	2.175e+07	21352710	0	0.004692	High	3.70795	High	3.35121	High	2.96497	0
518	FLSFPTTKTY	9	1	1	P69905		1204.63	3.54778e+08	2.66041e+08	2.42301e+08	0	0.001089	High	3.70607	High	3.84107	High	3.64349	0
519	ASGVAVSDGVIK	3	1	1	P23528	N-Term(Acetyl)	1144.62	2.34937e+07	1.72279e+07	1.6761e+07	0	0.007013	High	3.70091	High	3.49814	High	3.20328	0
520	DLDTNADKQLSFEEF	3	1	1	P06702		1771.8	2.29509e+06	1.99845e+06	2.11601e+06	0	0.002758	High	3.70042	High	3.26857	High	3.17715	0
521	IGRFGYGYGPYQPVPEQPL	4	1	1	P02808		2138.07	1.41082e+07	1.25374e+07	9.46531e+06	0	0.0001382	High	3.70002	High	2.19318	High	2.1094	0
522	IGEDDNDDGHPLHPS	11	1	1	Q6MZM9		1617.68	9.32198e+07	88385568	34178146	0	1.988e-05	High	3.69854	High	3.32318	High	3.82138	0
523	GRFGYGYGPYQPVPEQPLYPQPYQPQ	6	1	1	P02808		3026.45	1.96981e+07	2.24346e+07	2.38038e+07	0	1.797e-06	High	3.69387	High	3.92159	High	3.82987	0
524	SDKPDMAEIEKFDKSKLKKTE	2	1	1	P62328	N-Term(Acetyl)	2509.28	3.18609e+07	0	2.24284e+07	0	0.01119	High	3.69373			High	3.12062	0
525	GRFGYGYGPYQPVPEQP	3	1	1	P02808		1911.9	6.55898e+07	5.73536e+07	4.92599e+07	0	0.005598	High	3.69184	High	2.89967	High	3.51678	0
526	DNEFGYSNRVVDL	4	1	1	P04406		1527.71	2.22847e+07	1.85419e+07	1.5122e+07	0	0.0008392	High	3.68992	High	3.09712	High	2.86527	0
527	GRIPPPPPAPY	27	1	1	P02814		1161.64	1507031584	1.42128e+09	1321898184	0	0.01324	High	3.68735	High	3.35804	High	3.37131	0
528	PGFVPPPPPPPY	13	1	1	P02814		1261.66	1.25217e+08	1.11509e+08	103261849	0	0.0006668	High	3.68732	High	3.55431	High	3.37749	0
529	FESFGDLSTPDAVMGNPKVK	8	1	1	P68871	M14(Oxidation)	2155.04	7.2123e+07	8.76875e+07	183567290	0	5.339e-05	High	3.68427	High	4.31868	High	4.68849	0
530	GPPPQGGNQPQGPPPPPGK	4	2	2	P04280;P02812		1803.92	95828304	5.33695e+07	3.50303e+07	0	6.873e-06	High	3.66763	High	3.66876	High	3.88193	0
531	KVGAHAGEYGAEALERM	2	1	1	P69905		1788.87	9.21425e+06	8.39175e+06	0	0	1.144e-05	High	3.66295	High	5.50871			0
532	IGRFGYGYGPY	8	1	1	P02808		1249.6	3.97046e+07	33664119	3.65413e+07	0	0.0002158	High	3.65825	High	3.60859	High	3.6691	0
533	FVPPPPPPPYGPGR	17	1	1	P02814		1474.78	1.63368e+08	1.08596e+08	95689560	0	0.0006289	High	3.65193	High	3.47382	High	3.31693	0
534	PQGPPPPPQGGRPP	3	1	1	P10163		1378.72	4.52765e+07	44543638	39970086	0	0.005844	High	3.64634	High	3.4819	High	3.25014	0
535	GPYPPGPLAPPQPF	30	1	1	P02814		1434.74	1.6757e+09	1466305755	1.33834e+09	0	0.003677	High	3.62677	High	3.53568	High	3.57252	0
536	LASVSTVLTSKYR	4	1	1	P69905		1424.81	1.36679e+08	1.28862e+09	9.76124e+07	0	0.0002101	High	3.6208	High	3.03794	High	3.03874	0
537	DVPLVISDGGDSEQ	9	1	1	P02810		1430.67	4.16144e+07	3.99678e+07	4.01592e+07	0	3.921e-05	High	3.61869	High	3.77471	High	3.67787	0
538	GFVPPPPPPPYGPGR	9	1	1	P02814		1531.8	6.54476e+07	52977515	26954194	0	0.008334	High	3.61468	High	3.45949	High	2.88483	0
539	GPPQQEGNNPQGPPPPAGGNPQQPQAPP	5	2	2	P04280;P02812		2753.3	107015843	104868085	9.63678e+07	0	0.003578	High	3.60569	High	3.52827	High	3.28678	0
540	IDEERQGPPLGGQQSQPS	6	1	1	P02810		1922.92	9.52368e+07	1.36481e+08	1.00234e+08	0	7.513e-05	High	3.59987	High	3.72679	High	3.50824	0
541	YDNEFGYSNRVV	3	1	1	P04406		1462.66	8.63532e+06	7.90201e+06	7.10529e+06	0	0.00155	High	3.59916	High	3.14284	High	3.41356	0
542	LSFPTTKTYFPHFDLSHGSAQVK	4	1	1	P69905		2608.33	1.72752e+07	1.08375e+07	1.87854e+07	0	9.496e-07	High	3.59318	High	4.80317	High	4.76694	0
543	FGPGVPPPPPPP	33	1	1	O95104		1155.62	8.76411e+08	7.33857e+08	4.7023e+08	0	0.001769	High	3.59068	High	3.63254	High	3.7046	0
544	YPPGPLAPPQPFGPGFVPPPPPPPYGPG	6	1	1	P02814		2791.44	3.64498e+07	4.03077e+07	6.62632e+07	0	0.0008083	High	3.58658	High	3.23423	High	3.61614	0
545	GPPQQGGHPPPPQGRPQ	16	1	1	P02810		1731.87	0	0	0	0	0.003033	High	3.57976	High	3.89806	High	3.90322	0
546	GPPPPGGNPQQPLPPPAGKPQGPPPPPQGGRPHRPPQGQPP	4	1	1	Q04118		4060.13	6.73462e+08	630708512	442622912	0	0.0002293	High	3.57749	High	3.45299	High	3.66131	0
547	FGPGFVPPPPPPPY	25	1	1	P02814		1465.76	1.80469e+08	166127850	1.5647e+08	0	6.969e-05	High	3.56771	High	3.76938	High	3.99291	0
548	PGFVPPPPPPPYGPG	5	1	1	P02814		1472.76	35612806	39735318	3.69575e+07	0	2.195e-05	High	3.56672	High	4.01777	High	4.08059	0
549	GPGFVPPPPPPPYGP	7	1	1	P02814		1472.76	35612806	1.11985e+07	6.35274e+06	0	0.0006041	High	3.56311	High	3.61479	High	3.825	0
550	TNADKQLSFEEF	3	1	1	P06702		1428.67	1.98554e+07	1.79174e+07	0	0	0.0003708	High	3.55881	High	3.76339			0
551	QGPPPPQGKPQGPPQQGGHPPPPQGRPQ	8	1	1	P02810		2843.45	659727920	2.57887e+08	205535307	0	0.0002565	High	3.55012	High	4.4423	High	4.13793	0
552	TFTPPPQLQQQQ	3	1	1	Q9UBC9		1412.72	1.37024e+07	8.50728e+06	0	0	0.006703	High	3.54534	High	2.69912	High	3.07635	0
553	TDYGKDLMEKVKSPELQAEAK	4	1	1	P02652	M8(Oxidation)	2396.21	3.46506e+07	3.73639e+07	5.12015e+07	0	1.159e-06	High	3.54481	High	4.4433	High	4.99412	0
554	NELRVAPEEHPVLL	7	3	1	P60709		1615.88	4.72627e+07	3.79358e+07	3.3962e+07	0	1.665e-05	High	3.54142	High	3.6331	High	3.53618	0
555	RGPYPPGPLAPPQPFGPGF	2	1	1	P02814		1949.01	5.88494e+06	0	4.62707e+06	0	2.18e-06	High	3.54131			High	3.69695	0
556	GRFGYGYGPYQPVPEQPL	6	1	1	P02808		2024.99	4.20751e+07	4.44542e+07	3.65625e+07	0	0.005042	High	3.53985	High	3.1098	High	3.07285	0
557	NEDKDPAFTAL	6	1	1	P54108		1220.58	75442440	67092634	6.43291e+07	0	0.004536	High	3.53939	High	3.38838	High	3.22621	0
558	PPPGGNPQQPLPPPAGKPQ	4	1	1	Q04118		1874	99548946	97092026	75971357	0	0.001067	High	3.53903	High	2.8689	High	2.93014	0
559	SDKPDMAEIEKF	10	1	1	P62328	N-Term(Acetyl)	1451.68	3.06026e+08	258601564	1.91074e+08	0	0.0001143	High	3.53765	High	3.65666	High	3.70803	0
560	AAHLPAEFTPAVHA	3	1	1	P69905		1431.74	156967484	6.1352e+07	1.46701e+08	0	0.003387	High	3.53317	High	3.86572	High	4.44901	0
561	YGYGPYQPVPEQPLYPQ	3	1	1	P02808		1995.95	6.88556e+06	7.00043e+06	5.61137e+06	0	0.004702	High	3.52677	High	2.4353	High	2.77496	0
562	VGMGQKDSYVGDEAQSKRGIL	3	6	1	P60709	M3(Oxidation)	2254.11	1.72158e+07	1.91357e+07	2.1179e+07	0	0.003616	High	3.52257	High	3.42222	High	3.4299	0
563	LISGKPEGRRPQGGNQPQRPPPPPGKPQ	7	1	1	P10163		2970.63	5.69989e+07	6.41398e+07	41752781	0	0.0009967	High	3.51094	High	3.21121	High	3.40365	0
564	GGNPQQPLPPPAGKPQ	8	1	1	Q04118		1582.84	111915224	63664997	4.14853e+07	0	0.0001096	High	3.5103	High	3.63676	High	3.51355	0
565	RGPYPPGPLAPPQPFGPGFVPPPPPPP	6	1	1	P02814		2727.45	8.00417e+06	3.4544e+06	8.53052e+06	0	0.002184	High	3.51023	High	3.49037	High	3.88409	0
566	GYGYGPYQPVPEQ	8	1	1	P02808		1454.66	69515995	6.35434e+07	55472707	0	3.902e-06	High	3.50072	High	3.53795	High	3.66567	0
567	SPKSHFELPHYPGLL	3	1	1	Q8TAX7		1721.9	55388675	4.49536e+07	4.36656e+07	0	0.001819	High	3.49964	High	3.41752	High	3.18022	0
568	SDKPDMAEIEKF	8	1	1	P62328	N-Term(Acetyl); M6(Oxidation)	1467.67	128940611	116247386	201397484	0	0.001508	High	3.49553	High	3.48995	High	2.96364	0
569	RVFQSLPHENKPLTLS	3	1	1	P04080		1866.02	3.27694e+07	2.52153e+07	2.03401e+07	0	0.01206	High	3.49519	High	3.53007	High	3.44613	0
570	YQPVPEQPLYPQPYQPQY	1	1	1	P02808		2235.07	6.48585e+06	0	0	0	0.004909	High	3.49282					0
571	YGPYQPVPEQPLYPQPYQPQY	3	1	1	P02808		2552.22	6.51316e+06	6.18565e+06	4.80985e+06	0	2.227e-07	High	3.48689	High	4.69602	High	4.52575	0
572	QPLYPQPYQPQYQ	7	1	1	P02808		1649.8	6.03536e+07	56153870	5.29107e+07	0	0.003904	High	3.48681	High	3.06954	High	2.87578	0
573	KPQGPPPQGGRPQGPPQGQSPQ	12	1	1	P02810		2220.14	257567506	1.70428e+08	66110364	0	0.001582	High	3.48149	High	4.15897	High	3.91584	0
574	GPPPPGGNPQQPLPPP	8	1	1	Q04118		1546.8	2.25808e+08	209215301	205993625	0	0.0007131	High	3.47539	High	3.63497	High	4.12333	0
575	TLQPGEYITKVF	6	1	1	Q96DA0		1395.75	2.0878e+07	1.79898e+07	1.80849e+07	0	0.0004883	High	3.46951	High	3.55054	High	3.09645	0
576	GNPQGAPPQGGNKPQGPPSPPGKPQ	35	1	1	P02812		2389.21	4284399390	1743014848	2.12287e+09	0	0.0006356	High	3.46683	High	3.27822	High	3.26106	0
577	YPPGPLAPPQPFGPG	56	1	1	P02814		1491.77	2.32675e+09	2.1298e+09	1972912262	0	7.262e-06	High	3.46664	High	3.54301	High	3.70286	0
578	PPQPFGPGFVPPPPPPPY	15	1	1	P02814		1884.98	2.64106e+07	2.35343e+07	2.38824e+07	0	3.28e-05	High	3.45461	High	3.80746	High	3.11678	0
579	GPPPPGGNPQQPLPPPA	12	1	1	Q04118		1617.84	2.01013e+07	46984687	3.94783e+07	0	6.696e-05	High	3.45029	High	3.76377	High	3.46333	0
580	YGYGPYQPVPEQPL	11	1	1	P02808		1607.78	2.86496e+08	2.52213e+08	2.19032e+08	0	0.003517	High	3.44993	High	3.14246	High	2.65059	0
581	VDDPYATFVK	3	1	1	P23528		1154.57	30206959	0	0	0	0.01578	High	3.44939					0
582	KQTFTPPPQLQQQ	3	1	1	Q9UBC9		1540.81	2.20345e+07	2.5902e+07	24971462	0	8.428e-06	High	3.44611	High	3.28656	High	4.09894	0
583	GPPAPPAGGPPPPPG	2	1	1	P50552		1262.65	83418039	8.29356e+07	0	0	0.01119	High	3.44454	High	3.585			0
584	YPQPYQPQYQQY	12	1	1	P02808		1602.72	2.02394e+08	185636777	1.66601e+08	0	0.01189	High	3.44409	High	3.3342	High	3.38907	0
585	QSLPHENKPLTLSNYQTNKA	3	1	1	P04080		2283.18	3.52827e+08	347955599	3.35963e+08	0	0.003247	High	3.44402	High	3.74419	High	3.92733	0
586	LAAHLPAEFTPAVHASLD	4	1	1	P69905		1859.97	3.26617e+07	28558215	3.14632e+07	0	3.541e-05	High	3.44176	High	3.04904	High	3.92995	0
587	LAPPQPFGPGF	11	1	1	P02814		1127.59	93257929	8.54674e+07	7.64834e+07	0	0.01431	High	3.43492	High	2.80446	High	2.52646	0
588	GPPPQGGNKPQGPPPPGKPQGPPPQGDKS	9	2	2	P04280;P02812		2795.43	1125897584	1.01773e+09	6.77411e+08	0	0.001564	High	3.42837	High	3.99385	High	2.93419	0
589	VPPPPPPPYGPG	103	1	1	P02814		1171.61	899169150	4.89638e+08	431634556	0	0.008009	High	3.42167	High	3.08376	High	3.18292	0
590	DKLHVDPENFRLL	2	2	2	P68871;P02042		1595.85	2.77629e+07	2.13991e+07	0	0	1.693e-05	High	3.41202	High	4.48966			0
591	EVGGEALGRLL	6	1	1	P68871		1113.63	2.94627e+08	2.40875e+08	1.94659e+08	0	0.001483	High	3.4116	High	2.86669	High	2.88614	0
592	GPGIFPPPPPQP	129	1	1	P02814		1200.64	1.82706e+10	17428444876	15510717824	0	0.000997	High	3.41029	High	3.32384	High	3.54413	0
593	YGPYQPVPEQPLYPQ	4	1	1	P02808		1775.87	2.56113e+07	2.16796e+07	1.82079e+07	0	0.0004388	High	3.40981	High	3.16707	High	2.73465	0
594	VSNKALPAPIEKTIS	2	3	1	P01857		1567.9	40910619	3.40024e+07	0	0	0.01508	High	3.40981	High	3.34287			0
595	GGNQPQGPPPPPGKPQGPPPQ	3	2	2	P04280;P02812		2029.03	0	0	0	0	0.01483	High	3.40144	High	3.10818	High	2.70719	0
596	ESFGDLSTPDAVMGNPKVK	3	1	1	P68871		1991.98	6.25299e+07	4.82265e+07	3.70224e+07	0	0.002287	High	3.39843	High	2.78243	High	2.96383	0
597	GPPPPAGGNPQQPQAPPAG	5	2	2	P04280;P02812		1734.86	52040922	62593034	67668552	0	0.001261	High	3.39737	High	3.96874	High	3.65027	0
598	GPPPQGGNKPQGPPPPGKPQGPPP	2	2	2	P04280;P02812		2280.19	0	0	0	0	0.002301	High	3.38029			High	4.25333	0
599	FELPHYPGLL	13	1	1	Q8TAX7		1185.63	1.05226e+08	1.01413e+08	9.95557e+07	0	0.001327	High	3.37782	High	3.2644	High	3.30787	0
600	EQPLYPQPYQP	18	1	1	P02808		1359.66	1.25996e+08	1.20654e+08	88268968	0	0.001586	High	3.37093	High	3.4005	High	3.33682	0
601	GYGPYQPVPEQPLY	3	1	1	P02808		1607.78	2.86496e+08	2.52213e+08	2.19032e+08	0	0.01233	High	3.36914	High	2.73519	High	2.42565	0
602	YGPYQPVPEQPLYPQP	1	1	1	P02808		1872.92	1.33103e+08	0	0	0	0.002853	High	3.35953					0
603	GPPQQEGNKPQGPPPPGKPQGPPPAGGNPQ	2	1	1	P10163		2907.45	73260817	42593865	0	0	0.0004782	High	3.35587	High	4.28079			0
604	REFPFYGDY	7	1	1	P15515		1193.53	9.37079e+07	86476463	7.54137e+07	0	0.001654	High	3.35493	High	3.49964	High	3.36964	0
605	DGGDSEQFIDEE	7	1	1	P02810		1340.52	8.00278e+07	6.76664e+07	70022631	0	0.002287	High	3.34991	High	2.85039	High	3.00108	0
606	LLTEAPLNPKAN	3	10	1	P60709		1280.72	3.79044e+07	3.68672e+07	3.25485e+07	0	5.669e-05	High	3.34956	High	3.8769	High	3.69922	0
607	FVPPPPPPPY	199	1	1	P02814		1107.59	9353741201	8503922793	7.71358e+09	0	0.01313	High	3.34378	High	3.26867	High	3.25527	0
608	APPQPFGPGFVPPPPPP	5	1	1	P02814		1695.89	1.15572e+07	1.26097e+07	9100418	0	0.01694	High	3.33943	High	3.23063	High	2.93456	0
609	SHFELPHYPG	9	1	1	Q8TAX7		1183.56	2.68266e+08	298362820	2.79242e+08	0	0.002168	High	3.33909	High	3.17952	High	2.99088	0
610	IPPPPPAPYGPGIFP	8	1	1	P02814		1516.82	30365020	3.46254e+07	0	0	0.01409	High	3.33754	High	2.41218	High	3.24993	0
611	LEGKVLPGVDALSNI	2	1	1	P00558		1524.86	1.3599e+07	0	1.27732e+07	0	7.146e-06	High	3.33686			High	3.36046	0
612	YGPGIFPPPPPQP	18	1	1	P02814		1363.71	5.19059e+08	4.46511e+08	3.92487e+08	0	0.001833	High	3.335	High	3.33933	High	3.56913	0
613	GPYPPGPLAPPQPFGP	6	1	1	P02814		1588.82	1.68908e+07	1.49546e+07	1.34684e+07	0	5.532e-05	High	3.3331	High	3.35587	High	3.44684	0
614	SDKPDMAEIEKFDKSKLKKTET	3	1	1	P62328	N-Term(Acetyl)	2610.34	54633772	4.80064e+07	3.86195e+07	0	0.0006581	High	3.31568	High	3.65928	High	2.97812	0
615	QIPSVTFPSAST	6	1	1	Q8TAX7		1234.63	1.9206e+08	1.68172e+08	1.61814e+08	0	0.0004273	High	3.29179	High	3.21308	High	2.84934	0
616	RPQGPPQQGGHQQGPPPPPPGKPQ	2	1	1	P02810		2464.27	4.56484e+07	0	1.16578e+07	0	0.001176	High	3.28617			High	3.48235	0
617	FGYGYGPYQPVPE	7	1	1	P02808		1473.67	76518607	6.76845e+07	53709261	0	0.0001111	High	3.28445	High	3.229	High	3.41222	0
618	KPQGPPQQGGHPPPPQGRPQ	2	1	1	P02810		2085.08	0	0	0	0	2.958e-05	High	3.27799	High	3.32306			0
619	RGPYPPGPLAPPQPFGPG	7	1	1	P02814		1801.94	5.4906e+07	42927102	45841862	0	0.0006989	High	3.26744	High	3.2795	High	3.12223	0
620	SETAPAETATPAPV	5	1	1	P16401	N-Term(Acetyl)	1383.67	2.28666e+07	18549832	2.00168e+07	0	0.0002932	High	3.26396	High	3.49928	High	2.98138	0
621	GFAGDDAPRAVFPS	8	10	1	P60709		1406.67	35084036	3.1336e+07	3.77313e+07	0	0.0003167	High	3.25581	High	3.81804	High	3.43538	0
622	HVGDEDFVHL	6	1	1	P04080		1167.55	2.9751e+07	2.33967e+07	2.73046e+07	0	0.0007405	High	3.24461	High	3.03691	High	3.13199	0
623	SETAPAETATPAPVEKSPAK	1	1	1	P16401	N-Term(Acetyl)	2024.02	0	0	0	0	0.01558	High	3.2417					0
624	RIIPGGIYNADL	3	1	1	P01037		1301.73	3.81037e+07	3.51006e+07	3.1887e+07	0	0.001794	High	3.23035	High	3.14656	High	3.25482	0
625	TFTPPPQLQQQ	13	1	1	Q9UBC9		1284.66	4.25462e+07	23351711	32979791	0	0.01099	High	3.22317	High	2.89495	High	3.0607	0
626	YMKNLLNRIIDD	34	1	1	Q8TAX7	M2(Oxidation)	1523.79	1.77838e+08	190777145	228647705	0	0.001621	High	3.22247	High	3.32122	High	3.02134	0
627	SLVSKGTLVQT	3	5	3	P16402;P10412;P16401		1132.66	22304374	2.28428e+07	1.90773e+07	0	0.000332	High	3.22145	High	3.38161	High	3.46235	0
628	GFVPPPPPPPYGPG	16	1	1	P02814		1375.71	3.00075e+08	2.73599e+08	223065009	0	0.000517	High	3.22042	High	3.13808	High	3.35851	0
629	VPEQPLYPQPYQPQYQQ	3	1	1	P02808		2103.02	12498753	9881296	8.48231e+06	0	0.0143	High	3.21871	High	2.60831	High	2.65461	0
630	EVGGEALGRLLV	3	1	1	P68871		1212.7	1.59058e+07	1.51526e+07	1.08108e+07	0	0.0002228	High	3.2153	High	2.95299	High	3.50299	0
631	GPPPPGGNPQQPLPPPAGKPQGPPPPPQGGRPHRPP	12	1	1	Q04118		3552.87	173577452	311798520	182914312	0	0.001309	High	3.21424	High	5.14776	High	4.03245	0
632	AKIEPPDTGLY	2	1	1	P80303		1203.63	0	0	0	0	0.006657	High	3.21095			High	2.56389	0
633	QPVPEQPLYPQP	10	1	1	P02808		1392.72	5.27543e+07	4.78745e+07	46423758	0	0.003545	High	3.21071	High	3.21032	High	3.19803	0
634	YPQPYQPQYQQYT	7	1	1	P02808		1703.77	6.02906e+07	5.8614e+07	4.82763e+07	0	0.0001876	High	3.20866	High	3.09948	High	3.25897	0
635	AIQDPRLFAEE	11	1	1	P01833		1288.65	8.26151e+07	7.32591e+07	6.87752e+07	0	0.01508	High	3.20862	High	2.93077	High	2.99448	0
636	QPVPEQPLYPQPY	8	1	1	P02808		1555.78	306447354	2.88727e+08	2.5482e+08	0	0.000862	High	3.20732	High	3.33254	High	3.15942	0
637	SETAPAAPAAPAPAEKTPV	4	1	1	P10412	N-Term(Acetyl)	1817.93	18802630	1.37905e+07	1.17776e+07	0	1.542e-05	High	3.20425	High	3.43212	High	3.59382	0
638	VHLTPEEKSAVTAL	22	1	1	P68871		1494.82	1.316e+09	1.05209e+09	772079365	0	0.003073	High	3.19899	High	3.14786	High	3.24936	0
639	LAPPQPFGPGFVPPPPPPPYGPGR	11	1	1	P02814		2436.29	3.30477e+07	3.01722e+07	2.85155e+07	0	7.501e-05	High	3.19893	High	3.18398	High	4.06963	0
640	GPPPQGGNKPQGPPPPGKPQGPPPQGDNKS	12	1	1	P02812		2909.47	318006958	2.68265e+08	1.78469e+08	0	0.0002271	High	3.19872	High	4.86285	High	4.14558	0
641	RVDPVNFKLLSH	3	2	1	P69905		1424.81	1.63334e+09	1.28862e+09	1.09261e+09	0	6.003e-06	High	3.19431	High	3.99424	High	4.81509	0
642	FGPGFVPPPPPPP	8	1	1	P02814		1302.69	73455059	6.32008e+07	6.00429e+07	0	0.0008283	High	3.19077	High	3.52109	High	3.51827	0
643	NLKGTFATLSEL	2	1	1	P68871		1293.71	6.97679e+06	4.63903e+06	0	0	0.0001363	High	3.18357	High	3.63966			0
644	AGFAGDDAPRAVFPSIVGRPRHQGV	3	6	1	P60709		2577.35	1.67175e+07	1.63521e+07	1.82681e+07	0	0.000221	High	3.18333	High	2.72407	High	2.9475	0
645	AAYQKVVAGVANALAHKYH	3	2	2	P68871;P02042		2011.09	9.50655e+06	7.41699e+06	2.05265e+07	0	2.441e-05	High	3.18166	High	2.4871	High	4.21086	0
646	LAPPQPFGPGFVPPPPPPPYGPG	12	1	1	P02814		2280.19	2.60876e+07	2.74243e+07	3.0451e+07	0	0.0001209	High	3.18162	High	3.32032	High	3.47814	0
647	PYGPGIFPPPPPQP	4	1	1	P02814		1460.76	1.1159e+07	9.79863e+06	8.26567e+06	0	2.014e-05	High	3.17541	High	2.98307	High	3.24631	0
648	AGEYGAEALERM	3	1	1	P69905		1296.59	1.26863e+07	7.71996e+06	4.48905e+06	0	0.0005088	High	3.17055	High	3.54814	High	3.3503	0
649	QIPSVTFPSASTKIT	2	1	1	Q8TAX7		1576.86	15457349	1.143e+07	0	0	0.003491	High	3.17031	High	3.07884			0
650	GRIPPPPPAPYGPG	3	1	1	P02814		1372.74	3.98762e+07	34994658	3.16831e+07	0	0.002898	High	3.16958	High	3.01566	High	2.41533	0
651	GFVPPPPPPPY	24	1	1	P02814		1164.61	1377893292	1213234028	1018384707	0	0.0001301	High	3.16942	High	3.03548	High	3.35472	0
652	YDNEFGYSNRVVD	5	1	1	P04406		1577.69	3.05557e+07	24216053	2.57123e+07	0	0.0003043	High	3.16569	High	3.79979	High	3.60464	0
653	GPGFVPPPPPPPYGPGRIPPPPP	12	1	1	P02814		2284.24	0	18144766	1.48919e+07	0	9.603e-08	High	3.16421	High	3.80301	High	3.72804	0
654	EQPLYPQPYQPQY	4	1	1	P02808		1650.78	1.85369e+07	1.69878e+07	1.52092e+07	0	0.0006393	High	3.16416	High	3.34583	High	2.52959	0
655	SHFELPHYPGLLAHQKPF	4	1	1	Q8TAX7		2118.09	62097262	58856386	1.62976e+07	0	0.0005625	High	3.16291	High	2.93136	High	2.33838	0
656	GPLAPPQPFGPGFVPPPPPPPY	11	1	1	P02814		2223.17	3.88098e+07	3.69202e+07	4.46616e+07	0	0.0006167	High	3.16074	High	3.28333	High	3.14461	0
657	AAPDEKVLDSGF	8	1	1	P01833		1248.61	46422487	35007352	3.62777e+07	0	0.01648	High	3.15892	High	3.1243	High	2.84244	0
658	TFTPPPQLQ	20	1	1	Q9UBC9		1028.54	59351546	48170050	0	0	0.003603	High	3.15525	High	3.18693	High	3.55399	0
659	YQPVPEQPLYPQP	3	1	1	P02808		1555.78	306447354	2.88727e+08	2.5482e+08	0	2.595e-05	High	3.14852	High	3.53702	High	3.52245	0
660	LVVYPWTQRF	194	5	2	P68871;P02042		1308.71	7.98468e+09	6137047780	1313741120	0	0.007791	High	3.14125	High	3.02314	High	2.80062	0
661	FGDLSTPDAVMGNPKVK	6	1	1	P68871		1775.91	40286232	3.51732e+07	2.48568e+07	0	7.155e-05	High	3.13964	High	3.86917	High	3.86962	0
662	FESFGDLSTPD	7	1	1	P68871		1214.52	6.13908e+07	4.66868e+07	3.66831e+07	0	0.000185	High	3.13281	High	3.11104	High	2.95607	0
663	FESFGDLSTPDA	5	1	1	P68871		1285.56	65101031	5.98085e+07	4.46271e+07	0	0.0007924	High	3.1307	High	3.19503	High	2.97861	0
664	DRIIPGGIYNADL	5	1	1	P01037		1416.75	2.16767e+07	2.0265e+07	14382821	0	8.724e-06	High	3.12314	High	3.53398	High	3.59574	0
665	YQPVPEQPLYPQ	6	1	1	P02808		1458.73	3.82045e+07	3.55634e+07	3.28503e+07	0	0.0007779	High	3.12309	High	3.56232	High	3.31063	0
666	SDGLAHLDNLK	8	2	2	P68871;P02042		1182.61	151961445	1.49882e+08	112054642	0	0.0003507	High	3.1227	High	3.10492	High	3.02635	0
667	AAHLPAEFTPAVHASLDKFLA	4	1	1	P69905		2206.17	2.90207e+07	3.21337e+07	5.95135e+07	0	0.000477	High	3.1216	High	3.22169	High	3.40976	0
668	GPPPQGGNKPQ	3	3	3	Q04118;P04280;P02812		1076.55	175821	0	0	0	0.01146	High	3.11915	High	3.06541	High	3.01706	0
669	AGFAGDDAPRAVFPSIVG	6	10	1	P60709		1746.88	2.80556e+07	2.50787e+07	2.11943e+07	0	0.01534	High	3.11791	High	2.76142	High	2.90998	0
670	IGEDDNDDGHPLHPSLNIPY	3	1	1	Q6MZM9		2218.01	9.97176e+07	9.27187e+07	9.34348e+07	0	6.058e-06	High	3.09581	High	4.28929	High	3.1684	0
671	TNAVAHVDDMPNAL	2	1	1	P69905		1467.69	16175203	0	1.10697e+07	0	0.01662	High	3.09355			High	2.78292	0
672	SDKPDMAEIEK	4	1	1	P62328	N-Term(Acetyl)	1304.61	9.80297e+07	9.85355e+07	5.71764e+07	0	0.00187	High	3.08773	High	3.12832	High	2.86339	0
673	DINTDGAVNF	5	1	1	P05109		1065.49	6.49423e+07	50950519	5.67368e+07	0	0.001291	High	3.08667	High	3.15467	High	2.85374	0
674	VGPFAPGITEKAPEEKK	3	1	1	O60664		1797.98	29959982	2.68626e+07	2.44731e+07	0	5.944e-07	High	3.07948	High	3.20038	High	3.42566	0
675	YGYGPYQPVPEQP	8	1	1	P02808		1494.69	1.55082e+08	145870344	1.35475e+08	0	0.007785	High	3.07862	High	2.83745	High	2.6876	0
676	HREFPFYGDY	10	1	1	P15515		1330.59	109330556	9.07248e+07	8.30699e+07	0	0.01201	High	3.07557	High	2.8316	High	2.77588	0
677	SVVNPTLVATT	4	1	1	Q8TAX7		1101.62	1.16719e+07	7.88232e+06	1.06217e+07	0	0.0008068	High	3.06898	High	2.69004	High	2.52195	0
678	GPYQPVPEQPLY	3	1	1	P02808		1387.69	6061467	9.18846e+06	5740046	0	0.001949	High	3.06763	High	3.10039	High	2.9435	0
679	ASGPPVSELITK	3	3	2	P16402;P10412		1198.67	2.23712e+08	234650090	181965420	0	0.001034	High	3.06578	High	3.20678	High	3.20023	0
680	IPPPPPAPYGPG	19	1	1	P02814		1159.62	2.6084e+08	178556702	1.67981e+08	0	0.0005506	High	3.06531	High	2.34685	High	2.43977	0
681	VHASLDKFLASVST	2	1	1	P69905		1474.79	1.31254e+07	0	0	0	0.0003757	High	3.06319	High	2.69856			0
682	PVPEQPLYPQPYQPQ	6	1	1	P02808		1780.9	25382347	24240424	1.78469e+07	0	0.0003061	High	3.06017	High	2.57966	High	3.3851	0
683	SHFELPHYPGLLAHQ	2	1	1	Q8TAX7		1745.88	6.18728e+07	0	2.77446e+07	0	1.855e-05	High	3.05814			High	4.69052	0
684	FGYGYGPYQPVPEQPL	14	1	1	P02808		1811.86	177293236	1.48009e+08	1.48325e+08	0	0.01009	High	3.05797	High	2.8135	High	2.80383	0
685	GPLAPPQPFGPGFVPPPPPPPYGPG	10	1	1	P02814		2434.27	2.21799e+07	2.38486e+07	3.01006e+07	0	0.0008159	High	3.05736	High	2.98276	High	3.10272	0
686	IGRFGYGYGPYQPVPEQPLYPQPYQPQ	5	1	1	P02808		3139.54	1.02676e+07	1.28203e+07	2.06943e+07	0	0.000196	High	3.05568	High	3.12257	High	3.9421	0
687	DFVHLRVFQ	4	1	1	P04080		1160.62	2.0409e+07	1.77104e+07	1.57867e+07	0	0.003415	High	3.04363	High	2.85491	High	2.63369	0
688	QPLPPPAGKPQGPPPPPQGGRPH	2	1	1	Q04118		2304.24	188661336	0	140437066	0	0.0006755	High	3.04358			High	4.19895	0
689	SLDKFLASVST	3	1	1	P69905		1167.63	3.11518e+07	20682887	1.86375e+07	0	0.01103	High	3.04153	High	2.72129	High	3.03846	0
690	FGYGYGPYQPVPEQ	2	1	1	P02808		1601.72	7.66458e+06	7120784	0	0	0.004593	High	3.03167	High	2.85799			0
691	SLPRFPSVSLQE	4	1	1	Q16378		1359.73	1.39189e+07	9.68829e+06	0	0	0.01565	High	3.03036	High	2.58356	High	2.14792	0
692	IPPPPPAPYGP	20	1	1	P02814		1102.6	184060330	1.66382e+08	1.60381e+08	0	0.0001659	High	3.02664	High	2.89678	High	3.16202	0
693	LVVYPWTQR	5	5	2	P68871;P02042		1161.64	1.33695e+08	1.05224e+08	9.36337e+07	0	0.003091	High	3.02283	High	2.35965	High	2.41797	0
694	FESFGDLSTPDAVMGNPKVKAHGKKVL	5	1	1	P68871		2872.51	146657878	1.11974e+08	7.08095e+07	0	0.0008614	High	3.02138	High	3.11824	High	2.93935	0
695	FAGDDAPRAVFPSIVG	3	10	1	P60709		1618.82	7.45472e+06	5.88991e+06	4327368	0	0.01663	High	3.0157	High	2.85182	High	2.77597	0
696	GRFGYGYGPY	7	1	1	P02808		1136.52	0	1.22622e+07	1.24863e+07	0	0.0006021	High	2.99699	High	2.9526	High	3.14378	0
697	WISKQEYDESGPSIVHR	2	7	1	P60709		2030.99	1.51148e+07	0	1.27147e+07	0	0.01372	High	2.99631			High	3.06478	0
698	QAPPAGQPQGPP	11	2	2	P04280;P02812		1144.58	0	340589476	243338126	0	0.001152	High	2.98521	High	3.36478	High	3.35393	0
699	RFGYGYGPYQPVPEQPL	3	1	1	P02808		1967.97	5.84605e+06	5.80993e+06	3.81897e+06	0	4.464e-06	High	2.97404	High	3.4925	High	3.242	0
700	ASGVAVSDGVIKVF	7	1	1	P23528	N-Term(Acetyl)	1390.76	6.12598e+07	5.73095e+07	5.59322e+07	0	0.003975	High	2.96988	High	2.24004	High	2.86377	0
701	LPPSPNNPPKFPNPHQPPKHPDK	3	1	1	Q8TAX7		2580.35	0	5.2383e+07	17413054	0	1.989e-05	High	2.96751	High	3.41568	High	3.65817	0
702	VDGEPLGRVSFEL	2	1	1	P62937		1417.73	0	0	4.36148e+06	0	0.0004951	High	2.95869			High	2.80202	0
703	QPQGPPPPPGKPQ	14	2	2	P04280;P02812		1324.7	0	135811124	116788474	0	0.001419	High	2.94951	High	4.25569	High	2.55724	0
704	DTNADKQLSFEEF	6	1	1	P06702		1543.69	39828497	3.59608e+07	3.25139e+07	0	0.005334	High	2.94716	High	2.0524	High	2.5009	0
705	LYPQPYQPQYQQ	6	1	1	P02808		1552.75	36885583	29056568	29997854	0	0.0005911	High	2.94685	High	2.84017	High	2.91398	0
706	YMKNLLNRIIDD	6	1	1	Q8TAX7		1507.79	1.66505e+08	8.74859e+07	0	0	0.009808	High	2.94107	High	2.70659			0
707	GYGPYQPVPEQPLYPQ	6	1	1	P02808		1832.89	3.5661e+07	2.85537e+07	23008283	0	0.0001549	High	2.93815	High	2.73091	High	2.8155	0
708	SGPPVSELITK	3	3	2	P16402;P10412		1127.63	208540148	1.86312e+08	1.7034e+08	0	0.001622	High	2.9367	High	3.44531	High	3.00881	0
709	IKFPEPGAIKVPEQGYT	2	1	1	Q9UBC9		1874.01	1.25227e+07	0	1.11481e+07	0	0.0009873	High	2.93576			High	3.88771	0
710	ADAAPDEKVLDSGFREIENK	4	1	1	P01833		2204.09	4.86636e+07	4.16656e+07	8093539	0	0.0001129	High	2.93366	High	1.97173	High	3.73732	0
711	GPPVSELITK	9	4	3	P16402;P10412;P16401		1040.6	1.85391e+08	1.70952e+08	1.48294e+08	0	0.001993	High	2.92276	High	3.08641	High	3.17475	0
712	FESFGDLSTPDAV	6	1	1	P68871		1384.63	3.21205e+07	36785627	3.09609e+07	0	0.0003286	High	2.91454	High	2.56037	High	3.34445	0
713	QPSQPPPQEIFVPTTK	9	1	1	Q9UBC9		1793.95	4.02929e+07	3.32261e+07	29278214	0	0.003917	High	2.90736	High	2.32611	High	2.46192	0
714	ASGPPVSELITKA	5	3	2	P16402;P10412		1269.71	1.00195e+07	9.76676e+06	1.00265e+07	0	0.0002384	High	2.90459	High	3.20185	High	2.89094	0
715	HAHKLRVDPVNFKLLSH	5	1	1	P69905		2011.13	8.39067e+07	8.08455e+07	7.545e+07	0	5.469e-05	High	2.87833	High	2.38559	High	2.83729	0
716	FVPPPPPPPYGPGRIPPPPPAPYGPGIFPPPPPQP	4	1	1	P02814		3585.92	0	0	0	0	0.002225	High	2.85458	High	3.43089	High	3.84655	0
717	FIGEDDNDDGHPLHPS	3	1	1	Q6MZM9		1764.75	1.70307e+08	165961084	1.68082e+08	0	0.0005932	High	2.85196	High	2.38531	High	2.97975	0
718	GDLSTPDAVMGNPK	2	1	1	P68871		1401.67	41399207	52211800	0	0	0.0009898	High	2.84637	High	2.86355			0
719	PLYPQPYQPQY	5	1	1	P02808		1393.68	26476037	2.84427e+07	2.43551e+07	0	0.003005	High	2.84207	High	2.19507	High	2.62281	0
720	VVDKLEPVLHE	5	1	1	Q96DR5		1277.71	9.58882e+07	8.23219e+07	9.26607e+07	0	0.0009646	High	2.84203	High	3.33992	High	2.99447	0
721	GYGPYQPVPEQPL	16	1	1	P02808		1444.71	9.23079e+08	875387647	706230255	0	0.01583	High	2.83667	High	2.5209	High	2.61148	0
722	QAAYQKVVAGVANALAHKYH	2	2	2	P68871;P02042		2139.15	34899528	0	4.30475e+07	0	9.352e-08	High	2.83441			High	3.82107	0
723	FAGDDAPRAVFPS	6	10	1	P60709		1349.65	3.66036e+07	2.85374e+07	3.00076e+07	0	7.193e-05	High	2.83263	High	3.16569	High	3.22945	0
724	TKTYFPHFDLSHGSAQVK	3	1	1	P69905		2063.04	5.68291e+07	5.43713e+07	6.04497e+07	0	0.001896	High	2.8296	High	2.81249	High	2.33763	0
725	APIKVGDAIPAVEVF	3	1	1	P30044		1525.87	5.63709e+06	4.87824e+06	5.32041e+06	0	0.001217	High	2.81604	High	2.93357	High	2.54522	0
726	WISKQEYDESGPSIVHRK	4	7	1	P60709		2159.1	3.64023e+07	2.75231e+07	2.74072e+07	0	0.0001388	High	2.79304	High	3.4395	High	3.45618	0
727	HAHKLRVDPVNFKL	3	1	1	P69905		1673.96	5.88044e+07	5.24858e+07	5.32403e+07	0	4.179e-06	High	2.79059	High	3.73075	High	2.91021	0
728	YSIITPNILRL	5	1	1	P01024		1302.78	1.16179e+07	9.35706e+06	9.02214e+06	0	0.002778	High	2.78902	High	2.6551	High	2.63973	0
729	DAHKSEVAHRFKDLGEENFKAL	2	1	1	P02768		2541.29	119444532	0	1.3083e+08	0	0.0002043	High	2.78275			High	3.1075	0
730	LYPQPYQPQYQ	10	1	1	P02808		1424.69	88440083	7.60182e+07	7.83402e+07	0	0.003229	High	2.78205	High	2.31545	High	2.67738	0
731	SLSNKLTLDKL	2	1	1	P00558	N-Term(Acetyl)	1273.74	1.73315e+07	0	1.02154e+07	0	0.0003568	High	2.78025			High	3.31615	0
732	PPQPFGPGFVPPPPPPPYGPGR	6	1	1	P02814		2252.17	4.91676e+07	4.90419e+07	34416588	0	0.001341	High	2.77688	High	2.56555	High	2.22863	0
733	AIKVPEQGYT	4	1	1	Q9UBC9		1105.59	8.11684e+07	8.45263e+07	7.60782e+07	0	0.001707	High	2.7721	High	2.82316	High	2.97438	0
734	GPRGPYPPGPLAPPQPFGPG	2	1	1	P02814		1956.02	1.31017e+07	0	0	0	0.003476	High	2.76402					0
735	SLPRFPSVSLQ	4	1	1	Q16378		1230.69	5.6836e+07	4.81628e+07	33225680	0	0.0005244	High	2.75652	High	2.83627	High	2.81672	0
736	EFGYSNRVVDL	5	1	1	P04406		1298.64	1.96859e+07	1.6468e+07	1.52033e+07	0	0.001843	High	2.74888	High	2.71306	High	2.46175	0
737	EDVPLVISDGGDSEQF	3	1	1	P02810		1706.78	5.41304e+06	4.14914e+06	3.20028e+06	0	6.542e-07	High	2.73783	High	2.26632	High	3.58217	0
738	SGPPVSELITKA	5	3	2	P16402;P10412		1198.67	9379165	8.3473e+06	8.7974e+06	0	0.000376	High	2.72594	High	2.59006	High	2.99933	0
739	LSFPTTKTYFPHF	8	1	1	P69905		1585.81	7.72964e+07	7.4127e+07	8.04318e+07	0	0.0003193	High	2.72149	High	2.42302	High	2.45889	0
740	NMPDEGVMVTKF	1	1	1	P18510		1367.64	8.95413e+06	0	0	0	0.006437	High	2.71742					0
741	NVDEVGGEALGRL	4	1	1	P68871		1328.69	0	0	2.56351e+07	0	6.689e-06	High	2.70726	High	1.78388	High	3.50461	0
742	SETAPLAPTIPAPAEKTPV	3	1	1	P16402	N-Term(Acetyl)	1932.03	7866196	5.19736e+06	5.9026e+06	0	0.0001909	High	2.70271	High	3.44714	High	3.14033	0
743	DGPQQGPPQQGGQQQQGPPPPQGKPQGPPQQGGHPPPPQGRPQGPPQQGGHP	2	1	1	P02810		5229.53	560343628	5.04686e+08	0	0	0.0008522	High	2.63044	High	5.85219			0
744	PGFVPPPPPPPYGPGR	7	1	1	P02814		1628.86	2.0586e+07	1.96988e+07	2.32527e+07	0	0.0003127	High	2.60485	High	3.98486	High	3.67239	0
745	VVDKLEPVLHEGLE	3	1	1	Q96DR5		1576.86	2.7398e+07	2.09614e+07	2.06009e+07	0	0.0004222	High	2.60116	High	2.70297	High	2.82038	0
746	DLHAHKLRVDPVNFK	3	1	1	P69905		1788.99	5.93487e+07	51696443	5.25382e+07	0	1.631e-05	High	2.59058	High	3.13415	High	2.97807	0
747	TLAAHLPAEFTPAV	6	1	1	P69905		1437.78	2.14194e+07	1.88424e+07	1.75074e+07	0	0.0001564	High	2.58594	High	2.90927	High	2.76412	0
748	ASGVAVSDGVIKV	3	1	1	P23528	N-Term(Acetyl)	1243.69	1.19471e+07	1.01758e+07	7.85336e+06	0	0.0009515	High	2.56632	High	2.45207	High	3.15953	0
749	ALGPEVANVAK	3	1	1	P01833		1068.61	24214244	2.33823e+07	0	0	0.002169	High	2.56363	High	1.79282	High	2.22747	0
750	SLEKSYELPDGQVI	4	10	1	P60709		1577.81	25457657	2.1871e+07	1.55473e+07	0	0.0005822	High	2.56324	High	3.82224	High	3.48702	0
751	AYPGYGGGFGNF	6	1	1	P28676	N-Term(Acetyl)	1248.53	9.76707e+06	1.13493e+07	1.21168e+07	0	0.0008847	High	2.55406	High	2.81727	High	2.66275	0
752	GYGYGPYQPVPEQPLYP	4	1	1	P02808		1924.92	1.85148e+07	1.50531e+07	1.38615e+07	0	5.766e-05	High	2.54512	High	2.23901	High	2.77494	0
753	RGPYPPGPLAPPQPF	9	1	1	P02814		1590.85	1.53826e+08	1.46829e+08	1.31023e+08	0	0.000103	High	2.53813	High	2.68976	High	2.7975	0
754	VHLTPEEKSAVT	1	1	1	P68871		1310.69	146044461	0	0	0	0.01625	High	2.53374					0
755	LSALEEYTKKLNT	3	1	1	P02647		1509.82	0	0	5.97275e+06	0	1.502e-05	High	2.53028	High	2.90129	High	3.65376	0
756	LPPSPNNPPKFP	16	1	1	Q8TAX7		1304.7	87422282	93481638	94099997	0	0.0001803	High	2.52681	High	2.8188	High	2.60013	0
757	VPPPPPPPYGP	9	1	1	P02814		1114.59	3.19499e+07	0	2.50105e+07	0	0.001253	High	2.52612	High	2.23685	High	2.46635	0
758	PPQPFGPGFVPPPPPPPYGPG	8	1	1	P02814		2096.07	3.05826e+07	31243581	2.83253e+07	0	0.0001757	High	2.51455	High	2.4135	High	2.83742	0
759	GPYQPVPEQPLYP	4	1	1	P02808		1484.74	6.22668e+06	3.16103e+06	3.62866e+06	0	0.0007893	High	2.51365	High	2.58756	High	2.44223	0
760	TQIPSVTFPSASTK	6	1	1	Q8TAX7		1463.78	2.62882e+07	21811806	2.29462e+07	0	0.0008409	High	2.50157	High	2.61775	High	2.71027	0
761	RIPPPPPAPYGPGIFPPPPPQP	9	1	1	P02814		2286.25	0	25619736	3.12723e+07	0	5.331e-05	High	2.49767	High	3.07247	High	3.38475	0
762	FPTTKTYFPHFDLSHGSAQVK	2	1	1	P69905		2408.21	1.97429e+07	0	8.7309e+06	0	0.0013	High	2.49005			High	4.61894	0
763	IGEDDNDDGHPLHPSLNIPYG	2	1	1	Q6MZM9		2275.03	7.34145e+06	0	6.76019e+06	0	0.009769	High	2.4873			High	1.99302	0
764	DLHAHKLRVDPVNFKLL	3	1	1	P69905		2015.16	2.34715e+07	23877461	3.03266e+07	0	0.001911	High	2.47674	High	2.76395	High	2.7534	0
765	GPPPPGGNPQQPLPPPAGKPQGPPPPP	7	1	1	Q04118		2570.35	0	1.93684e+07	0	0	0.0001727	High	2.46985	High	2.80878	High	2.95413	0
766	GPYPPGPLAPPQP	12	1	1	P02814		1287.68	395916553	370011337	364691155	0	0.0003332	High	2.44034	High	2.53314	High	2.48104	0
767	GYGPYQPVPEQPLYP	6	1	1	P02808		1704.83	1.81366e+07	1.66556e+07	1.41829e+07	0	0.0158	High	2.43699	High	2.22331	High	2.0296	0
768	YGYGPYQPVPEQPLY	3	1	1	P02808		1770.84	3.78526e+06	3572201	3.16424e+06	0	0.000127	High	2.43397	High	2.52553	High	2.20516	0
769	QPVPEQPLYPQPYQ	4	1	1	P02808		1683.84	7.21772e+06	602795164	542367168	0	0.0002162	High	2.40132	High	2.49999	High	2.70802	0
770	FDLSHGSAQVK	5	1	1	P69905		1188.6	78218267	102800568	4.11465e+07	0	0.0002851	High	2.36827	High	2.43094	High	2.47408	0
771	APIKVGDAIPAVEV	3	1	1	P30044		1378.8	2.38157e+07	1.93996e+07	1.41307e+07	0	0.002337	High	2.27391	High	2.55977	High	2.84975	0
772	ALSDLHAHKLRVDPVNFK	3	1	1	P69905		2060.14	2.35955e+07	2.90835e+07	2.35681e+07	0	0.0002431	High	2.22009	High	2.06302	High	2.10249	0
773	SDLHAHKLRVDPVNFK	3	1	1	P69905		1876.02	1.78402e+08	1.55926e+08	1.69901e+08	0	0.001987	High	2.18703	High	1.90783	High	2.09837	0
774	KSHFELPHYPGLL	4	1	1	Q8TAX7		1537.82	68357004	4.98579e+07	5.40481e+07	0	0.000791	High	2.16349	High	2.72573	High	2.63453	0
775	TTQIPSVTFPS	4	1	1	Q8TAX7		1177.61	1.29694e+07	1.10571e+07	8745129	0	0.0009115	High	2.15564	High	3.23462	High	2.90976	0
776	VPEPGYTKVPEPGSIKVPDQGFIK	2	1	1	Q9UBC9		2582.38	31097316	0	3.21743e+07	0	0.003048	High	2.1107			High	1.56012	0
777	QPVPEQPLYPQPYQP	3	1	1	P02808		1780.89	2.67714e+07	2.91078e+07	26050576	0	0.001663	High	2.0739	High	2.41699	High	2.5249	0
778	SFPTTKTYFPHFDLSHGSAQVK	5	1	1	P69905		2495.24	7.68126e+07	59077404	7.71681e+07	0	0.0007132	High	1.97158	High	3.49231	High	2.95371	0
779	ELPHYPGLLAHQKPF	6	1	1	Q8TAX7		1746.94	6.67925e+07	5.45583e+07	6.26281e+07	0	0.0009102	High	1.89248	High	2.20434	High	3.64136	0
780	NVDEVGGEALGR	3	1	1	P68871		1215.6	4.42145e+07	51253522	45991364	0	0.001106	High	1.79912	High	2.17381	High	2.2378	0
781	ATPGIDLTRVL	3	1	1	P13646		1155.67	8.26573e+06	5.56959e+06	5.34923e+06	0	0.003403	High	1.6919	High	2.15814	High	1.94004	0
782	ELRVAPEEHPV	4	3	1	P60709		1275.67	213524296	5.23588e+07	2.05096e+08	0	0.003605	High	1.60879	High	2.33461	High	2.43216	0
783	SPPGKPQGPPPQGGNQPQGPPPPPGKPQGPPPQGGNKPQGPPPPGKPQGPPPQGGSKS	3	1	1	P02812		5525.81	0	1457529388	0	0	1.985e-06			High	10.0836	High	8.13988	0
784	ERQGPPLGGQQSQPSAGDGNQNDGPQQGPPQQGGQQQQGPPPPQGKPQGPPQQGGHPPPPQGRPQ	2	1	1	P02810		6577.15	0	1.46311e+08	0	0	2.75e-05			High	8.30099			0
785	RQGPPLGGQQSQPSAGDGNQNDGPQQGPPQQGGQQQQGPPPPQGKPQGPPQQGGHPPPPQGRPQ	2	1	1	P02810		6448.09	0	187088214	0	0	2.159e-09			High	8.2752	High	6.44259	0
786	SPPGKPQGPPPQGGNQPQGPPPPPGKPQGPPPQGGNKPQGPPPPGKPQGPPPQGDKSQSP	2	1	1	P04280		5808.95	0	9.84053e+08	8.76976e+08	0	6.839e-05			High	7.25574	High	9.32372	0
787	SPPGKPQGPPPQGGNQPQGPPPPPGKPQGPPPQGGNKPQGPPPPGKPQGPPPQGDNKSRSS	5	1	1	P02812		5941.02	0	646644099	0	0	3.911e-06			High	7.2543	High	8.17505	0
788	SQPSAGDGNQNDGPQQGPPQQGGQQQQGPPPPQGKPQGPPQQGGHPPPPQGRPQGPPQQ	2	1	1	P02810		5936.8	0	1.19293e+07	0	0	9.429e-06			High	6.64733			0
789	SQPSAGDGNQNDGPQQGPPQQGGQQQQGPPPPQGKPQGPPQQ	2	1	1	P02810		4223.91	0	0	9.17243e+07	0	0.0007151			High	6.42257	High	5.72284	0
790	QGPPLGGQQSQPSAGDGNQNDGPQQGPPQQGGQQQ	2	1	1	P02810		3467.56	0	1.03738e+07	4.89588e+07	0	5.522e-06			High	6.26741	High	4.21657	0
791	SVDSGSSEEQGGSSRAL	1	1	1	P01833		1652.74	0	6.27155e+06	0	0	6.549e-07			High	5.5632			0
792	RQGPPLGGQQSQPSAGDGNQNDGPQQGPPQQGGQQQ	2	1	1	P02810		3623.67	0	6.21093e+07	54220063	0	0.0007161			High	5.42293	High	5.59793	0
793	SPPGKPQGPPQQEGNNPQGPPPPAGGNPQ	2	2	2	P04280;P02812		2826.37	0	1.09835e+08	1.11315e+08	0	1.919e-05			High	5.27218	High	5.07481	0
794	GPPQQGGQQQQGPPPPQG	1	1	1	P02810		1782.86	0	1.88642e+07	0	0	9.03e-06			High	5.23893			0
795	YGPYQPVPEQPLYPQPYQPQYQQ	2	1	1	P02808		2808.33	0	5.65316e+06	5.80978e+06	0	1.324e-08			High	5.0976	High	5.19246	0
796	IDEERQGPPLGGQQSQPSAGDGNQNDGPQQGPPQQGGQQQQGPPPPQGKPQ	1	1	1	P02810		5221.43	0	2.95453e+07	0	0	0.0004611			High	4.96891			0
797	AAPAAPPIAAEPAAAAPLTATPV	3	1	1	Q6MZM9		2039.12	0	3.14595e+06	4.14235e+06	0	1.194e-08			High	4.95427	High	4.88865	0
798	GGNQPQGPPPPPGKPQGPPQQGGNRPQGPPPPGKPQGPPPQGDKS	2	1	1	P04280		4388.24	0	0	0	0	0.001306			High	4.87494	High	4.98441	0
799	GQQQQGPPPPQGKPQGPPQQGGHPPPPQGR	2	1	1	P02810		3059.54	0	204397443	1.57379e+08	0	1.258e-05			High	4.7892	High	5.83706	0
800	RKRRFPFIGEDDNDDGHPLHPS	2	1	1	Q6MZM9		2605.26	0	99233466	9.3601e+07	0	7.716e-06			High	4.71238	High	4.16737	0
801	AALLSPYSYSTTAVVTNPKE	1	1	1	P02766		2112.09	0	0	0	0	4.964e-07			High	4.63339			0
802	KPQGPPPQGGNKPQ	2	2	2	P04280;P02812		1429.76	0	0	0	0	0.0003136			High	4.62484	High	4.27326	0
803	GPPPQGGNKPQGPPPPGKPQGPPAQGGSKSQ	4	1	1	P04280		2926.51	0	95090310	44537036	0	0.002982			High	4.60646	High	4.88075	0
804	NDGPQQGPPQQGGQQQ	3	1	1	P02810		1663.75	0	91532588	0	0	1.933e-06			High	4.59076	High	3.98564	0
805	MDKSELVQKAKLAEQAERY	1	1	1	P31946	N-Term(Acetyl)	2279.17	0	1.13322e+07	0	0	0.001776			High	4.58081			0
806	VAPDEHPILLTEAPLNPK	1	1	1	Q562R1		1954.07	0	1.26109e+08	0	0	1.841e-07			High	4.37203			0
807	TEKAPEPHVEEDDDDELDSKLN	1	1	1	P52566	N-Term(Acetyl)	2567.13	0	3.87774e+06	0	0	1.259e-08			High	4.32394			0
808	KPQGPPQQGGHPPPPQGRPQGPPQQGGHP	3	1	1	P02810		2940.48	0	214146006	2.01889e+08	0	2.28e-05			High	4.18694	High	5.58113	0
809	GPPQQGGNRPQGPPPPGKPQ	4	1	1	P04280		1991.03	0	3.52026e+07	1.6149e+07	0	2.53e-05			High	4.14196	High	4.10443	0
810	ASVDSGSSEEQGGSSRALV	1	1	1	P01833		1822.84	0	97836332	0	0	0.0009876			High	4.08922			0
811	QGPPLGGQQSQPSAGDGNQNDGPQQGPPQQ	2	1	1	P02810		2969.33	0	1.48084e+07	6.96873e+06	0	3.692e-06			High	3.96859	High	4.69445	0
812	VLSGGTTMYPGIADR	2	5	1	P60709	M8(Oxidation)	1553.77	0	0	3.0438e+07	0	2.18e-07			High	3.9042	High	5.28984	0
813	RGPYPPGPLAPPQPFGPGFVPPPPPPPY	3	1	1	P02814		2890.52	0	0	0	0	3.717e-05			High	3.87562	High	4.60754	0
814	PPPAPYGPGIFPPPPPQP	2	1	1	P02814		1822.96	0	4.67531e+06	4.72608e+06	0	8.699e-05			High	3.70743	High	4.01648	0
815	FGYGYGPYQPVPEQPLYPQ	1	1	1	P02808		2200.04	0	3.89998e+06	0	0	0.0001345			High	3.67336			0
816	MIEQNTKSPLFMGKVVNPTQK	2	1	1	P01009		2390.26	0	18611220	27445735	0	0.0001762			High	3.63192	High	4.38068	0
817	YQPVPEQPLYPQPYQ	1	1	1	P02808		1846.9	0	2.95797e+07	0	0	0.0002576			High	3.56377			0
818	LKPEEEAPAPEVGASKPEGI	2	1	1	P04004		2048.06	0	1.99386e+07	0	0	4.235e-07			High	3.47277	High	4.6733	0
819	GGNPQQPQAPPAGQPQ	3	2	2	P04280;P02812		1571.76	0	1.57317e+08	142995605	0	2.5e-05			High	3.47127	High	3.44394	0
820	GEYGAEALERM	1	1	1	P69905		1225.56	0	4.32044e+06	0	0	0.000116			High	3.4575			0
821	VDSGSSEEQGGSSRAL	1	1	1	P01833		1565.71	0	5.11462e+06	0	0	0.0001474			High	3.34568			0
822	LNETGDEPFQYK	1	1	1	P15104		1440.66	0	8.86633e+06	0	0	0.0004378			High	3.33145			0
823	SPPGKPQGPPQQEGNNPQGPPPPAGGNPQQPQAPPAG	4	2	2	P04280;P02812		3572.74	0	1.78496e+08	1.54172e+08	0	0.002766			High	3.24895	High	3.47877	0
824	ADKPDMGEIASFDKAKLK	2	1	1	P63313	N-Term(Acetyl); M6(Oxidation)	2022.02	0	1.46384e+07	2.39634e+07	0	9.82e-05			High	3.20106	High	2.47336	0
825	GPLAPPQPFGPGFVPPPPPPP	7	1	1	P02814		2060.11	0	1.80931e+07	1.82055e+07	0	0.0002628			High	3.19289	High	3.37642	0
826	GPPPPPPGKPQGPPP	2	1	1	P02810		1416.77	0	37738813	1.16817e+07	0	0.0003788			High	3.18652	High	3.28865	0
827	VDGEPLGRVSFE	2	1	1	P62937		1304.65	0	1.24549e+07	1.27435e+07	0	0.001077			High	3.14008	High	2.93084	0
828	VPEPGSIKVPDQGF	1	1	1	Q9UBC9		1469.77	0	6.15369e+06	0	0	0.0001754			High	3.00603			0
829	AAHLPAEFTPAVHASLDKFL	5	1	1	P69905		2135.13	0	3.60562e+07	7.4697e+07	0	1.388e-05			High	2.97846	High	3.89864	0
830	EFPFYGDYGS	3	1	1	P15515		1181.48	0	1.36034e+07	1.07346e+07	0	0.001818			High	2.9389	High	2.82718	0
831	PPPQGGNQPQGPPPPPGKPQ	2	2	2	P04280;P02812		1972.01	0	26425228	0	0	3.626e-07			High	2.92259	High	5.02992	0
832	GAFSDGLAHLD	1	2	2	P68871;P02042		1102.52	0	9.51854e+06	0	0	0.00148			High	2.91718			0
833	LAPPQPFGPGFVPPPPPPP	6	1	1	P02814		1906.03	0	8.02047e+06	1.01075e+07	0	0.0002365			High	2.91391	High	3.67406	0
834	PLYPQPYQPQYQQY	1	1	1	P02808		1812.86	0	5.90293e+06	0	0	0.0003961			High	2.80715			0
835	GPPPPAGGNPQQPQAPP	2	2	2	P04280;P02812		1606.8	0	0	4.11764e+07	0	0.0002683			High	2.78751	High	3.56968	0
836	DFEQEMATAASSSSLEK	1	3	1	P60709		1830.8	0	2.15911e+08	0	0	8.777e-05			High	2.58893			0
837	IGRFGYGYGPYQPVPEQP	2	1	1	P02808		2024.99	0	29007430	20381464	0	9.347e-08			High	2.43048	High	3.13445	0
838	GLDPNDFDPKTF	2	1	1	P80303		1365.63	0	4.12599e+06	3.19953e+06	0	0.0005755			High	2.24518	High	2.36248	0
839	GPPQQGGQQQQGPPPPQGKPQGPPQQGGHPPPPQGRPQGPPQQGGHP	1	1	1	P02810		4704.32	0	0	3.35611e+07	0	0.0006989					High	5.98403	0
840	GPPQQGGHQQGPPPPPPGKPQGPPP	1	1	1	P02810		2431.22	0	0	1.88824e+07	0	5.028e-07					High	5.76186	0
841	SLIAGNPQGAPPQGGNKPQGPPSPPGKPQGPPPQGGNQPQGPPPPPGKPQ	1	1	1	P02812		4783.44	0	0	7.68236e+07	0	0.0001933					High	5.75814	0
842	PQGPPPQGGNKPQGPPPPGKPQ	1	2	2	P04280;P02812		2157.13	0	0	2.71267e+07	0	1.211e-06					High	5.75654	0
843	RSPQSPPGKPQGPPPQGGNQPQGPPPPPGKPQ	1	1	1	P04280		3188.65	0	0	174373675	0	3.423e-06					High	5.26829	0
844	SAGDGNQNDGPQQGPPQQGGQQQQGPPPPQGKPQGPPQQGGHPPPPQGRPQ	1	1	1	P02810		5117.42	0	0	198019835	0	0.0007036					High	5.20466	0
845	RPQGPPQQGGHQQGPPPPPPGKPQGPPPQGGRPQGPPQGQSPQ	1	1	1	P02810		4312.18	0	0	30807435	0	0.002549					High	5.13004	0
846	GGSKSRSSRSPPGKPQGPPPQGGNQPQGPPPPPGKPQ	1	1	1	P02812	N-Term(Acetyl)	3664.89	0	0	0	0	0.0006538					High	4.88595	0
847	TEISQGAFSNPNAAAQVL	1	1	1	P20061		1817.91	0	0	2.34793e+06	0	1.925e-08					High	4.77645	0
848	PQGPPQQGGHQQGPPPPPPG	1	1	1	P02810		1954.96	0	0	0	0	2.631e-06					High	4.55956	0
849	GPPPQGGNQSQGPPPPPGKPE	1	1	1	P10163		2019.99	0	0	32543905	0	8.216e-06					High	4.53049	0
850	KPQGPPPQGGNKPQGPPPPGKPQGPPPQGDNKS	1	1	1	P02812		3262.69	0	0	4.65435e+07	0	0.001501					High	4.52251	0
851	VPPPPPPPYGPGRIPPPPPAPYGPGIFPPPPPQ	1	1	1	P02814		3341.79	0	0	3.51925e+07	0	0.0003115					High	4.52113	0
852	GNKPQGPPSPPGKPQGPPPQGGNQPQGPPPPPGKPQGPPPQGGNKPQ	1	1	1	P02812		4553.35	0	0	0	0	0.003244					High	4.51528	0
853	EERQGPPLGGQQSQPSAGDGNQNDGPQQGPPQQGGQQQQ	1	1	1	P02810		4009.81	0	0	23911974	0	0.0001246					High	4.50216	0
854	QPFGPGFVPPPPPPPYGPGRIPPPPPAPY	2	1	1	P02814		2987.58	0	0	0	0	1.421e-06					High	4.35556	0
855	GPGFVPPPPPPPYGPGRIPPPPPAPYGPGIFPPPPPQP	2	1	1	P02814		3797.02	0	0	1.46386e+07	0	0.0004082					High	4.3482	0
856	VPEPGSIKVPDQGFIKFPEPGAIK	1	1	1	Q9UBC9		2550.4	0	0	1.55369e+07	0	9.984e-07					High	4.22981	0
857	SVLPEGGETPLFKQF	1	1	1	P06396		1648.87	0	0	1251616	0	6.125e-05					High	4.00788	0
858	GKVNVDEVGGEAL	1	1	1	P68871		1286.66	0	0	54174511	0	3.65e-05					High	3.99033	0
859	ERQGPPLGGQQSQPSA	1	1	1	P02810		1636.81	0	0	3.47071e+07	0	4.955e-06					High	3.98652	0
860	QGPPQQGGHPPPPQGRPQGPPQQGGHPRPP	1	1	1	P02810		3065.54	0	0	4.6652e+07	0	0.0003469					High	3.96304	0
861	AVGKVIPELNGKLTGM	1	1	1	P04406	M16(Oxidation)	1642.92	0	0	6.11233e+06	0	6.641e-05					High	3.91047	0
862	DEERQGPPLGGQQSQPS	1	1	1	P02810		1809.84	0	0	7.93388e+07	0	8.52e-06					High	3.90579	0
863	SDKPDMAEIEKFDKS	1	1	1	P62328	N-Term(Acetyl); M6(Oxidation)	1797.83	0	0	1.9185e+07	0	0.0007369					High	3.89228	0
864	DAAPDEKVLDSGFREIENK	1	1	1	P01833		2133.05	0	0	1.71793e+07	0	0.0001215					High	3.79737	0
865	YQKVVAGVANAL	1	2	2	P68871;P02042		1232.7	0	0	0	0	4.033e-05					High	3.67194	0
866	AIGGGLSSVGGGSSTIK	1	2	1	P02538		1447.78	0	0	9.07008e+06	0	1.614e-05					High	3.60768	0
867	YGPYQPVPEQPLYPQPYQ	1	1	1	P02808		2164.05	0	0	0	0	5.788e-06					High	3.59215	0
868	LPHYPGLLAH	1	1	1	Q8TAX7		1117.62	0	0	1.19623e+07	0	6.506e-07					High	3.5813	0
869	VPEPGSIKVPDQGFIKFPEPG	1	1	1	Q9UBC9		2238.19	0	0	6.57614e+06	0	5.044e-05					High	3.53473	0
870	DNRYQPMEPNPRVPL	1	1	1	P05164	M7(Oxidation)	1841.9	0	0	9735666	0	0.0002851					High	3.53074	0
871	GYGYGPYQPVPEQPLYPQPYQPQYQQ	1	1	1	P02808		3085.44	0	0	1.06241e+07	0	0.0001725					High	3.43368	0
872	NFPIPIPESAPTTPLPSE	1	1	1	Q8NFU4		1906.98	0	0	0	0	8.354e-05					High	3.37563	0
873	EEHLEGIVNIFHQY	1	1	1	P80511		1727.85	0	0	1.91574e+06	0	0.00193					High	3.37426	0
874	AKVAVLGASGGIGQPLSL	1	1	1	P40926		1637.96	0	0	2.27406e+06	0	0.0009696					High	3.35365	0
875	SLTNMPDEGVMVTKF	1	1	1	P18510	M11(Oxidation)	1684.79	0	0	5.21935e+06	0	4.387e-06					High	3.35349	0
876	SEHPGLSIGDTAKKL	1	1	1	P26583		1552.84	0	0	1.07551e+07	0	0.00174					High	3.2253	0
877	DMPNALSALSDL	1	1	1	P69905	M2(Oxidation)	1262.6	0	0	3.90661e+06	0	0.0005536					High	3.21535	0
878	FPEPGAIKVPEQGYTK	1	1	1	Q9UBC9		1760.92	0	0	5.04706e+06	0	9.318e-06					High	3.19892	0
879	EFTPAVHASLDKF	1	1	1	P69905		1461.74	0	0	7.64825e+06	0	2.378e-05					High	3.06395	0
880	SDKPDMAEIEKFDKSKL	1	1	1	P62328	N-Term(Acetyl); M6(Oxidation)	2039.01	0	0	5.22797e+07	0	0.0001698					High	2.99653	0
881	APPQPFGPGFVPPPPP	1	1	1	P02814		1598.84	0	0	3.84476e+06	0	0.002906					High	2.86747	0
882	FGPGFVPPPPPPPYGPGRIPPPPPAPY	1	1	1	P02814		2762.46	0	0	0	0	0.002168					High	2.86141	0
883	GYGYGPYQPV	1	1	1	P02808		1100.51	0	0	1.5006e+07	0	0.003502					High	2.73848	0
884	TTQIPSVTFPSAST	1	1	1	Q8TAX7		1436.73	0	0	9.75609e+06	0	0.002924					High	2.71548	0
885	FESFGDLSTPDAVMGNPKVKAHGKKVLGAF	1	1	1	P68871	M14(Oxidation)	3163.63	0	0	4.31053e+07	0	0.0006931					High	2.70734	0
886	DTNADKQLSFEE	1	1	1	P06702		1396.62	0	0	2.6102e+07	0	0.0006135					High	2.52167	0
887	VHLTPEEKSAVTAL	1	1	1	P68871	N-Term(Acetyl)	1536.83	0	0	6.75732e+06	0	0.001868					High	2.51338	0
888	QTFTPPPQLQQQ	1	1	1	Q9UBC9		1412.72	0	0	7.37191e+06	0	0.0007327					High	2.49007	0
889	GDLGIEIPAEKV	1	2	1	P14618		1240.68	0	0	6.30927e+06	0	0.002152					High	2.36565	0
890	LVTLAAHLPAEFTPA	1	1	1	P69905		1550.86	0	0	1.15438e+07	0	0.003603					High	2.30855	0
891	QGGQQQQGPPPPQGKPQGPPQQGGHPPPPQGRPQGPPQQGGHP	1	1	1	P02810		4325.1	3.26175e+07	0	0	0.001	0.05521	High	6.18782					0
892	QGPPQQGGQQQQGPPPPQGKPQGPPQQGGHPPPPQGRPQGPPQQGGHPRPP	4	1	1	P02810		5182.57	68289322	1703711884	1462420230	0.001	0.04053	High	6.06142	High	5.4419	High	4.82956	0
893	NDGPQQGPPQQGGQQQQGPPPPQGKPQGPPQQGGHPPPPQGRPQGPPQQGGHP	6	1	1	P02810		5343.59	3300685514	3067057896	2.80871e+09	0.001	0.01738	High	5.7459	High	5.31668	High	4.66852	0
894	NDGPQQGPPQQGGQQQQGPPPPQGKPQGPPQQGGHPPPPQGRPQGPPQQGGHPRPPR	1	1	1	P02810		5849.87	440269265	0	0	0.001	0.05304	High	5.36257					0
895	QQGPPPPQGKPQGPPQQGGHPPPPQGRPQGPPQQGGHPRPP	5	1	1	P02810		4177.11	777550896	425766288	0	0.001	0.02091	High	4.98425	High	4.36424			0
896	SARSPPGKPQGPPQQEGNNPQGPPPPAGGNPQQPQAPPAGQPQGPP	2	2	2	P04280;P02812		4491.18	8.99093e+07	0	0	0.001	0.03524	High	4.75896					0
897	GQQQQGPPPPQGKPQGPPQQGGHPPPPQGRPQGPPQQ	3	1	1	P02810		3791.88	58418656	5.51834e+07	0	0.001	0.0584	High	4.7464	High	4.84828			0
898	GPPPQGGNQPQGPPPPPGKPQGPPPQGGNKPQGPPPPGKPQGPPPQ	2	2	2	P04280;P02812		4418.22	0	0	0	0.001	0.03129	High	4.72797	High	3.63958			0
899	NDGPQQGPPQQGGQQQQGPPPPQGKPQGPPQQGGHPPPP	2	1	1	P02810		3921.88	1.1447e+08	0	0	0.001	0.03374	High	4.70181	High	3.90598			0
900	QSPRSPPGKPQGPPPQGGNQPQGPPPPPGKPQGPPPQGGNKPQ	1	1	1	P04280		4246.17	273451204	0	0	0.001	0.02637	High	4.67224					0
901	GQQQQGPPPPQGKPQGPPQQGGHPPPPQ	1	1	1	P02810		2846.4	0	0	0	0.001	0.03732	High	4.61182					0
902	SDKPDMAEIEKFDKSKLKKTETQEKNPLPSKETIEQEKQAG	1	1	1	P62328	N-Term(Acetyl)	4745.42	3.83786e+07	0	0	0.001	0.0475	High	4.49133					0
903	QGGHQQGPPPPPPGKPQGPPPQGGRPQGPPQGQSPQ	2	1	1	P02810		3551.77	294636176	0	0	0.001	0.01095	High	4.41975	High	4.91141			0
904	GNQPQGPPPPPGKPQGPPPQGGNKPQGPPPPGKPQGPPPQGGSKS	1	1	1	P02812		4301.19	31894361	0	0	0.001	0.02069	High	4.28709					0
905	HDSFLKAVPSQKRT	2	1	1	P31949		1613.88	1.90309e+07	6.89771e+06	0	0.001	0.02659	High	4.25322	High	3.90817			0
906	TEKAPEPHVEEDDDDELDSKLNYKPPPQKSLK	1	1	1	P52566	N-Term(Acetyl)	3733.81	2.84703e+07	0	0	0.001	0.01824	High	4.11269					0
907	GPPPQGGNQPQGPPPPPGKPQGPPQQGGNRPQGPPPPGKPQ	2	1	1	P04280		4001.05	1.64441e+08	0	124511626	0.001	0.006162	High	4.0862			High	5.16739	0
908	FVPPPPPPPYGPGRIPPPPPAPY	7	1	1	P02814		2404.29	58175668	6.69476e+07	0	0.001	0.03346	High	4.07369	High	2.86085	High	2.91515	0
909	GPPPPGGNPQQPLPPPAGKPQGPPPPPQGGR	6	1	1	Q04118		2968.55	1.925e+08	9.61432e+07	1.69726e+08	0.001	0.06201	High	4.07323	High	3.84914	High	3.33158	0
910	RVFQSLPHENKPLTLSNYQTNKA	1	1	1	P04080		2685.41	6.7156e+07	0	0	0.001	0.03663	High	4.06234					0
911	GPPPPQGKPQGPPQQGGHPPPP	8	1	1	P02810		2149.1	288056148	52279248	3.7334e+07	0.001	0.0122	High	3.98975	High	3.00445	High	3.40285	0
912	KPQGPPQQEGNNPQGPPPPAGGNPQQPQ	1	2	2	P04280;P02812		2841.37	64834490	0	0	0.001	0.03629	High	3.88591					0
913	SYRQARWWAQEITELAQGPGRDFLQL	5	1	1	O14939		3119.58	88325716	7.22297e+07	7.09733e+07	0.001	0.01771	High	3.79993	High	3.43094	High	3.4073	0
914	GNPQGAPPQGGNKPQGPPSPPGKPQGPPPQ	2	1	1	P02812		2865.43	132589624	121432786	0	0.001	0.06264	High	3.76931	High	3.25841			0
915	RVFQSLPHENKPLTLSN	2	1	1	P04080		1980.07	1.54084e+07	0	1.21256e+07	0.001	0.05142	High	3.71771			High	3.19748	0
916	VPEPGYTKVPEPGSIK	3	1	1	Q9UBC9		1697.91	25930571	2.57002e+07	2.65709e+07	0.001	0.0537	High	3.68044	High	3.43546	High	3.60473	0
917	GGNPQQPQAPPAGQPQGPPRPPQGGRPS	5	2	2	P04280;P02812		2755.38	7.74046e+07	386385990	3.56216e+08	0.001	0.003776	High	3.58935	High	3.93555	High	3.4841	0
918	PQGPPQQGGHPRPP	2	1	1	P02810		1449.74	0	7.10135e+06	0	0.001	0.05236	High	3.58899	High	2.67204			0
919	KSHFELPHYPG	2	1	1	Q8TAX7		1311.65	5.48686e+07	48578602	0	0.001	0.01845	High	3.58369	High	3.47444			0
920	LVVYPWTQ	2	5	2	P68871;P02042		1005.54	33230256	2.58671e+07	0	0.001	0.03722	High	3.52016	High	3.08499			0
921	GEYKFQNALLVR	1	1	1	P02768	N-Term(Acetyl)	1479.79	4.925e+06	0	0	0.001	0.02146	High	3.51528					0
922	GQQQQGPPPPQGKPQGPPQ	2	1	1	P02810		1950.97	224232249	0	0	0.001	0.04369	High	3.5111					0
923	APPAGQPQGPP	21	2	2	P04280;P02812		1016.52	644926089	826213512	664259327	0.001	0.03672	High	3.51035	High	3.48334	High	3.34987	0
924	VLSPADKTNVKAAWGKVG	3	1	1	P69905		1841.03	3.17046e+07	1.10488e+08	0	0.001	0.02358	High	3.50755	High	3.11595			0
925	MARLTWASHEKMHEGDEGPGH	2	1	1	P06702	M12(Oxidation)	2392.05	4.93886e+07	4.43991e+07	0	0.001	0.02529	High	3.48926	High	2.15688			0
926	GPPQQGGHPPPPQGRPQGPPQQGGHP	5	1	1	P02810		2587.27	5.20333e+08	4.59693e+08	3.29393e+08	0.001	0.03611	High	3.46169	High	2.89518	High	2.60532	0
927	YPPGPLAPPQPFGPGFVPPPPPP	4	1	1	P02814		2320.22	2.47198e+06	0	2.11304e+06	0.001	0.03226	High	3.41812	High	2.41363	High	3.18798	0
928	ASDPILYRPVAV	3	1	1	P14618		1300.72	0	0	1.41922e+07	0.001	0.02437	High	3.41148	High	2.64972	High	2.06426	0
929	GNPQGAPPQGGNKPQGPPSPPGKPQGPPPQGGNQPQGPPPPPGKPQGPPPQGGNKPQ	3	1	1	P02812		5456.75	1170686450	1.0746e+09	188319471	0.001	0.003912	High	3.41009	High	3.99689	High	4.43096	0
930	VGGEALGRL	3	2	2	P68871;P02042		871.498	2.9527e+07	2.97255e+07	2.56062e+07	0.001	0.02063	High	3.39725	High	3.37609	High	3.00416	0
931	VDLGVLQKS	2	1	1	Q96DR5		958.556	0	0	0	0.001	0.03534	High	3.37494	High	2.69634			0
932	SDKPDMAEIEKFDKSKLKKTETQEKNPLPSKETIEQ	2	1	1	P62328	N-Term(Acetyl)	4232.18	1.99716e+07	1.47273e+07	0	0.001	0.01334	High	3.36247	High	4.73887			0
933	VDDMPNALSAL	1	1	1	P69905		1145.55	3.35477e+06	0	0	0.001	0.02771	High	3.35263					0
934	GPGIFPPPPPQ	31	1	1	P02814		1103.59	1528854532	1.67121e+09	2.39919e+09	0.001	0.01138	High	3.34415	High	3.13625	High	3.30894	0
935	VLSPADKTNVKAAWGKVGAHAGEY	1	1	1	P69905	N-Term(Acetyl)	2511.3	6.27156e+06	0	0	0.001	0.03304	High	3.34211					0
936	VLSGGTTMYPGIADRMQKEI	1	5	1	P60709		2167.09	1.54311e+07	0	0	0.001	0.04164	High	3.33588					0
937	AKADAAPDEKVLDSGFREIENK	2	1	1	P01833		2403.22	1.81888e+07	8.44517e+06	0	0.001	0.01019	High	3.33379	High	2.62983			0
938	VPPPPPPPYGPGRIPPPPP	18	1	1	P02814		1926.07	7.27278e+07	1.06907e+07	0	0.001	0.01654	High	3.33309	High	3.00534	High	3.45657	0
939	PPQQGGHQQGPPPPPPGKPQGPPPQG	2	1	1	P02810		2559.3	1.23274e+07	0	0	0.001	0.03273	High	3.32216			High	3.27953	0
940	SDKPDMAEIEKFDKSKLKKTETQE	2	1	1	P62328	N-Term(Acetyl)	2867.44	2.98863e+07	2.96489e+07	0	0.001	0.004123	High	3.30507	High	3.61952			0
941	GIFPPPPPQ	61	1	1	P02814		949.516	1759916000	1.46061e+09	1704483408	0.001	0.0113	High	3.29508	High	3.64158	High	3.25588	0
942	QGPPLGGQQSQPS	21	1	1	P02810		1280.63	2041178016	2081313184	1357493665	0.001	0.01745	High	3.28701	High	3.18942	High	3.38207	0
943	ASVSTVLTSKYR	6	1	1	P69905		1311.73	162929721	7.22096e+08	715730756	0.001	0.01409	High	3.28078	High	2.56577	High	2.16162	0
944	AALTRDPQFQ	3	1	1	P06744	N-Term(Acetyl)	1188.6	12632518	1.09317e+07	8.92078e+06	0.001	0.0574	High	3.27998	High	3.20402	High	2.9429	0
945	SDLHAHKLRVDPVNFKLL	3	1	1	P69905		2102.19	50105991	0	50836618	0.001	0.01585	High	3.26904			High	3.44256	0
946	ESFGDLSTPDAVMGNPK	1	1	1	P68871		1764.8	3.94086e+06	0	0	0.001	0.01802	High	3.26878					0
947	GPYPPGPLAPPQPFGPGFVPPPPPP	5	1	1	P02814		2474.3	0	0	0	0.001	0.06354	High	3.26501	High	3.31141	High	3.49802	0
948	VPPPPPPPY	64	1	1	P02814		960.519	3510333211	3.98357e+09	3.80814e+09	0.001	0.05871	High	3.25657	High	3.08311	High	2.97315	0
949	FYNELRVAPEEHPV	3	3	1	P60709		1699.84	0	0	0	0.001	0.02082	High	3.25597	High	3.02615	High	2.96388	0
950	FELPHYPGL	8	1	1	Q8TAX7		1072.55	6.08449e+07	5.13684e+07	54633593	0.001	0.02138	High	3.23622	High	3.10642	High	3.22204	0
951	GPYQPVPEQPL	10	1	1	P02808		1224.63	299633000	240011988	0	0.001	0.02682	High	3.23577	High	2.39178			0
952	FTPPPQLQQQ	1	1	1	Q9UBC9		1183.61	6.30101e+06	0	0	0.001	0.02588	High	3.23473					0
953	QPLYPQPYQPQ	18	1	1	P02808		1358.67	802527395	6.90841e+08	668265738	0.001	0.03511	High	3.23259	High	3.05732	High	3.12417	0
954	GPPAPPAGGPPPPP	6	1	1	P50552		1205.63	1.43364e+08	131056897	1.23397e+08	0.001	0.0484	High	3.23257	High	3.20188	High	3.24283	0
955	FTPPPQLQ	8	1	1	Q9UBC9		927.493	1.83043e+07	1.34988e+07	1.2777e+07	0.001	0.04928	High	3.23107	High	3.16366	High	3.14761	0
956	YGPYQPVPEQPL	10	1	1	P02808		1387.69	5.03843e+08	449449562	4.44059e+08	0.001	0.02908	High	3.21161	High	2.9065	High	3.20743	0
957	QPYQPQYQQY	3	1	1	P02808		1342.61	68183032	6.70699e+07	5.60644e+07	0.001	0.01556	High	3.20581	High	3.23331	High	3.1827	0
958	TPEEKSAVTAL	8	1	1	P68871		1145.61	1.66128e+08	1.85911e+08	152095272	0.001	0.01696	High	3.205	High	3.34987	High	3.12087	0
959	EEDRIIPGGIYNADL	2	1	1	P01037		1674.83	8.7577e+06	0	5.0599e+06	0.001	0.02178	High	3.19317			High	2.58312	0
960	VKQPSQPPPQEIFVPT	8	1	1	Q9UBC9		1791.96	3.75244e+07	3.29541e+07	22149718	0.001	0.02303	High	3.17066	High	1.95855	High	2.4921	0
961	GNQPQGPPPPPG	6	2	2	P04280;P02812		1142.56	351994784	258902920	0	0.001	0.009317	High	3.15515	High	3.36687	High	3.06629	0
962	SGGTTMYPGIADRM	1	6	1	P60709		1456.66	9.9594e+06	0	0	0.001	0.02297	High	3.13396					0
963	SVSTVLTSKYR	6	1	1	P69905		1240.69	260470368	224862325	186488964	0.001	0.05978	High	3.13025	High	2.41883	High	2.423	0
964	FDIAVDGEPLGRVS	1	1	1	P62937		1474.76	0	0	0	0.001	0.02227	High	3.11502					0
965	GPPPQEGNKPQRPPPPGRPQGPPPPGGNPQQPLPPPAGKPQGPPPPPQ	3	1	1	Q04118		4810.52	0	9.3905e+07	0	0.001	0.01539	High	3.11234	High	2.80663	High	2.51214	0
966	PFGPGFVPPPPPPPYGPGR	1	1	1	P02814		1930	7.55824e+06	0	0	0.001	0.02846	High	3.1077					0
967	PGIFPPPPPQP	14	1	1	P02814		1143.62	150379440	1.46495e+08	126478276	0.001	0.05814	High	3.10584	High	3.12496	High	3.0061	0
968	RFPFIGEDDNDDGHPLHPS	1	1	1	Q6MZM9		2164.96	2.20072e+07	0	0	0.001	0.03906	High	3.10461					0
969	NKALPAPIEKTIS	6	3	1	P01857		1381.81	27466126	2.35549e+07	24249751	0.001	0.01309	High	3.07498	High	3.33321	High	3.37578	0
970	LLTEAPLNPK	5	11	2	P60709;Q562R1		1095.64	1.4976e+08	1.47921e+08	1.35493e+08	0.001	0.02567	High	3.07332	High	2.82953	High	2.86193	0
971	GIFPPPPPQP	39	1	1	P02814		1046.57	7079985532	6513445540	6383231423	0.001	0.02244	High	3.07068	High	3.18184	High	3.03584	0
972	PLYPQPYQPQYQ	3	1	1	P02808		1521.74	1.38056e+07	1.34559e+07	1.17376e+07	0.001	0.02536	High	3.06247	High	2.51722	High	2.52008	0
973	GEYKFQNAL	3	1	1	P02768		1069.53	63735819	4.95822e+07	50373743	0.001	0.01908	High	3.0348	High	3.16939	High	3.25137	0
974	GGDSEQFIDEE	2	1	1	P02810		1225.49	1.5782e+08	0	4.17565e+06	0.001	0.006102	High	3.03293			High	2.56554	0
975	VFIFPPSDEQLK	12	2	1	P01834		1419.75	36206296	0	26337787	0.001	0.03044	High	3.02176	High	2.74798	High	2.58733	0
976	TQIPSVTFPSAST	4	1	1	Q8TAX7		1335.68	4.9174e+07	3.86817e+07	27115368	0.001	0.04135	High	3.02108	High	2.76618	High	1.88446	0
977	ASDPILYRPV	3	1	1	P14618		1130.62	1.19734e+07	9.83287e+06	6460441	0.001	0.05333	High	3.01812	High	2.44014	High	2.48152	0
978	GPPPQGGNKPQGPPPPGKPQGPPPQGDKSQSP	5	1	1	P04280		3107.57	458223808	157346112	158309820	0.001	0.01765	High	3.01474	High	2.4506	High	3.36681	0
979	SLAKADAAPDEKVLDS	3	1	1	P01833		1629.84	1.79241e+07	1.76141e+07	1.32584e+07	0.001	0.003703	High	3.01442	High	2.88356	High	2.59452	0
980	AHVDDMPNALSAL	2	1	1	P69905		1353.65	7264867	3.64724e+06	0	0.001	0.02431	High	3.00831	High	2.45332			0
981	WGKVNVDEV	2	1	1	P68871		1045.53	1.00006e+08	67007404	0	0.001	0.02169	High	2.99731	High	2.89988			0
982	PPPPPPPYGPG	12	1	1	P02814		1072.55	437503696	426377184	464803912	0.001	0.02313	High	2.99268	High	2.79997	High	3.13329	0
983	DFVHLRVF	9	1	1	P04080		1032.56	2.05747e+08	1.55869e+08	1.50538e+08	0.001	0.01193	High	2.99134	High	2.64941	High	2.64757	0
984	HPPPPPFQNQQ	6	1	1	Q16378		1286.63	1.50207e+08	165016236	7.49322e+07	0.001	0.004093	High	2.94778	High	2.83737	High	3.09554	0
985	LSFPTTKTY	3	1	1	P69905		1057.56	44667803	5.16917e+07	4.45661e+07	0.001	0.004473	High	2.92624	High	2.99988	High	2.79603	0
986	GDLSSPDAVMGNPKVK	3	1	1	P02042	N-Term(Acetyl)	1656.83	1.3243e+07	1.10185e+07	7.7609e+06	0.001	0.007025	High	2.92582	High	2.83609	High	2.61443	0
987	AIKVPEQGY	3	1	1	Q9UBC9		1004.54	6.09178e+07	6.20597e+07	4.74358e+07	0.001	0.003757	High	2.92372	High	2.93554	High	2.98005	0
988	FPHFDLSHGSAQVK	1	1	1	P69905		1569.78	54132873	0	0	0.001	0.03803	High	2.92342					0
989	AGDDAPRAVFPSIVG	3	10	1	P60709		1471.75	3.70645e+07	0	3.07621e+07	0.001	0.03918	High	2.90163			High	2.6788	0
990	YGYGPYQPVPE	12	1	1	P02808		1269.58	201770215	1.83871e+08	1.6863e+08	0.001	0.05146	High	2.89641	High	2.82478	High	2.43501	0
991	ALIYNEALKG	3	1	1	P06703		1091.61	71460664	4.88632e+07	3.89924e+07	0.001	0.01381	High	2.88028	High	3.35036	High	2.91471	0
992	QPFGPGFVPPPPPPP	5	1	1	P02814		1527.8	4.47398e+07	42781897	3.75858e+07	0.001	0.05653	High	2.86525	High	2.44463	High	2.9264	0
993	IIPGGIYNADL	3	1	1	P01037		1145.62	8.53475e+06	6973279	6.173e+06	0.001	0.0496	High	2.86341	High	2.82191	High	2.75982	0
994	PQQGPPPPPG	9	1	1	Q16630		971.498	642921756	174498840	740602136	0.001	0.004775	High	2.86325	High	2.74692	High	3.06286	0
995	AIRNDEELNKLL	1	12	1	Q96KK5		1427.78	5.7443e+06	0	0	0.001	0.02017	High	2.8632					0
996	PPGPLAPPQPFGPGF	7	1	1	P02814		1475.77	1.61757e+07	1.53368e+07	1.30401e+07	0.001	0.005786	High	2.86239	High	2.84435	High	3.00604	0
997	GPPPAGGNPQQPQAPPAG	3	1	1	P10163		1637.8	113805340	0	0	0.001	0.02188	High	2.84758	High	2.24524			0
998	NLLNRIIDD	2	1	1	Q8TAX7		1085.59	1.52565e+07	0	1.04115e+07	0.001	0.04926	High	2.84413			High	3.13834	0
999	DETYVPKEF	3	1	1	P02768		1127.53	1.07029e+07	8.6544e+06	0	0.001	0.01326	High	2.83271	High	2.64029			0
1000	GFGDLKSPAGLQVLND	1	1	1	P24534		1630.84	2955685	0	0	0.001	0.02677	High	2.82566					0
1001	ATGPPVSELITK	3	1	1	P16401		1212.68	257159644	166814148	2.09542e+08	0.001	0.00557	High	2.82285	High	2.84078	High	2.75217	0
1002	APPQPFGPGFVPPPPPPPYGP	9	1	1	P02814		2110.08	1.39849e+07	1.40199e+07	1.24565e+07	0.001	0.002354	High	2.8186	High	3.114	High	2.8778	0
1003	IGRFGYGYGP	6	1	1	P02808		1086.54	3.56076e+07	3.03386e+07	3.19478e+07	0.001	0.01673	High	2.80201	High	2.85013	High	2.86498	0
1004	FDVEVGRT	3	2	1	P01037		922.463	9.00841e+07	0	0	0.001	0.06136	High	2.79396					0
1005	VPEPGSIKVPDQG	2	1	1	Q9UBC9		1322.7	12364944	0	0	0.001	0.03024	High	2.78437	High	2.38503			0
1006	MARLTWASHEKMHEGDEGPGH	2	1	1	P06702		2376.06	46426104	5.4271e+07	0	0.001	0.002808	High	2.77914	High	2.94685			0
1007	GYGYGPYQPVP	12	1	1	P02808		1197.56	9.27649e+08	8.07809e+08	7.67016e+08	0.001	0.00998	High	2.77863	High	2.78479	High	2.58495	0
1008	FLSFPTTKT	11	1	1	P69905		1041.56	1.13885e+08	8.23521e+07	68796226	0.001	0.01933	High	2.76812	High	2.5327	High	2.77709	0
1009	YPPGPLAPPQPFGP	8	1	1	P02814		1434.74	2.38262e+07	1.98642e+07	2.03216e+07	0.001	0.04812	High	2.76057	High	2.42306	High	2.13546	0
1010	IPPPPPAPYGPGI	5	1	1	P02814		1272.7	21717667	0	19151232	0.001	0.00705	High	2.75365	High	2.62632	High	2.92904	0
1011	LAAHLPAEFTPAVHASLDK	1	1	1	P69905		1988.06	1.66922e+07	0	0	0.001	0.05335	High	2.74724					0
1012	VPEQPLYPQPYQP	6	1	1	P02808		1555.78	6.75829e+07	5.87199e+07	5.54593e+07	0.001	0.0591	High	2.73938	High	2.64643	High	2.46967	0
1013	LVTLAAHLPA	6	1	1	P69905		1005.61	114978058	3.25613e+07	4.46312e+07	0.001	0.004629	High	2.72911	High	2.98014	High	2.63969	0
1014	DSGFREIEN	11	1	1	P01833		1066.48	24867277	48426951	4.77829e+07	0.001	0.006053	High	2.70092	High	2.6703	High	3.03988	0
1015	SGPPVSELITKAV	1	3	2	P16402;P10412		1297.74	5.56845e+06	0	0	0.001	0.05763	High	2.69354					0
1016	GPGRIPPPPPAP	16	1	1	P02814		1152.65	2702668212	2620539056	2057287075	0.001	0.05166	High	2.69058	High	2.47156	High	2.38457	0
1017	HFELPHYPG	4	1	1	Q8TAX7		1096.52	277650248	2.62401e+08	2.74485e+08	0.001	0.01818	High	2.67933	High	2.44652	High	2.54676	0
1018	VVAGTNYFIK	2	1	1	P04080		1111.62	7.40911e+07	7.86439e+07	0	0.001	0.006144	High	2.65063	High	2.93134			0
1019	GRIPPPPPAP	17	1	1	P02814		998.582	106813492	0	75799492	0.001	0.02012	High	2.64699	High	2.90823	High	2.74157	0
1020	SLVSKGTLVQ	2	5	3	P16402;P10412;P16401		1031.61	2.11864e+07	0	16286006	0.001	0.01183	High	2.64293			High	2.90841	0
1021	HFELPHYPGL	3	1	1	Q8TAX7		1209.61	4.40841e+07	3.87059e+07	37310162	0.001	0.01083	High	2.64125	High	2.61551	High	3.00669	0
1022	GHGKKVADALTNAVAHVD	2	1	1	P69905		1802.95	2.78097e+07	2.57013e+07	0	0.001	0.03259	High	2.62685	High	3.37663			0
1023	APPQPFGPGF	13	1	1	P02814		1014.51	2507803140	2445207385	2202038590	0.001	0.007656	High	2.62147	High	2.64678	High	2.74376	0
1024	LPHYPGLL	19	1	1	Q8TAX7		909.52	127023061	7.69483e+07	72984401	0.001	0.01031	High	2.62023	High	2.46283	High	2.96716	0
1025	HAHKLRVDPVNFK	3	1	1	P69905		1560.88	2.26976e+07	17547567	2.56674e+07	0.001	0.01277	High	2.61838	High	2.37338	High	3.14609	0
1026	GGEPIKSSDYF	3	3	1	P0DTE7		1199.56	76421764	7.30738e+07	5.91499e+07	0.001	0.02033	High	2.61742	High	2.65845	High	2.57235	0
1027	RIPPPPPAPY	12	1	1	P02814		1104.62	935770496	971895875	736777032	0.001	0.00859	High	2.61282	High	2.33228	High	2.57414	0
1028	VVYPWTQRF	29	5	2	P68871;P02042		1195.63	5998773886	5284836792	2594700412	0.001	0.01989	High	2.59771	High	2.45989	High	2.0439	0
1029	SFPTTKTYFPHF	1	1	1	P69905		1472.72	7694720	0	0	0.001	0.06061	High	2.58192					0
1030	AEDPFIAIHAESKL	2	3	1	P0DTE7		1540.8	14198511	7.73947e+06	0	0.001	0.0442	High	2.56458	High	2.33543			0
1031	GPLAPPQPFGPGF	13	1	1	P02814		1281.67	1.37086e+08	1.19964e+08	1.08869e+08	0.001	0.009402	High	2.56445	High	2.38905	High	2.66624	0
1032	VTLAAHLPA	4	1	1	P69905		892.526	71350886	6.29126e+07	5.36632e+07	0.001	0.01371	High	2.55525	High	2.71399	High	2.46864	0
1033	GNQPQGPPPPP	3	2	2	P04280;P02812		1085.54	8.56046e+07	117307369	70776584	0.001	0.009238	High	2.54179	High	2.79262	High	2.81333	0
1034	GFVPPPPPPP	8	1	1	P02814		1001.55	252491014	218908076	212734113	0.001	0.02156	High	2.53479	High	2.7068	High	2.84916	0
1035	TLAAHLPAEFTPA	3	1	1	P69905		1338.71	725239888	5.60471e+08	5.27176e+08	0.001	0.008483	High	2.53219	High	1.79553	High	2.31622	0
1036	IGRFGYGY	3	1	1	P02808		932.465	8.15059e+07	66777236	6.66518e+07	0.001	0.005858	High	2.52647	High	2.90575	High	2.65934	0
1037	IPPPPPAPYGPGIF	10	1	1	P02814		1419.77	48017836	0	4.13201e+07	0.001	0.009072	High	2.52416	High	1.86647	High	2.34047	0
1038	ELPHYPGLLAH	4	1	1	Q8TAX7		1246.66	5.40591e+07	3.71968e+07	4.00349e+07	0.001	0.04772	High	2.51306	High	1.9574	High	2.26164	0
1039	FGYGYGPYQPV	2	1	1	P02808		1247.58	3.79841e+06	2.66727e+06	0	0.001	0.005051	High	2.49262	High	2.62527			0
1040	VPPPPPPPYGPGRIPPPPPAPYGP	5	1	1	P02814		2411.29	0	0	4.65532e+06	0.001	0.006634	High	2.48855	High	3.17008	High	2.92865	0
1041	YGPYQPVPEQP	11	1	1	P02808		1274.61	9.76647e+07	81148101	77353080	0.001	0.005638	High	2.48649	High	2.66167	High	2.67907	0
1042	EFTPAVHASLD	3	1	1	P69905		1186.58	1.33489e+07	1.09348e+07	1.20143e+07	0.001	0.01363	High	2.47715	High	2.48277	High	2.74229	0
1043	PYPPGPLAPPQPFGPGF	3	1	1	P02814		1735.89	2.20414e+06	2.61032e+06	2.92977e+06	0.001	0.004196	High	2.47634	High	2.51623	High	2.56767	0
1044	QPLYPQPYQPQY	2	1	1	P02808		1521.73	1.23728e+07	1.12796e+07	0	0.001	0.04037	High	2.47057	High	1.69125			0
1045	YPPGPLAPPQPF	24	1	1	P02814		1280.67	3.12314e+09	2880118121	2.53374e+09	0.001	0.01572	High	2.46753	High	2.62913	High	2.60374	0
1046	GPPPPGKPQGPPPQGDKSQSP	3	1	1	P04280		2050.04	268641770	3.37783e+08	0	0.001	0.02328	High	2.44964	High	2.52926			0
1047	FESFGDLSTPDAVMGNPKVKAHGKKVLG	3	1	1	P68871		2929.52	7.93089e+07	5.12265e+07	3.0307e+07	0.001	0.007479	High	2.43921	High	2.41592	High	2.67605	0
1048	VEEPQNLIK	3	1	1	P02768		1069.59	3.28765e+07	3.11437e+07	2.95803e+07	0.001	0.01103	High	2.42161	High	2.53005	High	2.39749	0
1049	DSGDGVTHTVPIYEG	3	4	1	P60709		1546.71	5.0368e+06	5.60199e+06	5.73136e+06	0.001	0.0101	High	2.41319	High	1.84856	High	2.04089	0
1050	KVPEPGSIKVPDQGFIK	2	1	1	Q9UBC9		1839.04	10584963	7323058	0	0.001	0.003733	High	2.4102	High	2.68734			0
1051	GPPPQGGNKPQGPPPPGKPQGPPPQGGSKS	3	1	1	P02812		2824.46	204642961	2.18648e+08	0	0.001	0.02154	High	2.40402	High	2.88421	High	3.3537	0
1052	ASDDPIEKVIE	5	1	1	Q6UWP8		1215.61	1.74759e+07	1.32532e+07	1.11004e+07	0.001	0.01822	High	2.39706	High	2.42079	High	1.99407	0
1053	IPPPPPAPY	42	1	1	P02814		948.52	1.61838e+09	1279459084	1384138464	0.001	0.02276	High	2.39404	High	2.26743	High	2.06452	0
1054	AGDDAPRAVFPSIV	3	10	1	P60709		1414.73	8.73653e+06	8.37817e+06	6.58674e+06	0.001	0.007031	High	2.39172	High	1.96976	High	2.53	0
1055	PPPGGNPQQPLPPPAG	3	1	1	Q04118		1520.79	115348771	99419650	9.18643e+07	0.001	0.005712	High	2.39112	High	2.76583	High	2.45521	0
1056	LNDEWVQRA	2	2	1	P01037		1130.56	0	0	0	0.001	0.007539	High	2.38707	High	2.9722			0
1057	AVAHVDDMPNALSAL	3	1	1	P69905		1523.75	9.07213e+06	6.31346e+06	0	0.001	0.06344	High	2.38401	High	1.97453			0
1058	AIQDPRLFAEEK	3	1	1	P01833		1416.75	7.59706e+07	7.70704e+07	6.46631e+07	0.001	0.0241	High	2.38017	High	2.24333	High	1.91194	0
1059	FGYGYGPYQP	5	1	1	P02808		1148.51	2.88954e+07	2.94594e+07	2.66002e+07	0.001	0.004843	High	2.34849	High	3.04142	High	3.24748	0
1060	AAHLPAEFTPAV	1	1	1	P69905		1223.64	52662980	0	0	0.001	0.06215	High	2.34505					0
1061	SDGLAHLDNLKGTF	4	2	2	P68871;P02042		1487.75	7.35504e+07	6.12258e+07	0	0.001	0.002314	High	2.32444	High	2.45865			0
1062	AVAHVDDMPNAL	3	1	1	P69905		1252.6	31369115	2.96077e+07	2.26201e+07	0.001	0.01455	High	2.30917	High	2.61552	High	2.44513	0
1063	VLSGGTTMYPGIADRMQKEIT	2	5	1	P60709	M8(Oxidation)	2284.13	12965863	1.34427e+07	0	0.001	0.01802	High	2.29101	High	3.48482			0
1064	GKVKVGVNGFGRIGRLVTR	2	1	1	P04406		2013.22	4.06094e+07	3.49765e+07	0	0.001	0.04034	High	2.23861	High	1.93722			0
1065	LPPIPFPRFP	6	1	1	Q8NFU4		1180.69	0	1.79833e+07	0	0.001	0.01946	High	2.23289	High	2.57269	High	2.62259	0
1066	KFLASVSTVL	2	1	1	P69905		1064.64	3.54857e+07	2.43983e+07	0	0.001	0.00963	High	2.22307	High	2.84212			0
1067	AMVSEFLK	1	1	1	P04083	N-Term(Acetyl)	966.497	6.29008e+06	0	0	0.001	0.04017	High	2.21813					0
1068	VTLAAHLPAEFTPA	3	1	1	P69905		1437.77	2.96648e+07	2.19412e+07	2.0636e+07	0.001	0.00616	High	2.20537	High	2.13702	High	2.26511	0
1069	EQPLYPQPYQ	3	1	1	P02808		1262.61	2.55751e+07	19472589	2.29148e+07	0.001	0.01321	High	2.20422	High	2.36064	High	2.48387	0
1070	AIQDPRLFA	4	1	1	P01833		1030.57	1.23521e+07	6.61433e+06	8.03537e+06	0.001	0.01776	High	2.20335	High	2.23299	High	2.28021	0
1071	VDPVNFKLL	6	2	1	P69905		1044.61	1.65536e+08	1.31389e+08	1.07447e+08	0.001	0.009807	High	2.19474	High	2.29914	High	2.39134	0
1072	RGPYPPGPLAPPQP	11	1	1	P02814		1443.78	0	30304452	3.39468e+07	0.001	0.02279	High	2.18086	High	2.27895	High	2.26524	0
1073	GLFPPPPP	90	3	1	P02814		821.457	210661840	1.64266e+08	3.33367e+07	0.001	0.02427	High	2.16469	High	2.43371	High	2.58974	0
1074	AMVSEFLKQA	1	1	1	P04083	N-Term(Acetyl); M2(Oxidation)	1181.59	0	0	0	0.001	0.05598	High	2.14955					0
1075	IFPPPPPQ	10	1	1	P02814		892.494	2.6544e+07	2.86479e+07	2.52983e+07	0.001	0.01979	High	2.14892	High	2.29459	High	2.23524	0
1076	GFGGVQVSPPNENV	3	3	1	P0DTE7		1400.68	15622153	1.36669e+07	1.34965e+07	0.001	0.007433	High	2.09086	High	3.01923	High	2.17812	0
1077	QPLPPPAGKPQ	19	1	1	Q04118		1129.64	0	0	0	0.001	0.01902	High	2.08521	High	2.65081	High	2.6689	0
1078	SLVSKGTLVQTK	2	5	3	P16402;P10412;P16401		1260.75	4.67226e+07	5.28345e+07	0	0.001	0.06243	High	2.04784	High	1.98067			0
1079	SLPRFPSVSL	2	1	1	Q16378		1102.63	3.06169e+07	0	2.3362e+07	0.001	0.02335	High	2.00211			High	2.03372	0
1080	AHLPAEFTPAV	4	1	1	P69905		1152.61	21469243	1.96135e+07	2.23258e+07	0.001	0.005329	High	1.99768	High	2.32817	High	2.87867	0
1081	IKIIAPPERKYS	4	7	2	P60709;Q562R1		1414.84	7.66792e+07	8.23385e+07	7.85049e+07	0.001	0.004568	High	1.99401	High	2.08781	High	1.87485	0
1082	FLSFPTTKTYFPHF	4	1	1	P69905		1732.88	46612195	0	111315412	0.001	0.005157	High	1.94736	High	2.64899	High	2.33807	0
1083	TEKAPEPHVEED	2	1	1	P52566	N-Term(Acetyl)	1422.64	148165104	141208117	0	0.001	0.0172	High	1.9457	High	3.11863			0
1084	FVPPPPPPPYGP	4	1	1	P02814		1261.66	63706890	59976836	0	0.001	0.002462	High	1.93459	High	2.68103			0
1085	FGYGYGPYQPVP	5	1	1	P02808		1344.63	52590214	4.50194e+07	39648704	0.001	0.009106	High	1.74147	High	2.0648	High	2.30082	0
1086	VLSPADKTNVKAAWGKVGAHAG	2	1	1	P69905		2177.18	1.43067e+08	1.29314e+08	0	0.001	0.01441	High	1.67311	High	1.83728			0
1087	ELPHYPGI	28	2	1	Q8TAX7		925.479	1.51176e+08	118090176	111454460	0.001	0.01948	High	1.62424	High	1.73004	High	1.97838	0
1088	VGDEDFVHL	2	1	1	P04080		1030.49	7.15679e+06	0	7.60936e+06	0.001	0.004508	High	1.5722			High	2.7165	0
1089	LPPSPNNPPKFPNPHQPPKHPD	4	1	1	Q8TAX7		2452.26	148454358	1.3881e+08	0	0.001	0.0124	High	1.56548	High	2.91498	High	1.50459	0
1090	SDGLAHLDNL	4	2	2	P68871;P02042		1054.52	1.13541e+07	7.54232e+06	4.39633e+06	0.001	0.01806	High	1.25574	High	2.23405	High	2.42901	0
1091	GNPQGPSPQGGNKPQGPPPPPGKPQGPPPQGGNKPQGPPPPGKPQ	2	1	1	P04280		4328.22	0	5.69784e+07	0	0.001	0.009754			High	6.82786			0
1092	RQGPPLGGQQSQPSAGDGNQNDGPQQGPPQQGGQQQQ	1	1	1	P02810		3751.73	0	196970772	0	0.001	0.004146			High	5.74051			0
1093	PPPPGKPQGPPAQGGSKSQSARSPPGKPQGPPQQEGNNPQGPPPPAGGNPQQPQAPPAGQPQGPP	2	1	1	P04280	N-Term(Acetyl)	6326.17	0	5.01091e+08	0	0.001	0.007096			High	4.41734	High	4.91302	0
1094	RSPQSPPGKPQGPPPQGGNQPQGPPPPPGKPQGPPPQGGNKPQ	1	1	1	P04280		4246.17	0	0	0	0.001	0.002831			High	3.88582			0
1095	SQGPPPRPGKPEGPPPQGGNQSQGPPP	2	1	1	Q04118		2642.31	0	0	0	0.001	0.01832			High	3.80167			0
1096	GPGFVPPPPPPP	4	1	1	P02814		1155.62	0	7.33857e+08	1.21865e+08	0.001	0.01158			High	3.59488	High	3.25313	0
1097	SAGDGNQNDGPQQGPPQQGGQQQQGPPPPQGKP	3	1	1	P02810	N-Term(Acetyl)	3318.52	0	0	0	0.001	0.009998			High	3.55653	High	3.11144	0
1098	AHLPAEFTPAVHASLD	1	1	1	P69905		1675.84	0	92411156	0	0.001	0.008967			High	3.51063			0
1099	GPGGGKYFSTTE	1	1	1	Q96DA0		1200.56	0	5.46434e+07	0	0.001	0.002144			High	3.22389			0
1100	FIDEERQGPPLGGQQSQPS	1	1	1	P02810		2069.99	0	12474567	0	0.001	0.00698			High	3.22208			0
1101	SDKPDMAEIEKFDKSK	1	1	1	P62328	N-Term(Acetyl)	1909.92	0	8.57403e+07	0	0.001	0.003521			High	3.03177			0
1102	IKFPEPGAIKVPEQG	1	1	1	Q9UBC9		1609.9	0	5.68647e+06	0	0.001	0.02417			High	3.02728			0
1103	PLYPQPYQPQ	2	1	1	P02808		1230.62	0	72502418	7.42881e+07	0.001	0.01797			High	2.99286	High	3.119	0
1104	VGMGQKDSYVGDEAQSKRGIL	1	6	1	P60709		2238.12	0	13381764	0	0.001	0.01375			High	2.87398			0
1105	DLAGRDLTDYL	1	7	2	P60709;Q562R1		1251.63	0	1.41078e+07	0	0.001	0.003949			High	2.84134			0
1106	QPQGPPPPPG	6	2	2	P04280;P02812		971.498	0	7.52831e+08	740602136	0.001	0.00635			High	2.74525	High	3.0855	0
1107	LNSIIDVYHK	1	1	1	P05109		1201.66	0	1.81232e+07	0	0.001	0.009961			High	2.73855			0
1108	YGPYQPVPEQPLY	2	1	1	P02808		1550.75	0	0	0	0.001	0.004563			High	2.72786	High	2.49971	0
1109	KLRVDPVNFKLL	2	1	1	P69905		1441.89	0	6.60466e+06	6.45888e+06	0.001	0.01346			High	2.688	High	3.34352	0
1110	AHLPAEFTPAVHASLDKFL	3	1	1	P69905		2064.1	0	0	1.76983e+07	0.001	0.007785			High	2.65768	High	3.20525	0
1111	SIKVPDQGFIKFPEPG	1	1	1	Q9UBC9		1758.94	0	6.53202e+06	0	0.001	0.0137			High	2.64927			0
1112	PQQGPPPPP	4	1	1	Q16630		914.476	0	487589653	3.4935e+08	0.001	0.01192			High	2.57457	High	2.45001	0
1113	ASGPPVSELITKAV	1	3	2	P16402;P10412		1368.78	0	3.98172e+06	0	0.001	0.006165			High	2.57239			0
1114	TAAPITTPN	2	1	1	Q8TAX7		885.469	0	2.90369e+07	35715990	0.001	0.01664			High	2.5191	High	2.85026	0
1115	FLISGKPEGRRPQGGNQPQRPPPPPG	4	1	1	P10163		2764.48	0	2.47234e+08	2.60553e+08	0.001	0.02263			High	2.50105	High	2.52855	0
1116	AAPAAPPIAAEPA	2	1	1	Q6MZM9		1146.61	0	4.41712e+07	4.7027e+07	0.001	0.004836			High	2.49029	High	2.70438	0
1117	TYFPHFDLSHGSAQ	2	1	1	P69905		1606.73	0	34471774	3.69145e+07	0.001	0.02443			High	2.48132	High	2.32606	0
1118	DLGDVGPPIPSPGFS	2	1	1	Q6UX06		1454.72	0	3.43764e+06	2.50546e+06	0.001	0.01395			High	2.39032	High	2.52182	0
1119	ILVIKMGVAAHKKSHEESHKE	1	1	1	P05109		2371.3	0	21364354	0	0.001	0.003861			High	2.36316			0
1120	VKQPSQPPPQEIFVP	3	1	1	Q9UBC9		1690.92	0	1.67521e+07	1.94418e+07	0.001	0.01287			High	2.20161	High	2.73878	0
1121	FPPPPPQ	2	1	1	P02814		779.411	0	0	0	0.001	0.01872			High	2.1852	High	2.47987	0
1122	PKRKAEGDAKGDKAKVKDEPQRR	1	1	1	P05204		2607.44	0	443728	0	0.001	0.01328			High	2.13586			0
1123	PPPPGRPQGPPPP	2	1	1	Q04118		1290.7	0	35489553	2.73048e+07	0.001	0.004302			High	1.97353	High	2.03457	0
1124	VLSPADKTNVKAAWGKVGAHAGEYG	2	1	1	P69905		2526.32	0	738168653	2.74186e+08	0.001	0.01853			High	1.92526	High	3.00424	0
1125	GFVPPPPPPPYGPGRIPPPPPAPY	3	1	1	P02814		2461.32	0	12712557	9837599	0.001	0.01777			High	1.82553	High	2.3993	0
1126	EERQGPPLGGQQSQPSAGDGNQNDGPQQGPPQQGGQQQQGPPPPQGKPQGPPQQGGHPPPPQGRPQ	1	1	1	P02810		6706.2	0	0	0	0.001	0.003724					High	6.85571	0
1127	GPPPQGGNQPQGPPPPPGKPQGPPPQGGNKPQGPPPPGKPQGPPPQGDNKSQSAR	1	1	1	P02812		5361.72	0	0	0	0.001	0.01248					High	6.37795	0
1128	SQSPRSPPGKPQGPPPQGGNQPQGPPPPPGKPQ	1	1	1	P04280		3275.66	0	0	0	0.001	0.01308					High	5.51557	0
1129	SAGDGNQNDGPQQGPPQQGGQQ	1	1	1	P02810	N-Term(Acetyl)	2206.94	0	0	0	0.001	0.01432					High	3.75157	0
1130	PPPPAGGNPQQPQAPPAGQPQGPP	1	2	2	P04280;P02812		2282.14	0	0	19633054	0.001	0.01732					High	3.61262	0
1131	GKPQGPPPQGGNQPQGPPPPPGKPQGPPP	1	2	2	P04280;P02812	N-Term(Acetyl)	2829.42	0	0	111595439	0.001	0.02426					High	3.41012	0
1132	AIVEALNGKEVAAQVKAPLVLKD	2	1	1	Q99497		2376.39	0	0	1.076e+07	0.001	0.005689					High	3.29299	0
1133	FELPHYPGLLAH	1	1	1	Q8TAX7		1393.73	0	0	6.03103e+06	0.001	0.004007					High	3.26484	0
1134	QIPSVTFPSAS	1	1	1	Q8TAX7		1133.59	0	0	0	0.001	0.01067					High	3.09617	0
1135	TVGYPKAGVYSGLIGGATSV	1	3	1	P03231		1897.02	0	0	3.6899e+07	0.001	0.01098					High	2.91116	0
1136	SDKPDMAEIEKFDKSK	1	1	1	P62328	N-Term(Acetyl); M6(Oxidation)	1925.92	0	0	3.9226e+07	0.001	0.0215					High	2.90902	0
1137	VHLTPEEKSAVTA	1	1	1	P68871		1381.74	0	0	4.28068e+07	0.001	0.02188					High	2.87708	0
1138	ESFGDLSTPDAVMGNPKVK	1	1	1	P68871	M13(Oxidation)	2007.97	0	0	9.62668e+06	0.001	0.02029					High	2.87114	0
1139	AVEQNTLQEF	1	1	1	Q9H299		1178.57	0	0	1.10722e+07	0.001	0.003863					High	2.83903	0
1140	GPLAPPQPFGPG	1	1	1	P02814		1134.59	0	0	1.05307e+08	0.001	0.008413					High	2.75087	0
1141	FDIEVGRT	1	1	1	P09228		936.481	0	0	13020174	0.001	0.01951					High	2.69025	0
1142	GRFGYGYGP	1	1	1	P02808		973.455	0	0	5.55174e+07	0.001	0.02378					High	2.65701	0
1143	REFPFYGDYGS	1	1	1	P15515		1337.58	0	0	2.60383e+07	0.001	0.00767					High	2.64041	0
1144	PQPFGPGFVPPPPPPPYGPGR	1	1	1	P02814		2155.12	0	0	4.11539e+06	0.001	0.006684					High	2.57597	0
1145	TQIPSVTFPSAS	1	1	1	Q8TAX7		1234.63	0	0	1.28732e+07	0.001	0.004994					High	2.55811	0
1146	FIKVHVGDED	1	1	1	P04080		1158.58	0	0	26355525	0.001	0.01627					High	2.54337	0
1147	SAPTTPLPSE	1	1	1	Q8NFU4		999.502	0	0	37931440	0.001	0.0145					High	2.34997	0
1148	ALTNAVAHVDDMPNAL	1	1	1	P69905	M12(Oxidation)	1667.81	0	0	5.88399e+06	0.001	0.01694					High	2.29728	0
1149	GIVNIFHQY	1	1	1	P80511		1090.57	0	0	3.94038e+06	0.001	0.00609					High	2.29035	0
1150	YFIKVHVGDE	1	1	1	P04080		1206.62	0	0	2.32457e+07	0.001	0.0127					High	2.26976	0
1151	LIAGNPQGPSPQ	1	1	1	P04280		1178.62	0	0	0	0.001	0.009983					High	2.1531	0
1152	HVGDEDFVHLRVF	1	1	1	P04080		1569.78	0	0	6.84924e+06	0.001	0.006558					High	2.14446	0
1153	YGPGRIPPPPPAPY	1	1	1	P02814		1478.78	0	0	0	0.001	0.004889					High	2.07396	0
1154	ALLSPYSYSTTA	1	2	1	P02766		1273.63	0	0	5.40302e+06	0.001	0.01849					High	2.06565	0
1155	AGVANALAHKYH	1	2	2	P68871;P02042		1251.66	0	0	2.7884e+07	0.001	0.0181					High	1.95793	0
1156	FIGEDDNDDGHPLHPSL	1	1	1	Q6MZM9		1877.83	0	0	7.06767e+06	0.001	0.007466					High	1.72628	0
1157	VLDMHPGSGKTHRVLPELVRQCADRGMRTLVLAPTRVVLKEMERALAGKKVRFHSPAVEGQTTAGAIVDVMCHATYVHRRLLPQG	1	1	1	D7RF80	N-Term(Acetyl); M27(Oxidation); M42(Oxidation); M71(Oxidation)	9451.07	0	0	0	0.001	0.01661					High	0.248333	0
1158	PRSPPGKPQGPPPQGGNQPQGPPPPPGKPQGPPPQGGNKPQGPPPPGKPQGPPPQGDKS	1	1	1	P04280		5749.93	122712376	0	0	0.002	0.08389	High	5.06926					0
1159	SPPGKPQGPPQQEGNNPQGPPPPAGGNPQQPQAPPAGQPQGPPRPPQGGRP	1	2	2	P04280;P02812		5022.5	0	0	0	0.002	0.09331	High	4.6015					0
1160	PPPPGRPQGPPPPGGNPQQPLPPPAGKPQGPPPPPQGGRPHRPPQGQPPQ	2	1	1	Q04118		5014.6	2.55267e+07	0	0	0.002	0.08542	High	3.89047					0
1161	SPPGKPQGPPQQEGNNPQGPPPPAGGNPQQPQAPP	1	2	2	P04280;P02812		3444.68	8.92409e+06	0	0	0.002	0.06949	High	3.8364					0
1162	SPKSHFELPHYPG	2	1	1	Q8TAX7		1495.73	2.7075e+07	26697013	0	0.002	0.04075	High	3.43584	High	3.19657			0
1163	GMGQKDSYVGDEAQSKRGIL	2	6	1	P60709		2139.05	3.40298e+07	2.60856e+07	0	0.002	0.03152	High	3.00465	High	2.89166			0
1164	KPQGPPPPPQGGRPHRPPQGQPPQ	5	1	1	Q04118		2532.33	24701259	4.08636e+07	0	0.002	0.06931	High	2.99282	High	4.23334	High	4.27895	0
1165	VPDQGFIKFPEPGAIK	1	1	1	Q9UBC9		1742.94	9.96998e+06	0	0	0.002	0.09024	High	2.98062					0
1166	AGFAGDDAPRAVFPS	1	10	1	P60709		1477.7	0	0	0	0.002	0.06701	High	2.93425					0
1167	YGDYGSNYL	10	1	1	P15515		1051.44	33897843	2.94831e+07	3.51978e+07	0.002	0.04638	High	2.93152	High	2.9683	High	2.89334	0
1168	IKIIAPPERKY	1	7	2	P60709;Q562R1		1327.81	3.01139e+07	0	0	0.002	0.09019	High	2.91503					0
1169	PPGPLAPPQPFGPGFVPPPPPPP	2	1	1	P02814		2254.21	0	0	0	0.002	0.08403	High	2.83679			High	2.79536	0
1170	GFIKFPEPG	12	1	1	Q9UBC9		991.523	8.04074e+07	57214512	43439532	0.002	0.08893	High	2.82994	High	2.69033	High	2.21736	0
1171	SETAPAAPAAPAPAEKTPVKKKA	3	1	1	P10412	N-Term(Acetyl)	2273.25	229155062	0	0	0.002	0.08086	High	2.77136	High	2.58772			0
1172	GPGRIPPPPPA	7	1	1	P02814		1055.6	67165602	1.29706e+08	4.99094e+07	0.002	0.09349	High	2.74546	High	2.44705	High	2.79936	0
1173	DPVNFKLL	2	2	1	P69905		945.543	7.03359e+06	6170455	0	0.002	0.07475	High	2.70332	High	2.21364			0
1174	PPQPFGPGF	4	1	1	P02814		943.47	6.22475e+07	57985005	0	0.002	0.0439	High	2.64278	High	2.86105			0
1175	SLSNKLTLDKLDVK	1	1	1	P00558	N-Term(Acetyl)	1615.93	1.45474e+07	0	0	0.002	0.07534	High	2.58373					0
1176	DNEFGYSNRVVD	1	1	1	P04406		1414.62	3.58254e+06	0	0	0.002	0.06911	High	2.57023					0
1177	EQPLYPQPY	7	1	1	P02808		1134.55	4.20811e+08	3.69608e+08	0	0.002	0.07568	High	2.56798	High	2.57645			0
1178	SFGDLSTPDAVMGNPKVKAHGKKVL	1	1	1	P68871		2596.39	3.63568e+07	0	0	0.002	0.08189	High	2.56196					0
1179	YGYGPYQPVP	5	1	1	P02808		1140.54	90052660	9.89715e+07	83594495	0.002	0.03087	High	2.55382	High	2.50755	High	2.81028	0
1180	ATTQIPSVTFPS	1	1	1	Q8TAX7		1248.65	0	0	0	0.002	0.07792	High	2.54608					0
1181	ATLKDQLIYNL	1	1	1	P00338	N-Term(Acetyl)	1333.74	2.16337e+06	0	0	0.002	0.07429	High	2.51204					0
1182	KHDELTYF	13	1	1	P04080		1052.5	2.32899e+08	253929842	184473766	0.002	0.06732	High	2.50954	High	2.34831	High	2.42578	0
1183	PPPPPPYGPG	3	1	1	P02814		975.494	0	135302156	103597676	0.002	0.04391	High	2.50933	High	2.70161	High	2.69295	0
1184	GDSWDVKLG	2	1	1	Q96DA0		976.467	2.72234e+06	0	0	0.002	0.08686	High	2.4725					0
1185	HPPPPPFQNQ	2	1	1	Q16378		1158.57	0	241584984	0	0.002	0.03993	High	2.43367	High	2.61922			0
1186	KSPIFGPEEVN	3	1	1	P01833		1216.62	0	0	0	0.002	0.07869	High	2.42921	High	2.4643			0
1187	QPLYPQPYQP	3	1	1	P02808		1230.62	78374475	7.20237e+07	0	0.002	0.03477	High	2.40971	High	2.40758	High	1.95988	0
1188	FELPHYPG	21	1	1	Q8TAX7		959.464	141364208	1.19481e+08	140360556	0.002	0.04858	High	2.35242	High	2.46132	High	2.34037	0
1189	EVGGEALGRL	3	1	1	P68871		1000.54	5.27835e+08	460255360	3.94359e+08	0.002	0.04554	High	2.32977	High	2.5851	High	2.16278	0
1190	IFPPPPPQP	18	1	1	P02814		989.545	937687616	6848616	940266360	0.002	0.07565	High	2.30192	High	2.23134	High	2.77894	0
1191	EFPFYGDY	8	1	1	P15515		1037.43	3.84221e+07	3.27911e+07	3.08833e+07	0.002	0.09428	High	2.24821	High	2.30369	High	2.17309	0
1192	YQPVPEQPLYP	3	1	1	P02808		1330.67	16439570	1.25756e+07	1.3913e+07	0.002	0.04554	High	2.24188	High	1.88432	High	1.75045	0
1193	HLPAEFTPAV	5	1	1	P69905		1081.57	6.10784e+07	4.49108e+07	5.10404e+07	0.002	0.033	High	2.22627	High	1.89395	High	2.19099	0
1194	GYSNRVVDL	3	1	1	P04406		1022.53	62679734	60302518	0	0.002	0.03319	High	2.2247	High	2.07629			0
1195	GPPPPPPGKPQ	8	1	1	P02810		1068.59	1.99056e+07	0	0	0.002	0.04189	High	2.21253	High	1.9969			0
1196	QPVPEQPLYPQ	2	1	1	P02808		1295.66	1.55415e+07	1.09663e+07	0	0.002	0.07334	High	2.19729	High	1.88781			0
1197	ELPHYPGLL	5	1	1	Q8TAX7		1038.56	2696432526	2274785126	1.92525e+09	0.002	0.03085	High	2.1775	High	2.33702	High	2.27331	0
1198	DAENKLNDVLL	1	1	1	P24158		1243.65	1.19848e+07	0	0	0.002	0.07087	High	2.17282					0
1199	HFGKEFTPPVQA	2	1	1	P68871		1357.69	3.59413e+07	27254124	0	0.002	0.04884	High	2.09651	High	2.31911			0
1200	GGSAVISLEGKPL	1	1	1	P23528		1227.69	1.35923e+07	0	0	0.002	0.07644	High	2.08887					0
1201	VDPVNFKLLS	1	2	1	P69905		1131.64	11207156	0	0	0.002	0.07143	High	2.0342					0
1202	GYGPYQPVPE	3	1	1	P02808		1106.51	9.09178e+07	0	6.09116e+07	0.002	0.0965	High	1.99955			High	1.28695	0
1203	SDWALLTLVTECFMAYLYPLQWQHPFVPILSDQMLDFVMAPTSFLMGCHLDHFEEVS	1	1	1	A2RUS2	M34(Oxidation); M39(Oxidation); M46(Oxidation)	6710.11	0	0	0	0.002	0.07615	High	0.710035					0
1204	NDGPQQGPPQQGGQQQQGPPPPQGKPQGPPQQGGHPPPPQGRPQGPPQQGGHPRP	1	1	1	P02810		5596.74	0	0	0	0.002	0.03359			High	4.69306			0
1205	GPQQGPPQQGGQQQQGPPPPQGKPQGPPQQGGHPPPPQGRPQGPPQQGGHPRPP	1	1	1	P02810		5464.72	0	225505320	0	0.002	0.04669			High	4.11405			0
1206	GNKPQGPPSPPGKPQGPPPQGGNQPQGPPPPPGKPQGPPPQGGNKPQGPPPPGKPQ	1	1	1	P02812		5408.79	0	1.0155e+08	0	0.002	0.03866			High	4.06896			0
1207	SLIAGNPQGAPPQGGNKPQGPPSPPGKPQGPPPQGGNQPQGPPPPPGKPQGPPPQGGNKPQGPPPPGKPQ	1	1	1	P02812		6696.44	0	0	0	0.002	0.03349			High	3.5028			0
1208	YQPQYQQY	2	1	1	P02808		1117.5	0	41526263	3.26883e+07	0.002	0.02631			High	3.28021	High	3.05606	0
1209	QGPPPQGGNKPQGPPPPGKPQ	1	2	2	P04280;P02812		2060.07	0	0	0	0.002	0.03693			High	3.04557			0
1210	DMPNALSALSDLHAHKL	2	1	1	P69905	M2(Oxidation)	1848.93	0	6.88046e+06	1.04436e+07	0.002	0.04577			High	2.98842	High	3.22538	0
1211	GPPPPPGKPQ	2	2	2	P04280;P02812		971.534	0	5.4079e+06	0	0.002	0.03262			High	2.39552			0
1212	VVNPTLVATT	1	1	1	Q8TAX7		1014.58	0	3.51414e+06	0	0.002	0.0421			High	2.11721			0
1213	NFRLLGNVL	3	2	2	P68871;P02042		1045.62	0	2.57347e+07	2.40144e+07	0.002	0.03502			High	1.98404	High	1.95934	0
1214	QPPPPPLW	2	1	1	Q8IXQ3		931.507	0	27393043	0	0.002	0.04229			High	1.83624			0
1215	SPPGKPQGPPPQGGNQPQGPPPPPGKPQGPPPQGGNKPQGPPPPGKPQGPPPQGDKSRS	1	1	1	P02812		5739.91	0	0	152722612	0.002	0.03459					High	7.65606	0
1216	GKVGAHAGEYGAEALERM	1	1	1	P69905	M18(Oxidation)	1861.89	0	0	0	0.002	0.02822					High	3.2049	0
1217	SVVPSPKVSDTVVEPY	1	4	1	P04350		1702.89	0	0	1.65699e+07	0.002	0.02647					High	2.61446	0
1218	GPPLGGQQSQPS	3	1	1	P02810		1152.57	0	0	277923220	0.002	0.02477					High	2.2163	0
1219	ILTSPGFPYVYH	1	1	1	Q6MZM9		1393.72	0	0	2.71447e+06	0.002	0.0292					High	1.86625	0
1220	SPRSPPGKPQGPPPQGGNQPQGPPPPPGKPQ	1	2	2	P04280;P02812		3060.58	17941066	0	0	0.003	0.1063	High	5.66908					0
1221	IDPHRAPSDTGSLSSPVEQDRRMMFPPPGQSYPDSTLPPQREDRFYSNSERLSGPAEP	1	3	1	A4FU28	N-Term(Acetyl)	6524.03	0	0	0	0.003	0.1094	High	4.81814					0
1222	RVFQSLPHENKPLTLSNYQTNKAKHDELTYF	2	1	1	P04080		3718.9	0	3.2728e+07	0	0.003	0.1043	High	3.60565	High	3.37261			0
1223	QPMNLHGLMDEYLEMVLQFGF	1	1	1	Q9BYT9	M15(Oxidation)	2528.15	2.33845e+07	0	0	0.003	0.1127	High	3.27668					0
1224	GRPQGPPQQGGHQQGPPPPPPGKPQGPPPQGGRPQGPPQGQSP	1	1	1	P02810		4241.12	509130450	0	0	0.003	0.1018	High	2.74768					0
1225	GFGGVQVSPPNENVA	2	3	1	P0DTE7		1471.72	1.76006e+07	13279954	0	0.003	0.1114	High	2.69191	High	2.28449			0
1226	PQAGGPPPPP	3	1	1	P23246		914.475	349495858	0	0	0.003	0.06634	High	2.61486	High	2.42455			0
1227	AHLPAEFTPA	3	1	1	P69905		1053.54	1.11966e+09	9.78618e+08	937775648	0.003	0.03616	High	2.61473	High	2.38261	High	2.52353	0
1228	GKEFTPPVQAA	5	1	1	P68871		1144.6	91998850	9.13819e+07	7.12058e+07	0.003	0.05422	High	2.61109	High	2.71742	High	2.38802	0
1229	EFPFYGDYGSN	1	1	1	P15515		1295.52	6.63324e+06	0	0	0.003	0.1044	High	2.56641					0
1230	QIPSVTFPSASTK	5	1	1	Q8TAX7		1362.73	5.35183e+07	4.61122e+07	4.17285e+07	0.003	0.04107	High	2.54429	High	2.0835	High	2.13534	0
1231	SLPRFPSVSLQEA	2	1	1	Q16378		1430.77	6.01345e+06	0	0	0.003	0.1089	High	2.52423			High	2.43362	0
1232	VHLTPEEKSAVTALW	1	1	1	P68871		1680.89	7.55818e+06	0	0	0.003	0.1026	High	2.48818					0
1233	PPGPPGVPGPAG	3	1	1	P35247		999.528	59635172	115992715	0	0.003	0.083	High	2.4413	High	2.52575			0
1234	TKTYFPHFDL	3	2	1	P69905		1268.63	1.0353e+07	9296235	9.3929e+06	0.003	0.1029	High	2.40466	High	1.49052	High	2.03404	0
1235	LYPQPYQPQY	5	1	1	P02808		1296.63	19356087	0	2.19433e+07	0.003	0.05828	High	2.27574	High	2.41842	High	2.28995	0
1236	GKEFTPPVQA	3	1	1	P68871		1073.56	161876027	1.52943e+08	1.29255e+08	0.003	0.0407	High	2.27369	High	2.44552	High	2.79889	0
1237	QPQAPPAGQPQ	2	2	2	P04280;P02812		1118.56	9.54093e+06	2.28599e+07	0	0.003	0.09354	High	2.19793	High	2.64363			0
1238	EKVLDSGFREIENKAIQDPR	1	1	1	P01833		2344.22	5.55003e+06	0	0	0.003	0.1104	High	2.19261					0
1239	ALERMFL	2	1	1	P69905		879.477	20293771	0	0	0.003	0.05953	High	2.12401	High	2.01048			0
1240	VAPEEHPVLL	2	3	1	P60709		1103.61	0	3.40254e+08	0	0.003	0.07307	High	1.96026	High	1.56424			0
1241	NEDKDPAFTALL	1	1	1	P54108		1333.66	8799872	0	0	0.003	0.1099	High	1.79497					0
1242	NLPPPLYYRPV	2	1	1	Q6MZM9		1328.73	74659172	65822645	0	0.003	0.1014	High	1.75723	High	1.27523			0
1243	IQDPRLFAE	3	1	1	P01833		1088.57	8.41803e+06	0	6.47096e+06	0.003	0.05787	High	1.72454	High	1.72646	High	1.76651	0
1244	LPPPLYYRPV	2	1	1	Q6MZM9		1214.7	2.68869e+07	2.20279e+07	0	0.003	0.0903	High	1.33909	High	1.7079			0
1245	GPPQQGGNRPQGPPPPGKPQGPPPQGDKS	2	1	1	P04280		2854.44	0	58277068	64849711	0.003	0.06414			High	5.47691	High	5.5332	0
1246	QGPPPPQGKPQGPPQQGGHPPPPQGRPQGPPQQGGHPRPP	1	1	1	P02810		4049.06	0	63997744	0	0.003	0.05879			High	3.65061			0
1247	IVRFPTDQLTPDQERSLM	1	1	1	P05164		2146.1	0	0	0	0.003	0.05347			High	3.3441			0
1248	AGDDAPRAVFPSIVGRPR	1	9	1	P60709		1881.01	0	53782736	0	0.003	0.07203			High	2.9479			0
1249	FIDEERQ	2	1	1	P02810		936.444	0	45379141	4.93026e+07	0.003	0.03749			High	2.8683	High	2.67888	0
1250	FSVVPSPKVSDTVVEPY	1	4	1	P04350		1849.96	0	5.09887e+06	0	0.003	0.07117			High	2.80709			0
1251	PVPPPPPP	6	7	1	A6NGB9		797.456	0	307879281	0	0.003	0.07102			High	2.8047	High	2.5181	0
1252	PDEKVLDSGFR	2	1	1	P01833		1262.64	0	18427837	1.73887e+07	0.003	0.05336			High	2.78545	High	2.64788	0
1253	GIVNIFHQ	1	1	1	P80511		927.506	0	9217245	0	0.003	0.05606			High	2.75621			0
1254	FESFGDLSTPDAVMGNPKVKAHGKK	1	1	1	P68871		2660.35	0	6.21809e+07	0	0.003	0.07737			High	2.59007			0
1255	PGGLLLGDVAPN	1	1	1	P30041		1122.62	0	2.25612e+06	0	0.003	0.05954			High	2.46016			0
1256	EKNPLPSKETIE	2	1	1	P62328		1384.74	0	94017261	63610978	0.003	0.08497			High	2.4327	High	2.5888	0
1257	GPYPPGPL	3	2	1	P02814		797.42	0	3.04593e+07	0	0.003	0.08027			High	2.3743	High	2.32333	0
1258	KFPEPGAI	1	1	1	Q9UBC9		858.472	0	2.0614e+07	0	0.003	0.05903			High	2.36882			0
1259	GKVNVDEVGGEALG	1	1	1	P68871		1343.67	0	0	0	0.003	0.09105			High	2.32276			0
1260	TKVPVPGYT	2	1	1	Q9UBC9		961.537	0	3.08172e+07	2.68591e+07	0.003	0.07679			High	2.3225	High	2.36261	0
1261	AMKHPTKEKHFHCLLCGKSFYTESNLHQHLASAGHMRNEQASVEELPEGGATFKCVKC	1	1	1	Q9C0G0	M2(Oxidation); M36(Oxidation)	6527.07	0	0	0	0.003	0.07203			High	2.14912			0
1262	VAFPPPPP	2	1	1	H3BV60		821.457	0	2.39126e+07	0	0.003	0.08952			High	2.11102	High	2.19156	0
1263	YTKVPVPGYT	1	1	1	Q9UBC9		1124.6	0	1.63428e+07	0	0.003	0.06927			High	2.01044			0
1264	ILTSPGFPY	2	1	1	Q6MZM9		994.525	0	2.08362e+06	2930250	0.003	0.06362			High	1.90838	High	1.72674	0
1265	LAAHLPAEFTPA	3	1	1	P69905		1237.66	0	4.04391e+07	57927840	0.003	0.09131			High	1.81979	High	2.6425	0
1266	YPPGPLAPPQP	1	1	1	P02814		1133.6	0	634989247	0	0.003	0.09155			High	1.76767			0
1267	IRFDPF	1	1	1	Q9Y5W7		794.419	0	29874033	0	0.003	0.08852			High	1.5381			0
1268	FVPPPPPPPYGPGRIPPPPPAP	2	1	1	P02814		2241.23	0	78157604	8.7516e+07	0.003	0.08008			High	1.52115	High	1.75898	0
1269	IVRFPTDQLTPDQERSLM	1	1	1	P05164	M18(Oxidation)	2162.1	0	0	9.20218e+06	0.003	0.03937					High	3.11359	0
1270	VHVGDEDFVHLR	1	1	1	P04080		1422.71	0	0	1.23461e+07	0.003	0.03653					High	2.69959	0
1271	GIFPPPP	6	4	1	P02814		724.404	0	0	1.41129e+07	0.003	0.03622					High	2.50379	0
1272	PVPEQPLYPQPY	1	1	1	P02808		1427.72	0	0	8.50615e+06	0.003	0.04004					High	2.41999	0
1273	EDMIRLGDLNEAGILR	1	1	1	Q13402	M3(Oxidation)	1830.94	0	0	2.56086e+09	0.003	0.04261					High	2.03724	0
1274	QGPPLGGQQSQP	1	1	1	P02810		1193.59	0	0	3.60082e+07	0.003	0.03986					High	1.95893	0
1275	ISPPLRDSHPQAMQWNSTALHQALQDPRVRGLYLPAGGSSSGTVNPAPNIASHISSISARTGDPV	1	1	1	P03142		6781.41	0	0	0	0.004	0.1331	High	5.78086					0
1276	PQGPPQQGGHQQGPPPPPPGKPQGPPPQGGRPQGPPQGQSPQ	1	1	1	P02810		4156.08	184592652	0	0	0.004	0.1263	High	5.65889					0
1277	GPPPAGGNPQQPQAPPAGKPQGPPPPPQGGRPPRPAQGQQPP	1	1	1	P10163		4085.09	1.02669e+08	0	0	0.004	0.129	High	3.45591					0
1278	GPPPPPPGKPQGPPPQGGRPQGPPQGQSPQ	2	1	1	P02810		2916.48	320389136	0	0	0.004	0.1285	High	3.27911					0
1279	KLGHPDTLNQGEFKELVR	1	1	1	P06702		2081.11	0	0	0	0.004	0.1198	High	3.08276					0
1280	GYGYGPYQP	3	1	1	P02808		1001.44	2.22994e+07	20397998	0	0.004	0.1024	High	2.67252	High	2.57777			0
1281	SFGDLSTPDAVMGNPKVK	4	1	1	P68871		1862.94	0	80005652	128674819	0.004	0.1013	High	2.58198	High	3.18147	High	2.72851	0
1282	NALAHKYH	2	2	2	P68871;P02042		953.495	2.28765e+07	3.70698e+07	0	0.004	0.0997	High	2.49704	High	2.54654			0
1283	PSRPAPPPPAPP	4	1	1	Q5T4W7		1180.65	0	0	21733646	0.004	0.1057	High	2.38227	High	2.17326	High	2.42704	0
1284	RVDPVNFKLL	6	2	1	P69905		1200.71	1.10537e+08	7.51685e+07	3.67908e+07	0.004	0.1016	High	2.34218	High	2.04732	High	2.41449	0
1285	GYGPYQPVP	2	1	1	P02808		977.474	0	1.40312e+07	0	0.004	0.1088	High	2.3	High	1.69833			0
1286	AAVDHPPLPQTS	3	1	1	P41218		1232.63	4.36493e+07	3.67358e+07	0	0.004	0.1138	High	2.18843	High	2.01919	High	1.89005	0
1287	KQPSQPPPQEIFVPT	3	1	1	Q9UBC9		1692.9	16849047	0	0	0.004	0.1263	High	2.0702	High	1.73273			0
1288	GKPQGPPQQEGNKPQGPPPPGKPQGPPPAGGNPQQPQAPPAGKPQGPPPPPQGGRPP	1	1	1	P10163		5551.85	0	114451263	0	0.004	0.1019			High	3.62128			0
1289	NELRVAPEEHPVLLTEAPLNPK	1	2	1	P60709		2466.33	0	1.32771e+07	0	0.004	0.1104			High	2.86464			0
1290	LFPPPPP	4	4	1	P02814		764.435	0	0	0	0.004	0.04597			High	2.15449	High	2.33279	0
1291	TLAAHLPA	1	1	1	P69905		793.458	0	3.54355e+08	0	0.004	0.1023			High	2.15038			0
1292	DAAPDEKVL	1	1	1	P01833		957.49	0	69485843	0	0.004	0.1139			High	2.04813			0
1293	AAPAAPPIAAEPAAAAP	1	1	1	Q6MZM9		1456.78	0	0	0	0.004	0.09964			High	1.97614			0
1294	EFTPAVHASLDKFLA	1	1	1	P69905		1645.86	0	2.88108e+07	0	0.004	0.09809			High	1.73165			0
1295	PPTVAHSDALARRFAFDMDIQIMSEYSRDGKLNMAMATEMCKNCHQPANFKRCCPLVCG	1	1	1	P23069	N-Term(Acetyl); M18(Oxidation); M23(Oxidation); M34(Oxidation)	6709.08	0	216441	0	0.004	0.1162			High	0.991952			0
1296	GNQPQGPPPPPGKPQGPPPQGGNKPQGPPPPGKPQ	1	2	2	P04280;P02812		3408.76	640492428	0	0	0.005	0.1466	High	4.30955					0
1297	SPPGKPQGPPPQGGNQPQGPPPPP	2	2	2	P04280;P02812		2310.17	41566283	4.07e+07	0	0.005	0.1299	High	4.00646	High	3.15178			0
1298	AAHLPAEFTPAVHAS	2	1	1	P69905		1518.77	7.47455e+07	0	62314544	0.005	0.1508	High	3.27716			High	3.2211	0
1299	GDGNQNDGPQQGPPQQGGQQQQGPPPPQGKPQGPPQQGGHPPPPQGRPQ	1	1	1	P02810		4959.32	27618663	0	0	0.005	0.1439	High	2.79054					0
1300	NELRVAPDEHPILLTEAPLNPK	1	1	1	Q562R1		2466.34	1.5616e+07	0	0	0.005	0.1345	High	2.54949					0
1301	PLPPPPAP	7	5	1	P09694		785.455	475791660	4.98322e+08	3.97738e+08	0.005	0.1509	High	2.40486	High	2.05064	High	2.19202	0
1302	NVVDKLEPVLHEGLE	1	1	1	Q96DR5		1690.91	1.64987e+07	0	0	0.005	0.1477	High	2.36662					0
1303	AAHLPAEFTPA	1	1	1	P69905		1124.57	2716258620	0	0	0.005	0.1465	High	2.31628					0
1304	GPRGPYPPGPL	2	2	1	P02814		1107.6	9.57343e+08	919776492	0	0.005	0.1299	High	2.22451	High	2.3439			0
1305	LNVTKDGDSYSLRWETMKMRYEHIDHTFEIQYRKDTATWKDSKTETLQNAHSM	1	1	1	P32927	N-Term(Acetyl); M17(Oxidation); M19(Oxidation)	6509.07	0	0	0	0.005	0.1393	High	1.96248					0
1306	VVYPWTQR	1	5	2	P68871;P02042		1048.56	1.22464e+08	0	0	0.005	0.1515	High	1.43698					0
1307	GPPPPAGGNPQQPQAPPAGQPQGPPRPPQGGRPSRPP	1	2	2	P04280;P02812		3621.86	0	146641605	0	0.005	0.1323			High	3.30993			0
1308	GHGKKVADALTNAVAHV	1	1	1	P69905		1687.92	0	9798025	0	0.005	0.1264			High	3.27175			0
1309	FVHLRVFQ	1	1	1	P04080		1045.6	0	5.65998e+07	0	0.005	0.1314			High	2.46069			0
1310	FVPPPPPP	2	1	1	P02814		847.473	0	6.32716e+07	6.82951e+07	0.005	0.05275			High	2.31083	High	2.36261	0
1311	IKIIAPPE	1	7	2	P60709;Q562R1		880.552	0	3.73112e+07	0	0.005	0.1213			High	2.177			0
1312	FVPPPPPPPYGPGRIPPPPPAPYGPG	1	1	1	P02814		2615.38	0	1.31083e+07	0	0.005	0.126			High	1.95272			0
1313	HREFPFYG	2	1	1	P15515		1052.5	0	9.41493e+07	9.37509e+07	0.005	0.1298			High	1.83432	High	1.78672	0
1314	NEGILANSATWGYRQGQSANTNVSNAVEFMPSSKRYPNEKGSEVQNMALTYTFLQGDPN	1	1	1	P18047	N-Term(Acetyl)	6524.05	0	0	0	0.005	0.05821					High	5.26309	0
1315	KVVAGVANALAHKYH	1	2	2	P68871;P02042		1577.89	0	0	3.56272e+07	0.005	0.05479					High	3.01825	0
1316	SPGWENISRPEAAQQAFQGLGPGFSGYTPYGWLQLSWFQQIYARQYYMQYLAATAAS	1	1	1	Q15011	N-Term(Acetyl); M48(Oxidation)	6509.11	0	0	0	0.005	0.05945					High	2.49658	0
1317	PPAQGGSKSQSARSPPGKPQGPPQQEGNNPQGPPPPAGGNPQQPQAPPAGQPQGPPRPPQGGRPS	1	1	1	P04280	N-Term(Acetyl)	6403.2	140166830	0	0	0.006	0.1596	High	6.10058					0
1318	VPPMEHELSISEQQQPVQPSESSREVESSPTQQETPGQPPEHHEVTVSPPGHHQTHHLA	1	1	1	O60309	N-Term(Acetyl)	6584.06	7.46801e+06	0	0	0.006	0.1548	High	5.98295					0
1319	PPAQGGSKSQSARSPPGKPQGPPQQEGNNPQGPPPPAGGNPQQPQAPPAGQPQGPPRPPQ	1	1	1	P04280	N-Term(Acetyl)	5948.97	2.32129e+07	0	0	0.006	0.1545	High	5.25318					0
1320	RPQGPPPPGGNPQQPLPPPAGKPQGPPPPPQGGRPHRPPQGQPPQ	2	1	1	Q04118		4569.37	136488766	2.74547e+07	0	0.006	0.156	High	4.24043	High	4.13992			0
1321	HQGVMVGMGQKDSYVGDEAQSKRGIL	1	6	1	P60709	M5(Oxidation)	2806.34	1.84174e+07	0	0	0.006	0.1595	High	3.11167					0
1322	QPLPPPAGKPQGPPPPPQGGRPHRPPQGQPPQ	1	1	1	Q04118		3289.75	122446650	0	0	0.006	0.1538	High	2.8071					0
1323	PRLFAEEK	1	1	1	P01833		989.54	2.10693e+07	0	0	0.006	0.1649	High	2.46187					0
1324	FLPPPPP	3	7	1	Q16637		764.433	7.07738e+06	0	0	0.006	0.1603	High	2.36129	High	2.32961			0
1325	KGPFPPPPP	6	1	1	Q9Y613	N-Term(Acetyl)	975.526	301631256	329398852	0	0.006	0.07047	High	2.34036	High	2.39085	High	2.19849	0
1326	VTIMPKDIQLA	1	5	1	Q6NXT2		1228.7	5.99962e+06	0	0	0.006	0.1575	High	2.31041					0
1327	GFPFVPPSRF	2	1	1	Q6MZM9		1150.61	1.8836e+07	0	1.5357e+07	0.006	0.06546	High	2.16251			High	2.08409	0
1328	LPHYPGI	4	2	1	Q8TAX7		796.436	1.74911e+07	0	15821801	0.006	0.08225	High	1.39074			High	1.70769	0
1329	GAPPQGGNKPQGPPSPPGKPQGPPPQGGNQPQGPPPPPGKPQGPPPQGGNKPQ	1	1	1	P02812		5060.56	0	0	0	0.006	0.06149					High	4.62761	0
1330	AHLPAEFTPAVHA	1	1	1	P69905		1360.7	0	0	9.77639e+07	0.006	0.06101					High	3.55396	0
1331	SDKPDMAEIEKFDKSKLKKTETQEKNPLPSKETIEQEKQAG	1	1	1	P62328	N-Term(Acetyl); M6(Oxidation)	4761.42	0	0	2.6561e+07	0.006	0.07283					High	3.43702	0
1332	FGDLSTPDAVMGNPKVK	1	1	1	P68871	M11(Oxidation)	1791.9	0	0	2.53497e+07	0.006	0.07327					High	3.33877	0
1333	AAHLPAEFTPAVHASLDKFLAS	1	1	1	P69905		2293.2	0	0	0	0.006	0.06996					High	3.15378	0
1334	QSPKSHFELPHYPGLL	1	1	1	Q8TAX7		1849.96	0	0	1.24015e+07	0.006	0.06675					High	3.04303	0
1335	GPPAQGGSKSQSARSPPGKPQGPPQQEGNNPQGPPPPAGGNPQQPQAPPAGQPQ	1	1	1	P04280		5234.56	0	0	39094859	0.006	0.06995					High	3.02409	0
1336	GRPQGPPQQGGHQQ	1	1	1	P02810		1471.72	0	0	0	0.006	0.06467					High	2.56141	0
1337	MLTELEKALN	1	1	1	P05109	M1(Oxidation)	1177.62	0	0	6.47271e+06	0.006	0.06219					High	2.24567	0
1338	MAVHQSLEDALFHCRLCSQSFKSEAAYRYHVSQHKCNSGLDARPGFGL	1	1	1	O15060	N-Term(Acetyl)	5436.57	0	0	76545451	0.006	0.07572					High	2.06891	0
1339	KNPMYQKERETPPRFAQHGTFEYEYSQRWKSLDEMEKQQREQVEKNMKDAKD	1	1	1	P23246	M35(Oxidation); M47(Oxidation)	6524.06	0	0	0	0.006	0.07284					High	1.25908	0
1340	YPGSVAAAAAAAAMMQEAQLAYGQHPGAGGAHPHAHPAHPHPHHPHAHPHNPQPMHRYDMGALQ	1	1	1	O00570	M14(Oxidation)	6709.09	0	0	0	0.007	0.1805	High	4.77891					0
1341	GPPPPPGKPQGPPQQGGNRPQGPPPPGKPQGPPPQGDKS	1	1	1	P04280		3806.95	7.95098e+07	0	0	0.007	0.19	High	3.45142					0
1342	APPAGKPQGPPPPPQ	1	1	1	P10163		1435.77	41799338	0	0	0.007	0.1796	High	2.51938					0
1343	GDDAPRAVFPSIVG	1	10	1	P60709		1400.71	5.49196e+06	0	0	0.007	0.1676	High	2.46872					0
1344	RVDPVNFKL	1	2	1	P69905		1087.62	2.84203e+07	0	0	0.007	0.1864	High	2.33732					0
1345	YPQPYQPQY	1	1	1	P02808		1183.54	21988772	0	0	0.007	0.1718	High	2.33406					0
1346	LYPQPYQPQ	1	1	1	P02808		1133.56	1.94564e+09	0	0	0.007	0.1901	High	2.26044					0
1347	GYGPYQPVPEQP	2	1	1	P02808		1331.63	273604245	0	0	0.007	0.1676	High	2.25786					0
1348	LLNRIIDD	1	1	1	Q8TAX7		971.553	64567688	0	0	0.007	0.1895	High	2.22904					0
1349	RDLVVDSAKSLEDGPSAALHSKLYEAIMRE	1	1	1	A6NGH8	N-Term(Acetyl)	3342.7	6.32651e+07	0	0	0.007	0.1949	High	2.21816					0
1350	NAVAHVDDMPNAL	1	1	1	P69905		1366.64	8.73649e+06	0	0	0.007	0.1826	High	2.21449					0
1351	ERDHELRH	1	1	1	Q8TAX7		1091.53	411685	0	0	0.007	0.1734	High	1.97776					0
1352	TYFPHFDL	1	2	1	P69905		1039.49	1.86593e+07	0	0	0.007	0.1854	High	1.81305					0
1353	AGYDVEKNNSRIKLGLK	2	4	2	P16402;P10412		1905.05	1.85057e+07	0	0	0.007	0.1668	High	1.78518					0
1354	SRDGWGGYGSDKRMSEGRGLPPPPRRDWGDHGRREDDRSWQGTADGGMMDRDHKRWQGGERSMSGHSGPGHMMNRGGMSGRGSFAPGGA	1	1	1	Q15424	N-Term(Acetyl)	9706.34	0	0	0	0.007	0.1884	High	0.248333					0
1355	FDVEVGR	1	2	1	P01037		821.416	0	1.78024e+07	0	0.007	0.1473			High	2.69691			0
1356	LLTEAPLNPKANREKMT	1	10	1	P60709		1926.05	0	1.92296e+07	0	0.007	0.1518			High	2.3988			0
1357	GPLQPPFPQPP	1	1	1	Q9NQL9	N-Term(Acetyl)	1216.64	0	4.95416e+07	0	0.007	0.152			High	1.84907			0
1358	PLPPIPFPRFP	2	1	1	Q8NFU4		1277.75	0	7.63313e+06	0	0.007	0.1463			High	1.71182			0
1359	VYPWTQRF	1	5	2	P68871;P02042		1096.56	0	273995316	0	0.007	0.1551			High	1.39385			0
1360	GPPPQGDKSQSPRSPPGKPQGPPPQGGNQPQGPPPPPGKPQGPPQQGGNRPQGPPPPGKPQ	1	1	1	P04280		6024.01	0	0	8.00258e+06	0.007	0.09969					High	6.45176	0
1361	GPPPQEGNKPQRPPPPGRPQGPPPPGGNPQQPLPPPAGKPQGPPPPPQGGRPH	1	1	1	Q04118		5314.78	0	0	128232159	0.007	0.09983					High	5.88856	0
1362	SFGDLSTPDAVMGNPKVK	1	1	1	P68871	M12(Oxidation)	1878.93	0	0	157918469	0.007	0.09746					High	3.15694	0
1363	QPQGPPPPP	1	2	2	P04280;P02812		914.477	0	0	3.4935e+08	0.007	0.09642					High	2.55143	0
1364	RVAPEEHPVLL	1	3	1	P60709		1259.71	0	0	4.07225e+07	0.007	0.09335					High	2.17439	0
1365	AAPDEKVLDSGFREIENK	1	1	1	P01833		2018.02	0	0	5.31732e+07	0.007	0.0883					High	2.10815	0
1366	TEDYDHEITGL	1	1	1	Q96DA0		1292.57	0	0	4336093	0.007	0.09992					High	1.84578	0
1367	AVEQNTLQEFL	1	1	1	Q9H299		1291.66	0	0	3.08684e+06	0.007	0.09363					High	1.83474	0
1368	GNPQGPSPQGGNKPQGPPPPPGKPQGPPPQGGNKPQGPPPPGKPQGPPPQGDKS	1	1	1	P04280		5191.62	5260474480	0	0	0.008	0.2073	High	4.25217					0
1369	GPGRIPPPPP	1	1	1	P02814		984.562	0	0	0	0.008	0.2077	High	2.48569					0
1370	PGRIPPPPPAPY	1	1	1	P02814		1258.69	1.20237e+08	0	0	0.008	0.1965	High	2.47975					0
1371	VPPPPPPP	1	19	3	O95104;P02814;A6NGB9		797.455	179143138	0	0	0.008	0.2028	High	2.25253					0
1372	FGKEFTPPVQA	2	1	1	P68871		1220.64	0	0	0	0.008	0.1567	High	1.95704	High	2.01778			0
1373	DMPNALSALSDL	1	1	1	P69905		1246.6	1.1723e+06	0	0	0.008	0.2012	High	1.8923					0
1374	GQVLVGIYGQYQ	1	1	1	Q96DA0		1324.69	5.79572e+06	0	0	0.008	0.208	High	1.84806					0
1375	PRSPPGKPQGPPPQGGNQPQGPPPPPGKPQGPPPQGGNKPQGPPPPGKPQ	1	2	2	P04280;P02812		4886.53	0	0	0	0.008	0.1698			High	4.21822			0
1376	GNKPQGPPPPGKPQGPPPAGGNPQQPQAPPAGKPQGPPPPPQGGRPP	1	1	1	P10163		4505.34	0	0	0	0.008	0.1568			High	3.60281			0
1377	RPQGPPPPGGNPQQPLPPPAG	1	1	1	Q04118		2056.08	0	74873784	0	0.008	0.1694			High	2.74826			0
1378	FLKQAW	1	1	1	P04083		792.442	0	8.56413e+07	0	0.008	0.1685			High	1.98953			0
1379	PPPAGKPQ	1	1	1	Q04118		791.442	0	5.87485e+07	0	0.008	0.1689			High	1.88177			0
1380	HFELPHYPGLL	1	1	1	Q8TAX7		1322.69	0	159137748	0	0.008	0.1599			High	1.70379			0
1381	QQLFKTESKLNSLEIEFHHTRDALRE	1	1	1	Q9UPS8	N-Term(Acetyl)	3211.65	0	0	1.12998e+08	0.008	0.1075					High	2.92511	0
1382	SILKIHARE	1	1	1	P06733	N-Term(Acetyl)	1108.65	0	0	1.76091e+07	0.008	0.1076					High	2.03566	0
1383	RIIDDMVEQ	1	1	1	Q8TAX7		1118.55	0	0	4.79179e+07	0.008	0.1072					High	2.01477	0
1384	PLYPQPYQP	1	1	1	P02808		1102.56	1.52752e+07	0	0	0.009	0.2109	High	2.44945					0
1385	ERNIETIINTF	1	1	1	P06702		1349.71	0	5.2703e+06	0	0.009	0.1727			High	2.28989			0
1386	YQPVPEQPL	1	1	1	P02808		1070.55	0	145678099	0	0.009	0.1766			High	2.21349			0
1387	MLTELEKA	1	1	1	P05109		934.492	0	4.20726e+07	0	0.009	0.1726			High	1.96094			0
1388	DSLKELVNASYTDSYYKGQTALHIAIER	1	1	1	Q8NER1	N-Term(Acetyl)	3227.65	0	0	2.51352e+09	0.009	0.111					High	2.8664	0

## Sheet: Sal_NDT3_B
List of the peptides sequences identified with high confidence (HIGH) in all the analytical triplicates: 814 total peptide sequences. The list was filtered for unique peptides resulting in 702 unique peptides sequences and 112 non-unique peptides (in grey) excluded from further analysis.
Number sequences	Sequence	# PSMs	# Proteins	# Protein Groups	Protein Group Accessions	Modifications	MH+ [Da]	A5: Area	B5: Area	C5: Area	q-Value	PEP	A2	XCorr A2	B2	XCorr B2	C2	XCorr C2	# Missed Cleavages
1	SPPGKPQGPPQQEGNNPQGPPPPAGGNPQQPQAPPAGQPQGPP	25	2	2	P04280;P02812		4177.03	3557310804	4084999764	3730833834	0	7.828e-06	High	9.17342	High	7.67216	High	8.41713	0
2	SQPSAGDGNQNDGPQQGPPQQGGQQQQGPPPPQGKPQ	19	1	1	P02810		3716.71	1809593369	1737402610	1.12939e+09	0	8.31e-12	High	8.86861	High	8.43173	High	9.0727	0
3	SQPSAGDGNQNDGPQQGPPQQGGQQQQ	29	1	1	P02810		2733.19	5.04349e+08	4.58091e+08	389599569	0	6.122e-08	High	8.7816	High	8.19206	High	8.65713	0
4	NDGPQQGPPQQGGQQQQGPPPPQGKPQ	41	1	1	P02810		2775.32	1.59742e+09	1.44289e+09	1248686167	0	4.033e-14	High	8.66337	High	8.84668	High	8.68697	0
5	GRPQGPPQQGGHQQGPPPPPPGKPQGPPPQGGRPQGPPQGQSPQ	23	1	1	P02810		4369.18	11136674740	9927806201	3902472380	0	1.593e-08	High	8.64917	High	9.67834	High	9.37693	0
6	AGDGNQNDGPQQGPPQQGGQQQQGPPPPQGKPQ	17	1	1	P02810		3317.54	678873330	184898238	474132799	0	4.295e-13	High	8.46634	High	9.07048	High	8.41777	0
7	PQGPPQQGGHQQGPPPPPPGKPQ	33	1	1	P02810		2308.16	761544072	521449728	241639910	0	2.748e-15	High	8.45256	High	8.31096	High	8.76879	0
8	DGPQQGPPQQGGQQQQGPPPPQGKPQ	11	1	1	P02810		2661.28	3.35221e+08	2.6217e+08	229460446	0	3.476e-16	High	8.39482	High	8.30392	High	8.64844	0
9	GPPQQGGHQQGPPPPPPGKPQGPPPQ	25	1	1	P02810		2559.28	226261738	212100641	0	0	4.11e-06	High	8.1978	High	7.47725	High	6.40008	0
10	GPPPQGGNQPQGPPPPPGKPQGPPPQGGNKPQGPPPPGKPQ	28	2	2	P04280;P02812		3942.02	3076601906	2.71278e+09	2.01184e+09	0	1.822e-06	High	8.1967	High	7.34764	High	7.9593	0
11	GQQQQGPPPPQGKPQGPPQQGGHPPPPQG	16	1	1	P02810		2903.43	84561048	1.79183e+07	50270321	0	2.006e-06	High	8.13201	High	7.2807	High	5.29611	0
12	QGPPLGGQQSQPSAGDGNQNDGPQQGPPQQGGQQQQ	7	1	1	P02810		3595.61	119870658	114292342	1.12685e+08	0	9.676e-06	High	8.05747	High	7.55653	High	6.79921	0
13	GPPQQEGNNPQGPPPPAGGNPQQPQAPPAGQPQGPPRPPQGGR	4	2	2	P04280;P02812		4234.06	1.4124e+08	2.02753e+07	1.08686e+08	0	3.169e-05	High	7.98006	High	4.88621	High	7.17076	0
14	GRPQGPPQQGGHQQGPPPPPPGKPQGPPPQGGRPQ	44	1	1	P02810		3492.79	2214058608	1919741530	1554528410	0	5.612e-12	High	7.92202	High	7.54856	High	9.44534	0
15	QGPPLGGQQSQPSAGDGNQNDGPQQGPPQQGGQQQQGPPPPQGKPQ	7	1	1	P02810		4579.14	2.39464e+08	224298561	1.58588e+08	0	7.934e-11	High	7.89814	High	9.78494	High	7.45405	0
16	SQPSAGDGNQNDGPQQGPPQQGGQQ	8	1	1	P02810		2477.07	51861351	5.34805e+07	30339822	0	4.703e-11	High	7.85762	High	7.22158	High	7.99447	0
17	SQPSAGDGNQNDGPQQGPPQQGGQQQQGPPPPQGKPQGPPQQGGHPPPPQGRPQ	16	1	1	P02810		5429.58	9410323431	8.93699e+09	5.96306e+09	0	5.764e-09	High	7.80882	High	6.14007	High	8.16414	0
18	SPPGKPQGPPPQGGNQPQGPPPPPGKPQGPPQQGGNRPQ	11	1	1	P04280		3836.94	5.28026e+08	507227790	4.17212e+08	0	4.135e-11	High	7.78033	High	6.86346	High	7.98571	0
19	SPPGKPQGPPPQGGNQPQGPPPPPGKPQ	60	2	2	P04280;P02812		2720.39	13484125824	12222128894	6155941736	0	2.823e-06	High	7.74026	High	7.51454	High	7.35367	0
20	GKPQGPPPQGGNQPQGPPPPPGKPQGPPPQGGNKPQ	9	2	2	P04280;P02812		3496.79	164166422	137066135	0	0	9.344e-06	High	7.72261	High	8.25671	High	7.86881	0
21	SPPGKPQGPPQQEGNNPQGPPPPAGGNPQQPQAPPAGQPQGPPRPPQGGRPS	23	2	2	P04280;P02812		5109.51	3519168227	3.21657e+09	2.80544e+09	0	0.001423	High	7.71336	High	5.60542	High	7.18609	0
22	SQPSAGDGNQNDGPQQGPPQQGGQQQ	16	1	1	P02810		2605.13	2.97432e+08	2.86664e+08	107934592	0	3.801e-12	High	7.69694	High	7.72504	High	7.72368	0
23	GPPQQGGQQQQGPPPPQGKPQGPPQQGGHPPPPQGRPQ	21	1	1	P02810		3848.91	159282192	204507048	117264255	0	1.061e-08	High	7.61333	High	7.78861	High	7.38936	0
24	GRPQGPPQQGGHQQGPPPPPPGKPQ	257	1	1	P02810		2521.28	2.81244e+09	2694031293	1.48989e+09	0	9.996e-06	High	7.57679	High	6.68143	High	7.19753	0
25	SPPGKPQGPPPQGGNQPQGPPPPPGKPQGPPPQGGNKPQGPPPPGK	3	2	2	P04280;P02812		4408.25	1.81903e+08	82845700	1.53402e+08	0	6.13e-05	High	7.57523	High	7.12942	High	6.76644	0
26	PQGPPQQGGHQQGPPPPPPGKPQGPPPQGGRPQ	16	1	1	P02810		3279.66	607160122	485475978	395901740	0	1.903e-11	High	7.52918	High	8.19379	High	8.36907	0
27	SQPSAGDGNQNDGPQQGPPQQGGQQQQGPPPPQGKPQGPPQQGGHPPPP	6	1	1	P02810		4863.26	0	0	56563799	0	0.0003906	High	7.51094	High	5.76076	High	4.45001	0
28	GPPPQGGNQPQGPPPPPGKPQGPPPQGGNKPQ	38	2	2	P04280;P02812		3086.56	4967826863	4028176576	2742980352	0	1.346e-12	High	7.51037	High	7.20673	High	8.31559	0
29	KPQGPPPAGGNPQQPQAPPAGKPQGPPPPPQGGRPP	12	1	1	P10163		3478.81	708355791	635481741	610314747	0	2.043e-05	High	7.49856	High	7.43703	High	6.50335	0
30	SLIAGNPQGPSPQGGNKPQGPPPPPG	3	1	1	P04280		2446.24	2.57962e+07	34908382	2.8599e+07	0	8.662e-07	High	7.49158	High	7.08635	High	6.20325	0
31	GAPPQGGNKPQGPPSPPGKPQGPPPQGGNQPQGPPPPPGKPQ	10	1	1	P02812		4003.04	1.14688e+08	1.13074e+08	9.35954e+07	0	0.006461	High	7.45525	High	6.87335	High	7.05097	0
32	AGDGNQNDGPQQGPPQQGGQQQ	21	1	1	P02810		2205.96	2.82192e+08	2.40286e+08	0	0	3.011e-11	High	7.45485	High	8.19029	High	5.38282	0
33	GPPPQGGNQPQGPPPPPGKPQGPPPQG	8	2	2	P04280;P02812		2562.29	1.80197e+08	169098536	0	0	3.513e-10	High	7.44796	High	7.58009	High	7.78501	0
34	GPPPQGGNQPQGPPPPPGKPQGPPPQGGNKPQGPPPPGKPQGPPPQGDKSQSP	4	1	1	P04280		5117.59	245515899	2.4976e+08	0	0	3.76e-05	High	7.44627	High	7.5296	High	7.72614	0
35	GPPSPPGKPQGPPPQGGNQPQGPPPPPGKPQGPPPQGGNKPQ	8	1	1	P02812		4029.04	133157072	1.24822e+08	1.05754e+08	0	0.00158	High	7.39316	High	6.8416	High	5.49277	0
36	GKPQGPPPQGGNQPQGPPPPPGKPQ	21	2	2	P04280;P02812		2439.26	279600892	205587996	125683740	0	2.535e-08	High	7.36489	High	7.40031	High	7.26762	0
37	SPPGKPQGPPPQGGNQPQGPPPPPGKPQGPPPQGGNKPQ	31	2	2	P04280;P02812		3777.93	8471735661	7738944372	5745543286	0	3.548e-07	High	7.33914	High	6.89642	High	7.91037	0
38	SPPGKPQGPPPQGGNQPQGPPPPPGKPQGPPPQG	6	2	2	P04280;P02812		3253.65	1.96356e+08	152530104	73146516	0	0.0003956	High	7.31319	High	6.63768	High	6.57152	0
39	SPPGKPQGPPPQGGNQPQGPPPPPGKPQGPPPQGGNKPQGPPPPGKPQ	19	2	2	P04280;P02812		4633.38	5879103500	5.25182e+09	4635684547	0	5.365e-09	High	7.29825	High	7.87757	High	7.90807	0
40	GPPQQGGHQQGPPPPPPGKPQ	31	1	1	P02810		2083.04	277508052	578898962	277333012	0	5.274e-06	High	7.29353	High	7.11981	High	6.99072	0
41	AGDGNQNDGPQQGPPQQGGQQQQGPPPPQGKPQGPPQQGGHPPPPQGRPQ	14	1	1	P02810		5030.37	5267955960	4.75098e+09	3.99124e+09	0	0.0005614	High	7.18064	High	6.95227	High	6.69024	0
42	GPPPPAGGNPQQPQAPPAGQPQGPP	33	2	2	P04280;P02812		2339.15	12629798709	1.22744e+10	10630484037	0	8.779e-06	High	7.17851	High	6.49045	High	6.37327	0
43	SPPGKPQGPPQQEGNKPQGPPPPGKPQGPPPAGGNPQQPQAPPAGKPQGPPPPPQGGRPP	7	1	1	P10163		5832.99	7.45354e+09	6.8043e+09	6.29984e+09	0	0.007566	High	7.16514	High	5.90853	High	5.2802	0
44	SPQSPPGKPQGPPPQGGNQPQGPPPPPGKPQ	16	1	1	P04280		3032.54	718880718	735167769	6.73135e+08	0	0.000101	High	7.13988	High	6.83502	High	6.86006	0
45	NDGPQQGPPQQGGQQQQGPPPPQG	5	1	1	P02810		2422.11	239019412	2.33249e+08	200353513	0	4.95e-06	High	7.13773	High	5.96224	High	4.53349	0
46	AGDGNQNDGPQQGPPQQGGQQQQGPPPPQGKPQGPPQQGGHPPPP	4	1	1	P02810		4464.09	73253826	65674890	3.15405e+07	0	0.0007647	High	7.12093	High	6.29624	High	5.62573	0
47	AGDGNQNDGPQQGPPQQGGQQQQ	23	1	1	P02810		2334.01	5.13924e+08	3.9179e+08	19734394	0	5.454e-05	High	7.10138	High	7.08671	High	5.90228	0
48	SPPGKPQGPPPQGGNQPQGPPPPPGKPQGPPPQGGNKPQGPPPPGKPQGPPPQGDNKSR	4	1	1	P02812		5766.95	3.76085e+08	3.5025e+08	3.43762e+08	0	1.36e-05	High	7.07706	High	9.90346	High	8.33037	0
49	GPPPPGKPQGPPPAGGNPQQPQAPPAGKPQGPPPPPQGGRPP	25	1	1	P10163		3981.07	2567626676	2.37203e+09	2.02934e+09	0	3.007e-05	High	7.06965	High	6.34001	High	6.06214	0
50	GPPPQGGNQPQGPPPPPGKPQGPPPQ	9	2	2	P04280;P02812		2505.26	82430404	90815368	93535628	0	1.998e-08	High	7.06592	High	7.69413	High	7.23079	0
51	SDKPDMAEIEKFDKSKLKKTETQEKNPLPSKETIEQEKQAGES	10	1	1	P62328	N-Term(Acetyl)	4961.5	7.69706e+08	7.34604e+08	462367128	0	6.59e-07	High	7.02776	High	5.86801	High	7.89325	0
52	GPPQQEGNNPQGPPPPAGGNPQQPQAPPAGQPQGPP	24	2	2	P04280;P02812		3485.66	291645442	166966878	2.18457e+08	0	0.0002951	High	7.02772	High	5.99887	High	6.9648	0
53	GPPQQEGNNPQGPPPPAGGNPQQPQAPPAGQPQGPPRPPQ	5	2	2	P04280;P02812		3963.93	1.72227e+08	229001798	0	0	6.367e-05	High	7.02618	High	6.78064	High	6.70323	0
54	RVAPEEHPVLLTEAPLNPK	3	2	1	P60709		2110.16	2.22392e+07	2.11872e+07	2.0848e+07	0	0.0002116	High	6.97354	High	5.23022	High	6.4609	0
55	NDGPQQGPPQQGGQQQQGPPPPQGKPQGPPQQ	5	1	1	P02810		3282.57	84046269	35784795	64257205	0	7.765e-08	High	6.96131	High	7.41384	High	6.83002	0
56	ELRVAPEEHPVLLTEAPLNPK	8	2	1	P60709		2352.3	1.06589e+08	8.45019e+07	103341483	0	1.18e-10	High	6.91513	High	6.73109	High	7.24983	0
57	GPPPQGGNQPQGPPPPPGKPQGPPQQGGNRPQ	9	1	1	P04280		3145.57	189922660	1.73371e+08	62548193	0	7.067e-06	High	6.9119	High	6.6903	High	6.85731	0
58	SDKPDMAEIEKFDKSKLK	8	1	1	P62328	N-Term(Acetyl)	2151.1	839694544	732263391	5.74112e+08	0	5.207e-05	High	6.89633	High	5.02028	High	5.78192	0
59	NDGPQQGPPQQGGQQQQGPPPPQGKPQGPPQQGGHPPPPQGRPQ	17	1	1	P02810		4488.18	3.38306e+09	3272021392	3.02416e+09	0	1.607e-10	High	6.87575	High	6.35609	High	7.15457	0
60	SPPGKPQGPPPQGGNQPQGPPPPPGKPQGPPPQGGNKPQGPPPPGKPQGPPPQGDNKS	9	1	1	P02812		5610.87	0	1605546566	1423648153	0	0.0002031	High	6.82472	High	7.48243	High	6.96015	0
61	SPPGKPQGPPPQGGNQPQGPPPPPGKPQGPPPQ	9	2	2	P04280;P02812		3196.64	0	223475016	1.93999e+08	0	3.341e-07	High	6.79406	High	6.96034	High	6.7358	0
62	GPPSPPGKPQGPPPQGGNQPQGPPPPPGKPQ	15	1	1	P02812		2971.52	3.28889e+08	329693040	275613740	0	2.519e-10	High	6.76292	High	6.28885	High	7.16584	0
63	GPYQPVPEQPLYPQPYQPQYQQ	3	1	1	P02808		2645.27	7.25396e+06	7558249	6.05617e+06	0	1.647e-05	High	6.75618	High	5.98137	High	5.71743	0
64	GPPPQGGNQPQGPPPPPGKPQGPPPQGGNKPQGPPPPGKPQGPPPQGDKS	5	2	2	P04280;P02812		4805.43	1.23075e+09	1014610520	305905692	0	3.754e-06	High	6.75117	High	7.0813	High	6.58148	0
65	GKPQGPPPQGGNQPQGPPPPPGKPQGPPPQGGNKPQGPPPPGKPQ	7	2	2	P04280;P02812		4352.24	342129082	305168326	273315378	0	0.001114	High	6.74629	High	6.38388	High	6.09108	0
66	KPQGPPPQGGNKPQGPPPPGKPQ	9	2	2	P04280;P02812		2285.22	2.41639e+07	2.98035e+07	0	0	0.0003756	High	6.7168	High	6.48598	High	6.24885	0
67	GPPQQEGNNPQGPPPPAGGNPQQPQAPPAGQPQGPPRPPQGGRPS	27	2	2	P04280;P02812		4418.14	2046240138	1.90749e+09	1.45464e+09	0	0.0002944	High	6.71001	High	6.6416	High	5.94216	0
68	QGPPQQGGQQQQGPPPPQGKPQGPPQQGGHPPPPQGRPQ	10	1	1	P02810		3976.97	422984280	365633524	1.1682e+08	0	6.859e-05	High	6.67918	High	6.06189	High	5.79682	0
69	SPPGKPQGPPQQEGNNPQGPPPPAGGNPQQPQAPPAGQPQGPPRPPQGGRPSRPPQ	8	2	2	P04280;P02812		5587.78	2.24673e+09	2.23727e+09	778869084	0	0.000227	High	6.67017	High	5.10121	High	5.13215	0
70	GNPQGAPPQGGNKPQGPPSPPGKPQGPPPQGGNQPQGPPPPPGKPQ	16	1	1	P02812		4399.21	1148065258	1159667312	1.08862e+09	0	0.001179	High	6.63768	High	6.51049	High	6.5733	0
71	GRPQGPPQQGGHQQGPPPPPPGKPQGPPPQ	13	1	1	P02810		2997.52	282610960	124396548	6.90643e+07	0	0.005948	High	6.63287	High	5.15328	High	5.03592	0
72	GKVGAHAGEYGAEALERM	6	1	1	P69905		1845.89	69640705	6.44377e+07	3.89247e+07	0	1.967e-06	High	6.59962	High	5.8451	High	6.01567	0
73	KPQGPPPQGGNQPQGPPPPPGKPQGPPPQGGNKPQ	12	2	2	P04280;P02812		3439.77	136356779	6.1075e+07	2.92548e+07	0	1.096e-05	High	6.53848	High	7.30292	High	6.48409	0
74	GPPPPAGGNPQQPQAPPAGQPQGPPRPPQ	18	2	2	P04280;P02812		2817.41	601862228	5.41799e+08	4.58003e+08	0	8.979e-05	High	6.52947	High	5.79587	High	5.6405	0
75	GPYQPVPEQPLYPQPYQPQYQQY	7	1	1	P02808		2808.34	3.19337e+07	2.56549e+07	2.09276e+07	0	1.688e-05	High	6.52751	High	5.70921	High	5.01893	0
76	NDGPQQGPPQQGGQQQQGPPPPQGKPQGPPQQGGHPPPPQGR	16	1	1	P02810		4263.07	670648306	564036760	256341941	0	2.039e-08	High	6.52273	High	6.58953	High	7.43859	0
77	TQEKNPLPSKETIEQEKQAGES	8	1	1	P62328		2471.23	797713572	1.34458e+08	712948318	0	4.713e-08	High	6.49411	High	6.03008	High	6.4979	0
78	VLSPADKTNVKAAWGKVGAHAGEYGAEALERM	15	1	1	P69905	M32(Oxidation)	3342.7	4.00675e+08	2.91838e+08	2.35707e+08	0	1.952e-09	High	6.47743	High	4.59312	High	7.66768	0
79	QGPPQQGGQQQQGPPPPQGKPQ	8	1	1	P02810		2264.12	134131936	93031530	64893561	0	2.513e-05	High	6.46388	High	6.21424	High	5.99133	0
80	TLAAHLPAEFTPAVHASLDKF	35	1	1	P69905		2236.18	242452546	256150634	3.35247e+08	0	9.374e-13	High	6.45832	High	6.82177	High	6.43839	0
81	GPPQQEGNNPQGPPPPAGGNPQQPQAPPAGQPQGPPRPPQGGRPSRPP	13	2	2	P04280;P02812		4768.35	2.46717e+08	222442226	1.91752e+08	0	0.001138	High	6.45557	High	6.0982	High	5.90897	0
82	KPQGPPQQGGHPPPPQGRPQGPPQQGGHPRPP	17	1	1	P02810		3290.7	5.29076e+08	5.73127e+08	4.81141e+08	0	8.603e-06	High	6.45003	High	6.37724	High	6.65438	0
83	NDGPQQGPPQQGGQQQQGPPPPQGKPQGPPQQGGHPPPPQG	6	1	1	P02810		4106.96	443312508	422845620	322467288	0	1.87e-10	High	6.4476	High	5.57188	High	7.20775	0
84	GPPQQGGHQQGPPPPPPGKPQGPPPQGGRPQ	42	1	1	P02810		3054.55	2146971552	1632926192	820391711	0	4.323e-06	High	6.41641	High	6.4651	High	7.14511	0
85	GNPQGPSPQGGNKPQGPPPPPGKPQGPPPQGGNKPQ	27	1	1	P04280		3472.75	3.20553e+09	2673920162	1096312564	0	0.000346	High	6.37226	High	5.56592	High	4.83632	0
86	SPPGKPQGPPQQEGNKPQGPPPPG	12	1	1	P10163		2373.19	103506360	169885104	31902386	0	0.0004433	High	6.31076	High	5.69699	High	5.22659	0
87	DGPQQGPPQQGGQQQQGPPPPQGKPQGPPQQGGHPPPPQGRPQ	5	1	1	P02810		4374.13	392656631	397675024	286125890	0	0.0007346	High	6.30689	High	5.19198	High	5.53156	0
88	DGGDSEQFIDEERQGPPLGGQQ	8	1	1	P02810		2359.05	4.29155e+07	3.5386e+07	3.21644e+07	0	1.537e-09	High	6.30684	High	6.88175	High	6.82362	0
89	GNKPQGPPSPPGKPQGPPPQGGNQPQGPPPPPGKPQ	6	1	1	P02812		3495.78	227991674	205400226	181108086	0	0.001208	High	6.28002	High	5.60125	High	5.55204	0
90	KPQGPPQQEGNNPQGPPPPAGGNPQQPQAPPAGQPQGPP	11	2	2	P04280;P02812		3838.86	6.69517e+08	6.18837e+08	5.82313e+08	0	0.008089	High	6.27407	High	6.19872	High	5.01904	0
91	GPPPQGGNQPQGPPPPPGKPQ	70	2	2	P04280;P02812		2029.03	9586853714	5007463385	4493372655	0	3.861e-07	High	6.21888	High	6.50656	High	6.17209	0
92	DGPQQGPPQQGGQQQQGPPPPQGKPQGPPQQGGHPPPPQGRPQGPPQQGGHPRPP	5	1	1	P02810		5579.74	2.4591e+09	4.37902e+07	2106118838	0	0.00832	High	6.21165	High	3.72128	High	5.4345	0
93	GPPPAGGNPQQPQAPPAGKPQGPPPPPQGGRPPRPA	8	1	1	P10163		3449.8	2.10259e+08	203619762	1.76824e+08	0	0.002055	High	6.20195	High	6.14339	High	5.55012	0
94	SPQSPPGKPQGPPPQGGNQPQGPPPPPGKPQGPPPQGGNKPQ	11	1	1	P04280		4090.08	372855392	334450645	2.63195e+08	0	9.351e-08	High	6.17488	High	6.01587	High	6.93546	0
95	GPPPQGGNQPQGPPPPPGKPQGPPPQGGNKPQGPPPPG	4	2	2	P04280;P02812		3588.81	187596718	89833568	102630550	0	2.843e-05	High	6.16899	High	6.86452	High	6.0589	0
96	GPPQQGGQQQQGPPPPQGKPQ	20	1	1	P02810		2136.06	277491526	2.12336e+08	0	0	1.782e-07	High	6.14289	High	5.60947	High	6.22829	0
97	YQPVPEQPLYPQPYQPQYQ	11	1	1	P02808		2363.14	3.29376e+07	3.06654e+07	24643484	0	1.7e-05	High	6.13745	High	6.13131	High	5.70944	0
98	GYGPYQPVPEQPLYPQPYQPQYQQY	8	1	1	P02808		3028.42	1.60307e+07	1.7533e+07	1.79839e+07	0	3.168e-05	High	6.11417	High	5.17416	High	5.67935	0
99	GPPQQGGHQQGPPPPPPGKPQGPPPQGGRPQGPPQGQSPQ	12	1	1	P02810		3930.95	2334535102	2213575032	1435497551	0	0.00338	High	6.06302	High	6.06167	High	5.59163	0
100	GPPPAGGNPQQPQAPPAGKPQGPPPPPQGGRPP	36	1	1	P10163		3125.61	10211814410	9874909352	8.80285e+09	0	1.743e-05	High	6.06252	High	5.55645	High	5.88988	0
101	SPPGKPQGPPPQGGNQPQGPPPPPG	15	2	2	P04280;P02812		2367.19	1595009590	1511387806	1192882568	0	9.854e-09	High	6.05347	High	6.35845	High	5.89115	0
102	GNPQGPSPQGGNKPQGPPPPPGKPQGPPPQ	6	1	1	P04280		2891.46	8.64317e+07	7.73751e+07	66630785	0	3.216e-05	High	6.04799	High	6.66748	High	5.55859	0
103	SQPSAGDGNQNDGPQQGPPQQ	13	1	1	P02810		2106.91	1.43405e+08	1.34225e+08	94449706	0	0.0004322	High	6.04591	High	5.86244	High	5.65933	0
104	PQGPPPPGGNPQQPLPPPAGKPQ	20	1	1	Q04118		2253.19	818343031	7.48812e+08	662301960	0	2.351e-12	High	6.01319	High	5.70544	High	6.12569	0
105	GPPPPGKPQGPPPQGDKSRSPQSPPGKPQGPPPQGGNQPQGPPPPPGKPQ	9	1	1	P04280		4907.53	803674440	770549124	647204348	0	0.001028	High	6.00795	High	5.35168	High	5.01959	0
106	GNPQGPSPQGGNKPQGPPPPPGKPQ	89	1	1	P04280		2415.22	10601616535	8260641787	3718673429	0	1.077e-05	High	6.00182	High	6.29613	High	6.30827	0
107	SPPGKPQGPPPQGGNQPQGPPPPPGK	12	2	2	P04280;P02812		2495.28	72047919	50177726	0	0	2.883e-05	High	5.97546	High	5.719	High	5.76682	0
108	GQQQQGPPPPQGKPQGPPQQGGHPPPPQGRPQGPPQQGGHP	9	1	1	P02810		4140.06	3453111200	2307294588	935010923	0	0.0009589	High	5.95711	High	6.41634	High	4.37937	0
109	ALLSPYSYSTTAVVTNPKE	3	1	1	P02766		2041.05	1.64546e+07	1.28823e+07	1.09883e+07	0	0.0001184	High	5.95443	High	5.79289	High	5.33325	0
110	QQGGHQQGPPPPPPGKPQGPPPQGGRPQGPPQGQSPQ	4	1	1	P02810		3679.83	37103311	3.39682e+07	3.0465e+07	0	0.001908	High	5.95395	High	6.77437	High	5.27616	0
111	SPPGKPQGPPPQGGNQPQGPPPPPGKPQGPPPQGGNKPQGPPPPGKPQGPPPQ	6	2	2	P04280;P02812		5109.63	391892234	331396918	251395081	0	6.409e-10	High	5.95374	High	6.53092	High	8.2272	0
112	KASGPPVSELITK	4	3	2	P16402;P10412		1326.76	127891380	1.11394e+08	1.12047e+08	0	0.0001715	High	5.9531	High	5.15586	High	5.0765	0
113	ESPSLIAGNPQGPSPQGGNKPQGPPPPPGKPQ	3	1	1	P04280		3112.59	1.19122e+08	1.11816e+08	86123471	0	7.011e-12	High	5.94787	High	5.35338	High	7.40837	0
114	GYGPYQPVPEQPLYPQPYQPQYQ	12	1	1	P02808		2737.29	5.30016e+07	4.74226e+07	3.82096e+07	0	2.164e-05	High	5.9456	High	5.29801	High	4.58524	0
115	GPPPQGGNKPQGPPPPGKPQGPPPQ	11	2	2	P04280;P02812		2408.26	9.51137e+07	216104477	0	0	0.00151	High	5.93056	High	5.63662	High	3.68538	0
116	YQPVPEQPLYPQPYQPQYQQY	6	1	1	P02808		2654.26	2.04565e+07	2.06185e+07	1.47659e+07	0	3.4e-09	High	5.92736	High	6.01187	High	5.60407	0
117	GPPQQEGNNPQGPPPPAGGNPQQPQAPPAGQPQ	15	2	2	P04280;P02812		3234.52	618566079	6.1021e+08	6.00953e+08	0	0.000293	High	5.90185	High	5.71416	High	4.9414	0
118	KPQGPPQQEGNNPQGPPPPAGGNPQQPQAPPAGQPQGPPRPPQ	3	2	2	P04280;P02812		4317.14	3.52161e+07	0	2.97783e+07	0	0.0008961	High	5.89875	High	4.93659	High	4.28618	0
119	AGDGNQNDGPQQGPPQQGGQQQQGPPPPQGKPQGPPQQGGHPPPPQGRPQGPPQQGGHPRPP	7	1	1	P02810		6235.99	2.38347e+09	2243569504	2090730056	0	0.002726	High	5.89407	High	5.4885	High	6.49647	0
120	YQKVVAGVANALAHKYH	21	2	2	P68871;P02042		1869.01	3.18353e+09	2.80383e+09	2.76671e+09	0	8.563e-06	High	5.88443	High	5.34322	High	5.66156	0
121	GPPPQGDNKSQSARSPPGKPQGPPPQGGNQPQGPPPPPGKPQ	5	1	1	P02812		4140.06	865475997	1.36365e+07	304279528	0	0.0002492	High	5.86822	High	5.74853	High	4.68521	0
122	IPPPPPAPYGPGIFPPPPPQP	417	1	1	P02814		2130.15	7.07024e+09	7.14248e+09	6.54456e+09	0	5.034e-11	High	5.82566	High	5.88401	High	5.47535	0
123	SDKPDMAEIEKFDKSKLKKTETQEKNPLPSKETIEQEKQAGES	4	1	1	P62328	N-Term(Acetyl); M6(Oxidation)	4977.5	2.54284e+08	2.91017e+08	394532639	0	0.0001481	High	5.80473	High	5.49279	High	6.5608	0
124	APPQPFGPGFVPPPPPPPYGPGRIPPPPPAP	16	1	1	P02814		3089.65	2.86196e+07	3.54989e+07	16169192	0	9.118e-05	High	5.78465	High	4.90185	High	5.04253	0
125	SPPGKPQGPPQQEGNNPQGPPPPAGGNPQQPQAPPAGQPQGPPRPPQGGR	11	2	2	P04280;P02812		4925.44	0	287750867	2.75988e+08	0	0.0002205	High	5.76955	High	5.32655	High	6.50714	0
126	SLIAGNPQGAPPQGGNKPQ	9	1	1	P02812		1830.95	8.87766e+07	9.01785e+07	8.57841e+07	0	0.003274	High	5.7553	High	3.62793	High	3.69514	0
127	GYGPYQPVPEQPLYPQPYQPQ	30	1	1	P02808		2446.17	432547002	4.38354e+08	3.72565e+08	0	0.0002174	High	5.75372	High	5.47685	High	5.06007	0
128	GPPPQGGRPQGPPQGQSPQ	63	1	1	P02810		1866.92	1379453604	1111550644	4.85527e+08	0	0.0001479	High	5.74849	High	5.241	High	5.02678	0
129	GPPPQGGNQPQGPPPPPGKPQGPPP	6	2	2	P04280;P02812		2377.21	80141792	79840904	0	0	7.163e-10	High	5.74084	High	5.81331	High	6.16613	0
130	SPPGKPQGPPQQEGNNPQGPPPPAGGNPQQPQAPPA	10	2	2	P04280;P02812		3515.71	384961321	364303499	348645539	0	0.003212	High	5.72528	High	4.83054	High	5.19784	0
131	GYGYGPYQPVPEQPLYPQPYQ	7	1	1	P02808		2441.15	1.52996e+07	1.46142e+07	1.40442e+07	0	8.669e-05	High	5.6832	High	4.65045	High	4.65258	0
132	ERQGPPLGGQQSQPSAGDGNQ	28	1	1	P02810		2107.98	8.5911e+08	7.44324e+08	6.92805e+08	0	9.648e-05	High	5.68313	High	5.54402	High	5.65347	0
133	SPPGKPQGPPQQEGNNPQGPPPPAGGNPQQPQ	16	2	2	P04280;P02812		3179.53	8.76471e+08	897350145	847633845	0	0.00357	High	5.66855	High	5.55759	High	5.12979	0
134	AAHLPAEFTPAVHASLDKF	24	1	1	P69905		2022.04	1.31405e+09	1.09129e+09	1155056115	0	3.16e-05	High	5.66326	High	5.16491	High	4.1639	0
135	YGPYQPVPEQPLYPQPYQPQYQQY	4	1	1	P02808		2971.39	6.99898e+06	7.42184e+06	3.05375e+06	0	1.073e-05	High	5.66313	High	5.46233	High	5.65212	0
136	GPYPPGPLAPPQPFGPGFVPPPPPPPYGPGR	40	1	1	P02814		3101.61	8.89289e+07	9.90213e+07	1.94195e+08	0	5.562e-11	High	5.6621	High	5.545	High	5.95235	0
137	GYGYGPYQPVPEQPLYPQPYQPQYQ	7	1	1	P02808		2957.38	2.34329e+07	2.39607e+07	2.85602e+07	0	2.023e-05	High	5.6565	High	5.41479	High	4.82452	0
138	GPPPPAGGNPQQPQAPPAGQPQGPPRPP	4	2	2	P04280;P02812		2689.36	1.70125e+08	1.53507e+08	1.42201e+08	0	1.269e-05	High	5.65426	High	4.98579	High	5.06368	0
139	GPPQQEGNNPQGPPPPAGGNPQQPQAPPAGQPQGPPRPPQGGRPSRPPQ	15	2	2	P04280;P02812		4896.42	896331014	8.75267e+08	8.10197e+08	0	9.014e-07	High	5.64412	High	5.6481	High	6.01176	0
140	GPPPQGGNQPQGPPPPPG	30	2	2	P04280;P02812		1675.82	618689200	6.62203e+08	511901162	0	1.183e-09	High	5.64214	High	5.8155	High	6.22538	0
141	QGGNQPQGPPPPPGKPQ	12	2	2	P04280;P02812		1680.85	99558358	60584078	8.33099e+07	0	0.0006638	High	5.62231	High	5.27286	High	4.74828	0
142	KPQGPPPAGGNPQQPQAPPAGKPQGPPPPPQGGRPPRPAQGQQPPQ	6	1	1	P10163		4566.37	6.5722e+08	5.96346e+08	572352632	0	0.001062	High	5.62087	High	4.4957	High	3.45798	0
143	AHKSEVAHRFKDLGEENFKAL	6	1	1	P02768		2426.25	5.31506e+07	5.18335e+07	5.23856e+07	0	0.01067	High	5.58887	High	5.55273	High	4.97407	0
144	GPPPPGKPQGPPPAGGNPQQPQAPPAGKPQGPPPPPQ	6	1	1	P10163		3516.82	1.80363e+08	171019859	159372204	0	2.521e-05	High	5.58462	High	5.73197	High	4.47989	0
145	YPPGPLAPPQPFGPGFVPPPPPPPYGPGR	47	1	1	P02814		2947.54	1.17932e+08	1.61821e+08	1.8867e+08	0	2.941e-08	High	5.56378	High	4.75067	High	5.66132	0
146	WGKVNVDEVGGEALGRL	7	1	1	P68871		1798.94	169233679	8.41283e+07	8.99638e+06	0	0.0002249	High	5.55103	High	4.69582	High	4.52636	0
147	GPPSPPGKPQGPPPQGGNQPQ	10	1	1	P02812		2019.01	378543384	216614374	171843652	0	0.000104	High	5.53653	High	4.73725	High	5.10957	0
148	FIDEERQGPPLGGQQ	5	1	1	P02810		1670.81	120678170	1.47434e+08	0	0	0.0007581	High	5.51335	High	4.36213	High	4.35055	0
149	PPGKPQGPPPQGGNQPQGPPPPPGKPQ	4	2	2	P04280;P02812		2633.36	63061596	3.37078e+07	2.91192e+07	0	0.001042	High	5.50263	High	5.09883	High	3.97764	0
150	SPPGKPQGPPQQEGNNPQGPPPPAGGNPQQPQAPPAGQPQ	15	2	2	P04280;P02812		3925.9	1984742890	1789434938	1532409250	0	0.0001464	High	5.48643	High	5.79207	High	5.59103	0
151	SPPGKPQGPPQQEGNNPQGPPPPAGGNPQQPQAPPAGQPQGPPRPPQ	10	2	2	P04280;P02812		4655.3	1.61683e+08	4.70864e+08	391211963	0	2.301e-08	High	5.48181	High	7.42107	High	5.99752	0
152	GPYQPVPEQPLYPQPYQPQ	19	1	1	P02808		2226.09	240846050	2.18042e+08	1.77101e+08	0	4.976e-05	High	5.47788	High	5.0903	High	4.98055	0
153	RVFQSLPHENKPLTLSNYQTNKAKHDELT	3	1	1	P04080		3408.76	7.04864e+07	61533551	5.54002e+07	0	0.005595	High	5.43238	High	5.87468	High	4.06111	0
154	GQQQQGPPPPQGKPQGPPQQGGHPPPPQGRPQ	21	1	1	P02810		3284.65	1032843720	948483049	614752338	0	2.269e-06	High	5.432	High	6.18787	High	6.12356	0
155	SPPGKPQGPPPQGGNQPQGPPPPPGKPQGPPP	6	2	2	P04280;P02812		3068.58	176936600	163636896	75543022	0	1.321e-06	High	5.41685	High	5.84894	High	5.61163	0
156	SPPGKPQGPPQQEGNNPQGPPPPAGGNPQQPQAPPAGQPQGPPRPPQGGRPSRPP	4	2	2	P04280;P02812		5459.72	5.95679e+08	5.61743e+07	449992669	0	0.005408	High	5.40687	High	4.05176	High	4.90201	0
157	SLIAGNPQGPSPQGGNKPQGPPPPPGKPQ	6	1	1	P04280		2799.46	284392385	260604237	2.24512e+08	0	2.655e-07	High	5.40405	High	5.5451	High	5.89039	0
158	RPPPPGRPQGPPPPGGNPQQPLPPPAGKPQ	6	1	1	Q04118		3010.62	119052852	158288249	83921244	0	0.0003084	High	5.39638	High	5.14863	High	5.14707	0
159	LLSPYSYSTTAVVTNPKE	5	1	1	P02766		1970.02	1.9372e+07	1.54172e+07	1.52885e+07	0	1.847e-07	High	5.39082	High	5.52176	High	4.87496	0
160	IPPPPPAPYGPGIFPPPPPQ	98	1	1	P02814		2033.09	9.03016e+08	8.95946e+08	8.88072e+08	0	0.001176	High	5.39045	High	4.76172	High	4.74975	0
161	TLAAHLPAEFTPAVHASLDK	8	1	1	P69905		2089.11	1.71797e+08	1.25916e+08	1.81603e+08	0	5.35e-11	High	5.38337	High	6.3883	High	6.01044	0
162	GNPQGPSPQGGNKPQGPPPPPG	16	1	1	P04280		2062.01	447318991	368980810	243068818	0	0.0002297	High	5.38104	High	4.8579	High	4.85546	0
163	GYGPYQPVPEQPLYPQPY	22	1	1	P02808		2093	1.62257e+08	1.45077e+08	1.20775e+08	0	0.000138	High	5.37781	High	4.61966	High	4.66404	0
164	GGNPQQPQAPPAGQPQGPP	20	2	2	P04280;P02812		1822.88	7.08958e+08	7.26117e+08	6.34953e+08	0	2.712e-05	High	5.3719	High	5.1738	High	5.08345	0
165	GPGRIPPPPPAPYGPGIFPPPPPQ	35	1	1	P02814		2400.29	4.41131e+08	2.7609e+07	4.16752e+08	0	2.538e-05	High	5.3644	High	4.27659	High	4.44275	0
166	YQPVPEQPLYPQPYQP	9	1	1	P02808		1943.96	2.67683e+07	19704615	1.86923e+07	0	0.000143	High	5.36327	High	4.89124	High	5.21636	0
167	AGDGNQNDGPQQGPPQQ	22	1	1	P02810		1707.73	1.54008e+08	1.42899e+08	83186676	0	0.001063	High	5.35811	High	5.30232	High	5.08392	0
168	GPPQQGGHQQGPPPPPPG	15	1	1	P02810		1729.84	25247355	56341312	103761564	0	5.48e-07	High	5.35117	High	5.51934	High	5.16057	0
169	FESFGDLSTPDAVMGNPKVK	15	1	1	P68871		2139.04	309652503	2.5261e+08	1.33702e+08	0	0.0001534	High	5.34887	High	4.30854	High	4.19389	0
170	YGYGPYQPVPEQPLYPQPYQPQYQ	3	1	1	P02808		2900.35	4.22643e+06	4.97626e+06	5.33469e+06	0	0.0002407	High	5.31457	High	3.66064	High	5.09906	0
171	GPPPAGGNPQQPQAPPAGKPQGPPPPPQGGRPPRPAQGQQPPQ	21	1	1	P10163		4213.15	1.25517e+09	1147241110	956586519	0	0.003511	High	5.28916	High	4.53432	High	4.52801	0
172	DGPQQGPPQQGGQQQQGPPPPQGKPQGPPQQGGHPPPPQGR	6	1	1	P02810		4149.01	96433862	1.47447e+08	55341658	0	1.156e-05	High	5.28834	High	5.75933	High	6.14716	0
173	GPPPQGGNQPQGPPPPPGKPQGPPPQGGNKPQGPPPPGKPQGPPPQGGSKS	3	1	1	P02812		4834.46	26900502	647359733	457079284	0	0.0002654	High	5.28521	High	5.49193	High	4.6455	0
174	ASVDSGSSEEQGGSSRAL	15	1	1	P01833		1723.77	1.86171e+08	171663009	1.41419e+08	0	0.0007341	High	5.27443	High	4.96884	High	5.25342	0
175	GNPQGPSPQGGNKPQGPPPPPGKPQGPPP	3	1	1	P04280		2763.4	86294692	6.83613e+07	0	0	4.609e-06	High	5.27441	High	5.47153	High	5.32094	0
176	GPYQPVPEQPLYPQPYQPQYQ	12	1	1	P02808		2517.21	3.63242e+07	3.51495e+07	3.07336e+07	0	9.879e-05	High	5.26923	High	4.61237	High	4.12059	0
177	GPPPPGGNPQQPLPPPAGKPQGPPPPPQGGRPHRPPQGQPPQ	23	1	1	Q04118		4188.17	3644223436	3418993136	3.01502e+09	0	0.005255	High	5.26293	High	5.00948	High	4.68825	0
178	FGYGYGPYQPVPEQPLYPQP	6	1	1	P02808		2297.09	6.91421e+06	6.28969e+06	6.91616e+06	0	2.516e-05	High	5.24904	High	4.97445	High	5.21698	0
179	GPPPQGDKSQSPRSPPGKPQGPPPQGGNQPQGPPPPPGKPQ	8	1	1	P04280		4052.06	1711024472	444566616	347217152	0	0.0002993	High	5.24898	High	4.17378	High	4.48682	0
180	YGPYQPVPEQPLYPQPYQPQ	22	1	1	P02808		2389.15	2.46104e+08	2.47023e+08	2.24496e+08	0	1.429e-07	High	5.2489	High	5.76969	High	5.15767	0
181	SPPGKPQGPPQQEGNKPQGPPPPGKPQGPPPAGGNPQQPQAPPAGKPQ	14	1	1	P10163		4698.41	3.05916e+09	2792364516	2.53762e+09	0	0.0008618	High	5.24035	High	4.74803	High	5.52924	0
182	FGPGFVPPPPPPPYGPGR	19	1	1	P02814		1832.95	1.06728e+08	85283130	76733908	0	1.349e-08	High	5.23857	High	5.1472	High	5.33261	0
183	GPPQQEGNNPQGPPPPAGGNPQQPQ	11	2	2	P04280;P02812		2488.16	1112582128	1060796360	1.01354e+09	0	0.0001071	High	5.23291	High	5.08221	High	5.01227	0
184	GKPQGPPQQEGNNPQGPPPPAGGNPQQPQAPPAGQPQGPP	3	2	2	P04280;P02812		3895.89	1.62394e+08	158639850	1.40274e+08	0	0.01247	High	5.22547	High	4.74433	High	4.95032	0
185	APPQPFGPGFVPPPPPPPYGPG	57	1	1	P02814		2167.11	1.61175e+09	1.55967e+09	1485349044	0	0.0001877	High	5.21209	High	4.90892	High	4.46111	0
186	QSPRSPPGKPQGPPPQGGNQPQGPPPPPGKPQ	3	1	1	P04280		3188.64	403769025	196735927	174373675	0	1.149e-05	High	5.20447	High	4.13626	High	4.76398	0
187	GYGYGPYQPVPEQPLYPQPYQP	15	1	1	P02808		2538.2	3.08783e+07	3.20325e+07	2.94453e+07	0	0.0002447	High	5.19763	High	5.15323	High	4.95927	0
188	KPQGPPPQGGNKPQGPPPPGKPQGPPPQGGSKS	5	1	1	P02812		3177.66	5.21922e+07	0	0	0	0.001547	High	5.19214	High	4.32121	High	5.07205	0
189	QPQGPPPPPGKPQGPPP	4	2	2	P04280;P02812		1672.88	90858630	77128302	6.02796e+07	0	7.722e-07	High	5.18833	High	6.10377	High	5.91496	0
190	VPEQPLYPQPYQPQYQQY	12	1	1	P02808		2266.08	65110341	6.00009e+07	4.75165e+07	0	0.0001549	High	5.18082	High	4.4654	High	4.14148	0
191	GPPPPGGNPQQPLPPPAGKPQ	68	1	1	Q04118		2028.07	15906312568	1.53614e+10	12784375412	0	0.0001352	High	5.1708	High	4.53049	High	4.6241	0
192	SLIAGNPQGAPPQGGNKPQGPPSPPGKPQ	12	1	1	P02812		2773.45	380407177	346905779	285140684	0	8.39e-06	High	5.1691	High	5.55587	High	5.63755	0
193	HPPPPPFQNQQRPP	3	1	1	Q16378		1636.84	65753494	5.49955e+07	9.53994e+06	0	0.003796	High	5.16511	High	4.59563	High	3.99822	0
194	RPQGPPPPGGNPQQPLPPPAGKPQ	6	1	1	Q04118		2409.28	1.01556e+08	96088063	8.19791e+07	0	0.007668	High	5.16282	High	5.12384	High	4.99249	0
195	VLSPADKTNVKAAWGKVGAHAGEYGAEALER	27	1	1	P69905		3195.66	2138092172	1264520570	3.63327e+08	0	3.538e-10	High	5.14047	High	5.3118	High	6.44555	0
196	YGPYQPVPEQPLYPQPYQPQYQ	5	1	1	P02808		2680.27	1.89962e+07	1.80602e+07	1.51895e+07	0	0.0001409	High	5.122	High	4.70689	High	4.70998	0
197	GGNPQQPQAPPAGKPQGPPPPPQGGRPP	5	1	1	P10163		2706.4	6.60611e+07	59721097	1.34053e+08	0	6.307e-05	High	5.12164	High	6.23724	High	5.3567	0
198	GPPPAGGNPQQPQAPPAGKPQGPPPPPQGGRPPRP	4	1	1	P10163		3378.75	8.96398e+07	8.88437e+07	79049798	0	0.001329	High	5.11564	High	4.64897	High	4.44713	0
199	VLSPADKTNVKAAWGKVGAHAGEY	7	1	1	P69905		2469.29	2116228868	1.43799e+09	663565560	0	0.0002272	High	5.11416	High	3.49929	High	2.90176	0
200	YGPYQPVPEQPLYPQPYQP	7	1	1	P02808		2261.1	1.09974e+07	9.63027e+06	1.07709e+07	0	0.00224	High	5.1134	High	4.2489	High	4.40252	0
201	YPPGPLAPPQPFGPGF	61	1	1	P02814		1638.83	6.48422e+08	6.35352e+08	7.11034e+08	0	0.0008352	High	5.11084	High	4.40181	High	4.67687	0
202	GPPPAGGNPQQPQAPPAGKPQGPPPPPQ	13	1	1	P10163		2661.35	489116697	446733202	345088242	0	2.944e-06	High	5.10637	High	5.16156	High	5.03578	0
203	EERQGPPLGGQQSQPS	18	1	1	P02810		1694.81	4.53145e+08	390043351	3.27184e+08	0	0.001584	High	5.09146	High	4.4563	High	4.9569	0
204	PPPPPPYGPGRIPPPPPAPYGPGIFPPPPPQP	5	1	1	P02814		3242.72	8.68829e+06	13074569	1.57498e+07	0	0.01495	High	5.086	High	4.30211	High	3.82623	0
205	GPGFVPPPPPPPYGPG	39	1	1	P02814		1529.78	1.33712e+09	1195850457	1.08821e+09	0	0.001576	High	5.08005	High	4.78625	High	4.97234	0
206	SHFELPHYPGLLAH	9	1	1	Q8TAX7		1617.82	107290656	6.27636e+07	59438858	0	9.74e-05	High	5.078	High	3.9284	High	4.61952	0
207	GPPPAGGNPQQPQAPPAGKPQGPPPPP	7	1	1	P10163		2533.29	60935269	56730547	48136535	0	0.001187	High	5.07781	High	4.87321	High	5.08017	0
208	GPPPQGGNKPQGPPPPGKPQ	26	2	2	P04280;P02812		1932.01	123314784	1.09109e+08	0	0	0.003391	High	5.0701	High	4.53515	High	5.05555	0
209	KATGPPVSELITK	3	1	1	P16401		1340.78	5.50256e+07	5.00835e+07	43760205	0	4.823e-05	High	5.06446	High	5.43691	High	5.20342	0
210	SDKPDMAEIEKFDKSKL	7	1	1	P62328	N-Term(Acetyl)	2023	7.92851e+07	6.71488e+07	5.4475e+07	0	0.0001658	High	5.05937	High	4.60407	High	4.38378	0
211	QGPPQQGGHQQGPPPPPPGKPQ	8	1	1	P02810		2211.11	101945958	127466206	7.86019e+07	0	5.625e-09	High	5.0516	High	5.22411	High	5.46342	0
212	HLPAEFTPAVHASLDKF	7	1	1	P69905		1879.97	9.50206e+07	7.96606e+07	8.15436e+07	0	4.514e-10	High	5.04983	High	5.18084	High	5.2545	0
213	IPPPPPAPYGPGIFPPPPP	28	1	1	P02814		1905.04	70440930	104565948	98137674	0	7.041e-10	High	5.03971	High	5.16283	High	4.68712	0
214	LAAHLPAEFTPAVHASLDKF	10	1	1	P69905		2135.13	62152883	58597686	6.6557e+07	0	1.897e-08	High	5.0359	High	5.17768	High	5.50174	0
215	GPPQQEGNKPQGPPPPGKPQGPPPAGGNPQQPQAPPAGKPQ	8	1	1	P10163		4007.02	3.72054e+08	3.52217e+08	2.72883e+08	0	0.004987	High	5.02552	High	4.41319	High	4.82979	0
216	RSPPGKPQGPPPQGGNQPQGPPPPPGKPQGPPPQGGNKPQ	3	2	2	P04280;P02812		3934.03	115337256	1.19526e+08	0	0	0.001415	High	5.01169	High	3.03346	High	5.59869	0
217	GPPPQGGNQPQGPPPPPGKPQGPPPQGGNKPQGPPPPGKPQGPPPQGDKSRSP	4	1	1	P02812		5145.63	0	0	162213075	0	0.00129	High	5.01007	High	5.02659	High	4.94482	0
218	GYGPYQPVPEQPLYPQPYQPQYQQ	3	1	1	P02808		2865.36	1.51709e+07	1.31667e+07	1.07655e+07	0	0.0009744	High	5.00153	High	3.95233	High	3.98054	0
219	SLAKADAAPDEKVLDSGFREIENK	8	1	1	P01833		2603.34	108444851	8.17778e+07	7.7526e+07	0	5.112e-05	High	4.98751	High	5.16134	High	2.80053	0
220	QKVVAGVANALAHKYH	5	2	2	P68871;P02042		1705.95	102143686	87212689	9.32268e+07	0	0.009101	High	4.98337	High	3.68857	High	4.01256	0
221	YGYGPYQPVPEQPLYPQPY	12	1	1	P02808		2256.07	1.51528e+07	1.40892e+07	14211614	0	9.87e-09	High	4.96472	High	5.12815	High	4.12129	0
222	IDEERQGPPLGGQQSQPSAGDGNQ	6	1	1	P02810		2465.14	1.5308e+08	1.52479e+08	125051546	0	1.258e-08	High	4.963	High	5.04863	High	5.28379	0
223	YPPGPLAPPQPFGPGFVPPPPPPP	39	1	1	P02814		2417.27	1.20882e+08	1.20993e+08	1.24059e+08	0	5.814e-07	High	4.95352	High	5.05485	High	4.80157	0
224	GPPPPGGNPQQPLPPPAGKPQGPPPPPQ	20	1	1	Q04118		2698.42	7.44291e+08	8.29155e+08	7.80511e+08	0	1.52e-11	High	4.94882	High	4.64257	High	5.09382	0
225	GPPPPGKPQGPPPAGGNPQQPQAPPAGKPQ	15	1	1	P10163		2846.48	944975902	9.61851e+08	848389290	0	6.808e-06	High	4.94086	High	4.68005	High	5.20988	0
226	GKPQGPPQQEGNNPQGPPPPAGGNPQQPQAPPAGQPQGPPRPPQGGRPS	3	2	2	P04280;P02812		4828.36	0	0	76527556	0	9.199e-07	High	4.93899	High	4.33094	High	4.52025	0
227	GNPQGAPPQGGNKPQGPPSPPGKPQGPPPQGGNQPQ	9	1	1	P02812		3446.7	352464748	359444256	257282506	0	1.499e-09	High	4.92435	High	4.93822	High	5.36785	0
228	APPQPFGPGFVPPPPPPPYGPGRIPPPPPAPY	28	1	1	P02814		3252.7	4.11785e+07	23002215	1.08753e+08	0	2.37e-08	High	4.92376	High	4.35741	High	5.4782	0
229	VAPEEHPVLLTEAPLNPK	12	2	1	P60709		1954.07	1.52201e+08	1.26109e+08	1.42628e+08	0	0.0005809	High	4.91559	High	4.72915	High	4.06557	0
230	WGKVNVDEVGGEAL	4	1	1	P68871		1472.74	57308162	2.99601e+07	14703726	0	0.002972	High	4.90933	High	4.69078	High	4.74345	0
231	VPPPPPPPYGPGR	18	1	1	P02814		1327.71	947142846	1.02472e+09	897312897	0	0.0002501	High	4.88921	High	4.79413	High	4.71831	0
232	IPPPPPAPYGPGIFPPPP	13	1	1	P02814		1807.98	14235003	2.00704e+07	1.9511e+07	0	2.834e-08	High	4.8892	High	4.6313	High	4.97777	0
233	PQGPPPPGGNPQQPLPPPAGKPQGPPPPPQGGRPH	14	1	1	Q04118		3427.79	6.61826e+08	595482509	521210987	0	0.0001253	High	4.87988	High	4.88783	High	4.9417	0
234	GPPPAGGNPQQPQAPPAGKPQ	47	1	1	P10163		1991.01	2483598410	2342706905	1557234988	0	0.0002699	High	4.87666	High	3.98469	High	4.23521	0
235	YQPVPEQPLYPQPYQPQ	19	1	1	P02808		2072.02	2.16306e+08	208096373	164385528	0	4.068e-09	High	4.86384	High	4.81478	High	5.07764	0
236	SLPHENKPLTLSNYQTNKA	6	1	1	P04080		2155.12	2.16142e+08	2.21807e+08	2.06873e+08	0	3.993e-07	High	4.85496	High	3.77046	High	5.08037	0
237	PPQGGNQPQGPPPPPGKPQ	4	2	2	P04280;P02812		1874.95	57860220	6.262e+07	5.14195e+07	0	0.0004517	High	4.85275	High	4.21187	High	4.28976	0
238	VPEQPLYPQPYQPQYQQYT	3	1	1	P02808		2367.13	0	1.10254e+07	1.00332e+07	0	0.0002294	High	4.85124	High	4.19932	High	4.59783	0
239	GPPPPGKPQGPPPQGDNKSQSARSPPGKPQGPPPQGGNQPQGPPPPPGKPQ	7	1	1	P02812		4995.55	748478764	7.01508e+08	5.61223e+08	0	0.001212	High	4.84371	High	5.18841	High	6.36433	0
240	SDKPDMAEIEKFDKSKLK	6	1	1	P62328	N-Term(Acetyl); M6(Oxidation)	2167.1	2.29393e+08	2.1775e+08	3.08391e+08	0	6.087e-07	High	4.84155	High	4.06141	High	5.46421	0
241	SPPGKPQGPPQQEGNKPQGPPPPGKPQ	8	1	1	P10163		2726.41	2670666468	1.18078e+09	800316668	0	0.0009417	High	4.83951	High	4.73816	High	4.23272	0
242	GYGYGPYQPVPEQPLYPQPYQPQY	4	1	1	P02808		2829.32	4.25709e+06	4.9037e+06	8.0456e+06	0	0.0007101	High	4.83266	High	4.25954	High	4.0989	0
243	SPQSPPGKPQGPPPQGGNQPQ	19	1	1	P04280		2080.03	706767184	599206280	0	0	0.01602	High	4.83175	High	4.75533	High	3.80486	0
244	DGPQQGPPQQGGQQQQ	23	1	1	P02810		1677.76	1.31856e+08	127448798	7.09789e+07	0	0.0008431	High	4.8237	High	4.7646	High	4.7225	0
245	YGPYQPVPEQPLYPQPY	18	1	1	P02808		2035.98	7.52315e+07	70723602	5.97939e+07	0	8.776e-07	High	4.82367	High	4.99803	High	4.80021	0
246	GYGYGPYQPVPEQPLYPQPY	20	1	1	P02808		2313.09	9.79164e+07	9.32728e+07	90205476	0	0.0001109	High	4.82143	High	4.54751	High	4.06829	0
247	APPQPFGPGFVPPPPPPPYGPGR	66	1	1	P02814		2323.2	1.77367e+09	1.77149e+09	1.5647e+09	0	0.000308	High	4.77106	High	4.717	High	4.57976	0
248	ESPSLIAGNPQGAPPQGGNKPQGPPSPPGKPQ	6	1	1	P02812		3086.57	7.09483e+07	6.89782e+07	6.20843e+07	0	0.00117	High	4.77011	High	4.30665	High	4.35641	0
249	GPPPPAGGNPQQPQAPPAGQPQ	19	2	2	P04280;P02812		2088.03	2215630726	2119246212	1807951630	0	0.002109	High	4.76752	High	4.5255	High	4.75511	0
250	GGNQPQGPPPPPGKPQGPPQQGGNRPQ	5	1	1	P04280		2669.34	83413609	7.06577e+07	5.821e+07	0	9.217e-07	High	4.76172	High	4.91574	High	5.35822	0
251	AYQKVVAGVANALAHKYH	20	2	2	P68871;P02042		1940.05	3.83803e+07	29839656	23214598	0	0.002447	High	4.75826	High	4.43523	High	4.61208	0
252	GNQPQGPPPPPGKPQ	50	2	2	P04280;P02812		1495.77	8.24671e+08	5.62715e+08	643936896	0	9.079e-08	High	4.75705	High	4.80657	High	4.65969	0
253	GPPPPGGNPQQPLPPPAG	12	1	1	Q04118		1674.86	609462623	586083853	548310397	0	4.096e-06	High	4.74135	High	4.52293	High	5.0228	0
254	VLSPADKTNVKAAWGKVGAHAGEYGAEALERM	16	1	1	P69905		3326.7	21437273	0	0	0	1.123e-06	High	4.73323	High	4.84496	High	5.49385	0
255	ADSGEGDFLAEGGGVR	3	1	1	P02671		1536.69	7.08898e+06	4.62298e+06	5.89527e+06	0	0.001704	High	4.72885	High	3.56672	High	4.11663	0
256	DEERQGPPLGGQQSQPSAGDGNQ	3	1	1	P02810		2352.06	79671451	7.23458e+07	68552721	0	3.417e-06	High	4.71705	High	4.10038	High	4.88701	0
257	NDGPQQGPPQQGGQQQQ	7	1	1	P02810		1791.8	118617464	1.5506e+08	0	0	0.0008822	High	4.71452	High	4.40452	High	3.93757	0
258	SDKPDMAEIEKFDKSKLKKTETQ	6	1	1	P62328	N-Term(Acetyl)	2738.4	154004370	1.58722e+08	1.25731e+08	0	2.798e-05	High	4.70779	High	4.93333	High	3.95215	0
259	NDGPQQGPPQQGGQQQQGPPPPQGKPQGPPQQGGHPPPPQGRPQGPPQQGGHPRPP	4	1	1	P02810		5693.79	1761097968	12848398190	1.34666e+10	0	0.000968	High	4.70499	High	4.31127	High	4.55499	0
260	GPPQQEGNNPQGPPPPA	4	2	2	P04280;P02812		1681.79	113477870	83354768	33804361	0	0.003435	High	4.66905	High	4.5457	High	4.35026	0
261	GHQQGPPPPPPGKPQGPPPQGGRPQGPPQGQSPQ	10	1	1	P02810		3366.69	0	130919946	4.51098e+07	0	0.003389	High	4.6591	High	4.2396	High	4.76547	0
262	GPPPPGGNPQQPLPPPAGKP	10	1	1	Q04118		1900.01	162410216	117802584	130767572	0	2.37e-05	High	4.65587	High	4.39183	High	4.63601	0
263	GPPPPAGGNPQQPQ	69	2	2	P04280;P02812		1341.65	1834764594	831127344	266053891	0	0.001622	High	4.64964	High	4.27659	High	4.42587	0
264	GPPPPGKPQGPPPAGGNPQ	17	1	1	P10163		1746.89	2.6938e+07	0	112701668	0	0.0003985	High	4.64694	High	3.99649	High	3.54351	0
265	GNQPQGPPPPPGKPQGPPPQG	6	2	2	P04280;P02812		2029.02	228970160	0	0	0	0.006496	High	4.64398	High	4.3025	High	4.32297	0
266	FGPGFVPPPPPPPYGPG	30	1	1	P02814		1676.85	147655925	1.30337e+08	122825626	0	4.969e-06	High	4.64192	High	4.80002	High	5.28754	0
267	GPYPPGPLAPPQPFGPG	39	1	1	P02814		1645.84	8.166e+08	7.27989e+08	6.72611e+08	0	0.0007342	High	4.64169	High	4.49875	High	4.21084	0
268	GPPPQEGNKPQRPPPPGRPQGPPPPGGNPQQPLPPPAGKPQ	13	1	1	Q04118		4140.17	834668333	7.95521e+08	6.92371e+08	0	4.659e-05	High	4.63464	High	4.76052	High	4.83588	0
269	QPFGPGFVPPPPPPPYGPG	19	1	1	P02814		1901.96	9.69642e+07	89417816	74548249	0	0.0003987	High	4.62071	High	4.52461	High	4.5557	0
270	AHAGEYGAEALERM	3	1	1	P69905		1504.69	3.38595e+07	3.31156e+07	2.16646e+07	0	0.005856	High	4.61245	High	4.33584	High	4.0533	0
271	GPPQQGGHPPPPQGRPQGPPQQGGHPRPP	38	1	1	P02810		2937.5	3.6492e+09	3609662134	2654656034	0	7.004e-10	High	4.61227	High	5.53407	High	6.00686	0
272	WISKQEYDESGPSIV	3	7	1	P60709		1737.83	1.37238e+07	1.3925e+07	8.0487e+06	0	0.001677	High	4.60941	High	4.01086	High	3.96419	0
273	RIPPPPPAPYGPGIFPPPPPQ	5	1	1	P02814		2189.2	0	0	1.17166e+07	0	5.17e-05	High	4.60484	High	4.7749	High	4.14182	0
274	APPQPFGPGFVPPPPPPPY	92	1	1	P02814		1956.01	1.86104e+09	1755613107	1.72833e+09	0	8.925e-07	High	4.5906	High	4.66698	High	4.60415	0
275	DVPLVISDGGDSEQF	9	1	1	P02810		1577.74	8.03434e+07	7.07357e+07	6.54248e+07	0	2.083e-07	High	4.58569	High	4.34124	High	4.88499	0
276	GPGFVPPPPPPPYGPGR	16	1	1	P02814		1685.88	8.19165e+08	671805296	5.86067e+08	0	1.539e-05	High	4.58557	High	4.56264	High	4.64009	0
277	APYGPGIFPPPPPQP	27	1	1	P02814		1531.8	520337167	481957791	462987386	0	0.0001882	High	4.5815	High	4.61349	High	4.33295	0
278	GPPPPQGKPQGPPQQGGHPPPPQGRPQ	5	1	1	P02810		2715.39	47492068	1345785308	4.64572e+07	0	0.0007698	High	4.55838	High	4.4746	High	3.98856	0
279	GPPQQEGNKPQGPPPPGKPQGPPPAGGNPQQPQAPPAGKPQGPPPPPQGGRPP	11	1	1	P10163		5141.62	1.0658e+09	1026006372	9.03007e+08	0	0.004375	High	4.5553	High	4.17357	High	4.28289	0
280	GQQQQGPPPPQGKPQGPPQQGGHPPPPQGRPQGPPQQGGHPRPP	23	1	1	P02810		4490.25	15940073952	8332454624	3031176936	0	0.001339	High	4.5542	High	4.8051	High	4.63467	0
281	AAHLPAEFTPAVHASLDK	5	1	1	P69905		1874.98	3.15754e+08	151427469	332705676	0	2.855e-08	High	4.54904	High	5.11736	High	5.38205	0
282	PQGPPPPGGNPQQPLPPPAGKPQGPPPPPQGGR	10	1	1	Q04118		3193.68	1.99412e+08	1.84286e+08	1.77874e+08	0	1.279e-05	High	4.54764	High	4.78885	High	4.93913	0
283	GPYPPGPLAPPQPFGPGFVPPPPPPPY	18	1	1	P02814		2734.41	3.21727e+07	3.99496e+07	7.04365e+07	0	0.0003875	High	4.54442	High	4.50314	High	4.43034	0
284	GPYQPVPEQPLYPQPYQP	4	1	1	P02808		2098.04	6.13779e+06	5.77584e+06	5.49739e+06	0	1.434e-05	High	4.54103	High	4.56368	High	4.43897	0
285	WGKVNVDEVGGEALG	5	1	1	P68871		1529.76	6.90064e+07	4.32473e+07	1.71675e+07	0	0.00493	High	4.54071	High	4.38669	High	4.43848	0
286	GPPPPGGNPQQPLPPPAGKPQGPPPPPQGGRPH	43	1	1	Q04118		3202.68	8703055157	8207116107	7.47105e+09	0	0.001784	High	4.53569	High	4.28402	High	4.60895	0
287	SPPGKPQGPPQQEGNNPQ	23	2	2	P04280;P02812		1856.9	6.44978e+07	3.07076e+08	103087282	0	1.209e-07	High	4.52849	High	4.54795	High	4.6556	0
288	GPPPPPGKPQGPPPQGGNKPQGPPPPGKPQ	11	2	2	P04280;P02812		2884.53	0	2953236987	2534249806	0	0.001432	High	4.52535	High	4.1924	High	3.67267	0
289	GPGRIPPPPPAPYGPGIF	14	1	1	P02814		1786.96	40215101	34344907	25679197	0	0.0008066	High	4.52386	High	3.81949	High	3.66271	0
290	GYGYGPYQPVPEQPLYPQP	17	1	1	P02808		2150.03	1.00686e+08	93631082	7.9767e+07	0	8.508e-10	High	4.51757	High	4.66185	High	4.57671	0
291	GPGRIPPPPPAPYGPGIFPPPPPQP	48	1	1	P02814		2497.35	1791797624	1780981856	1595379806	0	0.0003639	High	4.51662	High	4.38404	High	4.49146	0
292	GPPQQEGNNPQGPPPPAGGNPQQPQAPPAG	6	2	2	P04280;P02812		2881.37	9.90031e+07	87699354	7.0903e+07	0	6.085e-07	High	4.51629	High	4.82155	High	4.90378	0
293	GPPPPGKPQGPPPAGGNPQQPQ	3	1	1	P10163		2100.06	20755834	28389722	2.67694e+07	0	0.0005317	High	4.51037	High	4.25983	High	3.84046	0
294	GPGFVPPPPPPPY	50	1	1	P02814		1318.68	4677887638	4.04403e+09	3629625819	0	0.006716	High	4.50869	High	4.10987	High	3.78712	0
295	SQPSAGDGNQNDGPQQGPPQQGGQ	3	1	1	P02810		2349.01	6.06015e+07	39899746	3.24575e+07	0	3.189e-08	High	4.50396	High	5.6663	High	6.25968	0
296	SFGDLSTPDAVMGNPK	3	1	1	P68871		1635.77	1.51232e+07	1.14456e+07	1.31387e+07	0	0.0002379	High	4.50206	High	3.75583	High	3.11391	0
297	ESPSLIAGNPQGPSPQGGNKPQ	6	1	1	P04280		2160.07	77235209	75141115	6.80374e+07	0	1.635e-07	High	4.4993	High	5.02752	High	5.25888	0
298	PPPEGLLPRPPGDSGNQDDGPQ	14	1	1	Q16378		2240.06	114859171	67959634	83745406	0	2.874e-05	High	4.49352	High	4.69435	High	4.93557	0
299	GGNQPQGPPPPPGKPQ	69	2	2	P04280;P02812		1552.79	1904466851	1175177048	1915814636	0	1.049e-05	High	4.48976	High	4.77226	High	4.54199	0
300	QPVPEQPLYPQPYQPQYQ	6	1	1	P02808		2200.07	1.97688e+07	1.59243e+07	1.44863e+07	0	1.285e-08	High	4.46142	High	4.2715	High	4.62193	0
301	GPPPPAGGNPQQPQAPPA	20	2	2	P04280;P02812		1677.83	508654538	484391132	422569168	0	0.003074	High	4.46039	High	3.89633	High	4.24607	0
302	FGYGYGPYQPVPEQPLYPQPYQPQ	11	1	1	P02808		2813.33	2.84846e+07	3.251e+07	4.27558e+07	0	3.337e-08	High	4.45345	High	4.73622	High	4.34137	0
303	SLIAGNPQGPSPQGGNKPQ	8	1	1	P04280		1846.94	146120582	183110224	154209554	0	0.001047	High	4.45195	High	3.73517	High	3.86521	0
304	GDGNQNDGPQQGPPQQG	8	1	1	P02810		1693.72	3.07726e+07	3.61498e+07	0	0	0.002787	High	4.44213	High	4.40148	High	3.94395	0
305	GYGPYQPVPEQPLYPQPYQPQY	12	1	1	P02808		2609.24	1.15641e+07	2.07668e+07	1.6359e+07	0	0.003142	High	4.43898	High	4.11212	High	4.19576	0
306	VPPPPPPPYGPGRIPPPPPAPY	23	1	1	P02814		2257.21	242213632	232241352	319952133	0	0.0009083	High	4.43115	High	3.67465	High	3.62415	0
307	LNETGDEPFQYKN	4	1	1	P15104		1554.71	4.90086e+07	4.63221e+07	4.2136e+07	0	6.589e-06	High	4.42409	High	5.01753	High	4.70905	0
308	GPPPPPPGKPQGPPPQ	53	1	1	P02810		1544.82	6.30301e+08	518980774	248032144	0	9.984e-05	High	4.42224	High	5.00296	High	4.67394	0
309	GPYPPGPLAPPQPFGPGFVPPPPPPP	36	1	1	P02814		2571.35	9.60168e+07	9.56759e+07	1.10916e+08	0	2.743e-07	High	4.41818	High	4.494	High	4.34692	0
310	LPAEFTPAVHASLDKF	3	1	1	P69905		1742.91	1.48831e+07	1.09637e+07	1.19843e+07	0	0.00133	High	4.41293	High	4.33299	High	4.18684	0
311	SPPGKPQGPPQQEGNKPQGPPPPGKPQGPPPAGGNPQQPQAPPAGKPQGPPPPPQ	9	1	1	P10163		5368.75	3.06014e+08	282075999	2.56201e+08	0	0.0005183	High	4.41053	High	4.25895	High	4.77178	0
312	GPGRIPPPPPAPYGPG	21	1	1	P02814		1526.81	230277712	2.3099e+08	249316538	0	0.006085	High	4.40251	High	4.16652	High	4.08636	0
313	QPLYPQPYQPQYQQY	3	1	1	P02808		1940.91	18893439	1.5507e+07	1.48216e+07	0	0.001869	High	4.39183	High	3.64465	High	3.66938	0
314	QGPPLGGQQSQPSAGDGNQ	5	1	1	P02810		1822.83	1.45256e+08	0	108886448	0	0.0013	High	4.37782	High	4.37208	High	3.52625	0
315	GYGYGPYQPVPEQPLYPQ	12	1	1	P02808		2052.97	6.79781e+07	6.74534e+07	5.15923e+07	0	4.729e-07	High	4.3706	High	4.3013	High	4.86797	0
316	AHLPAEFTPAVHASLDKF	12	1	1	P69905		1951.01	2.49483e+08	1.70518e+08	1.97219e+08	0	3.489e-11	High	4.36646	High	4.58515	High	5.10605	0
317	GPPPPAGGNPQQPQAPPAGQPQGPPRPPQGGRPS	12	2	2	P04280;P02812		3271.66	1365921612	1314257556	1172827942	0	4.921e-05	High	4.35094	High	4.40197	High	4.69766	0
318	YGYGPYQPVPEQPLYPQP	8	1	1	P02808		2093	1.62257e+08	1.45077e+08	1.20775e+08	0	0.002856	High	4.34662	High	3.83101	High	4.31892	0
319	PPAPYGPGIFPPPPPQP	21	1	1	P02814		1725.9	4.11555e+07	3.80702e+07	3.74656e+07	0	0.002775	High	4.34487	High	4.23491	High	3.98978	0
320	SLIAGNPQGPSPQGGNKPQGPPPPPGKPQGPPPQGGNKPQGPPPPGKPQ	4	1	1	P04280		4712.47	1.31656e+08	1.17589e+08	1.13139e+08	0	0.0008656	High	4.34333	High	4.80906	High	4.63839	0
321	NVDEVGGEALGRLL	6	1	1	P68871		1441.77	2.24049e+07	1.62774e+07	17891954	0	0.0004131	High	4.33764	High	3.89004	High	3.9099	0
322	GKVNVDEVGGEALGRL	15	1	1	P68871		1612.87	1.91333e+08	1.88126e+08	103942144	0	8.652e-06	High	4.33594	High	4.46348	High	4.66678	0
323	GPPPPPPGKPQGPPPQGGRPQ	8	1	1	P02810		2040.08	98793327	112514849	0	0	0.001248	High	4.32011	High	4.19397	High	3.81466	0
324	IDEERQGPPLGGQQ	12	1	1	P02810		1523.74	590475552	456789872	370922064	0	0.001962	High	4.31536	High	4.28628	High	4.15175	0
325	GPPPPPGKPQGPPP	35	2	2	P04280;P02812		1319.71	178002136	1.90283e+08	0	0	0.004266	High	4.31134	High	4.2362	High	4.2748	0
326	SDKPDMAEIEKFDK	5	1	1	P62328	N-Term(Acetyl)	1694.8	2.85564e+07	2.20187e+07	1.96944e+07	0	1.003e-05	High	4.30963	High	4.64302	High	4.23887	0
327	GYGPYQPVPEQPLYPQPYQP	7	1	1	P02808		2318.11	1.16866e+07	1.62358e+07	1.38377e+07	0	0.001279	High	4.29494	High	4.14162	High	4.25808	0
328	LDTNADKQLSFEEF	3	1	1	P06702		1656.78	9.02027e+06	6.5833e+06	0	0	0.001023	High	4.29066	High	3.58597	High	2.59822	0
329	YPPGPLAPPQPFGPGFVPPPPPPPY	33	1	1	P02814		2580.34	5.89135e+07	6.94691e+07	1.13534e+08	0	6.875e-07	High	4.28897	High	4.51532	High	4.46888	0
330	GKVNVDEVGGEALGRLL	7	1	1	P68871		1725.95	8.0008e+07	6.93889e+07	6.57437e+07	0	9.884e-06	High	4.28094	High	4.55204	High	3.87376	0
331	FLISGKPEGRRPQGGNQPQRPPPPPGKPQ	24	1	1	P10163		3117.69	2263617079	2.2533e+09	2.18009e+09	0	0.0003722	High	4.27786	High	4.50625	High	4.4326	0
332	ADNAGEEGGEAPQEPQS	5	1	1	P31947		1685.69	4.45335e+07	4.30722e+07	4.0187e+07	0	0.0009061	High	4.27718	High	3.98953	High	4.08109	0
333	APPAGKPQGPPPPPQGGRPP	19	1	1	P10163		1900.03	5.01036e+08	4.77999e+08	276002295	0	2.261e-07	High	4.27181	High	4.35667	High	4.92735	0
334	QPFGPGFVPPPPPPPY	33	1	1	P02814		1690.87	1.26872e+08	1.2236e+08	1.01081e+08	0	0.001602	High	4.2677	High	4.23157	High	3.89245	0
335	KRRFPFIGEDDNDDGHPLHPS	6	1	1	Q6MZM9		2449.17	1.42927e+08	1.60312e+08	1.43261e+08	0	2.271e-06	High	4.26498	High	4.14445	High	4.49833	0
336	FVPPPPPPPYGPG	232	1	1	P02814		1318.68	5.34852e+09	5173179772	5008842146	0	0.002694	High	4.25789	High	3.96599	High	4.0319	0
337	VDEVGGEALGRL	9	1	1	P68871		1214.64	3.89075e+07	3.20237e+07	31933267	0	2.436e-06	High	4.25691	High	3.96114	High	4.3942	0
338	GPYQPVPEQPLYPQP	5	1	1	P02808		1709.85	2.9475e+07	2.05136e+07	1.67554e+07	0	0.002133	High	4.25066	High	4.14223	High	2.99749	0
339	GYGYGPYQPVPEQPLYPQPYQPQ	43	1	1	P02808		2666.26	7.3329e+08	6.57944e+08	6.57899e+08	0	0.0001743	High	4.24884	High	4.08385	High	3.99171	0
340	QGPPLGGQQSQPSAGDGNQNDGPQQGPPQQGGQQQQGPPPPQGKPQGPPQQGGHPPPPQGRPQ	5	1	1	P02810		6291.99	0	2.51978e+08	210609571	0	0.0002607	High	4.24374	High	5.81715	High	5.1681	0
341	AAHLPAEFTPAVH	3	1	1	P69905		1360.7	1.09117e+08	9.42002e+07	9.77639e+07	0	4.435e-05	High	4.21231	High	4.49259	High	4.67865	0
342	SPPGKPQGPPPQGGNQPQ	35	2	2	P04280;P02812		1767.89	429501212	399872683	281827808	0	2.763e-07	High	4.20978	High	4.97376	High	5.01765	0
343	KLGHPDTLNQGEFKEL	6	1	1	P06702		1825.95	6.73048e+07	5.73828e+07	3.91827e+07	0	3.93e-07	High	4.20224	High	5.33372	High	5.43911	0
344	PPPAGGNPQQPQAPPAGQPQGPP	4	2	2	P04280;P02812		2185.08	102770695	80590586	9.3448e+07	0	4.651e-08	High	4.19495	High	4.21921	High	4.80138	0
345	VLSGGTTMYPGIADRM	3	5	1	P60709		1668.81	1.06009e+07	9.02829e+06	4748770	0	0.0007797	High	4.19012	High	2.09978	High	3.41954	0
346	GPPPPQGKPQGPPQQGGHPPPPQGRPQGPPQQGGHPRPP	17	1	1	P02810		3921	3.58008e+08	4.26394e+08	380089885	0	1.64e-05	High	4.18397	High	4.65873	High	5.44362	0
347	QPLYPQPYQPQYQQYT	9	1	1	P02808		2041.97	2.87091e+07	2.72165e+07	2.04541e+07	0	0.001306	High	4.18182	High	3.94975	High	3.62189	0
348	QPQGPPPPPGKPQGPPPQG	4	2	2	P04280;P02812		1857.97	255985990	76401404	0	0	1.027e-05	High	4.17698	High	3.42097	High	4.35382	0
349	YGDYGSNYLYDN	10	1	1	P15515		1443.57	8.87686e+07	8.21041e+07	7.37699e+07	0	0.005087	High	4.17442	High	3.9579	High	4.08265	0
350	NSGKVDIVAINDPF	3	1	1	P04406		1488.77	4.45035e+06	5.37191e+06	3.72687e+06	0	0.001849	High	4.16626	High	4.01586	High	3.97271	0
351	SDAAVDTSSEITTK	3	1	1	P06454	N-Term(Acetyl)	1466.69	53489851	4.23673e+07	3.79944e+07	0	3.115e-06	High	4.1621	High	3.70776	High	4.49459	0
352	GPPPQGGNKPQGPPPPGKPQGPPPQGDKSRSP	12	2	2	P04280;P02812		3135.62	254359898	257434287	1.77107e+08	0	0.0003086	High	4.15423	High	3.2745	High	4.13864	0
353	GPYQPVPEQPLYPQPYQPQY	12	1	1	P02808		2389.15	2.46104e+08	2.47023e+08	2.24496e+08	0	4.76e-06	High	4.13372	High	4.56975	High	4.28444	0
354	NKKFPVFKAVSFKS	3	1	1	P04080		1626.93	3.21485e+07	3.20096e+07	3.56837e+07	0	0.004123	High	4.13263	High	3.29241	High	3.78485	0
355	VPEQPLYPQPYQPQ	8	1	1	P02808		1683.83	591620640	602795164	542367168	0	0.009609	High	4.12705	High	2.77731	High	2.29973	0
356	RVFQSLPHENKPL	6	1	1	P04080		1564.86	1.08198e+08	7.69286e+07	73304787	0	0.0006799	High	4.11802	High	4.2393	High	4.01534	0
357	GYGPYQPVPEQPLYPQP	10	1	1	P02808		1929.94	5.96447e+07	5.64379e+07	5.35707e+07	0	0.002301	High	4.11541	High	3.70093	High	3.91017	0
358	YQPVPEQPLYPQPY	11	1	1	P02808		1718.84	142610812	1.24537e+08	98767464	0	6.725e-06	High	4.10855	High	3.97107	High	4.15799	0
359	GPYPPGPLAPPQPFGPGF	25	1	1	P02814		1792.91	5.32084e+08	5.16595e+08	5.34498e+08	0	0.001296	High	4.10665	High	4.07422	High	4.10228	0
360	FPEPGAIKVPEQGYTKVPVPGYTK	3	1	1	Q9UBC9		2602.4	0	3.03658e+07	3.4794e+07	0	9.769e-06	High	4.10301	High	4.26843	High	4.62142	0
361	GPYPPGPLAPPQPFGPGFVPPPPPPPYGPG	15	1	1	P02814		2945.51	2.00423e+07	2.25331e+07	4.31058e+07	0	0.000181	High	4.10153	High	3.78387	High	4.23428	0
362	VISDGGDSEQF	12	1	1	P02810		1153.5	335588028	346909469	319051272	0	0.0008935	High	4.10075	High	4.16557	High	3.94344	0
363	GYGYGPYQPVPEQPLY	7	1	1	P02808		1827.87	2.59501e+07	2.85743e+07	20875154	0	0.003201	High	4.09533	High	4.03947	High	3.19679	0
364	IDEERQGPPLG	9	1	1	P02810		1210.61	1.84006e+08	184334899	1.70825e+08	0	0.003088	High	4.08893	High	3.89628	High	3.94924	0
365	AHLPAEFTPAVHASLDK	3	1	1	P69905		1803.94	57876989	5.1582e+07	5.16765e+07	0	0.002012	High	4.08824	High	4.0412	High	3.86314	0
366	GKVLPGVDALSNI	5	1	1	P00558		1282.74	3.8776e+07	26916665	30812445	0	6.977e-06	High	4.06403	High	4.02988	High	4.20068	0
367	YGYGPYQPVPEQPLYPQPYQPQ	15	1	1	P02808		2609.24	9.70808e+07	8.84444e+07	8.60572e+07	0	0.001079	High	4.06399	High	3.99354	High	3.56673	0
368	AAHLPAEFTPAVHASLD	12	1	1	P69905		1746.88	4.99495e+08	4.28525e+08	4.70708e+08	0	2.106e-05	High	4.05726	High	3.99907	High	4.26825	0
369	VPPPPPPPYGPGRIPPPPPAPYGPGIFPPPPPQP	45	1	1	P02814		3438.85	1.86012e+08	2.05939e+08	254928817	0	4.499e-06	High	4.05341	High	4.35676	High	4.59893	0
370	EGKVLPGVDALSNI	3	1	1	P00558		1411.78	11713583	9.09083e+06	7.1861e+06	0	0.006902	High	4.05028	High	3.73983	High	3.79912	0
371	FPEPGAIKVPEQG	4	1	1	Q9UBC9		1368.72	14919556	1.23893e+07	1.67485e+07	0	0.005678	High	4.04767	High	4.02055	High	3.14627	0
372	QPLYPQPYQPQYQQ	5	1	1	P02808		1777.86	2.58814e+07	2.51143e+07	2.17712e+07	0	0.00306	High	4.04549	High	3.56064	High	3.40319	0
373	GPGFVPPPPPPPYGPGRIPPPPPAPY	34	1	1	P02814		2615.39	3.76068e+08	320960492	284589616	0	0.0001225	High	4.04281	High	4.09415	High	5.2005	0
374	QPFGPGFVPPPPPPPYGPGR	23	1	1	P02814		2058.07	215205150	1.93621e+08	169985828	0	4.158e-05	High	4.03531	High	3.26434	High	3.54491	0
375	GDLSTPDAVMGNPKVKAH	3	1	1	P68871		1836.92	30101580	3.27149e+07	2.25262e+07	0	0.01223	High	4.02924	High	4.25995	High	3.9158	0
376	PPPPPAPYGPGIFPPPPPQP	33	1	1	P02814		2017.06	3.39585e+08	2.87183e+08	2.69986e+08	0	6.671e-05	High	4.0285	High	4.28869	High	4.26063	0
377	VHLTPEEKSAV	10	1	1	P68871		1209.65	8.60097e+07	8.31885e+07	6.58882e+07	0	0.008508	High	4.02565	High	3.60326	High	3.87372	0
378	GYGYGPYQPVPEQP	11	1	1	P02808		1551.71	1339465963	1.20552e+09	1009816034	0	0.004521	High	4.0247	High	3.51499	High	3.71039	0
379	SLKPSEAPELDEDEGF	3	1	1	P33241		1762.81	2.22358e+07	21941723	1.821e+07	0	6.697e-06	High	4.02308	High	4.3713	High	3.94435	0
380	VPEQPLYPQPYQPQYQ	6	1	1	P02808		1974.96	4.139e+07	4.27554e+07	3.19177e+07	0	0.002865	High	4.01084	High	3.32983	High	3.51704	0
381	DEVGGEALGRLL	6	1	1	P68871		1228.65	6.03728e+07	5.59398e+07	4.41138e+07	0	0.001481	High	4.00003	High	3.91332	High	3.98679	0
382	DEERQGPPLGGQQ	6	1	1	P02810		1410.66	1.22473e+08	1.49074e+08	1.17631e+08	0	1.429e-05	High	3.999	High	4.23637	High	4.16625	0
383	EQPLYPQPYQPQYQ	7	1	1	P02808		1778.84	5.1371e+07	4.98722e+07	4.07438e+07	0	0.002375	High	3.99862	High	3.5898	High	3.66521	0
384	ERQGPPLGGQQSQPS	25	1	1	P02810		1565.77	3.52536e+08	4.36737e+08	59039466	0	2.442e-05	High	3.99158	High	4.23658	High	4.52541	0
385	GPRGPYPPGPLAPPQPFGPGF	12	1	1	P02814		2103.09	2.55423e+07	2.33734e+07	2.0509e+07	0	9.258e-05	High	3.98458	High	3.85777	High	4.30489	0
386	VHVGDEDFVHL	4	1	1	P04080		1266.61	1.78505e+07	14118387	17606998	0	0.008745	High	3.97976	High	3.65438	High	3.44613	0
387	VVAGVANALAHKYH	6	2	2	P68871;P02042		1449.8	1.423e+08	1.37116e+08	1.25468e+08	0	2.843e-05	High	3.97677	High	3.48602	High	4.37774	0
388	GPPPPPGKPQGPPPQG	23	2	2	P04280;P02812		1504.79	167283481	104046948	2.61635e+07	0	0.01176	High	3.97651	High	3.79854	High	3.66636	0
389	GYGPYQPVPEQPLYPQPYQ	3	1	1	P02808		2221.06	4.02007e+06	3.50865e+06	3.21125e+06	0	0.001509	High	3.9752	High	3.34817	High	3.43656	0
390	PPPPAPYGPGIFPPPPPQP	20	1	1	P02814		1920.01	275578047	220780842	236530141	0	5.57e-05	High	3.97409	High	3.65355	High	4.02028	0
391	TLAAHLPAEFTPAVHASLD	10	1	1	P69905		1961.01	1.28925e+08	1.14032e+08	1.16063e+08	0	0.00697	High	3.9737	High	3.78986	High	3.50131	0
392	QPQAPPAGQPQGPP	13	2	2	P04280;P02812		1369.69	2.45878e+09	2.32061e+09	1.95146e+09	0	0.01336	High	3.96193	High	3.60489	High	3.70288	0
393	APYGPGIFPPPPPQ	9	1	1	P02814		1434.74	46462700	4.17572e+07	3.7735e+07	0	0.0007391	High	3.96034	High	4.00193	High	3.85076	0
394	PPPPGRPQGPPPPGGNPQQPLPPPAGKPQ	8	1	1	Q04118		2854.52	282603249	244655022	209312899	0	4.326e-05	High	3.95708	High	4.01699	High	3.7835	0
395	GGNQPQGPPPPPG	12	2	2	P04280;P02812		1199.58	119744485	1.21509e+08	1.02769e+08	0	0.0003738	High	3.9547	High	4.15116	High	4.03931	0
396	GPYQPVPEQPLYPQPY	11	1	1	P02808		1872.92	1.33103e+08	1.2346e+08	1.03133e+08	0	2.061e-05	High	3.94841	High	4.03107	High	4.24385	0
397	PPPPGRPQGPPPPGGNPQQPLPPPAGKPQGPPPPPQGGRPH	5	1	1	Q04118		4029.12	3.66294e+08	319026064	323026175	0	0.0006111	High	3.94699	High	3.95005	High	3.94164	0
398	WGKVNVDEVGGEALGRLL	7	1	1	P68871		1912.03	1.39204e+07	0	1.20554e+07	0	0.0005454	High	3.94378	High	3.95647	High	3.56276	0
399	GPGRIPPPPPAPY	116	1	1	P02814		1315.72	2.38963e+10	18572489398	20420312229	0	0.0003255	High	3.94172	High	3.68908	High	3.62326	0
400	APPQPFGPGFVPPPPPPP	49	1	1	P02814		1792.95	381109842	3.25968e+08	3.38444e+08	0	2.663e-05	High	3.93251	High	3.48472	High	4.06677	0
401	DMPNALSALSDLH	4	1	1	P69905	M2(Oxidation)	1399.65	6.33515e+06	8.46585e+06	8.98148e+06	0	0.001476	High	3.92939	High	3.40399	High	3.58458	0
402	GPPPPPGKPQGPPPQ	42	2	2	P04280;P02812		1447.78	132200988	234280412	146553706	0	0.0001355	High	3.92671	High	4.12104	High	4.06995	0
403	GPPQQEGNNPQGPPPPAGGNPQQPQAPPA	5	2	2	P04280;P02812		2824.35	2.92612e+08	2.7842e+08	253200156	0	6.224e-05	High	3.91937	High	4.02131	High	3.25048	0
404	NELRVAPEEHPV	6	3	1	P60709		1389.72	1.37264e+08	127095700	1.30221e+08	0	0.0001505	High	3.91138	High	3.37981	High	3.06744	0
405	GPPPQGGRPQGPPQGQSP	18	1	1	P02810		1738.86	234484403	236915658	21011468	0	0.01089	High	3.90578	High	2.97921	High	1.93576	0
406	PGKPEGPPPQGGNQSQGPPP	13	1	1	Q04118		1922.94	202525659	2.05767e+08	110020029	0	0.0008302	High	3.90532	High	3.61484	High	4.24445	0
407	GPRGPYPPGPLAPPQPF	8	1	1	P02814		1744.92	7.73264e+07	70110898	5.9419e+07	0	2.032e-06	High	3.88997	High	3.87437	High	3.89735	0
408	DEVGGEALGRL	11	1	1	P68871		1115.57	154731635	1.19196e+08	1.08392e+08	0	0.006127	High	3.88566	High	3.78297	High	3.77465	0
409	GPPPPPGKPQGPPPQGGNKPQ	26	2	2	P04280;P02812		2029.07	3439462204	1206420442	7.54743e+08	0	0.0002253	High	3.885	High	3.54137	High	4.25548	0
410	SHFELPHYPGL	6	1	1	Q8TAX7		1296.64	4.76835e+07	3.75633e+07	3.34404e+07	0	0.0005099	High	3.88447	High	3.34292	High	3.87733	0
411	SLIAGNPQGPSPQG	3	1	1	P04280		1322.67	3.29607e+07	3.66512e+07	3.12582e+07	0	0.008268	High	3.88128	High	2.90441	High	2.21204	0
412	PQGPPPPGGNPQQPLPPPAGKPQGPPPPPQGGRPHRPPQGQPPQ	9	1	1	Q04118		4413.3	5.63644e+08	516187414	4.91567e+08	0	7.349e-06	High	3.87946	High	4.40415	High	4.47258	0
413	LYPQPYQPQYQQYT	6	1	1	P02808		1816.85	7.76145e+07	72396124	6.32055e+07	0	0.01162	High	3.87238	High	3.6127	High	3.75019	0
414	VNVDEVGGEALGRLL	3	1	1	P68871		1540.83	4.34913e+06	4.70144e+06	5.84947e+06	0	0.00054	High	3.86955	High	3.79716	High	3.59945	0
415	GYGYGPYQPVPEQPL	42	1	1	P02808		1664.8	2.67841e+09	2.24481e+09	1871967927	0	0.003091	High	3.86938	High	3.08101	High	3.12733	0
416	QPVPEQPLYPQPYQPQ	11	1	1	P02808		1908.95	4.43192e+08	4.07581e+08	3.35171e+08	0	0.0001665	High	3.86427	High	4.13079	High	3.97797	0
417	EQPLYPQPYQPQYQQ	3	1	1	P02808		1906.9	1.77708e+07	1.44118e+07	1.14365e+07	0	0.003508	High	3.86034	High	3.47559	High	3.57296	0
418	QPQAPPAGQPQGPPRPPQ	3	2	2	P04280;P02812		1847.95	0	0	0	0	0.007231	High	3.84847	High	2.78619	High	2.59754	0
419	GPGFVPPPPPPPYGPGRIPPPPPAP	17	1	1	P02814		2452.32	41072973	42341762	60092388	0	8.628e-05	High	3.83886	High	3.73292	High	4.3655	0
420	SDGLAHLDNLKGTFA	11	1	1	P68871		1558.79	2.36547e+08	2.03682e+08	2.25494e+08	0	0.0007016	High	3.83668	High	3.93064	High	3.60121	0
421	QPQAPPAGKPQGPPPPPQGGRPP	8	1	1	P10163		2253.19	315211869	312174938	261365825	0	7.165e-05	High	3.83648	High	4.19737	High	3.50626	0
422	TQIPSVTFPSASTKIT	3	1	1	Q8TAX7		1677.91	12919179	1.11147e+07	8.02735e+06	0	0.002368	High	3.82282	High	3.16697	High	2.58799	0
423	FGYGYGPYQPVPEQP	9	1	1	P02808		1698.78	1.3941e+08	1.24767e+08	1.05444e+08	0	1.069e-06	High	3.82222	High	3.47216	High	3.87698	0
424	GDYGSNYLYDN	11	1	1	P15515		1280.51	8.05153e+07	7.27159e+07	6.85413e+07	0	0.01591	High	3.81545	High	3.67584	High	3.77848	0
425	GPGRIPPPPPAPYGP	22	1	1	P02814		1469.79	5.19327e+07	31244348	3.9382e+07	0	0.01408	High	3.81282	High	3.50758	High	3.56042	0
426	VPEQPLYPQPYQPQY	6	1	1	P02808		1846.9	2.93258e+07	2.95797e+07	2.44795e+07	0	0.003299	High	3.80828	High	3.19244	High	2.42804	0
427	YDNEFGYSNRVVDL	6	1	1	P04406		1690.77	8.60606e+07	6.91208e+07	58760394	0	0.003127	High	3.79036	High	3.58561	High	3.56041	0
428	DLNDEWVQRA	5	2	1	P01037		1245.59	1.20339e+07	9.36703e+06	0	0	0.01493	High	3.78135	High	3.81266	High	3.40175	0
429	GPLAPPQPFGPGFVPPPPPPPYGPGR	10	1	1	P02814		2590.37	3.97505e+07	3.90708e+07	35272892	0	2.538e-07	High	3.78056	High	3.48337	High	4.41443	0
430	GPYQPVPEQPLYPQ	4	1	1	P02808		1612.8	2.18947e+07	2.277e+07	21355088	0	0.003396	High	3.77433	High	3.7216	High	3.46839	0
431	GRIPPPPPAPYGPGIFPPPPPQP	10	1	1	P02814		2343.27	1.6246e+07	3.41975e+07	0	0	0.003445	High	3.7684	High	2.90693	High	3.67254	0
432	GAFSDGLAHLDNLK	4	2	2	P68871;P02042		1457.74	6.93984e+07	0	6.5351e+06	0	7.196e-06	High	3.76341	High	3.75542	High	4.14458	0
433	SHFELPHYPGLL	12	1	1	Q8TAX7		1409.72	5.85567e+07	4.97289e+07	4.84454e+07	0	0.0001171	High	3.75492	High	3.59175	High	3.49733	0
434	SLIAGNPQGPSPQ	7	1	1	P04280		1265.65	159059309	1.61307e+08	1.47663e+08	0	4.228e-05	High	3.75438	High	3.70682	High	3.89198	0
435	TYFPHFDLSHGSAQVK	23	1	1	P69905		1833.89	159836216	1.38657e+08	198279712	0	0.01076	High	3.75064	High	3.47111	High	3.20691	0
436	APPQPFGPGFVPPPPPPPYGPGRIPPPPP	11	1	1	P02814		2921.56	1.35047e+07	0	0	0	8.491e-06	High	3.73626	High	4.02386	High	4.07388	0
437	GYGYGPYQPVPE	19	1	1	P02808		1326.6	2.42551e+09	2212811751	2031328398	0	0.0004428	High	3.72567	High	3.78749	High	3.62275	0
438	EQPLYPQPYQPQ	28	1	1	P02808		1487.72	7.5795e+08	6.34431e+08	6.31697e+08	0	0.000219	High	3.72437	High	3.80593	High	3.89541	0
439	ATQPATAETQHIADQVRSQLE	3	1	1	P04080		2294.14	1.91885e+07	1.81219e+07	2.16729e+07	0	0.006821	High	3.7228	High	3.30661	High	3.26286	0
440	LAPPQPFGPGFVPPPPPPPY	16	1	1	P02814		2069.09	3.93343e+07	3.94071e+07	41721855	0	0.001383	High	3.72074	High	3.38995	High	3.44339	0
441	VPEPGSIKVPDQGFIK	6	1	1	Q9UBC9		1710.94	1.33291e+08	1.03917e+08	1.12792e+08	0	0.003806	High	3.70811	High	3.41614	High	3.44404	0
442	FPEPGAIKVPEQGYT	3	1	1	Q9UBC9		1632.83	2.34585e+07	2.175e+07	21352710	0	0.004692	High	3.70795	High	3.35121	High	2.96497	0
443	FLSFPTTKTY	9	1	1	P69905		1204.63	3.54778e+08	2.66041e+08	2.42301e+08	0	0.001089	High	3.70607	High	3.84107	High	3.64349	0
444	ASGVAVSDGVIK	3	1	1	P23528	N-Term(Acetyl)	1144.62	2.34937e+07	1.72279e+07	1.6761e+07	0	0.007013	High	3.70091	High	3.49814	High	3.20328	0
445	DLDTNADKQLSFEEF	3	1	1	P06702		1771.8	2.29509e+06	1.99845e+06	2.11601e+06	0	0.002758	High	3.70042	High	3.26857	High	3.17715	0
446	IGRFGYGYGPYQPVPEQPL	4	1	1	P02808		2138.07	1.41082e+07	1.25374e+07	9.46531e+06	0	0.0001382	High	3.70002	High	2.19318	High	2.1094	0
447	IGEDDNDDGHPLHPS	11	1	1	Q6MZM9		1617.68	9.32198e+07	88385568	34178146	0	1.988e-05	High	3.69854	High	3.32318	High	3.82138	0
448	GRFGYGYGPYQPVPEQPLYPQPYQPQ	6	1	1	P02808		3026.45	1.96981e+07	2.24346e+07	2.38038e+07	0	1.797e-06	High	3.69387	High	3.92159	High	3.82987	0
449	GRFGYGYGPYQPVPEQP	3	1	1	P02808		1911.9	6.55898e+07	5.73536e+07	4.92599e+07	0	0.005598	High	3.69184	High	2.89967	High	3.51678	0
450	DNEFGYSNRVVDL	4	1	1	P04406		1527.71	2.22847e+07	1.85419e+07	1.5122e+07	0	0.0008392	High	3.68992	High	3.09712	High	2.86527	0
451	GRIPPPPPAPY	27	1	1	P02814		1161.64	1507031584	1.42128e+09	1321898184	0	0.01324	High	3.68735	High	3.35804	High	3.37131	0
452	PGFVPPPPPPPY	13	1	1	P02814		1261.66	1.25217e+08	1.11509e+08	103261849	0	0.0006668	High	3.68732	High	3.55431	High	3.37749	0
453	FESFGDLSTPDAVMGNPKVK	8	1	1	P68871	M14(Oxidation)	2155.04	7.2123e+07	8.76875e+07	183567290	0	5.339e-05	High	3.68427	High	4.31868	High	4.68849	0
454	GPPPQGGNQPQGPPPPPGK	4	2	2	P04280;P02812		1803.92	95828304	5.33695e+07	3.50303e+07	0	6.873e-06	High	3.66763	High	3.66876	High	3.88193	0
455	IGRFGYGYGPY	8	1	1	P02808		1249.6	3.97046e+07	33664119	3.65413e+07	0	0.0002158	High	3.65825	High	3.60859	High	3.6691	0
456	FVPPPPPPPYGPGR	17	1	1	P02814		1474.78	1.63368e+08	1.08596e+08	95689560	0	0.0006289	High	3.65193	High	3.47382	High	3.31693	0
457	PQGPPPPPQGGRPP	3	1	1	P10163		1378.72	4.52765e+07	44543638	39970086	0	0.005844	High	3.64634	High	3.4819	High	3.25014	0
458	GPYPPGPLAPPQPF	30	1	1	P02814		1434.74	1.6757e+09	1466305755	1.33834e+09	0	0.003677	High	3.62677	High	3.53568	High	3.57252	0
459	LASVSTVLTSKYR	4	1	1	P69905		1424.81	1.36679e+08	1.28862e+09	9.76124e+07	0	0.0002101	High	3.6208	High	3.03794	High	3.03874	0
460	DVPLVISDGGDSEQ	9	1	1	P02810		1430.67	4.16144e+07	3.99678e+07	4.01592e+07	0	3.921e-05	High	3.61869	High	3.77471	High	3.67787	0
461	GFVPPPPPPPYGPGR	9	1	1	P02814		1531.8	6.54476e+07	52977515	26954194	0	0.008334	High	3.61468	High	3.45949	High	2.88483	0
462	GPPQQEGNNPQGPPPPAGGNPQQPQAPP	5	2	2	P04280;P02812		2753.3	107015843	104868085	9.63678e+07	0	0.003578	High	3.60569	High	3.52827	High	3.28678	0
463	IDEERQGPPLGGQQSQPS	6	1	1	P02810		1922.92	9.52368e+07	1.36481e+08	1.00234e+08	0	7.513e-05	High	3.59987	High	3.72679	High	3.50824	0
464	YDNEFGYSNRVV	3	1	1	P04406		1462.66	8.63532e+06	7.90201e+06	7.10529e+06	0	0.00155	High	3.59916	High	3.14284	High	3.41356	0
465	LSFPTTKTYFPHFDLSHGSAQVK	4	1	1	P69905		2608.33	1.72752e+07	1.08375e+07	1.87854e+07	0	9.496e-07	High	3.59318	High	4.80317	High	4.76694	0
466	FGPGVPPPPPPP	33	1	1	O95104		1155.62	8.76411e+08	7.33857e+08	4.7023e+08	0	0.001769	High	3.59068	High	3.63254	High	3.7046	0
467	YPPGPLAPPQPFGPGFVPPPPPPPYGPG	6	1	1	P02814		2791.44	3.64498e+07	4.03077e+07	6.62632e+07	0	0.0008083	High	3.58658	High	3.23423	High	3.61614	0
468	GPPQQGGHPPPPQGRPQ	16	1	1	P02810		1731.87	0	0	0	0	0.003033	High	3.57976	High	3.89806	High	3.90322	0
469	GPPPPGGNPQQPLPPPAGKPQGPPPPPQGGRPHRPPQGQPP	4	1	1	Q04118		4060.13	6.73462e+08	630708512	442622912	0	0.0002293	High	3.57749	High	3.45299	High	3.66131	0
470	FGPGFVPPPPPPPY	25	1	1	P02814		1465.76	1.80469e+08	166127850	1.5647e+08	0	6.969e-05	High	3.56771	High	3.76938	High	3.99291	0
471	PGFVPPPPPPPYGPG	5	1	1	P02814		1472.76	35612806	39735318	3.69575e+07	0	2.195e-05	High	3.56672	High	4.01777	High	4.08059	0
472	GPGFVPPPPPPPYGP	7	1	1	P02814		1472.76	35612806	1.11985e+07	6.35274e+06	0	0.0006041	High	3.56311	High	3.61479	High	3.825	0
473	QGPPPPQGKPQGPPQQGGHPPPPQGRPQ	8	1	1	P02810		2843.45	659727920	2.57887e+08	205535307	0	0.0002565	High	3.55012	High	4.4423	High	4.13793	0
474	TFTPPPQLQQQQ	3	1	1	Q9UBC9		1412.72	1.37024e+07	8.50728e+06	0	0	0.006703	High	3.54534	High	2.69912	High	3.07635	0
475	TDYGKDLMEKVKSPELQAEAK	4	1	1	P02652	M8(Oxidation)	2396.21	3.46506e+07	3.73639e+07	5.12015e+07	0	1.159e-06	High	3.54481	High	4.4433	High	4.99412	0
476	NELRVAPEEHPVLL	7	3	1	P60709		1615.88	4.72627e+07	3.79358e+07	3.3962e+07	0	1.665e-05	High	3.54142	High	3.6331	High	3.53618	0
477	GRFGYGYGPYQPVPEQPL	6	1	1	P02808		2024.99	4.20751e+07	4.44542e+07	3.65625e+07	0	0.005042	High	3.53985	High	3.1098	High	3.07285	0
478	NEDKDPAFTAL	6	1	1	P54108		1220.58	75442440	67092634	6.43291e+07	0	0.004536	High	3.53939	High	3.38838	High	3.22621	0
479	PPPGGNPQQPLPPPAGKPQ	4	1	1	Q04118		1874	99548946	97092026	75971357	0	0.001067	High	3.53903	High	2.8689	High	2.93014	0
480	SDKPDMAEIEKF	10	1	1	P62328	N-Term(Acetyl)	1451.68	3.06026e+08	258601564	1.91074e+08	0	0.0001143	High	3.53765	High	3.65666	High	3.70803	0
481	AAHLPAEFTPAVHA	3	1	1	P69905		1431.74	156967484	6.1352e+07	1.46701e+08	0	0.003387	High	3.53317	High	3.86572	High	4.44901	0
482	YGYGPYQPVPEQPLYPQ	3	1	1	P02808		1995.95	6.88556e+06	7.00043e+06	5.61137e+06	0	0.004702	High	3.52677	High	2.4353	High	2.77496	0
483	VGMGQKDSYVGDEAQSKRGIL	3	6	1	P60709	M3(Oxidation)	2254.11	1.72158e+07	1.91357e+07	2.1179e+07	0	0.003616	High	3.52257	High	3.42222	High	3.4299	0
484	LISGKPEGRRPQGGNQPQRPPPPPGKPQ	7	1	1	P10163		2970.63	5.69989e+07	6.41398e+07	41752781	0	0.0009967	High	3.51094	High	3.21121	High	3.40365	0
485	GGNPQQPLPPPAGKPQ	8	1	1	Q04118		1582.84	111915224	63664997	4.14853e+07	0	0.0001096	High	3.5103	High	3.63676	High	3.51355	0
486	RGPYPPGPLAPPQPFGPGFVPPPPPPP	6	1	1	P02814		2727.45	8.00417e+06	3.4544e+06	8.53052e+06	0	0.002184	High	3.51023	High	3.49037	High	3.88409	0
487	GYGYGPYQPVPEQ	8	1	1	P02808		1454.66	69515995	6.35434e+07	55472707	0	3.902e-06	High	3.50072	High	3.53795	High	3.66567	0
488	SPKSHFELPHYPGLL	3	1	1	Q8TAX7		1721.9	55388675	4.49536e+07	4.36656e+07	0	0.001819	High	3.49964	High	3.41752	High	3.18022	0
489	SDKPDMAEIEKF	8	1	1	P62328	N-Term(Acetyl); M6(Oxidation)	1467.67	128940611	116247386	201397484	0	0.001508	High	3.49553	High	3.48995	High	2.96364	0
490	RVFQSLPHENKPLTLS	3	1	1	P04080		1866.02	3.27694e+07	2.52153e+07	2.03401e+07	0	0.01206	High	3.49519	High	3.53007	High	3.44613	0
491	YGPYQPVPEQPLYPQPYQPQY	3	1	1	P02808		2552.22	6.51316e+06	6.18565e+06	4.80985e+06	0	2.227e-07	High	3.48689	High	4.69602	High	4.52575	0
492	QPLYPQPYQPQYQ	7	1	1	P02808		1649.8	6.03536e+07	56153870	5.29107e+07	0	0.003904	High	3.48681	High	3.06954	High	2.87578	0
493	KPQGPPPQGGRPQGPPQGQSPQ	12	1	1	P02810		2220.14	257567506	1.70428e+08	66110364	0	0.001582	High	3.48149	High	4.15897	High	3.91584	0
494	GPPPPGGNPQQPLPPP	8	1	1	Q04118		1546.8	2.25808e+08	209215301	205993625	0	0.0007131	High	3.47539	High	3.63497	High	4.12333	0
495	TLQPGEYITKVF	6	1	1	Q96DA0		1395.75	2.0878e+07	1.79898e+07	1.80849e+07	0	0.0004883	High	3.46951	High	3.55054	High	3.09645	0
496	GNPQGAPPQGGNKPQGPPSPPGKPQ	35	1	1	P02812		2389.21	4284399390	1743014848	2.12287e+09	0	0.0006356	High	3.46683	High	3.27822	High	3.26106	0
497	YPPGPLAPPQPFGPG	56	1	1	P02814		1491.77	2.32675e+09	2.1298e+09	1972912262	0	7.262e-06	High	3.46664	High	3.54301	High	3.70286	0
498	PPQPFGPGFVPPPPPPPY	15	1	1	P02814		1884.98	2.64106e+07	2.35343e+07	2.38824e+07	0	3.28e-05	High	3.45461	High	3.80746	High	3.11678	0
499	GPPPPGGNPQQPLPPPA	12	1	1	Q04118		1617.84	2.01013e+07	46984687	3.94783e+07	0	6.696e-05	High	3.45029	High	3.76377	High	3.46333	0
500	YGYGPYQPVPEQPL	11	1	1	P02808		1607.78	2.86496e+08	2.52213e+08	2.19032e+08	0	0.003517	High	3.44993	High	3.14246	High	2.65059	0
501	KQTFTPPPQLQQQ	3	1	1	Q9UBC9		1540.81	2.20345e+07	2.5902e+07	24971462	0	8.428e-06	High	3.44611	High	3.28656	High	4.09894	0
502	YPQPYQPQYQQY	12	1	1	P02808		1602.72	2.02394e+08	185636777	1.66601e+08	0	0.01189	High	3.44409	High	3.3342	High	3.38907	0
503	QSLPHENKPLTLSNYQTNKA	3	1	1	P04080		2283.18	3.52827e+08	347955599	3.35963e+08	0	0.003247	High	3.44402	High	3.74419	High	3.92733	0
504	LAAHLPAEFTPAVHASLD	4	1	1	P69905		1859.97	3.26617e+07	28558215	3.14632e+07	0	3.541e-05	High	3.44176	High	3.04904	High	3.92995	0
505	LAPPQPFGPGF	11	1	1	P02814		1127.59	93257929	8.54674e+07	7.64834e+07	0	0.01431	High	3.43492	High	2.80446	High	2.52646	0
506	GPPPQGGNKPQGPPPPGKPQGPPPQGDKS	9	2	2	P04280;P02812		2795.43	1125897584	1.01773e+09	6.77411e+08	0	0.001564	High	3.42837	High	3.99385	High	2.93419	0
507	VPPPPPPPYGPG	103	1	1	P02814		1171.61	899169150	4.89638e+08	431634556	0	0.008009	High	3.42167	High	3.08376	High	3.18292	0
508	EVGGEALGRLL	6	1	1	P68871		1113.63	2.94627e+08	2.40875e+08	1.94659e+08	0	0.001483	High	3.4116	High	2.86669	High	2.88614	0
509	GPGIFPPPPPQP	129	1	1	P02814		1200.64	1.82706e+10	17428444876	15510717824	0	0.000997	High	3.41029	High	3.32384	High	3.54413	0
510	YGPYQPVPEQPLYPQ	4	1	1	P02808		1775.87	2.56113e+07	2.16796e+07	1.82079e+07	0	0.0004388	High	3.40981	High	3.16707	High	2.73465	0
511	GGNQPQGPPPPPGKPQGPPPQ	3	2	2	P04280;P02812		2029.03	0	0	0	0	0.01483	High	3.40144	High	3.10818	High	2.70719	0
512	ESFGDLSTPDAVMGNPKVK	3	1	1	P68871		1991.98	6.25299e+07	4.82265e+07	3.70224e+07	0	0.002287	High	3.39843	High	2.78243	High	2.96383	0
513	GPPPPAGGNPQQPQAPPAG	5	2	2	P04280;P02812		1734.86	52040922	62593034	67668552	0	0.001261	High	3.39737	High	3.96874	High	3.65027	0
514	FELPHYPGLL	13	1	1	Q8TAX7		1185.63	1.05226e+08	1.01413e+08	9.95557e+07	0	0.001327	High	3.37782	High	3.2644	High	3.30787	0
515	EQPLYPQPYQP	18	1	1	P02808		1359.66	1.25996e+08	1.20654e+08	88268968	0	0.001586	High	3.37093	High	3.4005	High	3.33682	0
516	GYGPYQPVPEQPLY	3	1	1	P02808		1607.78	2.86496e+08	2.52213e+08	2.19032e+08	0	0.01233	High	3.36914	High	2.73519	High	2.42565	0
517	REFPFYGDY	7	1	1	P15515		1193.53	9.37079e+07	86476463	7.54137e+07	0	0.001654	High	3.35493	High	3.49964	High	3.36964	0
518	DGGDSEQFIDEE	7	1	1	P02810		1340.52	8.00278e+07	6.76664e+07	70022631	0	0.002287	High	3.34991	High	2.85039	High	3.00108	0
519	LLTEAPLNPKAN	3	10	1	P60709		1280.72	3.79044e+07	3.68672e+07	3.25485e+07	0	5.669e-05	High	3.34956	High	3.8769	High	3.69922	0
520	FVPPPPPPPY	199	1	1	P02814		1107.59	9353741201	8503922793	7.71358e+09	0	0.01313	High	3.34378	High	3.26867	High	3.25527	0
521	APPQPFGPGFVPPPPPP	5	1	1	P02814		1695.89	1.15572e+07	1.26097e+07	9100418	0	0.01694	High	3.33943	High	3.23063	High	2.93456	0
522	SHFELPHYPG	9	1	1	Q8TAX7		1183.56	2.68266e+08	298362820	2.79242e+08	0	0.002168	High	3.33909	High	3.17952	High	2.99088	0
523	IPPPPPAPYGPGIFP	8	1	1	P02814		1516.82	30365020	3.46254e+07	0	0	0.01409	High	3.33754	High	2.41218	High	3.24993	0
524	YGPGIFPPPPPQP	18	1	1	P02814		1363.71	5.19059e+08	4.46511e+08	3.92487e+08	0	0.001833	High	3.335	High	3.33933	High	3.56913	0
525	GPYPPGPLAPPQPFGP	6	1	1	P02814		1588.82	1.68908e+07	1.49546e+07	1.34684e+07	0	5.532e-05	High	3.3331	High	3.35587	High	3.44684	0
526	SDKPDMAEIEKFDKSKLKKTET	3	1	1	P62328	N-Term(Acetyl)	2610.34	54633772	4.80064e+07	3.86195e+07	0	0.0006581	High	3.31568	High	3.65928	High	2.97812	0
527	QIPSVTFPSAST	6	1	1	Q8TAX7		1234.63	1.9206e+08	1.68172e+08	1.61814e+08	0	0.0004273	High	3.29179	High	3.21308	High	2.84934	0
528	FGYGYGPYQPVPE	7	1	1	P02808		1473.67	76518607	6.76845e+07	53709261	0	0.0001111	High	3.28445	High	3.229	High	3.41222	0
529	RGPYPPGPLAPPQPFGPG	7	1	1	P02814		1801.94	5.4906e+07	42927102	45841862	0	0.0006989	High	3.26744	High	3.2795	High	3.12223	0
530	SETAPAETATPAPV	5	1	1	P16401	N-Term(Acetyl)	1383.67	2.28666e+07	18549832	2.00168e+07	0	0.0002932	High	3.26396	High	3.49928	High	2.98138	0
531	GFAGDDAPRAVFPS	8	10	1	P60709		1406.67	35084036	3.1336e+07	3.77313e+07	0	0.0003167	High	3.25581	High	3.81804	High	3.43538	0
532	HVGDEDFVHL	6	1	1	P04080		1167.55	2.9751e+07	2.33967e+07	2.73046e+07	0	0.0007405	High	3.24461	High	3.03691	High	3.13199	0
533	RIIPGGIYNADL	3	1	1	P01037		1301.73	3.81037e+07	3.51006e+07	3.1887e+07	0	0.001794	High	3.23035	High	3.14656	High	3.25482	0
534	TFTPPPQLQQQ	13	1	1	Q9UBC9		1284.66	4.25462e+07	23351711	32979791	0	0.01099	High	3.22317	High	2.89495	High	3.0607	0
535	YMKNLLNRIIDD	34	1	1	Q8TAX7	M2(Oxidation)	1523.79	1.77838e+08	190777145	228647705	0	0.001621	High	3.22247	High	3.32122	High	3.02134	0
536	SLVSKGTLVQT	3	5	3	P16402;P10412;P16401		1132.66	22304374	2.28428e+07	1.90773e+07	0	0.000332	High	3.22145	High	3.38161	High	3.46235	0
537	GFVPPPPPPPYGPG	16	1	1	P02814		1375.71	3.00075e+08	2.73599e+08	223065009	0	0.000517	High	3.22042	High	3.13808	High	3.35851	0
538	VPEQPLYPQPYQPQYQQ	3	1	1	P02808		2103.02	12498753	9881296	8.48231e+06	0	0.0143	High	3.21871	High	2.60831	High	2.65461	0
539	EVGGEALGRLLV	3	1	1	P68871		1212.7	1.59058e+07	1.51526e+07	1.08108e+07	0	0.0002228	High	3.2153	High	2.95299	High	3.50299	0
540	GPPPPGGNPQQPLPPPAGKPQGPPPPPQGGRPHRPP	12	1	1	Q04118		3552.87	173577452	311798520	182914312	0	0.001309	High	3.21424	High	5.14776	High	4.03245	0
541	QPVPEQPLYPQP	10	1	1	P02808		1392.72	5.27543e+07	4.78745e+07	46423758	0	0.003545	High	3.21071	High	3.21032	High	3.19803	0
542	YPQPYQPQYQQYT	7	1	1	P02808		1703.77	6.02906e+07	5.8614e+07	4.82763e+07	0	0.0001876	High	3.20866	High	3.09948	High	3.25897	0
543	AIQDPRLFAEE	11	1	1	P01833		1288.65	8.26151e+07	7.32591e+07	6.87752e+07	0	0.01508	High	3.20862	High	2.93077	High	2.99448	0
544	QPVPEQPLYPQPY	8	1	1	P02808		1555.78	306447354	2.88727e+08	2.5482e+08	0	0.000862	High	3.20732	High	3.33254	High	3.15942	0
545	SETAPAAPAAPAPAEKTPV	4	1	1	P10412	N-Term(Acetyl)	1817.93	18802630	1.37905e+07	1.17776e+07	0	1.542e-05	High	3.20425	High	3.43212	High	3.59382	0
546	VHLTPEEKSAVTAL	22	1	1	P68871		1494.82	1.316e+09	1.05209e+09	772079365	0	0.003073	High	3.19899	High	3.14786	High	3.24936	0
547	LAPPQPFGPGFVPPPPPPPYGPGR	11	1	1	P02814		2436.29	3.30477e+07	3.01722e+07	2.85155e+07	0	7.501e-05	High	3.19893	High	3.18398	High	4.06963	0
548	GPPPQGGNKPQGPPPPGKPQGPPPQGDNKS	12	1	1	P02812		2909.47	318006958	2.68265e+08	1.78469e+08	0	0.0002271	High	3.19872	High	4.86285	High	4.14558	0
549	RVDPVNFKLLSH	3	2	1	P69905		1424.81	1.63334e+09	1.28862e+09	1.09261e+09	0	6.003e-06	High	3.19431	High	3.99424	High	4.81509	0
550	FGPGFVPPPPPPP	8	1	1	P02814		1302.69	73455059	6.32008e+07	6.00429e+07	0	0.0008283	High	3.19077	High	3.52109	High	3.51827	0
551	AGFAGDDAPRAVFPSIVGRPRHQGV	3	6	1	P60709		2577.35	1.67175e+07	1.63521e+07	1.82681e+07	0	0.000221	High	3.18333	High	2.72407	High	2.9475	0
552	AAYQKVVAGVANALAHKYH	3	2	2	P68871;P02042		2011.09	9.50655e+06	7.41699e+06	2.05265e+07	0	2.441e-05	High	3.18166	High	2.4871	High	4.21086	0
553	LAPPQPFGPGFVPPPPPPPYGPG	12	1	1	P02814		2280.19	2.60876e+07	2.74243e+07	3.0451e+07	0	0.0001209	High	3.18162	High	3.32032	High	3.47814	0
554	PYGPGIFPPPPPQP	4	1	1	P02814		1460.76	1.1159e+07	9.79863e+06	8.26567e+06	0	2.014e-05	High	3.17541	High	2.98307	High	3.24631	0
555	AGEYGAEALERM	3	1	1	P69905		1296.59	1.26863e+07	7.71996e+06	4.48905e+06	0	0.0005088	High	3.17055	High	3.54814	High	3.3503	0
556	GRIPPPPPAPYGPG	3	1	1	P02814		1372.74	3.98762e+07	34994658	3.16831e+07	0	0.002898	High	3.16958	High	3.01566	High	2.41533	0
557	GFVPPPPPPPY	24	1	1	P02814		1164.61	1377893292	1213234028	1018384707	0	0.0001301	High	3.16942	High	3.03548	High	3.35472	0
558	YDNEFGYSNRVVD	5	1	1	P04406		1577.69	3.05557e+07	24216053	2.57123e+07	0	0.0003043	High	3.16569	High	3.79979	High	3.60464	0
559	GPGFVPPPPPPPYGPGRIPPPPP	12	1	1	P02814		2284.24	0	18144766	1.48919e+07	0	9.603e-08	High	3.16421	High	3.80301	High	3.72804	0
560	EQPLYPQPYQPQY	4	1	1	P02808		1650.78	1.85369e+07	1.69878e+07	1.52092e+07	0	0.0006393	High	3.16416	High	3.34583	High	2.52959	0
561	SHFELPHYPGLLAHQKPF	4	1	1	Q8TAX7		2118.09	62097262	58856386	1.62976e+07	0	0.0005625	High	3.16291	High	2.93136	High	2.33838	0
562	GPLAPPQPFGPGFVPPPPPPPY	11	1	1	P02814		2223.17	3.88098e+07	3.69202e+07	4.46616e+07	0	0.0006167	High	3.16074	High	3.28333	High	3.14461	0
563	AAPDEKVLDSGF	8	1	1	P01833		1248.61	46422487	35007352	3.62777e+07	0	0.01648	High	3.15892	High	3.1243	High	2.84244	0
564	TFTPPPQLQ	20	1	1	Q9UBC9		1028.54	59351546	48170050	0	0	0.003603	High	3.15525	High	3.18693	High	3.55399	0
565	YQPVPEQPLYPQP	3	1	1	P02808		1555.78	306447354	2.88727e+08	2.5482e+08	0	2.595e-05	High	3.14852	High	3.53702	High	3.52245	0
566	LVVYPWTQRF	194	5	2	P68871;P02042		1308.71	7.98468e+09	6137047780	1313741120	0	0.007791	High	3.14125	High	3.02314	High	2.80062	0
567	FGDLSTPDAVMGNPKVK	6	1	1	P68871		1775.91	40286232	3.51732e+07	2.48568e+07	0	7.155e-05	High	3.13964	High	3.86917	High	3.86962	0
568	FESFGDLSTPD	7	1	1	P68871		1214.52	6.13908e+07	4.66868e+07	3.66831e+07	0	0.000185	High	3.13281	High	3.11104	High	2.95607	0
569	FESFGDLSTPDA	5	1	1	P68871		1285.56	65101031	5.98085e+07	4.46271e+07	0	0.0007924	High	3.1307	High	3.19503	High	2.97861	0
570	DRIIPGGIYNADL	5	1	1	P01037		1416.75	2.16767e+07	2.0265e+07	14382821	0	8.724e-06	High	3.12314	High	3.53398	High	3.59574	0
571	YQPVPEQPLYPQ	6	1	1	P02808		1458.73	3.82045e+07	3.55634e+07	3.28503e+07	0	0.0007779	High	3.12309	High	3.56232	High	3.31063	0
572	SDGLAHLDNLK	8	2	2	P68871;P02042		1182.61	151961445	1.49882e+08	112054642	0	0.0003507	High	3.1227	High	3.10492	High	3.02635	0
573	AAHLPAEFTPAVHASLDKFLA	4	1	1	P69905		2206.17	2.90207e+07	3.21337e+07	5.95135e+07	0	0.000477	High	3.1216	High	3.22169	High	3.40976	0
574	GPPPQGGNKPQ	3	3	3	Q04118;P04280;P02812		1076.55	175821	0	0	0	0.01146	High	3.11915	High	3.06541	High	3.01706	0
575	AGFAGDDAPRAVFPSIVG	6	10	1	P60709		1746.88	2.80556e+07	2.50787e+07	2.11943e+07	0	0.01534	High	3.11791	High	2.76142	High	2.90998	0
576	IGEDDNDDGHPLHPSLNIPY	3	1	1	Q6MZM9		2218.01	9.97176e+07	9.27187e+07	9.34348e+07	0	6.058e-06	High	3.09581	High	4.28929	High	3.1684	0
577	SDKPDMAEIEK	4	1	1	P62328	N-Term(Acetyl)	1304.61	9.80297e+07	9.85355e+07	5.71764e+07	0	0.00187	High	3.08773	High	3.12832	High	2.86339	0
578	DINTDGAVNF	5	1	1	P05109		1065.49	6.49423e+07	50950519	5.67368e+07	0	0.001291	High	3.08667	High	3.15467	High	2.85374	0
579	VGPFAPGITEKAPEEKK	3	1	1	O60664		1797.98	29959982	2.68626e+07	2.44731e+07	0	5.944e-07	High	3.07948	High	3.20038	High	3.42566	0
580	YGYGPYQPVPEQP	8	1	1	P02808		1494.69	1.55082e+08	145870344	1.35475e+08	0	0.007785	High	3.07862	High	2.83745	High	2.6876	0
581	HREFPFYGDY	10	1	1	P15515		1330.59	109330556	9.07248e+07	8.30699e+07	0	0.01201	High	3.07557	High	2.8316	High	2.77588	0
582	SVVNPTLVATT	4	1	1	Q8TAX7		1101.62	1.16719e+07	7.88232e+06	1.06217e+07	0	0.0008068	High	3.06898	High	2.69004	High	2.52195	0
583	GPYQPVPEQPLY	3	1	1	P02808		1387.69	6061467	9.18846e+06	5740046	0	0.001949	High	3.06763	High	3.10039	High	2.9435	0
584	ASGPPVSELITK	3	3	2	P16402;P10412		1198.67	2.23712e+08	234650090	181965420	0	0.001034	High	3.06578	High	3.20678	High	3.20023	0
585	IPPPPPAPYGPG	19	1	1	P02814		1159.62	2.6084e+08	178556702	1.67981e+08	0	0.0005506	High	3.06531	High	2.34685	High	2.43977	0
586	PVPEQPLYPQPYQPQ	6	1	1	P02808		1780.9	25382347	24240424	1.78469e+07	0	0.0003061	High	3.06017	High	2.57966	High	3.3851	0
587	FGYGYGPYQPVPEQPL	14	1	1	P02808		1811.86	177293236	1.48009e+08	1.48325e+08	0	0.01009	High	3.05797	High	2.8135	High	2.80383	0
588	GPLAPPQPFGPGFVPPPPPPPYGPG	10	1	1	P02814		2434.27	2.21799e+07	2.38486e+07	3.01006e+07	0	0.0008159	High	3.05736	High	2.98276	High	3.10272	0
589	IGRFGYGYGPYQPVPEQPLYPQPYQPQ	5	1	1	P02808		3139.54	1.02676e+07	1.28203e+07	2.06943e+07	0	0.000196	High	3.05568	High	3.12257	High	3.9421	0
590	DFVHLRVFQ	4	1	1	P04080		1160.62	2.0409e+07	1.77104e+07	1.57867e+07	0	0.003415	High	3.04363	High	2.85491	High	2.63369	0
591	SLDKFLASVST	3	1	1	P69905		1167.63	3.11518e+07	20682887	1.86375e+07	0	0.01103	High	3.04153	High	2.72129	High	3.03846	0
592	SLPRFPSVSLQE	4	1	1	Q16378		1359.73	1.39189e+07	9.68829e+06	0	0	0.01565	High	3.03036	High	2.58356	High	2.14792	0
593	IPPPPPAPYGP	20	1	1	P02814		1102.6	184060330	1.66382e+08	1.60381e+08	0	0.0001659	High	3.02664	High	2.89678	High	3.16202	0
594	LVVYPWTQR	5	5	2	P68871;P02042		1161.64	1.33695e+08	1.05224e+08	9.36337e+07	0	0.003091	High	3.02283	High	2.35965	High	2.41797	0
595	FESFGDLSTPDAVMGNPKVKAHGKKVL	5	1	1	P68871		2872.51	146657878	1.11974e+08	7.08095e+07	0	0.0008614	High	3.02138	High	3.11824	High	2.93935	0
596	FAGDDAPRAVFPSIVG	3	10	1	P60709		1618.82	7.45472e+06	5.88991e+06	4327368	0	0.01663	High	3.0157	High	2.85182	High	2.77597	0
597	GRFGYGYGPY	7	1	1	P02808		1136.52	0	1.22622e+07	1.24863e+07	0	0.0006021	High	2.99699	High	2.9526	High	3.14378	0
598	QAPPAGQPQGPP	11	2	2	P04280;P02812		1144.58	0	340589476	243338126	0	0.001152	High	2.98521	High	3.36478	High	3.35393	0
599	RFGYGYGPYQPVPEQPL	3	1	1	P02808		1967.97	5.84605e+06	5.80993e+06	3.81897e+06	0	4.464e-06	High	2.97404	High	3.4925	High	3.242	0
600	ASGVAVSDGVIKVF	7	1	1	P23528	N-Term(Acetyl)	1390.76	6.12598e+07	5.73095e+07	5.59322e+07	0	0.003975	High	2.96988	High	2.24004	High	2.86377	0
601	LPPSPNNPPKFPNPHQPPKHPDK	3	1	1	Q8TAX7		2580.35	0	5.2383e+07	17413054	0	1.989e-05	High	2.96751	High	3.41568	High	3.65817	0
602	QPQGPPPPPGKPQ	14	2	2	P04280;P02812		1324.7	0	135811124	116788474	0	0.001419	High	2.94951	High	4.25569	High	2.55724	0
603	DTNADKQLSFEEF	6	1	1	P06702		1543.69	39828497	3.59608e+07	3.25139e+07	0	0.005334	High	2.94716	High	2.0524	High	2.5009	0
604	LYPQPYQPQYQQ	6	1	1	P02808		1552.75	36885583	29056568	29997854	0	0.0005911	High	2.94685	High	2.84017	High	2.91398	0
605	GYGPYQPVPEQPLYPQ	6	1	1	P02808		1832.89	3.5661e+07	2.85537e+07	23008283	0	0.0001549	High	2.93815	High	2.73091	High	2.8155	0
606	SGPPVSELITK	3	3	2	P16402;P10412		1127.63	208540148	1.86312e+08	1.7034e+08	0	0.001622	High	2.9367	High	3.44531	High	3.00881	0
607	ADAAPDEKVLDSGFREIENK	4	1	1	P01833		2204.09	4.86636e+07	4.16656e+07	8093539	0	0.0001129	High	2.93366	High	1.97173	High	3.73732	0
608	GPPVSELITK	9	4	3	P16402;P10412;P16401		1040.6	1.85391e+08	1.70952e+08	1.48294e+08	0	0.001993	High	2.92276	High	3.08641	High	3.17475	0
609	FESFGDLSTPDAV	6	1	1	P68871		1384.63	3.21205e+07	36785627	3.09609e+07	0	0.0003286	High	2.91454	High	2.56037	High	3.34445	0
610	QPSQPPPQEIFVPTTK	9	1	1	Q9UBC9		1793.95	4.02929e+07	3.32261e+07	29278214	0	0.003917	High	2.90736	High	2.32611	High	2.46192	0
611	ASGPPVSELITKA	5	3	2	P16402;P10412		1269.71	1.00195e+07	9.76676e+06	1.00265e+07	0	0.0002384	High	2.90459	High	3.20185	High	2.89094	0
612	HAHKLRVDPVNFKLLSH	5	1	1	P69905		2011.13	8.39067e+07	8.08455e+07	7.545e+07	0	5.469e-05	High	2.87833	High	2.38559	High	2.83729	0
613	FVPPPPPPPYGPGRIPPPPPAPYGPGIFPPPPPQP	4	1	1	P02814		3585.92	0	0	0	0	0.002225	High	2.85458	High	3.43089	High	3.84655	0
614	FIGEDDNDDGHPLHPS	3	1	1	Q6MZM9		1764.75	1.70307e+08	165961084	1.68082e+08	0	0.0005932	High	2.85196	High	2.38531	High	2.97975	0
615	PLYPQPYQPQY	5	1	1	P02808		1393.68	26476037	2.84427e+07	2.43551e+07	0	0.003005	High	2.84207	High	2.19507	High	2.62281	0
616	VVDKLEPVLHE	5	1	1	Q96DR5		1277.71	9.58882e+07	8.23219e+07	9.26607e+07	0	0.0009646	High	2.84203	High	3.33992	High	2.99447	0
617	GYGPYQPVPEQPL	16	1	1	P02808		1444.71	9.23079e+08	875387647	706230255	0	0.01583	High	2.83667	High	2.5209	High	2.61148	0
618	FAGDDAPRAVFPS	6	10	1	P60709		1349.65	3.66036e+07	2.85374e+07	3.00076e+07	0	7.193e-05	High	2.83263	High	3.16569	High	3.22945	0
619	TKTYFPHFDLSHGSAQVK	3	1	1	P69905		2063.04	5.68291e+07	5.43713e+07	6.04497e+07	0	0.001896	High	2.8296	High	2.81249	High	2.33763	0
620	APIKVGDAIPAVEVF	3	1	1	P30044		1525.87	5.63709e+06	4.87824e+06	5.32041e+06	0	0.001217	High	2.81604	High	2.93357	High	2.54522	0
621	WISKQEYDESGPSIVHRK	4	7	1	P60709		2159.1	3.64023e+07	2.75231e+07	2.74072e+07	0	0.0001388	High	2.79304	High	3.4395	High	3.45618	0
622	HAHKLRVDPVNFKL	3	1	1	P69905		1673.96	5.88044e+07	5.24858e+07	5.32403e+07	0	4.179e-06	High	2.79059	High	3.73075	High	2.91021	0
623	YSIITPNILRL	5	1	1	P01024		1302.78	1.16179e+07	9.35706e+06	9.02214e+06	0	0.002778	High	2.78902	High	2.6551	High	2.63973	0
624	LYPQPYQPQYQ	10	1	1	P02808		1424.69	88440083	7.60182e+07	7.83402e+07	0	0.003229	High	2.78205	High	2.31545	High	2.67738	0
625	PPQPFGPGFVPPPPPPPYGPGR	6	1	1	P02814		2252.17	4.91676e+07	4.90419e+07	34416588	0	0.001341	High	2.77688	High	2.56555	High	2.22863	0
626	AIKVPEQGYT	4	1	1	Q9UBC9		1105.59	8.11684e+07	8.45263e+07	7.60782e+07	0	0.001707	High	2.7721	High	2.82316	High	2.97438	0
627	SLPRFPSVSLQ	4	1	1	Q16378		1230.69	5.6836e+07	4.81628e+07	33225680	0	0.0005244	High	2.75652	High	2.83627	High	2.81672	0
628	EFGYSNRVVDL	5	1	1	P04406		1298.64	1.96859e+07	1.6468e+07	1.52033e+07	0	0.001843	High	2.74888	High	2.71306	High	2.46175	0
629	EDVPLVISDGGDSEQF	3	1	1	P02810		1706.78	5.41304e+06	4.14914e+06	3.20028e+06	0	6.542e-07	High	2.73783	High	2.26632	High	3.58217	0
630	SGPPVSELITKA	5	3	2	P16402;P10412		1198.67	9379165	8.3473e+06	8.7974e+06	0	0.000376	High	2.72594	High	2.59006	High	2.99933	0
631	LSFPTTKTYFPHF	8	1	1	P69905		1585.81	7.72964e+07	7.4127e+07	8.04318e+07	0	0.0003193	High	2.72149	High	2.42302	High	2.45889	0
632	NVDEVGGEALGRL	4	1	1	P68871		1328.69	0	0	2.56351e+07	0	6.689e-06	High	2.70726	High	1.78388	High	3.50461	0
633	SETAPLAPTIPAPAEKTPV	3	1	1	P16402	N-Term(Acetyl)	1932.03	7866196	5.19736e+06	5.9026e+06	0	0.0001909	High	2.70271	High	3.44714	High	3.14033	0
634	PGFVPPPPPPPYGPGR	7	1	1	P02814		1628.86	2.0586e+07	1.96988e+07	2.32527e+07	0	0.0003127	High	2.60485	High	3.98486	High	3.67239	0
635	VVDKLEPVLHEGLE	3	1	1	Q96DR5		1576.86	2.7398e+07	2.09614e+07	2.06009e+07	0	0.0004222	High	2.60116	High	2.70297	High	2.82038	0
636	DLHAHKLRVDPVNFK	3	1	1	P69905		1788.99	5.93487e+07	51696443	5.25382e+07	0	1.631e-05	High	2.59058	High	3.13415	High	2.97807	0
637	TLAAHLPAEFTPAV	6	1	1	P69905		1437.78	2.14194e+07	1.88424e+07	1.75074e+07	0	0.0001564	High	2.58594	High	2.90927	High	2.76412	0
638	ASGVAVSDGVIKV	3	1	1	P23528	N-Term(Acetyl)	1243.69	1.19471e+07	1.01758e+07	7.85336e+06	0	0.0009515	High	2.56632	High	2.45207	High	3.15953	0
639	ALGPEVANVAK	3	1	1	P01833		1068.61	24214244	2.33823e+07	0	0	0.002169	High	2.56363	High	1.79282	High	2.22747	0
640	SLEKSYELPDGQVI	4	10	1	P60709		1577.81	25457657	2.1871e+07	1.55473e+07	0	0.0005822	High	2.56324	High	3.82224	High	3.48702	0
641	AYPGYGGGFGNF	6	1	1	P28676	N-Term(Acetyl)	1248.53	9.76707e+06	1.13493e+07	1.21168e+07	0	0.0008847	High	2.55406	High	2.81727	High	2.66275	0
642	GYGYGPYQPVPEQPLYP	4	1	1	P02808		1924.92	1.85148e+07	1.50531e+07	1.38615e+07	0	5.766e-05	High	2.54512	High	2.23901	High	2.77494	0
643	RGPYPPGPLAPPQPF	9	1	1	P02814		1590.85	1.53826e+08	1.46829e+08	1.31023e+08	0	0.000103	High	2.53813	High	2.68976	High	2.7975	0
644	LSALEEYTKKLNT	3	1	1	P02647		1509.82	0	0	5.97275e+06	0	1.502e-05	High	2.53028	High	2.90129	High	3.65376	0
645	LPPSPNNPPKFP	16	1	1	Q8TAX7		1304.7	87422282	93481638	94099997	0	0.0001803	High	2.52681	High	2.8188	High	2.60013	0
646	VPPPPPPPYGP	9	1	1	P02814		1114.59	3.19499e+07	0	2.50105e+07	0	0.001253	High	2.52612	High	2.23685	High	2.46635	0
647	PPQPFGPGFVPPPPPPPYGPG	8	1	1	P02814		2096.07	3.05826e+07	31243581	2.83253e+07	0	0.0001757	High	2.51455	High	2.4135	High	2.83742	0
648	GPYQPVPEQPLYP	4	1	1	P02808		1484.74	6.22668e+06	3.16103e+06	3.62866e+06	0	0.0007893	High	2.51365	High	2.58756	High	2.44223	0
649	TQIPSVTFPSASTK	6	1	1	Q8TAX7		1463.78	2.62882e+07	21811806	2.29462e+07	0	0.0008409	High	2.50157	High	2.61775	High	2.71027	0
650	RIPPPPPAPYGPGIFPPPPPQP	9	1	1	P02814		2286.25	0	25619736	3.12723e+07	0	5.331e-05	High	2.49767	High	3.07247	High	3.38475	0
651	DLHAHKLRVDPVNFKLL	3	1	1	P69905		2015.16	2.34715e+07	23877461	3.03266e+07	0	0.001911	High	2.47674	High	2.76395	High	2.7534	0
652	GPPPPGGNPQQPLPPPAGKPQGPPPPP	7	1	1	Q04118		2570.35	0	1.93684e+07	0	0	0.0001727	High	2.46985	High	2.80878	High	2.95413	0
653	GPYPPGPLAPPQP	12	1	1	P02814		1287.68	395916553	370011337	364691155	0	0.0003332	High	2.44034	High	2.53314	High	2.48104	0
654	GYGPYQPVPEQPLYP	6	1	1	P02808		1704.83	1.81366e+07	1.66556e+07	1.41829e+07	0	0.0158	High	2.43699	High	2.22331	High	2.0296	0
655	YGYGPYQPVPEQPLY	3	1	1	P02808		1770.84	3.78526e+06	3572201	3.16424e+06	0	0.000127	High	2.43397	High	2.52553	High	2.20516	0
656	QPVPEQPLYPQPYQ	4	1	1	P02808		1683.84	7.21772e+06	602795164	542367168	0	0.0002162	High	2.40132	High	2.49999	High	2.70802	0
657	FDLSHGSAQVK	5	1	1	P69905		1188.6	78218267	102800568	4.11465e+07	0	0.0002851	High	2.36827	High	2.43094	High	2.47408	0
658	APIKVGDAIPAVEV	3	1	1	P30044		1378.8	2.38157e+07	1.93996e+07	1.41307e+07	0	0.002337	High	2.27391	High	2.55977	High	2.84975	0
659	ALSDLHAHKLRVDPVNFK	3	1	1	P69905		2060.14	2.35955e+07	2.90835e+07	2.35681e+07	0	0.0002431	High	2.22009	High	2.06302	High	2.10249	0
660	SDLHAHKLRVDPVNFK	3	1	1	P69905		1876.02	1.78402e+08	1.55926e+08	1.69901e+08	0	0.001987	High	2.18703	High	1.90783	High	2.09837	0
661	KSHFELPHYPGLL	4	1	1	Q8TAX7		1537.82	68357004	4.98579e+07	5.40481e+07	0	0.000791	High	2.16349	High	2.72573	High	2.63453	0
662	TTQIPSVTFPS	4	1	1	Q8TAX7		1177.61	1.29694e+07	1.10571e+07	8745129	0	0.0009115	High	2.15564	High	3.23462	High	2.90976	0
663	QPVPEQPLYPQPYQP	3	1	1	P02808		1780.89	2.67714e+07	2.91078e+07	26050576	0	0.001663	High	2.0739	High	2.41699	High	2.5249	0
664	SFPTTKTYFPHFDLSHGSAQVK	5	1	1	P69905		2495.24	7.68126e+07	59077404	7.71681e+07	0	0.0007132	High	1.97158	High	3.49231	High	2.95371	0
665	ELPHYPGLLAHQKPF	6	1	1	Q8TAX7		1746.94	6.67925e+07	5.45583e+07	6.26281e+07	0	0.0009102	High	1.89248	High	2.20434	High	3.64136	0
666	NVDEVGGEALGR	3	1	1	P68871		1215.6	4.42145e+07	51253522	45991364	0	0.001106	High	1.79912	High	2.17381	High	2.2378	0
667	ATPGIDLTRVL	3	1	1	P13646		1155.67	8.26573e+06	5.56959e+06	5.34923e+06	0	0.003403	High	1.6919	High	2.15814	High	1.94004	0
668	ELRVAPEEHPV	4	3	1	P60709		1275.67	213524296	5.23588e+07	2.05096e+08	0	0.003605	High	1.60879	High	2.33461	High	2.43216	0
669	QGPPQQGGQQQQGPPPPQGKPQGPPQQGGHPPPPQGRPQGPPQQGGHPRPP	4	1	1	P02810		5182.57	68289322	1703711884	1462420230	0.001	0.04053	High	6.06142	High	5.4419	High	4.82956	0
670	NDGPQQGPPQQGGQQQQGPPPPQGKPQGPPQQGGHPPPPQGRPQGPPQQGGHP	6	1	1	P02810		5343.59	3300685514	3067057896	2.80871e+09	0.001	0.01738	High	5.7459	High	5.31668	High	4.66852	0
671	FVPPPPPPPYGPGRIPPPPPAPY	7	1	1	P02814		2404.29	58175668	6.69476e+07	0	0.001	0.03346	High	4.07369	High	2.86085	High	2.91515	0
672	GPPPPGGNPQQPLPPPAGKPQGPPPPPQGGR	6	1	1	Q04118		2968.55	1.925e+08	9.61432e+07	1.69726e+08	0.001	0.06201	High	4.07323	High	3.84914	High	3.33158	0
673	GPPPPQGKPQGPPQQGGHPPPP	8	1	1	P02810		2149.1	288056148	52279248	3.7334e+07	0.001	0.0122	High	3.98975	High	3.00445	High	3.40285	0
674	SYRQARWWAQEITELAQGPGRDFLQL	5	1	1	O14939		3119.58	88325716	7.22297e+07	7.09733e+07	0.001	0.01771	High	3.79993	High	3.43094	High	3.4073	0
675	VPEPGYTKVPEPGSIK	3	1	1	Q9UBC9		1697.91	25930571	2.57002e+07	2.65709e+07	0.001	0.0537	High	3.68044	High	3.43546	High	3.60473	0
676	GGNPQQPQAPPAGQPQGPPRPPQGGRPS	5	2	2	P04280;P02812		2755.38	7.74046e+07	386385990	3.56216e+08	0.001	0.003776	High	3.58935	High	3.93555	High	3.4841	0
677	APPAGQPQGPP	21	2	2	P04280;P02812		1016.52	644926089	826213512	664259327	0.001	0.03672	High	3.51035	High	3.48334	High	3.34987	0
678	GPPQQGGHPPPPQGRPQGPPQQGGHP	5	1	1	P02810		2587.27	5.20333e+08	4.59693e+08	3.29393e+08	0.001	0.03611	High	3.46169	High	2.89518	High	2.60532	0
679	YPPGPLAPPQPFGPGFVPPPPPP	4	1	1	P02814		2320.22	2.47198e+06	0	2.11304e+06	0.001	0.03226	High	3.41812	High	2.41363	High	3.18798	0
680	ASDPILYRPVAV	3	1	1	P14618		1300.72	0	0	1.41922e+07	0.001	0.02437	High	3.41148	High	2.64972	High	2.06426	0
681	GNPQGAPPQGGNKPQGPPSPPGKPQGPPPQGGNQPQGPPPPPGKPQGPPPQGGNKPQ	3	1	1	P02812		5456.75	1170686450	1.0746e+09	188319471	0.001	0.003912	High	3.41009	High	3.99689	High	4.43096	0
682	VGGEALGRL	3	2	2	P68871;P02042		871.498	2.9527e+07	2.97255e+07	2.56062e+07	0.001	0.02063	High	3.39725	High	3.37609	High	3.00416	0
683	GPGIFPPPPPQ	31	1	1	P02814		1103.59	1528854532	1.67121e+09	2.39919e+09	0.001	0.01138	High	3.34415	High	3.13625	High	3.30894	0
684	VPPPPPPPYGPGRIPPPPP	18	1	1	P02814		1926.07	7.27278e+07	1.06907e+07	0	0.001	0.01654	High	3.33309	High	3.00534	High	3.45657	0
685	GIFPPPPPQ	61	1	1	P02814		949.516	1759916000	1.46061e+09	1704483408	0.001	0.0113	High	3.29508	High	3.64158	High	3.25588	0
686	QGPPLGGQQSQPS	21	1	1	P02810		1280.63	2041178016	2081313184	1357493665	0.001	0.01745	High	3.28701	High	3.18942	High	3.38207	0
687	ASVSTVLTSKYR	6	1	1	P69905		1311.73	162929721	7.22096e+08	715730756	0.001	0.01409	High	3.28078	High	2.56577	High	2.16162	0
688	AALTRDPQFQ	3	1	1	P06744	N-Term(Acetyl)	1188.6	12632518	1.09317e+07	8.92078e+06	0.001	0.0574	High	3.27998	High	3.20402	High	2.9429	0
689	GPYPPGPLAPPQPFGPGFVPPPPPP	5	1	1	P02814		2474.3	0	0	0	0.001	0.06354	High	3.26501	High	3.31141	High	3.49802	0
690	VPPPPPPPY	64	1	1	P02814		960.519	3510333211	3.98357e+09	3.80814e+09	0.001	0.05871	High	3.25657	High	3.08311	High	2.97315	0
691	FYNELRVAPEEHPV	3	3	1	P60709		1699.84	0	0	0	0.001	0.02082	High	3.25597	High	3.02615	High	2.96388	0
692	FELPHYPGL	8	1	1	Q8TAX7		1072.55	6.08449e+07	5.13684e+07	54633593	0.001	0.02138	High	3.23622	High	3.10642	High	3.22204	0
693	QPLYPQPYQPQ	18	1	1	P02808		1358.67	802527395	6.90841e+08	668265738	0.001	0.03511	High	3.23259	High	3.05732	High	3.12417	0
694	GPPAPPAGGPPPPP	6	1	1	P50552		1205.63	1.43364e+08	131056897	1.23397e+08	0.001	0.0484	High	3.23257	High	3.20188	High	3.24283	0
695	FTPPPQLQ	8	1	1	Q9UBC9		927.493	1.83043e+07	1.34988e+07	1.2777e+07	0.001	0.04928	High	3.23107	High	3.16366	High	3.14761	0
696	YGPYQPVPEQPL	10	1	1	P02808		1387.69	5.03843e+08	449449562	4.44059e+08	0.001	0.02908	High	3.21161	High	2.9065	High	3.20743	0
697	QPYQPQYQQY	3	1	1	P02808		1342.61	68183032	6.70699e+07	5.60644e+07	0.001	0.01556	High	3.20581	High	3.23331	High	3.1827	0
698	TPEEKSAVTAL	8	1	1	P68871		1145.61	1.66128e+08	1.85911e+08	152095272	0.001	0.01696	High	3.205	High	3.34987	High	3.12087	0
699	VKQPSQPPPQEIFVPT	8	1	1	Q9UBC9		1791.96	3.75244e+07	3.29541e+07	22149718	0.001	0.02303	High	3.17066	High	1.95855	High	2.4921	0
700	GNQPQGPPPPPG	6	2	2	P04280;P02812		1142.56	351994784	258902920	0	0.001	0.009317	High	3.15515	High	3.36687	High	3.06629	0
701	SVSTVLTSKYR	6	1	1	P69905		1240.69	260470368	224862325	186488964	0.001	0.05978	High	3.13025	High	2.41883	High	2.423	0
702	GPPPQEGNKPQRPPPPGRPQGPPPPGGNPQQPLPPPAGKPQGPPPPPQ	3	1	1	Q04118		4810.52	0	9.3905e+07	0	0.001	0.01539	High	3.11234	High	2.80663	High	2.51214	0
703	PGIFPPPPPQP	14	1	1	P02814		1143.62	150379440	1.46495e+08	126478276	0.001	0.05814	High	3.10584	High	3.12496	High	3.0061	0
704	NKALPAPIEKTIS	6	3	1	P01857		1381.81	27466126	2.35549e+07	24249751	0.001	0.01309	High	3.07498	High	3.33321	High	3.37578	0
705	LLTEAPLNPK	5	11	2	P60709;Q562R1		1095.64	1.4976e+08	1.47921e+08	1.35493e+08	0.001	0.02567	High	3.07332	High	2.82953	High	2.86193	0
706	GIFPPPPPQP	39	1	1	P02814		1046.57	7079985532	6513445540	6383231423	0.001	0.02244	High	3.07068	High	3.18184	High	3.03584	0
707	PLYPQPYQPQYQ	3	1	1	P02808		1521.74	1.38056e+07	1.34559e+07	1.17376e+07	0.001	0.02536	High	3.06247	High	2.51722	High	2.52008	0
708	GEYKFQNAL	3	1	1	P02768		1069.53	63735819	4.95822e+07	50373743	0.001	0.01908	High	3.0348	High	3.16939	High	3.25137	0
709	VFIFPPSDEQLK	12	2	1	P01834		1419.75	36206296	0	26337787	0.001	0.03044	High	3.02176	High	2.74798	High	2.58733	0
710	TQIPSVTFPSAST	4	1	1	Q8TAX7		1335.68	4.9174e+07	3.86817e+07	27115368	0.001	0.04135	High	3.02108	High	2.76618	High	1.88446	0
711	ASDPILYRPV	3	1	1	P14618		1130.62	1.19734e+07	9.83287e+06	6460441	0.001	0.05333	High	3.01812	High	2.44014	High	2.48152	0
712	GPPPQGGNKPQGPPPPGKPQGPPPQGDKSQSP	5	1	1	P04280		3107.57	458223808	157346112	158309820	0.001	0.01765	High	3.01474	High	2.4506	High	3.36681	0
713	SLAKADAAPDEKVLDS	3	1	1	P01833		1629.84	1.79241e+07	1.76141e+07	1.32584e+07	0.001	0.003703	High	3.01442	High	2.88356	High	2.59452	0
714	PPPPPPPYGPG	12	1	1	P02814		1072.55	437503696	426377184	464803912	0.001	0.02313	High	2.99268	High	2.79997	High	3.13329	0
715	DFVHLRVF	9	1	1	P04080		1032.56	2.05747e+08	1.55869e+08	1.50538e+08	0.001	0.01193	High	2.99134	High	2.64941	High	2.64757	0
716	HPPPPPFQNQQ	6	1	1	Q16378		1286.63	1.50207e+08	165016236	7.49322e+07	0.001	0.004093	High	2.94778	High	2.83737	High	3.09554	0
717	LSFPTTKTY	3	1	1	P69905		1057.56	44667803	5.16917e+07	4.45661e+07	0.001	0.004473	High	2.92624	High	2.99988	High	2.79603	0
718	GDLSSPDAVMGNPKVK	3	1	1	P02042	N-Term(Acetyl)	1656.83	1.3243e+07	1.10185e+07	7.7609e+06	0.001	0.007025	High	2.92582	High	2.83609	High	2.61443	0
719	AIKVPEQGY	3	1	1	Q9UBC9		1004.54	6.09178e+07	6.20597e+07	4.74358e+07	0.001	0.003757	High	2.92372	High	2.93554	High	2.98005	0
720	YGYGPYQPVPE	12	1	1	P02808		1269.58	201770215	1.83871e+08	1.6863e+08	0.001	0.05146	High	2.89641	High	2.82478	High	2.43501	0
721	ALIYNEALKG	3	1	1	P06703		1091.61	71460664	4.88632e+07	3.89924e+07	0.001	0.01381	High	2.88028	High	3.35036	High	2.91471	0
722	QPFGPGFVPPPPPPP	5	1	1	P02814		1527.8	4.47398e+07	42781897	3.75858e+07	0.001	0.05653	High	2.86525	High	2.44463	High	2.9264	0
723	IIPGGIYNADL	3	1	1	P01037		1145.62	8.53475e+06	6973279	6.173e+06	0.001	0.0496	High	2.86341	High	2.82191	High	2.75982	0
724	PQQGPPPPPG	9	1	1	Q16630		971.498	642921756	174498840	740602136	0.001	0.004775	High	2.86325	High	2.74692	High	3.06286	0
725	PPGPLAPPQPFGPGF	7	1	1	P02814		1475.77	1.61757e+07	1.53368e+07	1.30401e+07	0.001	0.005786	High	2.86239	High	2.84435	High	3.00604	0
726	ATGPPVSELITK	3	1	1	P16401		1212.68	257159644	166814148	2.09542e+08	0.001	0.00557	High	2.82285	High	2.84078	High	2.75217	0
727	APPQPFGPGFVPPPPPPPYGP	9	1	1	P02814		2110.08	1.39849e+07	1.40199e+07	1.24565e+07	0.001	0.002354	High	2.8186	High	3.114	High	2.8778	0
728	IGRFGYGYGP	6	1	1	P02808		1086.54	3.56076e+07	3.03386e+07	3.19478e+07	0.001	0.01673	High	2.80201	High	2.85013	High	2.86498	0
729	GYGYGPYQPVP	12	1	1	P02808		1197.56	9.27649e+08	8.07809e+08	7.67016e+08	0.001	0.00998	High	2.77863	High	2.78479	High	2.58495	0
730	FLSFPTTKT	11	1	1	P69905		1041.56	1.13885e+08	8.23521e+07	68796226	0.001	0.01933	High	2.76812	High	2.5327	High	2.77709	0
731	YPPGPLAPPQPFGP	8	1	1	P02814		1434.74	2.38262e+07	1.98642e+07	2.03216e+07	0.001	0.04812	High	2.76057	High	2.42306	High	2.13546	0
732	IPPPPPAPYGPGI	5	1	1	P02814		1272.7	21717667	0	19151232	0.001	0.00705	High	2.75365	High	2.62632	High	2.92904	0
733	VPEQPLYPQPYQP	6	1	1	P02808		1555.78	6.75829e+07	5.87199e+07	5.54593e+07	0.001	0.0591	High	2.73938	High	2.64643	High	2.46967	0
734	LVTLAAHLPA	6	1	1	P69905		1005.61	114978058	3.25613e+07	4.46312e+07	0.001	0.004629	High	2.72911	High	2.98014	High	2.63969	0
735	DSGFREIEN	11	1	1	P01833		1066.48	24867277	48426951	4.77829e+07	0.001	0.006053	High	2.70092	High	2.6703	High	3.03988	0
736	GPGRIPPPPPAP	16	1	1	P02814		1152.65	2702668212	2620539056	2057287075	0.001	0.05166	High	2.69058	High	2.47156	High	2.38457	0
737	HFELPHYPG	4	1	1	Q8TAX7		1096.52	277650248	2.62401e+08	2.74485e+08	0.001	0.01818	High	2.67933	High	2.44652	High	2.54676	0
738	GRIPPPPPAP	17	1	1	P02814		998.582	106813492	0	75799492	0.001	0.02012	High	2.64699	High	2.90823	High	2.74157	0
739	HFELPHYPGL	3	1	1	Q8TAX7		1209.61	4.40841e+07	3.87059e+07	37310162	0.001	0.01083	High	2.64125	High	2.61551	High	3.00669	0
740	APPQPFGPGF	13	1	1	P02814		1014.51	2507803140	2445207385	2202038590	0.001	0.007656	High	2.62147	High	2.64678	High	2.74376	0
741	LPHYPGLL	19	1	1	Q8TAX7		909.52	127023061	7.69483e+07	72984401	0.001	0.01031	High	2.62023	High	2.46283	High	2.96716	0
742	HAHKLRVDPVNFK	3	1	1	P69905		1560.88	2.26976e+07	17547567	2.56674e+07	0.001	0.01277	High	2.61838	High	2.37338	High	3.14609	0
743	GGEPIKSSDYF	3	3	1	P0DTE7		1199.56	76421764	7.30738e+07	5.91499e+07	0.001	0.02033	High	2.61742	High	2.65845	High	2.57235	0
744	RIPPPPPAPY	12	1	1	P02814		1104.62	935770496	971895875	736777032	0.001	0.00859	High	2.61282	High	2.33228	High	2.57414	0
745	VVYPWTQRF	29	5	2	P68871;P02042		1195.63	5998773886	5284836792	2594700412	0.001	0.01989	High	2.59771	High	2.45989	High	2.0439	0
746	GPLAPPQPFGPGF	13	1	1	P02814		1281.67	1.37086e+08	1.19964e+08	1.08869e+08	0.001	0.009402	High	2.56445	High	2.38905	High	2.66624	0
747	VTLAAHLPA	4	1	1	P69905		892.526	71350886	6.29126e+07	5.36632e+07	0.001	0.01371	High	2.55525	High	2.71399	High	2.46864	0
748	GNQPQGPPPPP	3	2	2	P04280;P02812		1085.54	8.56046e+07	117307369	70776584	0.001	0.009238	High	2.54179	High	2.79262	High	2.81333	0
749	GFVPPPPPPP	8	1	1	P02814		1001.55	252491014	218908076	212734113	0.001	0.02156	High	2.53479	High	2.7068	High	2.84916	0
750	TLAAHLPAEFTPA	3	1	1	P69905		1338.71	725239888	5.60471e+08	5.27176e+08	0.001	0.008483	High	2.53219	High	1.79553	High	2.31622	0
751	IGRFGYGY	3	1	1	P02808		932.465	8.15059e+07	66777236	6.66518e+07	0.001	0.005858	High	2.52647	High	2.90575	High	2.65934	0
752	IPPPPPAPYGPGIF	10	1	1	P02814		1419.77	48017836	0	4.13201e+07	0.001	0.009072	High	2.52416	High	1.86647	High	2.34047	0
753	ELPHYPGLLAH	4	1	1	Q8TAX7		1246.66	5.40591e+07	3.71968e+07	4.00349e+07	0.001	0.04772	High	2.51306	High	1.9574	High	2.26164	0
754	VPPPPPPPYGPGRIPPPPPAPYGP	5	1	1	P02814		2411.29	0	0	4.65532e+06	0.001	0.006634	High	2.48855	High	3.17008	High	2.92865	0
755	YGPYQPVPEQP	11	1	1	P02808		1274.61	9.76647e+07	81148101	77353080	0.001	0.005638	High	2.48649	High	2.66167	High	2.67907	0
756	EFTPAVHASLD	3	1	1	P69905		1186.58	1.33489e+07	1.09348e+07	1.20143e+07	0.001	0.01363	High	2.47715	High	2.48277	High	2.74229	0
757	PYPPGPLAPPQPFGPGF	3	1	1	P02814		1735.89	2.20414e+06	2.61032e+06	2.92977e+06	0.001	0.004196	High	2.47634	High	2.51623	High	2.56767	0
758	YPPGPLAPPQPF	24	1	1	P02814		1280.67	3.12314e+09	2880118121	2.53374e+09	0.001	0.01572	High	2.46753	High	2.62913	High	2.60374	0
759	FESFGDLSTPDAVMGNPKVKAHGKKVLG	3	1	1	P68871		2929.52	7.93089e+07	5.12265e+07	3.0307e+07	0.001	0.007479	High	2.43921	High	2.41592	High	2.67605	0
760	VEEPQNLIK	3	1	1	P02768		1069.59	3.28765e+07	3.11437e+07	2.95803e+07	0.001	0.01103	High	2.42161	High	2.53005	High	2.39749	0
761	DSGDGVTHTVPIYEG	3	4	1	P60709		1546.71	5.0368e+06	5.60199e+06	5.73136e+06	0.001	0.0101	High	2.41319	High	1.84856	High	2.04089	0
762	GPPPQGGNKPQGPPPPGKPQGPPPQGGSKS	3	1	1	P02812		2824.46	204642961	2.18648e+08	0	0.001	0.02154	High	2.40402	High	2.88421	High	3.3537	0
763	ASDDPIEKVIE	5	1	1	Q6UWP8		1215.61	1.74759e+07	1.32532e+07	1.11004e+07	0.001	0.01822	High	2.39706	High	2.42079	High	1.99407	0
764	IPPPPPAPY	42	1	1	P02814		948.52	1.61838e+09	1279459084	1384138464	0.001	0.02276	High	2.39404	High	2.26743	High	2.06452	0
765	AGDDAPRAVFPSIV	3	10	1	P60709		1414.73	8.73653e+06	8.37817e+06	6.58674e+06	0.001	0.007031	High	2.39172	High	1.96976	High	2.53	0
766	PPPGGNPQQPLPPPAG	3	1	1	Q04118		1520.79	115348771	99419650	9.18643e+07	0.001	0.005712	High	2.39112	High	2.76583	High	2.45521	0
767	AIQDPRLFAEEK	3	1	1	P01833		1416.75	7.59706e+07	7.70704e+07	6.46631e+07	0.001	0.0241	High	2.38017	High	2.24333	High	1.91194	0
768	FGYGYGPYQP	5	1	1	P02808		1148.51	2.88954e+07	2.94594e+07	2.66002e+07	0.001	0.004843	High	2.34849	High	3.04142	High	3.24748	0
769	AVAHVDDMPNAL	3	1	1	P69905		1252.6	31369115	2.96077e+07	2.26201e+07	0.001	0.01455	High	2.30917	High	2.61552	High	2.44513	0
770	LPPIPFPRFP	6	1	1	Q8NFU4		1180.69	0	1.79833e+07	0	0.001	0.01946	High	2.23289	High	2.57269	High	2.62259	0
771	VTLAAHLPAEFTPA	3	1	1	P69905		1437.77	2.96648e+07	2.19412e+07	2.0636e+07	0.001	0.00616	High	2.20537	High	2.13702	High	2.26511	0
772	EQPLYPQPYQ	3	1	1	P02808		1262.61	2.55751e+07	19472589	2.29148e+07	0.001	0.01321	High	2.20422	High	2.36064	High	2.48387	0
773	AIQDPRLFA	4	1	1	P01833		1030.57	1.23521e+07	6.61433e+06	8.03537e+06	0.001	0.01776	High	2.20335	High	2.23299	High	2.28021	0
774	VDPVNFKLL	6	2	1	P69905		1044.61	1.65536e+08	1.31389e+08	1.07447e+08	0.001	0.009807	High	2.19474	High	2.29914	High	2.39134	0
775	RGPYPPGPLAPPQP	11	1	1	P02814		1443.78	0	30304452	3.39468e+07	0.001	0.02279	High	2.18086	High	2.27895	High	2.26524	0
776	GLFPPPPP	90	3	1	P02814		821.457	210661840	1.64266e+08	3.33367e+07	0.001	0.02427	High	2.16469	High	2.43371	High	2.58974	0
777	IFPPPPPQ	10	1	1	P02814		892.494	2.6544e+07	2.86479e+07	2.52983e+07	0.001	0.01979	High	2.14892	High	2.29459	High	2.23524	0
778	GFGGVQVSPPNENV	3	3	1	P0DTE7		1400.68	15622153	1.36669e+07	1.34965e+07	0.001	0.007433	High	2.09086	High	3.01923	High	2.17812	0
779	QPLPPPAGKPQ	19	1	1	Q04118		1129.64	0	0	0	0.001	0.01902	High	2.08521	High	2.65081	High	2.6689	0
780	AHLPAEFTPAV	4	1	1	P69905		1152.61	21469243	1.96135e+07	2.23258e+07	0.001	0.005329	High	1.99768	High	2.32817	High	2.87867	0
781	IKIIAPPERKYS	4	7	2	P60709;Q562R1		1414.84	7.66792e+07	8.23385e+07	7.85049e+07	0.001	0.004568	High	1.99401	High	2.08781	High	1.87485	0
782	FLSFPTTKTYFPHF	4	1	1	P69905		1732.88	46612195	0	111315412	0.001	0.005157	High	1.94736	High	2.64899	High	2.33807	0
783	FGYGYGPYQPVP	5	1	1	P02808		1344.63	52590214	4.50194e+07	39648704	0.001	0.009106	High	1.74147	High	2.0648	High	2.30082	0
784	ELPHYPGI	28	2	1	Q8TAX7		925.479	1.51176e+08	118090176	111454460	0.001	0.01948	High	1.62424	High	1.73004	High	1.97838	0
785	LPPSPNNPPKFPNPHQPPKHPD	4	1	1	Q8TAX7		2452.26	148454358	1.3881e+08	0	0.001	0.0124	High	1.56548	High	2.91498	High	1.50459	0
786	SDGLAHLDNL	4	2	2	P68871;P02042		1054.52	1.13541e+07	7.54232e+06	4.39633e+06	0.001	0.01806	High	1.25574	High	2.23405	High	2.42901	0
787	KPQGPPPPPQGGRPHRPPQGQPPQ	5	1	1	Q04118		2532.33	24701259	4.08636e+07	0	0.002	0.06931	High	2.99282	High	4.23334	High	4.27895	0
788	YGDYGSNYL	10	1	1	P15515		1051.44	33897843	2.94831e+07	3.51978e+07	0.002	0.04638	High	2.93152	High	2.9683	High	2.89334	0
789	GFIKFPEPG	12	1	1	Q9UBC9		991.523	8.04074e+07	57214512	43439532	0.002	0.08893	High	2.82994	High	2.69033	High	2.21736	0
790	GPGRIPPPPPA	7	1	1	P02814		1055.6	67165602	1.29706e+08	4.99094e+07	0.002	0.09349	High	2.74546	High	2.44705	High	2.79936	0
791	YGYGPYQPVP	5	1	1	P02808		1140.54	90052660	9.89715e+07	83594495	0.002	0.03087	High	2.55382	High	2.50755	High	2.81028	0
792	KHDELTYF	13	1	1	P04080		1052.5	2.32899e+08	253929842	184473766	0.002	0.06732	High	2.50954	High	2.34831	High	2.42578	0
793	PPPPPPYGPG	3	1	1	P02814		975.494	0	135302156	103597676	0.002	0.04391	High	2.50933	High	2.70161	High	2.69295	0
794	QPLYPQPYQP	3	1	1	P02808		1230.62	78374475	7.20237e+07	0	0.002	0.03477	High	2.40971	High	2.40758	High	1.95988	0
795	FELPHYPG	21	1	1	Q8TAX7		959.464	141364208	1.19481e+08	140360556	0.002	0.04858	High	2.35242	High	2.46132	High	2.34037	0
796	EVGGEALGRL	3	1	1	P68871		1000.54	5.27835e+08	460255360	3.94359e+08	0.002	0.04554	High	2.32977	High	2.5851	High	2.16278	0
797	IFPPPPPQP	18	1	1	P02814		989.545	937687616	6848616	940266360	0.002	0.07565	High	2.30192	High	2.23134	High	2.77894	0
798	EFPFYGDY	8	1	1	P15515		1037.43	3.84221e+07	3.27911e+07	3.08833e+07	0.002	0.09428	High	2.24821	High	2.30369	High	2.17309	0
799	YQPVPEQPLYP	3	1	1	P02808		1330.67	16439570	1.25756e+07	1.3913e+07	0.002	0.04554	High	2.24188	High	1.88432	High	1.75045	0
800	HLPAEFTPAV	5	1	1	P69905		1081.57	6.10784e+07	4.49108e+07	5.10404e+07	0.002	0.033	High	2.22627	High	1.89395	High	2.19099	0
801	ELPHYPGLL	5	1	1	Q8TAX7		1038.56	2696432526	2274785126	1.92525e+09	0.002	0.03085	High	2.1775	High	2.33702	High	2.27331	0
802	AHLPAEFTPA	3	1	1	P69905		1053.54	1.11966e+09	9.78618e+08	937775648	0.003	0.03616	High	2.61473	High	2.38261	High	2.52353	0
803	GKEFTPPVQAA	5	1	1	P68871		1144.6	91998850	9.13819e+07	7.12058e+07	0.003	0.05422	High	2.61109	High	2.71742	High	2.38802	0
804	QIPSVTFPSASTK	5	1	1	Q8TAX7		1362.73	5.35183e+07	4.61122e+07	4.17285e+07	0.003	0.04107	High	2.54429	High	2.0835	High	2.13534	0
805	TKTYFPHFDL	3	2	1	P69905		1268.63	1.0353e+07	9296235	9.3929e+06	0.003	0.1029	High	2.40466	High	1.49052	High	2.03404	0
806	LYPQPYQPQY	5	1	1	P02808		1296.63	19356087	0	2.19433e+07	0.003	0.05828	High	2.27574	High	2.41842	High	2.28995	0
807	GKEFTPPVQA	3	1	1	P68871		1073.56	161876027	1.52943e+08	1.29255e+08	0.003	0.0407	High	2.27369	High	2.44552	High	2.79889	0
808	IQDPRLFAE	3	1	1	P01833		1088.57	8.41803e+06	0	6.47096e+06	0.003	0.05787	High	1.72454	High	1.72646	High	1.76651	0
809	SFGDLSTPDAVMGNPKVK	4	1	1	P68871		1862.94	0	80005652	128674819	0.004	0.1013	High	2.58198	High	3.18147	High	2.72851	0
810	PSRPAPPPPAPP	4	1	1	Q5T4W7		1180.65	0	0	21733646	0.004	0.1057	High	2.38227	High	2.17326	High	2.42704	0
811	RVDPVNFKLL	6	2	1	P69905		1200.71	1.10537e+08	7.51685e+07	3.67908e+07	0.004	0.1016	High	2.34218	High	2.04732	High	2.41449	0
812	AAVDHPPLPQTS	3	1	1	P41218		1232.63	4.36493e+07	3.67358e+07	0	0.004	0.1138	High	2.18843	High	2.01919	High	1.89005	0
813	PLPPPPAP	7	5	1	P09694		785.455	475791660	4.98322e+08	3.97738e+08	0.005	0.1509	High	2.40486	High	2.05064	High	2.19202	0
814	KGPFPPPPP	6	1	1	Q9Y613	N-Term(Acetyl)	975.526	301631256	329398852	0	0.006	0.07047	High	2.34036	High	2.39085	High	2.19849	0

## Sheet: Sal_NDT3_C
Final list of the 61 Uniprot accessions and relative 702 rank 1 unique peptide sequences identified with high confidence in the pool.
Accession	Description	ΣCoverage	Σ# Proteins	Σ# Unique Peptides	Σ# Peptides	Σ# PSMs	A5: Area	B5: Area	C5: Area	Score A2	Coverage A2	# Peptides A2	# PSM A2	Score B2	Coverage B2	# Peptides B2	# PSM B2	Score C2	Coverage C2
P02810	Salivary acidic proline-rich phosphoprotein 1/2 OS=Homo sapiens OX=9606 GN=PRH1 PE=1 SV=3 - [PRPC_HUMAN]	84.94	1	158	158	1669	1.21624e+10	1.05711e+10	7.80698e+09	2861.98	84.94	124	599	2717.53	84.34	123	572	2418.12	84.34
	Sequence	# PSMs	# Proteins	# Protein Groups	Protein Group Accessions	Modifications	MH+ [Da]	A5: Area	B5: Area	C5: Area	q-Value	PEP	A2	XCorr A2	B2	XCorr B2	C2	XCorr C2	# Missed Cleavages
	SQPSAGDGNQNDGPQQGPPQQGGQQQQGPPPPQGKPQ	19	1	1	P02810		3716.71	1809593369	1737402610	1.12939e+09	0	8.31e-12	High	8.86861	High	8.43173	High	9.0727	0
	SQPSAGDGNQNDGPQQGPPQQGGQQQQ	29	1	1	P02810		2733.19	5.04349e+08	4.58091e+08	389599569	0	6.122e-08	High	8.7816	High	8.19206	High	8.65713	0
	NDGPQQGPPQQGGQQQQGPPPPQGKPQ	41	1	1	P02810		2775.32	1.59742e+09	1.44289e+09	1248686167	0	4.033e-14	High	8.66337	High	8.84668	High	8.68697	0
	GRPQGPPQQGGHQQGPPPPPPGKPQGPPPQGGRPQGPPQGQSPQ	23	1	1	P02810		4369.18	11136674740	9927806201	3902472380	0	1.593e-08	High	8.64917	High	9.67834	High	9.37693	0
	AGDGNQNDGPQQGPPQQGGQQQQGPPPPQGKPQ	17	1	1	P02810		3317.54	678873330	184898238	474132799	0	4.295e-13	High	8.46634	High	9.07048	High	8.41777	0
	PQGPPQQGGHQQGPPPPPPGKPQ	33	1	1	P02810		2308.16	761544072	521449728	241639910	0	2.748e-15	High	8.45256	High	8.31096	High	8.76879	0
	DGPQQGPPQQGGQQQQGPPPPQGKPQ	11	1	1	P02810		2661.28	3.35221e+08	2.6217e+08	229460446	0	3.476e-16	High	8.39482	High	8.30392	High	8.64844	0
	GPPQQGGHQQGPPPPPPGKPQGPPPQ	25	1	1	P02810		2559.28	226261738	212100641	0	0	4.11e-06	High	8.1978	High	7.47725	High	6.40008	0
	GQQQQGPPPPQGKPQGPPQQGGHPPPPQG	16	1	1	P02810		2903.43	84561048	1.79183e+07	50270321	0	2.006e-06	High	8.13201	High	7.2807	High	5.29611	0
	QGPPLGGQQSQPSAGDGNQNDGPQQGPPQQGGQQQQ	7	1	1	P02810		3595.61	119870658	114292342	1.12685e+08	0	9.676e-06	High	8.05747	High	7.55653	High	6.79921	0
	GRPQGPPQQGGHQQGPPPPPPGKPQGPPPQGGRPQ	44	1	1	P02810		3492.79	2214058608	1919741530	1554528410	0	5.612e-12	High	7.92202	High	7.54856	High	9.44534	0
	QGPPLGGQQSQPSAGDGNQNDGPQQGPPQQGGQQQQGPPPPQGKPQ	7	1	1	P02810		4579.14	2.39464e+08	224298561	1.58588e+08	0	7.934e-11	High	7.89814	High	9.78494	High	7.45405	0
	SQPSAGDGNQNDGPQQGPPQQGGQQ	8	1	1	P02810		2477.07	51861351	5.34805e+07	30339822	0	4.703e-11	High	7.85762	High	7.22158	High	7.99447	0
	SQPSAGDGNQNDGPQQGPPQQGGQQQQGPPPPQGKPQGPPQQGGHPPPPQGRPQ	16	1	1	P02810		5429.58	9410323431	8.93699e+09	5.96306e+09	0	5.764e-09	High	7.80882	High	6.14007	High	8.16414	0
	SQPSAGDGNQNDGPQQGPPQQGGQQQ	16	1	1	P02810		2605.13	2.97432e+08	2.86664e+08	107934592	0	3.801e-12	High	7.69694	High	7.72504	High	7.72368	0
	GPPQQGGQQQQGPPPPQGKPQGPPQQGGHPPPPQGRPQ	21	1	1	P02810		3848.91	159282192	204507048	117264255	0	1.061e-08	High	7.61333	High	7.78861	High	7.38936	0
	GRPQGPPQQGGHQQGPPPPPPGKPQ	257	1	1	P02810		2521.28	2.81244e+09	2694031293	1.48989e+09	0	9.996e-06	High	7.57679	High	6.68143	High	7.19753	0
	PQGPPQQGGHQQGPPPPPPGKPQGPPPQGGRPQ	16	1	1	P02810		3279.66	607160122	485475978	395901740	0	1.903e-11	High	7.52918	High	8.19379	High	8.36907	0
	SQPSAGDGNQNDGPQQGPPQQGGQQQQGPPPPQGKPQGPPQQGGHPPPP	6	1	1	P02810		4863.26	0	0	56563799	0	0.0003906	High	7.51094	High	5.76076	High	4.45001	0
	AGDGNQNDGPQQGPPQQGGQQQ	21	1	1	P02810		2205.96	2.82192e+08	2.40286e+08	0	0	3.011e-11	High	7.45485	High	8.19029	High	5.38282	0
	GPPQQGGHQQGPPPPPPGKPQ	31	1	1	P02810		2083.04	277508052	578898962	277333012	0	5.274e-06	High	7.29353	High	7.11981	High	6.99072	0
	AGDGNQNDGPQQGPPQQGGQQQQGPPPPQGKPQGPPQQGGHPPPPQGRPQ	14	1	1	P02810		5030.37	5267955960	4.75098e+09	3.99124e+09	0	0.0005614	High	7.18064	High	6.95227	High	6.69024	0
	NDGPQQGPPQQGGQQQQGPPPPQG	5	1	1	P02810		2422.11	239019412	2.33249e+08	200353513	0	4.95e-06	High	7.13773	High	5.96224	High	4.53349	0
	AGDGNQNDGPQQGPPQQGGQQQQGPPPPQGKPQGPPQQGGHPPPP	4	1	1	P02810		4464.09	73253826	65674890	3.15405e+07	0	0.0007647	High	7.12093	High	6.29624	High	5.62573	0
	AGDGNQNDGPQQGPPQQGGQQQQ	23	1	1	P02810		2334.01	5.13924e+08	3.9179e+08	19734394	0	5.454e-05	High	7.10138	High	7.08671	High	5.90228	0
	NDGPQQGPPQQGGQQQQGPPPPQGKPQGPPQQ	5	1	1	P02810		3282.57	84046269	35784795	64257205	0	7.765e-08	High	6.96131	High	7.41384	High	6.83002	0
	NDGPQQGPPQQGGQQQQGPPPPQGKPQGPPQQGGHPPPPQGRPQ	17	1	1	P02810		4488.18	3.38306e+09	3272021392	3.02416e+09	0	1.607e-10	High	6.87575	High	6.35609	High	7.15457	0
	QGPPQQGGQQQQGPPPPQGKPQGPPQQGGHPPPPQGRPQ	10	1	1	P02810		3976.97	422984280	365633524	1.1682e+08	0	6.859e-05	High	6.67918	High	6.06189	High	5.79682	0
	GRPQGPPQQGGHQQGPPPPPPGKPQGPPPQ	13	1	1	P02810		2997.52	282610960	124396548	6.90643e+07	0	0.005948	High	6.63287	High	5.15328	High	5.03592	0
	NDGPQQGPPQQGGQQQQGPPPPQGKPQGPPQQGGHPPPPQGR	16	1	1	P02810		4263.07	670648306	564036760	256341941	0	2.039e-08	High	6.52273	High	6.58953	High	7.43859	0
	QGPPQQGGQQQQGPPPPQGKPQ	8	1	1	P02810		2264.12	134131936	93031530	64893561	0	2.513e-05	High	6.46388	High	6.21424	High	5.99133	0
	KPQGPPQQGGHPPPPQGRPQGPPQQGGHPRPP	17	1	1	P02810		3290.7	5.29076e+08	5.73127e+08	4.81141e+08	0	8.603e-06	High	6.45003	High	6.37724	High	6.65438	0
	NDGPQQGPPQQGGQQQQGPPPPQGKPQGPPQQGGHPPPPQG	6	1	1	P02810		4106.96	443312508	422845620	322467288	0	1.87e-10	High	6.4476	High	5.57188	High	7.20775	0
	GPPQQGGHQQGPPPPPPGKPQGPPPQGGRPQ	42	1	1	P02810		3054.55	2146971552	1632926192	820391711	0	4.323e-06	High	6.41641	High	6.4651	High	7.14511	0
	DGPQQGPPQQGGQQQQGPPPPQGKPQGPPQQGGHPPPPQGRPQ	5	1	1	P02810		4374.13	392656631	397675024	286125890	0	0.0007346	High	6.30689	High	5.19198	High	5.53156	0
	DGGDSEQFIDEERQGPPLGGQQ	8	1	1	P02810		2359.05	4.29155e+07	3.5386e+07	3.21644e+07	0	1.537e-09	High	6.30684	High	6.88175	High	6.82362	0
	DGPQQGPPQQGGQQQQGPPPPQGKPQGPPQQGGHPPPPQGRPQGPPQQGGHPRPP	5	1	1	P02810		5579.74	2.4591e+09	4.37902e+07	2106118838	0	0.00832	High	6.21165	High	3.72128	High	5.4345	0
	GPPQQGGQQQQGPPPPQGKPQ	20	1	1	P02810		2136.06	277491526	2.12336e+08	0	0	1.782e-07	High	6.14289	High	5.60947	High	6.22829	0
	GPPQQGGHQQGPPPPPPGKPQGPPPQGGRPQGPPQGQSPQ	12	1	1	P02810		3930.95	2334535102	2213575032	1435497551	0	0.00338	High	6.06302	High	6.06167	High	5.59163	0
	SQPSAGDGNQNDGPQQGPPQQ	13	1	1	P02810		2106.91	1.43405e+08	1.34225e+08	94449706	0	0.0004322	High	6.04591	High	5.86244	High	5.65933	0
	GQQQQGPPPPQGKPQGPPQQGGHPPPPQGRPQGPPQQGGHP	9	1	1	P02810		4140.06	3453111200	2307294588	935010923	0	0.0009589	High	5.95711	High	6.41634	High	4.37937	0
	QQGGHQQGPPPPPPGKPQGPPPQGGRPQGPPQGQSPQ	4	1	1	P02810		3679.83	37103311	3.39682e+07	3.0465e+07	0	0.001908	High	5.95395	High	6.77437	High	5.27616	0
	AGDGNQNDGPQQGPPQQGGQQQQGPPPPQGKPQGPPQQGGHPPPPQGRPQGPPQQGGHPRPP	7	1	1	P02810		6235.99	2.38347e+09	2243569504	2090730056	0	0.002726	High	5.89407	High	5.4885	High	6.49647	0
	GPPPQGGRPQGPPQGQSPQ	63	1	1	P02810		1866.92	1379453604	1111550644	4.85527e+08	0	0.0001479	High	5.74849	High	5.241	High	5.02678	0
	ERQGPPLGGQQSQPSAGDGNQ	28	1	1	P02810		2107.98	8.5911e+08	7.44324e+08	6.92805e+08	0	9.648e-05	High	5.68313	High	5.54402	High	5.65347	0
	FIDEERQGPPLGGQQ	5	1	1	P02810		1670.81	120678170	1.47434e+08	0	0	0.0007581	High	5.51335	High	4.36213	High	4.35055	0
	GQQQQGPPPPQGKPQGPPQQGGHPPPPQGRPQ	21	1	1	P02810		3284.65	1032843720	948483049	614752338	0	2.269e-06	High	5.432	High	6.18787	High	6.12356	0
	AGDGNQNDGPQQGPPQQ	22	1	1	P02810		1707.73	1.54008e+08	1.42899e+08	83186676	0	0.001063	High	5.35811	High	5.30232	High	5.08392	0
	GPPQQGGHQQGPPPPPPG	15	1	1	P02810		1729.84	25247355	56341312	103761564	0	5.48e-07	High	5.35117	High	5.51934	High	5.16057	0
	DGPQQGPPQQGGQQQQGPPPPQGKPQGPPQQGGHPPPPQGR	6	1	1	P02810		4149.01	96433862	1.47447e+08	55341658	0	1.156e-05	High	5.28834	High	5.75933	High	6.14716	0
	EERQGPPLGGQQSQPS	18	1	1	P02810		1694.81	4.53145e+08	390043351	3.27184e+08	0	0.001584	High	5.09146	High	4.4563	High	4.9569	0
	QGPPQQGGHQQGPPPPPPGKPQ	8	1	1	P02810		2211.11	101945958	127466206	7.86019e+07	0	5.625e-09	High	5.0516	High	5.22411	High	5.46342	0
	IDEERQGPPLGGQQSQPSAGDGNQ	6	1	1	P02810		2465.14	1.5308e+08	1.52479e+08	125051546	0	1.258e-08	High	4.963	High	5.04863	High	5.28379	0
	DGPQQGPPQQGGQQQQ	23	1	1	P02810		1677.76	1.31856e+08	127448798	7.09789e+07	0	0.0008431	High	4.8237	High	4.7646	High	4.7225	0
	DEERQGPPLGGQQSQPSAGDGNQ	3	1	1	P02810		2352.06	79671451	7.23458e+07	68552721	0	3.417e-06	High	4.71705	High	4.10038	High	4.88701	0
	NDGPQQGPPQQGGQQQQ	7	1	1	P02810		1791.8	118617464	1.5506e+08	0	0	0.0008822	High	4.71452	High	4.40452	High	3.93757	0
	NDGPQQGPPQQGGQQQQGPPPPQGKPQGPPQQGGHPPPPQGRPQGPPQQGGHPRPP	4	1	1	P02810		5693.79	1761097968	12848398190	1.34666e+10	0	0.000968	High	4.70499	High	4.31127	High	4.55499	0
	GHQQGPPPPPPGKPQGPPPQGGRPQGPPQGQSPQ	10	1	1	P02810		3366.69	0	130919946	4.51098e+07	0	0.003389	High	4.6591	High	4.2396	High	4.76547	0
	GPPQQGGHPPPPQGRPQGPPQQGGHPRPP	38	1	1	P02810		2937.5	3.6492e+09	3609662134	2654656034	0	7.004e-10	High	4.61227	High	5.53407	High	6.00686	0
	DVPLVISDGGDSEQF	9	1	1	P02810		1577.74	8.03434e+07	7.07357e+07	6.54248e+07	0	2.083e-07	High	4.58569	High	4.34124	High	4.88499	0
	GPPPPQGKPQGPPQQGGHPPPPQGRPQ	5	1	1	P02810		2715.39	47492068	1345785308	4.64572e+07	0	0.0007698	High	4.55838	High	4.4746	High	3.98856	0
	GQQQQGPPPPQGKPQGPPQQGGHPPPPQGRPQGPPQQGGHPRPP	23	1	1	P02810		4490.25	15940073952	8332454624	3031176936	0	0.001339	High	4.5542	High	4.8051	High	4.63467	0
	SQPSAGDGNQNDGPQQGPPQQGGQ	3	1	1	P02810		2349.01	6.06015e+07	39899746	3.24575e+07	0	3.189e-08	High	4.50396	High	5.6663	High	6.25968	0
	GDGNQNDGPQQGPPQQG	8	1	1	P02810		1693.72	3.07726e+07	3.61498e+07	0	0	0.002787	High	4.44213	High	4.40148	High	3.94395	0
	GPPPPPPGKPQGPPPQ	53	1	1	P02810		1544.82	6.30301e+08	518980774	248032144	0	9.984e-05	High	4.42224	High	5.00296	High	4.67394	0
	QGPPLGGQQSQPSAGDGNQ	5	1	1	P02810		1822.83	1.45256e+08	0	108886448	0	0.0013	High	4.37782	High	4.37208	High	3.52625	0
	GPPPPPPGKPQGPPPQGGRPQ	8	1	1	P02810		2040.08	98793327	112514849	0	0	0.001248	High	4.32011	High	4.19397	High	3.81466	0
	IDEERQGPPLGGQQ	12	1	1	P02810		1523.74	590475552	456789872	370922064	0	0.001962	High	4.31536	High	4.28628	High	4.15175	0
	QGPPLGGQQSQPSAGDGNQNDGPQQGPPQQGGQQQQGPPPPQGKPQGPPQQGGHPPPPQGRPQ	5	1	1	P02810		6291.99	0	2.51978e+08	210609571	0	0.0002607	High	4.24374	High	5.81715	High	5.1681	0
	GPPPPQGKPQGPPQQGGHPPPPQGRPQGPPQQGGHPRPP	17	1	1	P02810		3921	3.58008e+08	4.26394e+08	380089885	0	1.64e-05	High	4.18397	High	4.65873	High	5.44362	0
	VISDGGDSEQF	12	1	1	P02810		1153.5	335588028	346909469	319051272	0	0.0008935	High	4.10075	High	4.16557	High	3.94344	0
	IDEERQGPPLG	9	1	1	P02810		1210.61	1.84006e+08	184334899	1.70825e+08	0	0.003088	High	4.08893	High	3.89628	High	3.94924	0
	DEERQGPPLGGQQ	6	1	1	P02810		1410.66	1.22473e+08	1.49074e+08	1.17631e+08	0	1.429e-05	High	3.999	High	4.23637	High	4.16625	0
	ERQGPPLGGQQSQPS	25	1	1	P02810		1565.77	3.52536e+08	4.36737e+08	59039466	0	2.442e-05	High	3.99158	High	4.23658	High	4.52541	0
	GPPPQGGRPQGPPQGQSP	18	1	1	P02810		1738.86	234484403	236915658	21011468	0	0.01089	High	3.90578	High	2.97921	High	1.93576	0
	DVPLVISDGGDSEQ	9	1	1	P02810		1430.67	4.16144e+07	3.99678e+07	4.01592e+07	0	3.921e-05	High	3.61869	High	3.77471	High	3.67787	0
	IDEERQGPPLGGQQSQPS	6	1	1	P02810		1922.92	9.52368e+07	1.36481e+08	1.00234e+08	0	7.513e-05	High	3.59987	High	3.72679	High	3.50824	0
	GPPQQGGHPPPPQGRPQ	16	1	1	P02810		1731.87	0	0	0	0	0.003033	High	3.57976	High	3.89806	High	3.90322	0
	QGPPPPQGKPQGPPQQGGHPPPPQGRPQ	8	1	1	P02810		2843.45	659727920	2.57887e+08	205535307	0	0.0002565	High	3.55012	High	4.4423	High	4.13793	0
	KPQGPPPQGGRPQGPPQGQSPQ	12	1	1	P02810		2220.14	257567506	1.70428e+08	66110364	0	0.001582	High	3.48149	High	4.15897	High	3.91584	0
	DGGDSEQFIDEE	7	1	1	P02810		1340.52	8.00278e+07	6.76664e+07	70022631	0	0.002287	High	3.34991	High	2.85039	High	3.00108	0
	EDVPLVISDGGDSEQF	3	1	1	P02810		1706.78	5.41304e+06	4.14914e+06	3.20028e+06	0	6.542e-07	High	2.73783	High	2.26632	High	3.58217	0
	QGPPQQGGQQQQGPPPPQGKPQGPPQQGGHPPPPQGRPQGPPQQGGHPRPP	4	1	1	P02810		5182.57	68289322	1703711884	1462420230	0.001	0.04053	High	6.06142	High	5.4419	High	4.82956	0
	NDGPQQGPPQQGGQQQQGPPPPQGKPQGPPQQGGHPPPPQGRPQGPPQQGGHP	6	1	1	P02810		5343.59	3300685514	3067057896	2.80871e+09	0.001	0.01738	High	5.7459	High	5.31668	High	4.66852	0
	GPPPPQGKPQGPPQQGGHPPPP	8	1	1	P02810		2149.1	288056148	52279248	3.7334e+07	0.001	0.0122	High	3.98975	High	3.00445	High	3.40285	0
	GPPQQGGHPPPPQGRPQGPPQQGGHP	5	1	1	P02810		2587.27	5.20333e+08	4.59693e+08	3.29393e+08	0.001	0.03611	High	3.46169	High	2.89518	High	2.60532	0
	QGPPLGGQQSQPS	21	1	1	P02810		1280.63	2041178016	2081313184	1357493665	0.001	0.01745	High	3.28701	High	3.18942	High	3.38207	0
P04280	Basic salivary proline-rich protein 1 OS=Homo sapiens OX=9606 GN=PRB1 PE=1 SV=3 - [PRP1_HUMAN]	93.37	1	54	182	1824	1.22385e+10	1.09191e+10	7510656353	2651.64	93.11	154	549	2818.22	93.37	146	609	3061.66	93.37
	Sequence	# PSMs	# Proteins	# Protein Groups	Protein Group Accessions	Modifications	MH+ [Da]	A5: Area	B5: Area	C5: Area	q-Value	PEP	A2	XCorr A2	B2	XCorr B2	C2	XCorr C2	# Missed Cleavages
	SPPGKPQGPPPQGGNQPQGPPPPPGKPQGPPQQGGNRPQ	11	1	1	P04280		3836.94	5.28026e+08	507227790	4.17212e+08	0	4.135e-11	High	7.78033	High	6.86346	High	7.98571	0
	SLIAGNPQGPSPQGGNKPQGPPPPPG	3	1	1	P04280		2446.24	2.57962e+07	34908382	2.8599e+07	0	8.662e-07	High	7.49158	High	7.08635	High	6.20325	0
	GPPPQGGNQPQGPPPPPGKPQGPPPQGGNKPQGPPPPGKPQGPPPQGDKSQSP	4	1	1	P04280		5117.59	245515899	2.4976e+08	0	0	3.76e-05	High	7.44627	High	7.5296	High	7.72614	0
	SPQSPPGKPQGPPPQGGNQPQGPPPPPGKPQ	16	1	1	P04280		3032.54	718880718	735167769	6.73135e+08	0	0.000101	High	7.13988	High	6.83502	High	6.86006	0
	GPPPQGGNQPQGPPPPPGKPQGPPQQGGNRPQ	9	1	1	P04280		3145.57	189922660	1.73371e+08	62548193	0	7.067e-06	High	6.9119	High	6.6903	High	6.85731	0
	GNPQGPSPQGGNKPQGPPPPPGKPQGPPPQGGNKPQ	27	1	1	P04280		3472.75	3.20553e+09	2673920162	1096312564	0	0.000346	High	6.37226	High	5.56592	High	4.83632	0
	SPQSPPGKPQGPPPQGGNQPQGPPPPPGKPQGPPPQGGNKPQ	11	1	1	P04280		4090.08	372855392	334450645	2.63195e+08	0	9.351e-08	High	6.17488	High	6.01587	High	6.93546	0
	GNPQGPSPQGGNKPQGPPPPPGKPQGPPPQ	6	1	1	P04280		2891.46	8.64317e+07	7.73751e+07	66630785	0	3.216e-05	High	6.04799	High	6.66748	High	5.55859	0
	GPPPPGKPQGPPPQGDKSRSPQSPPGKPQGPPPQGGNQPQGPPPPPGKPQ	9	1	1	P04280		4907.53	803674440	770549124	647204348	0	0.001028	High	6.00795	High	5.35168	High	5.01959	0
	GNPQGPSPQGGNKPQGPPPPPGKPQ	89	1	1	P04280		2415.22	10601616535	8260641787	3718673429	0	1.077e-05	High	6.00182	High	6.29613	High	6.30827	0
	ESPSLIAGNPQGPSPQGGNKPQGPPPPPGKPQ	3	1	1	P04280		3112.59	1.19122e+08	1.11816e+08	86123471	0	7.011e-12	High	5.94787	High	5.35338	High	7.40837	0
	SLIAGNPQGPSPQGGNKPQGPPPPPGKPQ	6	1	1	P04280		2799.46	284392385	260604237	2.24512e+08	0	2.655e-07	High	5.40405	High	5.5451	High	5.89039	0
	GNPQGPSPQGGNKPQGPPPPPG	16	1	1	P04280		2062.01	447318991	368980810	243068818	0	0.0002297	High	5.38104	High	4.8579	High	4.85546	0
	GNPQGPSPQGGNKPQGPPPPPGKPQGPPP	3	1	1	P04280		2763.4	86294692	6.83613e+07	0	0	4.609e-06	High	5.27441	High	5.47153	High	5.32094	0
	GPPPQGDKSQSPRSPPGKPQGPPPQGGNQPQGPPPPPGKPQ	8	1	1	P04280		4052.06	1711024472	444566616	347217152	0	0.0002993	High	5.24898	High	4.17378	High	4.48682	0
	QSPRSPPGKPQGPPPQGGNQPQGPPPPPGKPQ	3	1	1	P04280		3188.64	403769025	196735927	174373675	0	1.149e-05	High	5.20447	High	4.13626	High	4.76398	0
	SPQSPPGKPQGPPPQGGNQPQ	19	1	1	P04280		2080.03	706767184	599206280	0	0	0.01602	High	4.83175	High	4.75533	High	3.80486	0
	GGNQPQGPPPPPGKPQGPPQQGGNRPQ	5	1	1	P04280		2669.34	83413609	7.06577e+07	5.821e+07	0	9.217e-07	High	4.76172	High	4.91574	High	5.35822	0
	ESPSLIAGNPQGPSPQGGNKPQ	6	1	1	P04280		2160.07	77235209	75141115	6.80374e+07	0	1.635e-07	High	4.4993	High	5.02752	High	5.25888	0
	SLIAGNPQGPSPQGGNKPQ	8	1	1	P04280		1846.94	146120582	183110224	154209554	0	0.001047	High	4.45195	High	3.73517	High	3.86521	0
	SLIAGNPQGPSPQGGNKPQGPPPPPGKPQGPPPQGGNKPQGPPPPGKPQ	4	1	1	P04280		4712.47	1.31656e+08	1.17589e+08	1.13139e+08	0	0.0008656	High	4.34333	High	4.80906	High	4.63839	0
	SLIAGNPQGPSPQG	3	1	1	P04280		1322.67	3.29607e+07	3.66512e+07	3.12582e+07	0	0.008268	High	3.88128	High	2.90441	High	2.21204	0
	SLIAGNPQGPSPQ	7	1	1	P04280		1265.65	159059309	1.61307e+08	1.47663e+08	0	4.228e-05	High	3.75438	High	3.70682	High	3.89198	0
	GPPPQGGNKPQGPPPPGKPQGPPPQGDKSQSP	5	1	1	P04280		3107.57	458223808	157346112	158309820	0.001	0.01765	High	3.01474	High	2.4506	High	3.36681	0
P10163	Basic salivary proline-rich protein 4 OS=Homo sapiens OX=9606 GN=PRB4 PE=1 SV=4 - [PRB4_HUMAN]	38.71	1	39	39	377	6.90817e+09	6.49052e+09	5.88011e+09	535.929	31.94	35	124	499.9	31.94	32	124	514.739	38.71
	Sequence	# PSMs	# Proteins	# Protein Groups	Protein Group Accessions	Modifications	MH+ [Da]	A5: Area	B5: Area	C5: Area	q-Value	PEP	A2	XCorr A2	B2	XCorr B2	C2	XCorr C2	# Missed Cleavages
	KPQGPPPAGGNPQQPQAPPAGKPQGPPPPPQGGRPP	12	1	1	P10163		3478.81	708355791	635481741	610314747	0	2.043e-05	High	7.49856	High	7.43703	High	6.50335	0
	SPPGKPQGPPQQEGNKPQGPPPPGKPQGPPPAGGNPQQPQAPPAGKPQGPPPPPQGGRPP	7	1	1	P10163		5832.99	7.45354e+09	6.8043e+09	6.29984e+09	0	0.007566	High	7.16514	High	5.90853	High	5.2802	0
	GPPPPGKPQGPPPAGGNPQQPQAPPAGKPQGPPPPPQGGRPP	25	1	1	P10163		3981.07	2567626676	2.37203e+09	2.02934e+09	0	3.007e-05	High	7.06965	High	6.34001	High	6.06214	0
	SPPGKPQGPPQQEGNKPQGPPPPG	12	1	1	P10163		2373.19	103506360	169885104	31902386	0	0.0004433	High	6.31076	High	5.69699	High	5.22659	0
	GPPPAGGNPQQPQAPPAGKPQGPPPPPQGGRPPRPA	8	1	1	P10163		3449.8	2.10259e+08	203619762	1.76824e+08	0	0.002055	High	6.20195	High	6.14339	High	5.55012	0
	GPPPAGGNPQQPQAPPAGKPQGPPPPPQGGRPP	36	1	1	P10163		3125.61	10211814410	9874909352	8.80285e+09	0	1.743e-05	High	6.06252	High	5.55645	High	5.88988	0
	KPQGPPPAGGNPQQPQAPPAGKPQGPPPPPQGGRPPRPAQGQQPPQ	6	1	1	P10163		4566.37	6.5722e+08	5.96346e+08	572352632	0	0.001062	High	5.62087	High	4.4957	High	3.45798	0
	GPPPPGKPQGPPPAGGNPQQPQAPPAGKPQGPPPPPQ	6	1	1	P10163		3516.82	1.80363e+08	171019859	159372204	0	2.521e-05	High	5.58462	High	5.73197	High	4.47989	0
	GPPPAGGNPQQPQAPPAGKPQGPPPPPQGGRPPRPAQGQQPPQ	21	1	1	P10163		4213.15	1.25517e+09	1147241110	956586519	0	0.003511	High	5.28916	High	4.53432	High	4.52801	0
	SPPGKPQGPPQQEGNKPQGPPPPGKPQGPPPAGGNPQQPQAPPAGKPQ	14	1	1	P10163		4698.41	3.05916e+09	2792364516	2.53762e+09	0	0.0008618	High	5.24035	High	4.74803	High	5.52924	0
	GGNPQQPQAPPAGKPQGPPPPPQGGRPP	5	1	1	P10163		2706.4	6.60611e+07	59721097	1.34053e+08	0	6.307e-05	High	5.12164	High	6.23724	High	5.3567	0
	GPPPAGGNPQQPQAPPAGKPQGPPPPPQGGRPPRP	4	1	1	P10163		3378.75	8.96398e+07	8.88437e+07	79049798	0	0.001329	High	5.11564	High	4.64897	High	4.44713	0
	GPPPAGGNPQQPQAPPAGKPQGPPPPPQ	13	1	1	P10163		2661.35	489116697	446733202	345088242	0	2.944e-06	High	5.10637	High	5.16156	High	5.03578	0
	GPPPAGGNPQQPQAPPAGKPQGPPPPP	7	1	1	P10163		2533.29	60935269	56730547	48136535	0	0.001187	High	5.07781	High	4.87321	High	5.08017	0
	GPPQQEGNKPQGPPPPGKPQGPPPAGGNPQQPQAPPAGKPQ	8	1	1	P10163		4007.02	3.72054e+08	3.52217e+08	2.72883e+08	0	0.004987	High	5.02552	High	4.41319	High	4.82979	0
	GPPPPGKPQGPPPAGGNPQQPQAPPAGKPQ	15	1	1	P10163		2846.48	944975902	9.61851e+08	848389290	0	6.808e-06	High	4.94086	High	4.68005	High	5.20988	0
	GPPPAGGNPQQPQAPPAGKPQ	47	1	1	P10163		1991.01	2483598410	2342706905	1557234988	0	0.0002699	High	4.87666	High	3.98469	High	4.23521	0
	SPPGKPQGPPQQEGNKPQGPPPPGKPQ	8	1	1	P10163		2726.41	2670666468	1.18078e+09	800316668	0	0.0009417	High	4.83951	High	4.73816	High	4.23272	0
	GPPPPGKPQGPPPAGGNPQ	17	1	1	P10163		1746.89	2.6938e+07	0	112701668	0	0.0003985	High	4.64694	High	3.99649	High	3.54351	0
	GPPQQEGNKPQGPPPPGKPQGPPPAGGNPQQPQAPPAGKPQGPPPPPQGGRPP	11	1	1	P10163		5141.62	1.0658e+09	1026006372	9.03007e+08	0	0.004375	High	4.5553	High	4.17357	High	4.28289	0
	GPPPPGKPQGPPPAGGNPQQPQ	3	1	1	P10163		2100.06	20755834	28389722	2.67694e+07	0	0.0005317	High	4.51037	High	4.25983	High	3.84046	0
	SPPGKPQGPPQQEGNKPQGPPPPGKPQGPPPAGGNPQQPQAPPAGKPQGPPPPPQ	9	1	1	P10163		5368.75	3.06014e+08	282075999	2.56201e+08	0	0.0005183	High	4.41053	High	4.25895	High	4.77178	0
	FLISGKPEGRRPQGGNQPQRPPPPPGKPQ	24	1	1	P10163		3117.69	2263617079	2.2533e+09	2.18009e+09	0	0.0003722	High	4.27786	High	4.50625	High	4.4326	0
	APPAGKPQGPPPPPQGGRPP	19	1	1	P10163		1900.03	5.01036e+08	4.77999e+08	276002295	0	2.261e-07	High	4.27181	High	4.35667	High	4.92735	0
	QPQAPPAGKPQGPPPPPQGGRPP	8	1	1	P10163		2253.19	315211869	312174938	261365825	0	7.165e-05	High	3.83648	High	4.19737	High	3.50626	0
	PQGPPPPPQGGRPP	3	1	1	P10163		1378.72	4.52765e+07	44543638	39970086	0	0.005844	High	3.64634	High	3.4819	High	3.25014	0
	LISGKPEGRRPQGGNQPQRPPPPPGKPQ	7	1	1	P10163		2970.63	5.69989e+07	6.41398e+07	41752781	0	0.0009967	High	3.51094	High	3.21121	High	3.40365	0
P02812	Basic salivary proline-rich protein 2 OS=Homo sapiens OX=9606 GN=PRB2 PE=1 SV=4 - [PRB2_HUMAN]	93.51	1	37	165	1709	1.19003e+10	1.07452e+10	7510656353	2394.68	92.31	139	499	2674.33	92.07	138	580	2874.26	92.79
	Sequence	# PSMs	# Proteins	# Protein Groups	Protein Group Accessions	Modifications	MH+ [Da]	A5: Area	B5: Area	C5: Area	q-Value	PEP	A2	XCorr A2	B2	XCorr B2	C2	XCorr C2	# Missed Cleavages
	GAPPQGGNKPQGPPSPPGKPQGPPPQGGNQPQGPPPPPGKPQ	10	1	1	P02812		4003.04	1.14688e+08	1.13074e+08	9.35954e+07	0	0.006461	High	7.45525	High	6.87335	High	7.05097	0
	GPPSPPGKPQGPPPQGGNQPQGPPPPPGKPQGPPPQGGNKPQ	8	1	1	P02812		4029.04	133157072	1.24822e+08	1.05754e+08	0	0.00158	High	7.39316	High	6.8416	High	5.49277	0
	SPPGKPQGPPPQGGNQPQGPPPPPGKPQGPPPQGGNKPQGPPPPGKPQGPPPQGDNKSR	4	1	1	P02812		5766.95	3.76085e+08	3.5025e+08	3.43762e+08	0	1.36e-05	High	7.07706	High	9.90346	High	8.33037	0
	SPPGKPQGPPPQGGNQPQGPPPPPGKPQGPPPQGGNKPQGPPPPGKPQGPPPQGDNKS	9	1	1	P02812		5610.87	0	1605546566	1423648153	0	0.0002031	High	6.82472	High	7.48243	High	6.96015	0
	GPPSPPGKPQGPPPQGGNQPQGPPPPPGKPQ	15	1	1	P02812		2971.52	3.28889e+08	329693040	275613740	0	2.519e-10	High	6.76292	High	6.28885	High	7.16584	0
	GNPQGAPPQGGNKPQGPPSPPGKPQGPPPQGGNQPQGPPPPPGKPQ	16	1	1	P02812		4399.21	1148065258	1159667312	1.08862e+09	0	0.001179	High	6.63768	High	6.51049	High	6.5733	0
	GNKPQGPPSPPGKPQGPPPQGGNQPQGPPPPPGKPQ	6	1	1	P02812		3495.78	227991674	205400226	181108086	0	0.001208	High	6.28002	High	5.60125	High	5.55204	0
	GPPPQGDNKSQSARSPPGKPQGPPPQGGNQPQGPPPPPGKPQ	5	1	1	P02812		4140.06	865475997	1.36365e+07	304279528	0	0.0002492	High	5.86822	High	5.74853	High	4.68521	0
	SLIAGNPQGAPPQGGNKPQ	9	1	1	P02812		1830.95	8.87766e+07	9.01785e+07	8.57841e+07	0	0.003274	High	5.7553	High	3.62793	High	3.69514	0
	GPPSPPGKPQGPPPQGGNQPQ	10	1	1	P02812		2019.01	378543384	216614374	171843652	0	0.000104	High	5.53653	High	4.73725	High	5.10957	0
	GPPPQGGNQPQGPPPPPGKPQGPPPQGGNKPQGPPPPGKPQGPPPQGGSKS	3	1	1	P02812		4834.46	26900502	647359733	457079284	0	0.0002654	High	5.28521	High	5.49193	High	4.6455	0
	KPQGPPPQGGNKPQGPPPPGKPQGPPPQGGSKS	5	1	1	P02812		3177.66	5.21922e+07	0	0	0	0.001547	High	5.19214	High	4.32121	High	5.07205	0
	SLIAGNPQGAPPQGGNKPQGPPSPPGKPQ	12	1	1	P02812		2773.45	380407177	346905779	285140684	0	8.39e-06	High	5.1691	High	5.55587	High	5.63755	0
	GPPPQGGNQPQGPPPPPGKPQGPPPQGGNKPQGPPPPGKPQGPPPQGDKSRSP	4	1	1	P02812		5145.63	0	0	162213075	0	0.00129	High	5.01007	High	5.02659	High	4.94482	0
	GNPQGAPPQGGNKPQGPPSPPGKPQGPPPQGGNQPQ	9	1	1	P02812		3446.7	352464748	359444256	257282506	0	1.499e-09	High	4.92435	High	4.93822	High	5.36785	0
	GPPPPGKPQGPPPQGDNKSQSARSPPGKPQGPPPQGGNQPQGPPPPPGKPQ	7	1	1	P02812		4995.55	748478764	7.01508e+08	5.61223e+08	0	0.001212	High	4.84371	High	5.18841	High	6.36433	0
	ESPSLIAGNPQGAPPQGGNKPQGPPSPPGKPQ	6	1	1	P02812		3086.57	7.09483e+07	6.89782e+07	6.20843e+07	0	0.00117	High	4.77011	High	4.30665	High	4.35641	0
	GNPQGAPPQGGNKPQGPPSPPGKPQ	35	1	1	P02812		2389.21	4284399390	1743014848	2.12287e+09	0	0.0006356	High	3.46683	High	3.27822	High	3.26106	0
	GPPPQGGNKPQGPPPPGKPQGPPPQGDNKS	12	1	1	P02812		2909.47	318006958	2.68265e+08	1.78469e+08	0	0.0002271	High	3.19872	High	4.86285	High	4.14558	0
	GNPQGAPPQGGNKPQGPPSPPGKPQGPPPQGGNQPQGPPPPPGKPQGPPPQGGNKPQ	3	1	1	P02812		5456.75	1170686450	1.0746e+09	188319471	0.001	0.003912	High	3.41009	High	3.99689	High	4.43096	0
	GPPPQGGNKPQGPPPPGKPQGPPPQGGSKS	3	1	1	P02812		2824.46	204642961	2.18648e+08	0	0.001	0.02154	High	2.40402	High	2.88421	High	3.3537	0
P62328	Thymosin beta-4 OS=Homo sapiens OX=9606 GN=TMSB4X PE=1 SV=2 - [TYB4_HUMAN]	97.73	1	16	16	95	8.02371e+08	5.75156e+08	5.83142e+08	151.164	97.73	14	35	120.482	97.73	13	30	120.385	97.73
	Sequence	# PSMs	# Proteins	# Protein Groups	Protein Group Accessions	Modifications	MH+ [Da]	A5: Area	B5: Area	C5: Area	q-Value	PEP	A2	XCorr A2	B2	XCorr B2	C2	XCorr C2	# Missed Cleavages
	SDKPDMAEIEKFDKSKLKKTETQEKNPLPSKETIEQEKQAGES	10	1	1	P62328	N-Term(Acetyl)	4961.5	7.69706e+08	7.34604e+08	462367128	0	6.59e-07	High	7.02776	High	5.86801	High	7.89325	0
	SDKPDMAEIEKFDKSKLK	8	1	1	P62328	N-Term(Acetyl)	2151.1	839694544	732263391	5.74112e+08	0	5.207e-05	High	6.89633	High	5.02028	High	5.78192	0
	TQEKNPLPSKETIEQEKQAGES	8	1	1	P62328		2471.23	797713572	1.34458e+08	712948318	0	4.713e-08	High	6.49411	High	6.03008	High	6.4979	0
	SDKPDMAEIEKFDKSKLKKTETQEKNPLPSKETIEQEKQAGES	4	1	1	P62328	N-Term(Acetyl); M6(Oxidation)	4977.5	2.54284e+08	2.91017e+08	394532639	0	0.0001481	High	5.80473	High	5.49279	High	6.5608	0
	SDKPDMAEIEKFDKSKL	7	1	1	P62328	N-Term(Acetyl)	2023	7.92851e+07	6.71488e+07	5.4475e+07	0	0.0001658	High	5.05937	High	4.60407	High	4.38378	0
	SDKPDMAEIEKFDKSKLK	6	1	1	P62328	N-Term(Acetyl); M6(Oxidation)	2167.1	2.29393e+08	2.1775e+08	3.08391e+08	0	6.087e-07	High	4.84155	High	4.06141	High	5.46421	0
	SDKPDMAEIEKFDKSKLKKTETQ	6	1	1	P62328	N-Term(Acetyl)	2738.4	154004370	1.58722e+08	1.25731e+08	0	2.798e-05	High	4.70779	High	4.93333	High	3.95215	0
	SDKPDMAEIEKFDK	5	1	1	P62328	N-Term(Acetyl)	1694.8	2.85564e+07	2.20187e+07	1.96944e+07	0	1.003e-05	High	4.30963	High	4.64302	High	4.23887	0
	SDKPDMAEIEKF	10	1	1	P62328	N-Term(Acetyl)	1451.68	3.06026e+08	258601564	1.91074e+08	0	0.0001143	High	3.53765	High	3.65666	High	3.70803	0
	SDKPDMAEIEKF	8	1	1	P62328	N-Term(Acetyl); M6(Oxidation)	1467.67	128940611	116247386	201397484	0	0.001508	High	3.49553	High	3.48995	High	2.96364	0
	SDKPDMAEIEKFDKSKLKKTET	3	1	1	P62328	N-Term(Acetyl)	2610.34	54633772	4.80064e+07	3.86195e+07	0	0.0006581	High	3.31568	High	3.65928	High	2.97812	0
	SDKPDMAEIEK	4	1	1	P62328	N-Term(Acetyl)	1304.61	9.80297e+07	9.85355e+07	5.71764e+07	0	0.00187	High	3.08773	High	3.12832	High	2.86339	0
P60709	Actin, cytoplasmic 1 OS=Homo sapiens OX=9606 GN=ACTB PE=1 SV=1 - [ACTB_HUMAN]	48.53	11	36	41	132	1.71828e+08	234695337	1.61072e+08	159.961	40.8	34	50	130.513	48.27	32	44	116.899	39.2
	Sequence	# PSMs	# Proteins	# Protein Groups	Protein Group Accessions	Modifications	MH+ [Da]	A5: Area	B5: Area	C5: Area	q-Value	PEP	A2	XCorr A2	B2	XCorr B2	C2	XCorr C2	# Missed Cleavages
	RVAPEEHPVLLTEAPLNPK	3	2	1	P60709		2110.16	2.22392e+07	2.11872e+07	2.0848e+07	0	0.0002116	High	6.97354	High	5.23022	High	6.4609	0
	ELRVAPEEHPVLLTEAPLNPK	8	2	1	P60709		2352.3	1.06589e+08	8.45019e+07	103341483	0	1.18e-10	High	6.91513	High	6.73109	High	7.24983	0
	VAPEEHPVLLTEAPLNPK	12	2	1	P60709		1954.07	1.52201e+08	1.26109e+08	1.42628e+08	0	0.0005809	High	4.91559	High	4.72915	High	4.06557	0
	WISKQEYDESGPSIV	3	7	1	P60709		1737.83	1.37238e+07	1.3925e+07	8.0487e+06	0	0.001677	High	4.60941	High	4.01086	High	3.96419	0
	VLSGGTTMYPGIADRM	3	5	1	P60709		1668.81	1.06009e+07	9.02829e+06	4748770	0	0.0007797	High	4.19012	High	2.09978	High	3.41954	0
	NELRVAPEEHPV	6	3	1	P60709		1389.72	1.37264e+08	127095700	1.30221e+08	0	0.0001505	High	3.91138	High	3.37981	High	3.06744	0
	NELRVAPEEHPVLL	7	3	1	P60709		1615.88	4.72627e+07	3.79358e+07	3.3962e+07	0	1.665e-05	High	3.54142	High	3.6331	High	3.53618	0
	VGMGQKDSYVGDEAQSKRGIL	3	6	1	P60709	M3(Oxidation)	2254.11	1.72158e+07	1.91357e+07	2.1179e+07	0	0.003616	High	3.52257	High	3.42222	High	3.4299	0
	LLTEAPLNPKAN	3	10	1	P60709		1280.72	3.79044e+07	3.68672e+07	3.25485e+07	0	5.669e-05	High	3.34956	High	3.8769	High	3.69922	0
	GFAGDDAPRAVFPS	8	10	1	P60709		1406.67	35084036	3.1336e+07	3.77313e+07	0	0.0003167	High	3.25581	High	3.81804	High	3.43538	0
	AGFAGDDAPRAVFPSIVGRPRHQGV	3	6	1	P60709		2577.35	1.67175e+07	1.63521e+07	1.82681e+07	0	0.000221	High	3.18333	High	2.72407	High	2.9475	0
	AGFAGDDAPRAVFPSIVG	6	10	1	P60709		1746.88	2.80556e+07	2.50787e+07	2.11943e+07	0	0.01534	High	3.11791	High	2.76142	High	2.90998	0
	FAGDDAPRAVFPSIVG	3	10	1	P60709		1618.82	7.45472e+06	5.88991e+06	4327368	0	0.01663	High	3.0157	High	2.85182	High	2.77597	0
	FAGDDAPRAVFPS	6	10	1	P60709		1349.65	3.66036e+07	2.85374e+07	3.00076e+07	0	7.193e-05	High	2.83263	High	3.16569	High	3.22945	0
	WISKQEYDESGPSIVHRK	4	7	1	P60709		2159.1	3.64023e+07	2.75231e+07	2.74072e+07	0	0.0001388	High	2.79304	High	3.4395	High	3.45618	0
	SLEKSYELPDGQVI	4	10	1	P60709		1577.81	25457657	2.1871e+07	1.55473e+07	0	0.0005822	High	2.56324	High	3.82224	High	3.48702	0
	ELRVAPEEHPV	4	3	1	P60709		1275.67	213524296	5.23588e+07	2.05096e+08	0	0.003605	High	1.60879	High	2.33461	High	2.43216	0
	FYNELRVAPEEHPV	3	3	1	P60709		1699.84	0	0	0	0.001	0.02082	High	3.25597	High	3.02615	High	2.96388	0
	DSGDGVTHTVPIYEG	3	4	1	P60709		1546.71	5.0368e+06	5.60199e+06	5.73136e+06	0.001	0.0101	High	2.41319	High	1.84856	High	2.04089	0
	AGDDAPRAVFPSIV	3	10	1	P60709		1414.73	8.73653e+06	8.37817e+06	6.58674e+06	0.001	0.007031	High	2.39172	High	1.96976	High	2.53	0
P02808	Statherin OS=Homo sapiens OX=9606 GN=STATH PE=1 SV=2 - [STAT_HUMAN]	51.61	1	148	148	1108	2.34985e+09	1.88772e+09	1.6377e+09	1354.92	51.61	134	386	1242.91	51.61	136	376	1157.76	51.61
	Sequence	# PSMs	# Proteins	# Protein Groups	Protein Group Accessions	Modifications	MH+ [Da]	A5: Area	B5: Area	C5: Area	q-Value	PEP	A2	XCorr A2	B2	XCorr B2	C2	XCorr C2	# Missed Cleavages
	GPYQPVPEQPLYPQPYQPQYQQ	3	1	1	P02808		2645.27	7.25396e+06	7558249	6.05617e+06	0	1.647e-05	High	6.75618	High	5.98137	High	5.71743	0
	GPYQPVPEQPLYPQPYQPQYQQY	7	1	1	P02808		2808.34	3.19337e+07	2.56549e+07	2.09276e+07	0	1.688e-05	High	6.52751	High	5.70921	High	5.01893	0
	YQPVPEQPLYPQPYQPQYQ	11	1	1	P02808		2363.14	3.29376e+07	3.06654e+07	24643484	0	1.7e-05	High	6.13745	High	6.13131	High	5.70944	0
	GYGPYQPVPEQPLYPQPYQPQYQQY	8	1	1	P02808		3028.42	1.60307e+07	1.7533e+07	1.79839e+07	0	3.168e-05	High	6.11417	High	5.17416	High	5.67935	0
	GYGPYQPVPEQPLYPQPYQPQYQ	12	1	1	P02808		2737.29	5.30016e+07	4.74226e+07	3.82096e+07	0	2.164e-05	High	5.9456	High	5.29801	High	4.58524	0
	YQPVPEQPLYPQPYQPQYQQY	6	1	1	P02808		2654.26	2.04565e+07	2.06185e+07	1.47659e+07	0	3.4e-09	High	5.92736	High	6.01187	High	5.60407	0
	GYGPYQPVPEQPLYPQPYQPQ	30	1	1	P02808		2446.17	432547002	4.38354e+08	3.72565e+08	0	0.0002174	High	5.75372	High	5.47685	High	5.06007	0
	GYGYGPYQPVPEQPLYPQPYQ	7	1	1	P02808		2441.15	1.52996e+07	1.46142e+07	1.40442e+07	0	8.669e-05	High	5.6832	High	4.65045	High	4.65258	0
	YGPYQPVPEQPLYPQPYQPQYQQY	4	1	1	P02808		2971.39	6.99898e+06	7.42184e+06	3.05375e+06	0	1.073e-05	High	5.66313	High	5.46233	High	5.65212	0
	GYGYGPYQPVPEQPLYPQPYQPQYQ	7	1	1	P02808		2957.38	2.34329e+07	2.39607e+07	2.85602e+07	0	2.023e-05	High	5.6565	High	5.41479	High	4.82452	0
	GPYQPVPEQPLYPQPYQPQ	19	1	1	P02808		2226.09	240846050	2.18042e+08	1.77101e+08	0	4.976e-05	High	5.47788	High	5.0903	High	4.98055	0
	GYGPYQPVPEQPLYPQPY	22	1	1	P02808		2093	1.62257e+08	1.45077e+08	1.20775e+08	0	0.000138	High	5.37781	High	4.61966	High	4.66404	0
	YQPVPEQPLYPQPYQP	9	1	1	P02808		1943.96	2.67683e+07	19704615	1.86923e+07	0	0.000143	High	5.36327	High	4.89124	High	5.21636	0
	YGYGPYQPVPEQPLYPQPYQPQYQ	3	1	1	P02808		2900.35	4.22643e+06	4.97626e+06	5.33469e+06	0	0.0002407	High	5.31457	High	3.66064	High	5.09906	0
	GPYQPVPEQPLYPQPYQPQYQ	12	1	1	P02808		2517.21	3.63242e+07	3.51495e+07	3.07336e+07	0	9.879e-05	High	5.26923	High	4.61237	High	4.12059	0
	FGYGYGPYQPVPEQPLYPQP	6	1	1	P02808		2297.09	6.91421e+06	6.28969e+06	6.91616e+06	0	2.516e-05	High	5.24904	High	4.97445	High	5.21698	0
	YGPYQPVPEQPLYPQPYQPQ	22	1	1	P02808		2389.15	2.46104e+08	2.47023e+08	2.24496e+08	0	1.429e-07	High	5.2489	High	5.76969	High	5.15767	0
	GYGYGPYQPVPEQPLYPQPYQP	15	1	1	P02808		2538.2	3.08783e+07	3.20325e+07	2.94453e+07	0	0.0002447	High	5.19763	High	5.15323	High	4.95927	0
	VPEQPLYPQPYQPQYQQY	12	1	1	P02808		2266.08	65110341	6.00009e+07	4.75165e+07	0	0.0001549	High	5.18082	High	4.4654	High	4.14148	0
	YGPYQPVPEQPLYPQPYQPQYQ	5	1	1	P02808		2680.27	1.89962e+07	1.80602e+07	1.51895e+07	0	0.0001409	High	5.122	High	4.70689	High	4.70998	0
	YGPYQPVPEQPLYPQPYQP	7	1	1	P02808		2261.1	1.09974e+07	9.63027e+06	1.07709e+07	0	0.00224	High	5.1134	High	4.2489	High	4.40252	0
	GYGPYQPVPEQPLYPQPYQPQYQQ	3	1	1	P02808		2865.36	1.51709e+07	1.31667e+07	1.07655e+07	0	0.0009744	High	5.00153	High	3.95233	High	3.98054	0
	YGYGPYQPVPEQPLYPQPY	12	1	1	P02808		2256.07	1.51528e+07	1.40892e+07	14211614	0	9.87e-09	High	4.96472	High	5.12815	High	4.12129	0
	YQPVPEQPLYPQPYQPQ	19	1	1	P02808		2072.02	2.16306e+08	208096373	164385528	0	4.068e-09	High	4.86384	High	4.81478	High	5.07764	0
	VPEQPLYPQPYQPQYQQYT	3	1	1	P02808		2367.13	0	1.10254e+07	1.00332e+07	0	0.0002294	High	4.85124	High	4.19932	High	4.59783	0
	GYGYGPYQPVPEQPLYPQPYQPQY	4	1	1	P02808		2829.32	4.25709e+06	4.9037e+06	8.0456e+06	0	0.0007101	High	4.83266	High	4.25954	High	4.0989	0
	YGPYQPVPEQPLYPQPY	18	1	1	P02808		2035.98	7.52315e+07	70723602	5.97939e+07	0	8.776e-07	High	4.82367	High	4.99803	High	4.80021	0
	GYGYGPYQPVPEQPLYPQPY	20	1	1	P02808		2313.09	9.79164e+07	9.32728e+07	90205476	0	0.0001109	High	4.82143	High	4.54751	High	4.06829	0
	GPYQPVPEQPLYPQPYQP	4	1	1	P02808		2098.04	6.13779e+06	5.77584e+06	5.49739e+06	0	1.434e-05	High	4.54103	High	4.56368	High	4.43897	0
	GYGYGPYQPVPEQPLYPQP	17	1	1	P02808		2150.03	1.00686e+08	93631082	7.9767e+07	0	8.508e-10	High	4.51757	High	4.66185	High	4.57671	0
	QPVPEQPLYPQPYQPQYQ	6	1	1	P02808		2200.07	1.97688e+07	1.59243e+07	1.44863e+07	0	1.285e-08	High	4.46142	High	4.2715	High	4.62193	0
	FGYGYGPYQPVPEQPLYPQPYQPQ	11	1	1	P02808		2813.33	2.84846e+07	3.251e+07	4.27558e+07	0	3.337e-08	High	4.45345	High	4.73622	High	4.34137	0
	GYGPYQPVPEQPLYPQPYQPQY	12	1	1	P02808		2609.24	1.15641e+07	2.07668e+07	1.6359e+07	0	0.003142	High	4.43898	High	4.11212	High	4.19576	0
	QPLYPQPYQPQYQQY	3	1	1	P02808		1940.91	18893439	1.5507e+07	1.48216e+07	0	0.001869	High	4.39183	High	3.64465	High	3.66938	0
	GYGYGPYQPVPEQPLYPQ	12	1	1	P02808		2052.97	6.79781e+07	6.74534e+07	5.15923e+07	0	4.729e-07	High	4.3706	High	4.3013	High	4.86797	0
	YGYGPYQPVPEQPLYPQP	8	1	1	P02808		2093	1.62257e+08	1.45077e+08	1.20775e+08	0	0.002856	High	4.34662	High	3.83101	High	4.31892	0
	GYGPYQPVPEQPLYPQPYQP	7	1	1	P02808		2318.11	1.16866e+07	1.62358e+07	1.38377e+07	0	0.001279	High	4.29494	High	4.14162	High	4.25808	0
	GPYQPVPEQPLYPQP	5	1	1	P02808		1709.85	2.9475e+07	2.05136e+07	1.67554e+07	0	0.002133	High	4.25066	High	4.14223	High	2.99749	0
	GYGYGPYQPVPEQPLYPQPYQPQ	43	1	1	P02808		2666.26	7.3329e+08	6.57944e+08	6.57899e+08	0	0.0001743	High	4.24884	High	4.08385	High	3.99171	0
	QPLYPQPYQPQYQQYT	9	1	1	P02808		2041.97	2.87091e+07	2.72165e+07	2.04541e+07	0	0.001306	High	4.18182	High	3.94975	High	3.62189	0
	GPYQPVPEQPLYPQPYQPQY	12	1	1	P02808		2389.15	2.46104e+08	2.47023e+08	2.24496e+08	0	4.76e-06	High	4.13372	High	4.56975	High	4.28444	0
	VPEQPLYPQPYQPQ	8	1	1	P02808		1683.83	591620640	602795164	542367168	0	0.009609	High	4.12705	High	2.77731	High	2.29973	0
	GYGPYQPVPEQPLYPQP	10	1	1	P02808		1929.94	5.96447e+07	5.64379e+07	5.35707e+07	0	0.002301	High	4.11541	High	3.70093	High	3.91017	0
	YQPVPEQPLYPQPY	11	1	1	P02808		1718.84	142610812	1.24537e+08	98767464	0	6.725e-06	High	4.10855	High	3.97107	High	4.15799	0
	GYGYGPYQPVPEQPLY	7	1	1	P02808		1827.87	2.59501e+07	2.85743e+07	20875154	0	0.003201	High	4.09533	High	4.03947	High	3.19679	0
	YGYGPYQPVPEQPLYPQPYQPQ	15	1	1	P02808		2609.24	9.70808e+07	8.84444e+07	8.60572e+07	0	0.001079	High	4.06399	High	3.99354	High	3.56673	0
	QPLYPQPYQPQYQQ	5	1	1	P02808		1777.86	2.58814e+07	2.51143e+07	2.17712e+07	0	0.00306	High	4.04549	High	3.56064	High	3.40319	0
	GYGYGPYQPVPEQP	11	1	1	P02808		1551.71	1339465963	1.20552e+09	1009816034	0	0.004521	High	4.0247	High	3.51499	High	3.71039	0
	VPEQPLYPQPYQPQYQ	6	1	1	P02808		1974.96	4.139e+07	4.27554e+07	3.19177e+07	0	0.002865	High	4.01084	High	3.32983	High	3.51704	0
	EQPLYPQPYQPQYQ	7	1	1	P02808		1778.84	5.1371e+07	4.98722e+07	4.07438e+07	0	0.002375	High	3.99862	High	3.5898	High	3.66521	0
	GYGPYQPVPEQPLYPQPYQ	3	1	1	P02808		2221.06	4.02007e+06	3.50865e+06	3.21125e+06	0	0.001509	High	3.9752	High	3.34817	High	3.43656	0
	GPYQPVPEQPLYPQPY	11	1	1	P02808		1872.92	1.33103e+08	1.2346e+08	1.03133e+08	0	2.061e-05	High	3.94841	High	4.03107	High	4.24385	0
	LYPQPYQPQYQQYT	6	1	1	P02808		1816.85	7.76145e+07	72396124	6.32055e+07	0	0.01162	High	3.87238	High	3.6127	High	3.75019	0
	GYGYGPYQPVPEQPL	42	1	1	P02808		1664.8	2.67841e+09	2.24481e+09	1871967927	0	0.003091	High	3.86938	High	3.08101	High	3.12733	0
	QPVPEQPLYPQPYQPQ	11	1	1	P02808		1908.95	4.43192e+08	4.07581e+08	3.35171e+08	0	0.0001665	High	3.86427	High	4.13079	High	3.97797	0
	EQPLYPQPYQPQYQQ	3	1	1	P02808		1906.9	1.77708e+07	1.44118e+07	1.14365e+07	0	0.003508	High	3.86034	High	3.47559	High	3.57296	0
	FGYGYGPYQPVPEQP	9	1	1	P02808		1698.78	1.3941e+08	1.24767e+08	1.05444e+08	0	1.069e-06	High	3.82222	High	3.47216	High	3.87698	0
	VPEQPLYPQPYQPQY	6	1	1	P02808		1846.9	2.93258e+07	2.95797e+07	2.44795e+07	0	0.003299	High	3.80828	High	3.19244	High	2.42804	0
	GPYQPVPEQPLYPQ	4	1	1	P02808		1612.8	2.18947e+07	2.277e+07	21355088	0	0.003396	High	3.77433	High	3.7216	High	3.46839	0
	GYGYGPYQPVPE	19	1	1	P02808		1326.6	2.42551e+09	2212811751	2031328398	0	0.0004428	High	3.72567	High	3.78749	High	3.62275	0
	EQPLYPQPYQPQ	28	1	1	P02808		1487.72	7.5795e+08	6.34431e+08	6.31697e+08	0	0.000219	High	3.72437	High	3.80593	High	3.89541	0
	IGRFGYGYGPYQPVPEQPL	4	1	1	P02808		2138.07	1.41082e+07	1.25374e+07	9.46531e+06	0	0.0001382	High	3.70002	High	2.19318	High	2.1094	0
	GRFGYGYGPYQPVPEQPLYPQPYQPQ	6	1	1	P02808		3026.45	1.96981e+07	2.24346e+07	2.38038e+07	0	1.797e-06	High	3.69387	High	3.92159	High	3.82987	0
	GRFGYGYGPYQPVPEQP	3	1	1	P02808		1911.9	6.55898e+07	5.73536e+07	4.92599e+07	0	0.005598	High	3.69184	High	2.89967	High	3.51678	0
	IGRFGYGYGPY	8	1	1	P02808		1249.6	3.97046e+07	33664119	3.65413e+07	0	0.0002158	High	3.65825	High	3.60859	High	3.6691	0
	GRFGYGYGPYQPVPEQPL	6	1	1	P02808		2024.99	4.20751e+07	4.44542e+07	3.65625e+07	0	0.005042	High	3.53985	High	3.1098	High	3.07285	0
	YGYGPYQPVPEQPLYPQ	3	1	1	P02808		1995.95	6.88556e+06	7.00043e+06	5.61137e+06	0	0.004702	High	3.52677	High	2.4353	High	2.77496	0
	GYGYGPYQPVPEQ	8	1	1	P02808		1454.66	69515995	6.35434e+07	55472707	0	3.902e-06	High	3.50072	High	3.53795	High	3.66567	0
	YGPYQPVPEQPLYPQPYQPQY	3	1	1	P02808		2552.22	6.51316e+06	6.18565e+06	4.80985e+06	0	2.227e-07	High	3.48689	High	4.69602	High	4.52575	0
	QPLYPQPYQPQYQ	7	1	1	P02808		1649.8	6.03536e+07	56153870	5.29107e+07	0	0.003904	High	3.48681	High	3.06954	High	2.87578	0
	YGYGPYQPVPEQPL	11	1	1	P02808		1607.78	2.86496e+08	2.52213e+08	2.19032e+08	0	0.003517	High	3.44993	High	3.14246	High	2.65059	0
	YPQPYQPQYQQY	12	1	1	P02808		1602.72	2.02394e+08	185636777	1.66601e+08	0	0.01189	High	3.44409	High	3.3342	High	3.38907	0
	YGPYQPVPEQPLYPQ	4	1	1	P02808		1775.87	2.56113e+07	2.16796e+07	1.82079e+07	0	0.0004388	High	3.40981	High	3.16707	High	2.73465	0
	EQPLYPQPYQP	18	1	1	P02808		1359.66	1.25996e+08	1.20654e+08	88268968	0	0.001586	High	3.37093	High	3.4005	High	3.33682	0
	GYGPYQPVPEQPLY	3	1	1	P02808		1607.78	2.86496e+08	2.52213e+08	2.19032e+08	0	0.01233	High	3.36914	High	2.73519	High	2.42565	0
	FGYGYGPYQPVPE	7	1	1	P02808		1473.67	76518607	6.76845e+07	53709261	0	0.0001111	High	3.28445	High	3.229	High	3.41222	0
	VPEQPLYPQPYQPQYQQ	3	1	1	P02808		2103.02	12498753	9881296	8.48231e+06	0	0.0143	High	3.21871	High	2.60831	High	2.65461	0
	QPVPEQPLYPQP	10	1	1	P02808		1392.72	5.27543e+07	4.78745e+07	46423758	0	0.003545	High	3.21071	High	3.21032	High	3.19803	0
	YPQPYQPQYQQYT	7	1	1	P02808		1703.77	6.02906e+07	5.8614e+07	4.82763e+07	0	0.0001876	High	3.20866	High	3.09948	High	3.25897	0
	QPVPEQPLYPQPY	8	1	1	P02808		1555.78	306447354	2.88727e+08	2.5482e+08	0	0.000862	High	3.20732	High	3.33254	High	3.15942	0
	EQPLYPQPYQPQY	4	1	1	P02808		1650.78	1.85369e+07	1.69878e+07	1.52092e+07	0	0.0006393	High	3.16416	High	3.34583	High	2.52959	0
	YQPVPEQPLYPQP	3	1	1	P02808		1555.78	306447354	2.88727e+08	2.5482e+08	0	2.595e-05	High	3.14852	High	3.53702	High	3.52245	0
	YQPVPEQPLYPQ	6	1	1	P02808		1458.73	3.82045e+07	3.55634e+07	3.28503e+07	0	0.0007779	High	3.12309	High	3.56232	High	3.31063	0
	YGYGPYQPVPEQP	8	1	1	P02808		1494.69	1.55082e+08	145870344	1.35475e+08	0	0.007785	High	3.07862	High	2.83745	High	2.6876	0
	GPYQPVPEQPLY	3	1	1	P02808		1387.69	6061467	9.18846e+06	5740046	0	0.001949	High	3.06763	High	3.10039	High	2.9435	0
	PVPEQPLYPQPYQPQ	6	1	1	P02808		1780.9	25382347	24240424	1.78469e+07	0	0.0003061	High	3.06017	High	2.57966	High	3.3851	0
	FGYGYGPYQPVPEQPL	14	1	1	P02808		1811.86	177293236	1.48009e+08	1.48325e+08	0	0.01009	High	3.05797	High	2.8135	High	2.80383	0
	IGRFGYGYGPYQPVPEQPLYPQPYQPQ	5	1	1	P02808		3139.54	1.02676e+07	1.28203e+07	2.06943e+07	0	0.000196	High	3.05568	High	3.12257	High	3.9421	0
	GRFGYGYGPY	7	1	1	P02808		1136.52	0	1.22622e+07	1.24863e+07	0	0.0006021	High	2.99699	High	2.9526	High	3.14378	0
	RFGYGYGPYQPVPEQPL	3	1	1	P02808		1967.97	5.84605e+06	5.80993e+06	3.81897e+06	0	4.464e-06	High	2.97404	High	3.4925	High	3.242	0
	LYPQPYQPQYQQ	6	1	1	P02808		1552.75	36885583	29056568	29997854	0	0.0005911	High	2.94685	High	2.84017	High	2.91398	0
	GYGPYQPVPEQPLYPQ	6	1	1	P02808		1832.89	3.5661e+07	2.85537e+07	23008283	0	0.0001549	High	2.93815	High	2.73091	High	2.8155	0
	PLYPQPYQPQY	5	1	1	P02808		1393.68	26476037	2.84427e+07	2.43551e+07	0	0.003005	High	2.84207	High	2.19507	High	2.62281	0
	GYGPYQPVPEQPL	16	1	1	P02808		1444.71	9.23079e+08	875387647	706230255	0	0.01583	High	2.83667	High	2.5209	High	2.61148	0
	LYPQPYQPQYQ	10	1	1	P02808		1424.69	88440083	7.60182e+07	7.83402e+07	0	0.003229	High	2.78205	High	2.31545	High	2.67738	0
	GYGYGPYQPVPEQPLYP	4	1	1	P02808		1924.92	1.85148e+07	1.50531e+07	1.38615e+07	0	5.766e-05	High	2.54512	High	2.23901	High	2.77494	0
	GPYQPVPEQPLYP	4	1	1	P02808		1484.74	6.22668e+06	3.16103e+06	3.62866e+06	0	0.0007893	High	2.51365	High	2.58756	High	2.44223	0
	GYGPYQPVPEQPLYP	6	1	1	P02808		1704.83	1.81366e+07	1.66556e+07	1.41829e+07	0	0.0158	High	2.43699	High	2.22331	High	2.0296	0
	YGYGPYQPVPEQPLY	3	1	1	P02808		1770.84	3.78526e+06	3572201	3.16424e+06	0	0.000127	High	2.43397	High	2.52553	High	2.20516	0
	QPVPEQPLYPQPYQ	4	1	1	P02808		1683.84	7.21772e+06	602795164	542367168	0	0.0002162	High	2.40132	High	2.49999	High	2.70802	0
	QPVPEQPLYPQPYQP	3	1	1	P02808		1780.89	2.67714e+07	2.91078e+07	26050576	0	0.001663	High	2.0739	High	2.41699	High	2.5249	0
	QPLYPQPYQPQ	18	1	1	P02808		1358.67	802527395	6.90841e+08	668265738	0.001	0.03511	High	3.23259	High	3.05732	High	3.12417	0
	YGPYQPVPEQPL	10	1	1	P02808		1387.69	5.03843e+08	449449562	4.44059e+08	0.001	0.02908	High	3.21161	High	2.9065	High	3.20743	0
	QPYQPQYQQY	3	1	1	P02808		1342.61	68183032	6.70699e+07	5.60644e+07	0.001	0.01556	High	3.20581	High	3.23331	High	3.1827	0
	PLYPQPYQPQYQ	3	1	1	P02808		1521.74	1.38056e+07	1.34559e+07	1.17376e+07	0.001	0.02536	High	3.06247	High	2.51722	High	2.52008	0
	YGYGPYQPVPE	12	1	1	P02808		1269.58	201770215	1.83871e+08	1.6863e+08	0.001	0.05146	High	2.89641	High	2.82478	High	2.43501	0
	IGRFGYGYGP	6	1	1	P02808		1086.54	3.56076e+07	3.03386e+07	3.19478e+07	0.001	0.01673	High	2.80201	High	2.85013	High	2.86498	0
	GYGYGPYQPVP	12	1	1	P02808		1197.56	9.27649e+08	8.07809e+08	7.67016e+08	0.001	0.00998	High	2.77863	High	2.78479	High	2.58495	0
	VPEQPLYPQPYQP	6	1	1	P02808		1555.78	6.75829e+07	5.87199e+07	5.54593e+07	0.001	0.0591	High	2.73938	High	2.64643	High	2.46967	0
	IGRFGYGY	3	1	1	P02808		932.465	8.15059e+07	66777236	6.66518e+07	0.001	0.005858	High	2.52647	High	2.90575	High	2.65934	0
	YGPYQPVPEQP	11	1	1	P02808		1274.61	9.76647e+07	81148101	77353080	0.001	0.005638	High	2.48649	High	2.66167	High	2.67907	0
	FGYGYGPYQP	5	1	1	P02808		1148.51	2.88954e+07	2.94594e+07	2.66002e+07	0.001	0.004843	High	2.34849	High	3.04142	High	3.24748	0
	EQPLYPQPYQ	3	1	1	P02808		1262.61	2.55751e+07	19472589	2.29148e+07	0.001	0.01321	High	2.20422	High	2.36064	High	2.48387	0
	FGYGYGPYQPVP	5	1	1	P02808		1344.63	52590214	4.50194e+07	39648704	0.001	0.009106	High	1.74147	High	2.0648	High	2.30082	0
	YGYGPYQPVP	5	1	1	P02808		1140.54	90052660	9.89715e+07	83594495	0.002	0.03087	High	2.55382	High	2.50755	High	2.81028	0
	QPLYPQPYQP	3	1	1	P02808		1230.62	78374475	7.20237e+07	0	0.002	0.03477	High	2.40971	High	2.40758	High	1.95988	0
	YQPVPEQPLYP	3	1	1	P02808		1330.67	16439570	1.25756e+07	1.3913e+07	0.002	0.04554	High	2.24188	High	1.88432	High	1.75045	0
	LYPQPYQPQY	5	1	1	P02808		1296.63	19356087	0	2.19433e+07	0.003	0.05828	High	2.27574	High	2.41842	High	2.28995	0
P69905	Hemoglobin subunit alpha OS=Homo sapiens OX=9606 GN=HBA1 PE=1 SV=2 - [HBA_HUMAN]	97.89	2	102	102	478	2.32353e+09	1.33841e+09	1.06181e+09	518.957	97.89	85	167	454.287	97.89	80	159	499.383	92.25
	Sequence	# PSMs	# Proteins	# Protein Groups	Protein Group Accessions	Modifications	MH+ [Da]	A5: Area	B5: Area	C5: Area	q-Value	PEP	A2	XCorr A2	B2	XCorr B2	C2	XCorr C2	# Missed Cleavages
	GKVGAHAGEYGAEALERM	6	1	1	P69905		1845.89	69640705	6.44377e+07	3.89247e+07	0	1.967e-06	High	6.59962	High	5.8451	High	6.01567	0
	VLSPADKTNVKAAWGKVGAHAGEYGAEALERM	15	1	1	P69905	M32(Oxidation)	3342.7	4.00675e+08	2.91838e+08	2.35707e+08	0	1.952e-09	High	6.47743	High	4.59312	High	7.66768	0
	TLAAHLPAEFTPAVHASLDKF	35	1	1	P69905		2236.18	242452546	256150634	3.35247e+08	0	9.374e-13	High	6.45832	High	6.82177	High	6.43839	0
	AAHLPAEFTPAVHASLDKF	24	1	1	P69905		2022.04	1.31405e+09	1.09129e+09	1155056115	0	3.16e-05	High	5.66326	High	5.16491	High	4.1639	0
	TLAAHLPAEFTPAVHASLDK	8	1	1	P69905		2089.11	1.71797e+08	1.25916e+08	1.81603e+08	0	5.35e-11	High	5.38337	High	6.3883	High	6.01044	0
	VLSPADKTNVKAAWGKVGAHAGEYGAEALER	27	1	1	P69905		3195.66	2138092172	1264520570	3.63327e+08	0	3.538e-10	High	5.14047	High	5.3118	High	6.44555	0
	VLSPADKTNVKAAWGKVGAHAGEY	7	1	1	P69905		2469.29	2116228868	1.43799e+09	663565560	0	0.0002272	High	5.11416	High	3.49929	High	2.90176	0
	HLPAEFTPAVHASLDKF	7	1	1	P69905		1879.97	9.50206e+07	7.96606e+07	8.15436e+07	0	4.514e-10	High	5.04983	High	5.18084	High	5.2545	0
	LAAHLPAEFTPAVHASLDKF	10	1	1	P69905		2135.13	62152883	58597686	6.6557e+07	0	1.897e-08	High	5.0359	High	5.17768	High	5.50174	0
	VLSPADKTNVKAAWGKVGAHAGEYGAEALERM	16	1	1	P69905		3326.7	21437273	0	0	0	1.123e-06	High	4.73323	High	4.84496	High	5.49385	0
	AHAGEYGAEALERM	3	1	1	P69905		1504.69	3.38595e+07	3.31156e+07	2.16646e+07	0	0.005856	High	4.61245	High	4.33584	High	4.0533	0
	AAHLPAEFTPAVHASLDK	5	1	1	P69905		1874.98	3.15754e+08	151427469	332705676	0	2.855e-08	High	4.54904	High	5.11736	High	5.38205	0
	LPAEFTPAVHASLDKF	3	1	1	P69905		1742.91	1.48831e+07	1.09637e+07	1.19843e+07	0	0.00133	High	4.41293	High	4.33299	High	4.18684	0
	AHLPAEFTPAVHASLDKF	12	1	1	P69905		1951.01	2.49483e+08	1.70518e+08	1.97219e+08	0	3.489e-11	High	4.36646	High	4.58515	High	5.10605	0
	AAHLPAEFTPAVH	3	1	1	P69905		1360.7	1.09117e+08	9.42002e+07	9.77639e+07	0	4.435e-05	High	4.21231	High	4.49259	High	4.67865	0
	AHLPAEFTPAVHASLDK	3	1	1	P69905		1803.94	57876989	5.1582e+07	5.16765e+07	0	0.002012	High	4.08824	High	4.0412	High	3.86314	0
	AAHLPAEFTPAVHASLD	12	1	1	P69905		1746.88	4.99495e+08	4.28525e+08	4.70708e+08	0	2.106e-05	High	4.05726	High	3.99907	High	4.26825	0
	TLAAHLPAEFTPAVHASLD	10	1	1	P69905		1961.01	1.28925e+08	1.14032e+08	1.16063e+08	0	0.00697	High	3.9737	High	3.78986	High	3.50131	0
	DMPNALSALSDLH	4	1	1	P69905	M2(Oxidation)	1399.65	6.33515e+06	8.46585e+06	8.98148e+06	0	0.001476	High	3.92939	High	3.40399	High	3.58458	0
	TYFPHFDLSHGSAQVK	23	1	1	P69905		1833.89	159836216	1.38657e+08	198279712	0	0.01076	High	3.75064	High	3.47111	High	3.20691	0
	FLSFPTTKTY	9	1	1	P69905		1204.63	3.54778e+08	2.66041e+08	2.42301e+08	0	0.001089	High	3.70607	High	3.84107	High	3.64349	0
	LASVSTVLTSKYR	4	1	1	P69905		1424.81	1.36679e+08	1.28862e+09	9.76124e+07	0	0.0002101	High	3.6208	High	3.03794	High	3.03874	0
	LSFPTTKTYFPHFDLSHGSAQVK	4	1	1	P69905		2608.33	1.72752e+07	1.08375e+07	1.87854e+07	0	9.496e-07	High	3.59318	High	4.80317	High	4.76694	0
	AAHLPAEFTPAVHA	3	1	1	P69905		1431.74	156967484	6.1352e+07	1.46701e+08	0	0.003387	High	3.53317	High	3.86572	High	4.44901	0
	LAAHLPAEFTPAVHASLD	4	1	1	P69905		1859.97	3.26617e+07	28558215	3.14632e+07	0	3.541e-05	High	3.44176	High	3.04904	High	3.92995	0
	RVDPVNFKLLSH	3	2	1	P69905		1424.81	1.63334e+09	1.28862e+09	1.09261e+09	0	6.003e-06	High	3.19431	High	3.99424	High	4.81509	0
	AGEYGAEALERM	3	1	1	P69905		1296.59	1.26863e+07	7.71996e+06	4.48905e+06	0	0.0005088	High	3.17055	High	3.54814	High	3.3503	0
	AAHLPAEFTPAVHASLDKFLA	4	1	1	P69905		2206.17	2.90207e+07	3.21337e+07	5.95135e+07	0	0.000477	High	3.1216	High	3.22169	High	3.40976	0
	SLDKFLASVST	3	1	1	P69905		1167.63	3.11518e+07	20682887	1.86375e+07	0	0.01103	High	3.04153	High	2.72129	High	3.03846	0
	HAHKLRVDPVNFKLLSH	5	1	1	P69905		2011.13	8.39067e+07	8.08455e+07	7.545e+07	0	5.469e-05	High	2.87833	High	2.38559	High	2.83729	0
	TKTYFPHFDLSHGSAQVK	3	1	1	P69905		2063.04	5.68291e+07	5.43713e+07	6.04497e+07	0	0.001896	High	2.8296	High	2.81249	High	2.33763	0
	HAHKLRVDPVNFKL	3	1	1	P69905		1673.96	5.88044e+07	5.24858e+07	5.32403e+07	0	4.179e-06	High	2.79059	High	3.73075	High	2.91021	0
	LSFPTTKTYFPHF	8	1	1	P69905		1585.81	7.72964e+07	7.4127e+07	8.04318e+07	0	0.0003193	High	2.72149	High	2.42302	High	2.45889	0
	DLHAHKLRVDPVNFK	3	1	1	P69905		1788.99	5.93487e+07	51696443	5.25382e+07	0	1.631e-05	High	2.59058	High	3.13415	High	2.97807	0
	TLAAHLPAEFTPAV	6	1	1	P69905		1437.78	2.14194e+07	1.88424e+07	1.75074e+07	0	0.0001564	High	2.58594	High	2.90927	High	2.76412	0
	DLHAHKLRVDPVNFKLL	3	1	1	P69905		2015.16	2.34715e+07	23877461	3.03266e+07	0	0.001911	High	2.47674	High	2.76395	High	2.7534	0
	FDLSHGSAQVK	5	1	1	P69905		1188.6	78218267	102800568	4.11465e+07	0	0.0002851	High	2.36827	High	2.43094	High	2.47408	0
	ALSDLHAHKLRVDPVNFK	3	1	1	P69905		2060.14	2.35955e+07	2.90835e+07	2.35681e+07	0	0.0002431	High	2.22009	High	2.06302	High	2.10249	0
	SDLHAHKLRVDPVNFK	3	1	1	P69905		1876.02	1.78402e+08	1.55926e+08	1.69901e+08	0	0.001987	High	2.18703	High	1.90783	High	2.09837	0
	SFPTTKTYFPHFDLSHGSAQVK	5	1	1	P69905		2495.24	7.68126e+07	59077404	7.71681e+07	0	0.0007132	High	1.97158	High	3.49231	High	2.95371	0
	ASVSTVLTSKYR	6	1	1	P69905		1311.73	162929721	7.22096e+08	715730756	0.001	0.01409	High	3.28078	High	2.56577	High	2.16162	0
	SVSTVLTSKYR	6	1	1	P69905		1240.69	260470368	224862325	186488964	0.001	0.05978	High	3.13025	High	2.41883	High	2.423	0
	LSFPTTKTY	3	1	1	P69905		1057.56	44667803	5.16917e+07	4.45661e+07	0.001	0.004473	High	2.92624	High	2.99988	High	2.79603	0
	FLSFPTTKT	11	1	1	P69905		1041.56	1.13885e+08	8.23521e+07	68796226	0.001	0.01933	High	2.76812	High	2.5327	High	2.77709	0
	LVTLAAHLPA	6	1	1	P69905		1005.61	114978058	3.25613e+07	4.46312e+07	0.001	0.004629	High	2.72911	High	2.98014	High	2.63969	0
	HAHKLRVDPVNFK	3	1	1	P69905		1560.88	2.26976e+07	17547567	2.56674e+07	0.001	0.01277	High	2.61838	High	2.37338	High	3.14609	0
	VTLAAHLPA	4	1	1	P69905		892.526	71350886	6.29126e+07	5.36632e+07	0.001	0.01371	High	2.55525	High	2.71399	High	2.46864	0
	TLAAHLPAEFTPA	3	1	1	P69905		1338.71	725239888	5.60471e+08	5.27176e+08	0.001	0.008483	High	2.53219	High	1.79553	High	2.31622	0
	EFTPAVHASLD	3	1	1	P69905		1186.58	1.33489e+07	1.09348e+07	1.20143e+07	0.001	0.01363	High	2.47715	High	2.48277	High	2.74229	0
	AVAHVDDMPNAL	3	1	1	P69905		1252.6	31369115	2.96077e+07	2.26201e+07	0.001	0.01455	High	2.30917	High	2.61552	High	2.44513	0
	VTLAAHLPAEFTPA	3	1	1	P69905		1437.77	2.96648e+07	2.19412e+07	2.0636e+07	0.001	0.00616	High	2.20537	High	2.13702	High	2.26511	0
	VDPVNFKLL	6	2	1	P69905		1044.61	1.65536e+08	1.31389e+08	1.07447e+08	0.001	0.009807	High	2.19474	High	2.29914	High	2.39134	0
	AHLPAEFTPAV	4	1	1	P69905		1152.61	21469243	1.96135e+07	2.23258e+07	0.001	0.005329	High	1.99768	High	2.32817	High	2.87867	0
	FLSFPTTKTYFPHF	4	1	1	P69905		1732.88	46612195	0	111315412	0.001	0.005157	High	1.94736	High	2.64899	High	2.33807	0
	HLPAEFTPAV	5	1	1	P69905		1081.57	6.10784e+07	4.49108e+07	5.10404e+07	0.002	0.033	High	2.22627	High	1.89395	High	2.19099	0
	AHLPAEFTPA	3	1	1	P69905		1053.54	1.11966e+09	9.78618e+08	937775648	0.003	0.03616	High	2.61473	High	2.38261	High	2.52353	0
	TKTYFPHFDL	3	2	1	P69905		1268.63	1.0353e+07	9296235	9.3929e+06	0.003	0.1029	High	2.40466	High	1.49052	High	2.03404	0
	RVDPVNFKLL	6	2	1	P69905		1200.71	1.10537e+08	7.51685e+07	3.67908e+07	0.004	0.1016	High	2.34218	High	2.04732	High	2.41449	0
Q04118	Basic salivary proline-rich protein 3 OS=Homo sapiens OX=9606 GN=PRB3 PE=1 SV=3 - [PRB3_HUMAN]	65.53	1	40	41	392	9.41786e+09	8.99582e+09	7.75682e+09	493.162	60.68	36	127	478.932	65.53	34	133	490.992	60.68
	Sequence	# PSMs	# Proteins	# Protein Groups	Protein Group Accessions	Modifications	MH+ [Da]	A5: Area	B5: Area	C5: Area	q-Value	PEP	A2	XCorr A2	B2	XCorr B2	C2	XCorr C2	# Missed Cleavages
	PQGPPPPGGNPQQPLPPPAGKPQ	20	1	1	Q04118		2253.19	818343031	7.48812e+08	662301960	0	2.351e-12	High	6.01319	High	5.70544	High	6.12569	0
	RPPPPGRPQGPPPPGGNPQQPLPPPAGKPQ	6	1	1	Q04118		3010.62	119052852	158288249	83921244	0	0.0003084	High	5.39638	High	5.14863	High	5.14707	0
	GPPPPGGNPQQPLPPPAGKPQGPPPPPQGGRPHRPPQGQPPQ	23	1	1	Q04118		4188.17	3644223436	3418993136	3.01502e+09	0	0.005255	High	5.26293	High	5.00948	High	4.68825	0
	GPPPPGGNPQQPLPPPAGKPQ	68	1	1	Q04118		2028.07	15906312568	1.53614e+10	12784375412	0	0.0001352	High	5.1708	High	4.53049	High	4.6241	0
	RPQGPPPPGGNPQQPLPPPAGKPQ	6	1	1	Q04118		2409.28	1.01556e+08	96088063	8.19791e+07	0	0.007668	High	5.16282	High	5.12384	High	4.99249	0
	GPPPPGGNPQQPLPPPAGKPQGPPPPPQ	20	1	1	Q04118		2698.42	7.44291e+08	8.29155e+08	7.80511e+08	0	1.52e-11	High	4.94882	High	4.64257	High	5.09382	0
	PQGPPPPGGNPQQPLPPPAGKPQGPPPPPQGGRPH	14	1	1	Q04118		3427.79	6.61826e+08	595482509	521210987	0	0.0001253	High	4.87988	High	4.88783	High	4.9417	0
	GPPPPGGNPQQPLPPPAG	12	1	1	Q04118		1674.86	609462623	586083853	548310397	0	4.096e-06	High	4.74135	High	4.52293	High	5.0228	0
	GPPPPGGNPQQPLPPPAGKP	10	1	1	Q04118		1900.01	162410216	117802584	130767572	0	2.37e-05	High	4.65587	High	4.39183	High	4.63601	0
	GPPPQEGNKPQRPPPPGRPQGPPPPGGNPQQPLPPPAGKPQ	13	1	1	Q04118		4140.17	834668333	7.95521e+08	6.92371e+08	0	4.659e-05	High	4.63464	High	4.76052	High	4.83588	0
	PQGPPPPGGNPQQPLPPPAGKPQGPPPPPQGGR	10	1	1	Q04118		3193.68	1.99412e+08	1.84286e+08	1.77874e+08	0	1.279e-05	High	4.54764	High	4.78885	High	4.93913	0
	GPPPPGGNPQQPLPPPAGKPQGPPPPPQGGRPH	43	1	1	Q04118		3202.68	8703055157	8207116107	7.47105e+09	0	0.001784	High	4.53569	High	4.28402	High	4.60895	0
	PPPPGRPQGPPPPGGNPQQPLPPPAGKPQ	8	1	1	Q04118		2854.52	282603249	244655022	209312899	0	4.326e-05	High	3.95708	High	4.01699	High	3.7835	0
	PPPPGRPQGPPPPGGNPQQPLPPPAGKPQGPPPPPQGGRPH	5	1	1	Q04118		4029.12	3.66294e+08	319026064	323026175	0	0.0006111	High	3.94699	High	3.95005	High	3.94164	0
	PGKPEGPPPQGGNQSQGPPP	13	1	1	Q04118		1922.94	202525659	2.05767e+08	110020029	0	0.0008302	High	3.90532	High	3.61484	High	4.24445	0
	PQGPPPPGGNPQQPLPPPAGKPQGPPPPPQGGRPHRPPQGQPPQ	9	1	1	Q04118		4413.3	5.63644e+08	516187414	4.91567e+08	0	7.349e-06	High	3.87946	High	4.40415	High	4.47258	0
	GPPPPGGNPQQPLPPPAGKPQGPPPPPQGGRPHRPPQGQPP	4	1	1	Q04118		4060.13	6.73462e+08	630708512	442622912	0	0.0002293	High	3.57749	High	3.45299	High	3.66131	0
	PPPGGNPQQPLPPPAGKPQ	4	1	1	Q04118		1874	99548946	97092026	75971357	0	0.001067	High	3.53903	High	2.8689	High	2.93014	0
	GGNPQQPLPPPAGKPQ	8	1	1	Q04118		1582.84	111915224	63664997	4.14853e+07	0	0.0001096	High	3.5103	High	3.63676	High	3.51355	0
	GPPPPGGNPQQPLPPP	8	1	1	Q04118		1546.8	2.25808e+08	209215301	205993625	0	0.0007131	High	3.47539	High	3.63497	High	4.12333	0
	GPPPPGGNPQQPLPPPA	12	1	1	Q04118		1617.84	2.01013e+07	46984687	3.94783e+07	0	6.696e-05	High	3.45029	High	3.76377	High	3.46333	0
	GPPPPGGNPQQPLPPPAGKPQGPPPPPQGGRPHRPP	12	1	1	Q04118		3552.87	173577452	311798520	182914312	0	0.001309	High	3.21424	High	5.14776	High	4.03245	0
	GPPPPGGNPQQPLPPPAGKPQGPPPPP	7	1	1	Q04118		2570.35	0	1.93684e+07	0	0	0.0001727	High	2.46985	High	2.80878	High	2.95413	0
	GPPPPGGNPQQPLPPPAGKPQGPPPPPQGGR	6	1	1	Q04118		2968.55	1.925e+08	9.61432e+07	1.69726e+08	0.001	0.06201	High	4.07323	High	3.84914	High	3.33158	0
	GPPPQEGNKPQRPPPPGRPQGPPPPGGNPQQPLPPPAGKPQGPPPPPQ	3	1	1	Q04118		4810.52	0	9.3905e+07	0	0.001	0.01539	High	3.11234	High	2.80663	High	2.51214	0
	PPPGGNPQQPLPPPAG	3	1	1	Q04118		1520.79	115348771	99419650	9.18643e+07	0.001	0.005712	High	2.39112	High	2.76583	High	2.45521	0
	QPLPPPAGKPQ	19	1	1	Q04118		1129.64	0	0	0	0.001	0.01902	High	2.08521	High	2.65081	High	2.6689	0
	KPQGPPPPPQGGRPHRPPQGQPPQ	5	1	1	Q04118		2532.33	24701259	4.08636e+07	0	0.002	0.06931	High	2.99282	High	4.23334	High	4.27895	0
P02766	Transthyretin OS=Homo sapiens OX=9606 GN=TTR PE=1 SV=1 - [TTHY_HUMAN]	13.61	2	4	4	10	1.79133e+07	1.41498e+07	1.05599e+07	20.6869	12.93	2	4	15.948	13.61	3	3	12.2739	12.93
	Sequence	# PSMs	# Proteins	# Protein Groups	Protein Group Accessions	Modifications	MH+ [Da]	A5: Area	B5: Area	C5: Area	q-Value	PEP	A2	XCorr A2	B2	XCorr B2	C2	XCorr C2	# Missed Cleavages
	ALLSPYSYSTTAVVTNPKE	3	1	1	P02766		2041.05	1.64546e+07	1.28823e+07	1.09883e+07	0	0.0001184	High	5.95443	High	5.79289	High	5.33325	0
	LLSPYSYSTTAVVTNPKE	5	1	1	P02766		1970.02	1.9372e+07	1.54172e+07	1.52885e+07	0	1.847e-07	High	5.39082	High	5.52176	High	4.87496	0
P02814	Submaxillary gland androgen-regulated protein 3B OS=Homo sapiens OX=9606 GN=SMR3B PE=1 SV=2 - [SMR3B_HUMAN]	69.62	18	159	160	3796	1.71735e+10	1.4835e+10	1.45482e+10	3981.08	69.62	138	1260	3770.61	69.62	142	1238	4078.35	69.62
	Sequence	# PSMs	# Proteins	# Protein Groups	Protein Group Accessions	Modifications	MH+ [Da]	A5: Area	B5: Area	C5: Area	q-Value	PEP	A2	XCorr A2	B2	XCorr B2	C2	XCorr C2	# Missed Cleavages
	IPPPPPAPYGPGIFPPPPPQP	417	1	1	P02814		2130.15	7.07024e+09	7.14248e+09	6.54456e+09	0	5.034e-11	High	5.82566	High	5.88401	High	5.47535	0
	APPQPFGPGFVPPPPPPPYGPGRIPPPPPAP	16	1	1	P02814		3089.65	2.86196e+07	3.54989e+07	16169192	0	9.118e-05	High	5.78465	High	4.90185	High	5.04253	0
	GPYPPGPLAPPQPFGPGFVPPPPPPPYGPGR	40	1	1	P02814		3101.61	8.89289e+07	9.90213e+07	1.94195e+08	0	5.562e-11	High	5.6621	High	5.545	High	5.95235	0
	YPPGPLAPPQPFGPGFVPPPPPPPYGPGR	47	1	1	P02814		2947.54	1.17932e+08	1.61821e+08	1.8867e+08	0	2.941e-08	High	5.56378	High	4.75067	High	5.66132	0
	IPPPPPAPYGPGIFPPPPPQ	98	1	1	P02814		2033.09	9.03016e+08	8.95946e+08	8.88072e+08	0	0.001176	High	5.39045	High	4.76172	High	4.74975	0
	GPGRIPPPPPAPYGPGIFPPPPPQ	35	1	1	P02814		2400.29	4.41131e+08	2.7609e+07	4.16752e+08	0	2.538e-05	High	5.3644	High	4.27659	High	4.44275	0
	FGPGFVPPPPPPPYGPGR	19	1	1	P02814		1832.95	1.06728e+08	85283130	76733908	0	1.349e-08	High	5.23857	High	5.1472	High	5.33261	0
	APPQPFGPGFVPPPPPPPYGPG	57	1	1	P02814		2167.11	1.61175e+09	1.55967e+09	1485349044	0	0.0001877	High	5.21209	High	4.90892	High	4.46111	0
	YPPGPLAPPQPFGPGF	61	1	1	P02814		1638.83	6.48422e+08	6.35352e+08	7.11034e+08	0	0.0008352	High	5.11084	High	4.40181	High	4.67687	0
	PPPPPPYGPGRIPPPPPAPYGPGIFPPPPPQP	5	1	1	P02814		3242.72	8.68829e+06	13074569	1.57498e+07	0	0.01495	High	5.086	High	4.30211	High	3.82623	0
	GPGFVPPPPPPPYGPG	39	1	1	P02814		1529.78	1.33712e+09	1195850457	1.08821e+09	0	0.001576	High	5.08005	High	4.78625	High	4.97234	0
	IPPPPPAPYGPGIFPPPPP	28	1	1	P02814		1905.04	70440930	104565948	98137674	0	7.041e-10	High	5.03971	High	5.16283	High	4.68712	0
	YPPGPLAPPQPFGPGFVPPPPPPP	39	1	1	P02814		2417.27	1.20882e+08	1.20993e+08	1.24059e+08	0	5.814e-07	High	4.95352	High	5.05485	High	4.80157	0
	APPQPFGPGFVPPPPPPPYGPGRIPPPPPAPY	28	1	1	P02814		3252.7	4.11785e+07	23002215	1.08753e+08	0	2.37e-08	High	4.92376	High	4.35741	High	5.4782	0
	VPPPPPPPYGPGR	18	1	1	P02814		1327.71	947142846	1.02472e+09	897312897	0	0.0002501	High	4.88921	High	4.79413	High	4.71831	0
	IPPPPPAPYGPGIFPPPP	13	1	1	P02814		1807.98	14235003	2.00704e+07	1.9511e+07	0	2.834e-08	High	4.8892	High	4.6313	High	4.97777	0
	APPQPFGPGFVPPPPPPPYGPGR	66	1	1	P02814		2323.2	1.77367e+09	1.77149e+09	1.5647e+09	0	0.000308	High	4.77106	High	4.717	High	4.57976	0
	FGPGFVPPPPPPPYGPG	30	1	1	P02814		1676.85	147655925	1.30337e+08	122825626	0	4.969e-06	High	4.64192	High	4.80002	High	5.28754	0
	GPYPPGPLAPPQPFGPG	39	1	1	P02814		1645.84	8.166e+08	7.27989e+08	6.72611e+08	0	0.0007342	High	4.64169	High	4.49875	High	4.21084	0
	QPFGPGFVPPPPPPPYGPG	19	1	1	P02814		1901.96	9.69642e+07	89417816	74548249	0	0.0003987	High	4.62071	High	4.52461	High	4.5557	0
	RIPPPPPAPYGPGIFPPPPPQ	5	1	1	P02814		2189.2	0	0	1.17166e+07	0	5.17e-05	High	4.60484	High	4.7749	High	4.14182	0
	APPQPFGPGFVPPPPPPPY	92	1	1	P02814		1956.01	1.86104e+09	1755613107	1.72833e+09	0	8.925e-07	High	4.5906	High	4.66698	High	4.60415	0
	GPGFVPPPPPPPYGPGR	16	1	1	P02814		1685.88	8.19165e+08	671805296	5.86067e+08	0	1.539e-05	High	4.58557	High	4.56264	High	4.64009	0
	APYGPGIFPPPPPQP	27	1	1	P02814		1531.8	520337167	481957791	462987386	0	0.0001882	High	4.5815	High	4.61349	High	4.33295	0
	GPYPPGPLAPPQPFGPGFVPPPPPPPY	18	1	1	P02814		2734.41	3.21727e+07	3.99496e+07	7.04365e+07	0	0.0003875	High	4.54442	High	4.50314	High	4.43034	0
	GPGRIPPPPPAPYGPGIF	14	1	1	P02814		1786.96	40215101	34344907	25679197	0	0.0008066	High	4.52386	High	3.81949	High	3.66271	0
	GPGRIPPPPPAPYGPGIFPPPPPQP	48	1	1	P02814		2497.35	1791797624	1780981856	1595379806	0	0.0003639	High	4.51662	High	4.38404	High	4.49146	0
	GPGFVPPPPPPPY	50	1	1	P02814		1318.68	4677887638	4.04403e+09	3629625819	0	0.006716	High	4.50869	High	4.10987	High	3.78712	0
	VPPPPPPPYGPGRIPPPPPAPY	23	1	1	P02814		2257.21	242213632	232241352	319952133	0	0.0009083	High	4.43115	High	3.67465	High	3.62415	0
	GPYPPGPLAPPQPFGPGFVPPPPPPP	36	1	1	P02814		2571.35	9.60168e+07	9.56759e+07	1.10916e+08	0	2.743e-07	High	4.41818	High	4.494	High	4.34692	0
	GPGRIPPPPPAPYGPG	21	1	1	P02814		1526.81	230277712	2.3099e+08	249316538	0	0.006085	High	4.40251	High	4.16652	High	4.08636	0
	PPAPYGPGIFPPPPPQP	21	1	1	P02814		1725.9	4.11555e+07	3.80702e+07	3.74656e+07	0	0.002775	High	4.34487	High	4.23491	High	3.98978	0
	YPPGPLAPPQPFGPGFVPPPPPPPY	33	1	1	P02814		2580.34	5.89135e+07	6.94691e+07	1.13534e+08	0	6.875e-07	High	4.28897	High	4.51532	High	4.46888	0
	QPFGPGFVPPPPPPPY	33	1	1	P02814		1690.87	1.26872e+08	1.2236e+08	1.01081e+08	0	0.001602	High	4.2677	High	4.23157	High	3.89245	0
	FVPPPPPPPYGPG	232	1	1	P02814		1318.68	5.34852e+09	5173179772	5008842146	0	0.002694	High	4.25789	High	3.96599	High	4.0319	0
	GPYPPGPLAPPQPFGPGF	25	1	1	P02814		1792.91	5.32084e+08	5.16595e+08	5.34498e+08	0	0.001296	High	4.10665	High	4.07422	High	4.10228	0
	GPYPPGPLAPPQPFGPGFVPPPPPPPYGPG	15	1	1	P02814		2945.51	2.00423e+07	2.25331e+07	4.31058e+07	0	0.000181	High	4.10153	High	3.78387	High	4.23428	0
	VPPPPPPPYGPGRIPPPPPAPYGPGIFPPPPPQP	45	1	1	P02814		3438.85	1.86012e+08	2.05939e+08	254928817	0	4.499e-06	High	4.05341	High	4.35676	High	4.59893	0
	GPGFVPPPPPPPYGPGRIPPPPPAPY	34	1	1	P02814		2615.39	3.76068e+08	320960492	284589616	0	0.0001225	High	4.04281	High	4.09415	High	5.2005	0
	QPFGPGFVPPPPPPPYGPGR	23	1	1	P02814		2058.07	215205150	1.93621e+08	169985828	0	4.158e-05	High	4.03531	High	3.26434	High	3.54491	0
	PPPPPAPYGPGIFPPPPPQP	33	1	1	P02814		2017.06	3.39585e+08	2.87183e+08	2.69986e+08	0	6.671e-05	High	4.0285	High	4.28869	High	4.26063	0
	GPRGPYPPGPLAPPQPFGPGF	12	1	1	P02814		2103.09	2.55423e+07	2.33734e+07	2.0509e+07	0	9.258e-05	High	3.98458	High	3.85777	High	4.30489	0
	PPPPAPYGPGIFPPPPPQP	20	1	1	P02814		1920.01	275578047	220780842	236530141	0	5.57e-05	High	3.97409	High	3.65355	High	4.02028	0
	APYGPGIFPPPPPQ	9	1	1	P02814		1434.74	46462700	4.17572e+07	3.7735e+07	0	0.0007391	High	3.96034	High	4.00193	High	3.85076	0
	GPGRIPPPPPAPY	116	1	1	P02814		1315.72	2.38963e+10	18572489398	20420312229	0	0.0003255	High	3.94172	High	3.68908	High	3.62326	0
	APPQPFGPGFVPPPPPPP	49	1	1	P02814		1792.95	381109842	3.25968e+08	3.38444e+08	0	2.663e-05	High	3.93251	High	3.48472	High	4.06677	0
	GPRGPYPPGPLAPPQPF	8	1	1	P02814		1744.92	7.73264e+07	70110898	5.9419e+07	0	2.032e-06	High	3.88997	High	3.87437	High	3.89735	0
	GPGFVPPPPPPPYGPGRIPPPPPAP	17	1	1	P02814		2452.32	41072973	42341762	60092388	0	8.628e-05	High	3.83886	High	3.73292	High	4.3655	0
	GPGRIPPPPPAPYGP	22	1	1	P02814		1469.79	5.19327e+07	31244348	3.9382e+07	0	0.01408	High	3.81282	High	3.50758	High	3.56042	0
	GPLAPPQPFGPGFVPPPPPPPYGPGR	10	1	1	P02814		2590.37	3.97505e+07	3.90708e+07	35272892	0	2.538e-07	High	3.78056	High	3.48337	High	4.41443	0
	GRIPPPPPAPYGPGIFPPPPPQP	10	1	1	P02814		2343.27	1.6246e+07	3.41975e+07	0	0	0.003445	High	3.7684	High	2.90693	High	3.67254	0
	APPQPFGPGFVPPPPPPPYGPGRIPPPPP	11	1	1	P02814		2921.56	1.35047e+07	0	0	0	8.491e-06	High	3.73626	High	4.02386	High	4.07388	0
	LAPPQPFGPGFVPPPPPPPY	16	1	1	P02814		2069.09	3.93343e+07	3.94071e+07	41721855	0	0.001383	High	3.72074	High	3.38995	High	3.44339	0
	GRIPPPPPAPY	27	1	1	P02814		1161.64	1507031584	1.42128e+09	1321898184	0	0.01324	High	3.68735	High	3.35804	High	3.37131	0
	PGFVPPPPPPPY	13	1	1	P02814		1261.66	1.25217e+08	1.11509e+08	103261849	0	0.0006668	High	3.68732	High	3.55431	High	3.37749	0
	FVPPPPPPPYGPGR	17	1	1	P02814		1474.78	1.63368e+08	1.08596e+08	95689560	0	0.0006289	High	3.65193	High	3.47382	High	3.31693	0
	GPYPPGPLAPPQPF	30	1	1	P02814		1434.74	1.6757e+09	1466305755	1.33834e+09	0	0.003677	High	3.62677	High	3.53568	High	3.57252	0
	GFVPPPPPPPYGPGR	9	1	1	P02814		1531.8	6.54476e+07	52977515	26954194	0	0.008334	High	3.61468	High	3.45949	High	2.88483	0
	YPPGPLAPPQPFGPGFVPPPPPPPYGPG	6	1	1	P02814		2791.44	3.64498e+07	4.03077e+07	6.62632e+07	0	0.0008083	High	3.58658	High	3.23423	High	3.61614	0
	FGPGFVPPPPPPPY	25	1	1	P02814		1465.76	1.80469e+08	166127850	1.5647e+08	0	6.969e-05	High	3.56771	High	3.76938	High	3.99291	0
	PGFVPPPPPPPYGPG	5	1	1	P02814		1472.76	35612806	39735318	3.69575e+07	0	2.195e-05	High	3.56672	High	4.01777	High	4.08059	0
	GPGFVPPPPPPPYGP	7	1	1	P02814		1472.76	35612806	1.11985e+07	6.35274e+06	0	0.0006041	High	3.56311	High	3.61479	High	3.825	0
	RGPYPPGPLAPPQPFGPGFVPPPPPPP	6	1	1	P02814		2727.45	8.00417e+06	3.4544e+06	8.53052e+06	0	0.002184	High	3.51023	High	3.49037	High	3.88409	0
	YPPGPLAPPQPFGPG	56	1	1	P02814		1491.77	2.32675e+09	2.1298e+09	1972912262	0	7.262e-06	High	3.46664	High	3.54301	High	3.70286	0
	PPQPFGPGFVPPPPPPPY	15	1	1	P02814		1884.98	2.64106e+07	2.35343e+07	2.38824e+07	0	3.28e-05	High	3.45461	High	3.80746	High	3.11678	0
	LAPPQPFGPGF	11	1	1	P02814		1127.59	93257929	8.54674e+07	7.64834e+07	0	0.01431	High	3.43492	High	2.80446	High	2.52646	0
	VPPPPPPPYGPG	103	1	1	P02814		1171.61	899169150	4.89638e+08	431634556	0	0.008009	High	3.42167	High	3.08376	High	3.18292	0
	GPGIFPPPPPQP	129	1	1	P02814		1200.64	1.82706e+10	17428444876	15510717824	0	0.000997	High	3.41029	High	3.32384	High	3.54413	0
	FVPPPPPPPY	199	1	1	P02814		1107.59	9353741201	8503922793	7.71358e+09	0	0.01313	High	3.34378	High	3.26867	High	3.25527	0
	APPQPFGPGFVPPPPPP	5	1	1	P02814		1695.89	1.15572e+07	1.26097e+07	9100418	0	0.01694	High	3.33943	High	3.23063	High	2.93456	0
	IPPPPPAPYGPGIFP	8	1	1	P02814		1516.82	30365020	3.46254e+07	0	0	0.01409	High	3.33754	High	2.41218	High	3.24993	0
	YGPGIFPPPPPQP	18	1	1	P02814		1363.71	5.19059e+08	4.46511e+08	3.92487e+08	0	0.001833	High	3.335	High	3.33933	High	3.56913	0
	GPYPPGPLAPPQPFGP	6	1	1	P02814		1588.82	1.68908e+07	1.49546e+07	1.34684e+07	0	5.532e-05	High	3.3331	High	3.35587	High	3.44684	0
	RGPYPPGPLAPPQPFGPG	7	1	1	P02814		1801.94	5.4906e+07	42927102	45841862	0	0.0006989	High	3.26744	High	3.2795	High	3.12223	0
	GFVPPPPPPPYGPG	16	1	1	P02814		1375.71	3.00075e+08	2.73599e+08	223065009	0	0.000517	High	3.22042	High	3.13808	High	3.35851	0
	LAPPQPFGPGFVPPPPPPPYGPGR	11	1	1	P02814		2436.29	3.30477e+07	3.01722e+07	2.85155e+07	0	7.501e-05	High	3.19893	High	3.18398	High	4.06963	0
	FGPGFVPPPPPPP	8	1	1	P02814		1302.69	73455059	6.32008e+07	6.00429e+07	0	0.0008283	High	3.19077	High	3.52109	High	3.51827	0
	LAPPQPFGPGFVPPPPPPPYGPG	12	1	1	P02814		2280.19	2.60876e+07	2.74243e+07	3.0451e+07	0	0.0001209	High	3.18162	High	3.32032	High	3.47814	0
	PYGPGIFPPPPPQP	4	1	1	P02814		1460.76	1.1159e+07	9.79863e+06	8.26567e+06	0	2.014e-05	High	3.17541	High	2.98307	High	3.24631	0
	GRIPPPPPAPYGPG	3	1	1	P02814		1372.74	3.98762e+07	34994658	3.16831e+07	0	0.002898	High	3.16958	High	3.01566	High	2.41533	0
	GFVPPPPPPPY	24	1	1	P02814		1164.61	1377893292	1213234028	1018384707	0	0.0001301	High	3.16942	High	3.03548	High	3.35472	0
	GPGFVPPPPPPPYGPGRIPPPPP	12	1	1	P02814		2284.24	0	18144766	1.48919e+07	0	9.603e-08	High	3.16421	High	3.80301	High	3.72804	0
	GPLAPPQPFGPGFVPPPPPPPY	11	1	1	P02814		2223.17	3.88098e+07	3.69202e+07	4.46616e+07	0	0.0006167	High	3.16074	High	3.28333	High	3.14461	0
	IPPPPPAPYGPG	19	1	1	P02814		1159.62	2.6084e+08	178556702	1.67981e+08	0	0.0005506	High	3.06531	High	2.34685	High	2.43977	0
	GPLAPPQPFGPGFVPPPPPPPYGPG	10	1	1	P02814		2434.27	2.21799e+07	2.38486e+07	3.01006e+07	0	0.0008159	High	3.05736	High	2.98276	High	3.10272	0
	IPPPPPAPYGP	20	1	1	P02814		1102.6	184060330	1.66382e+08	1.60381e+08	0	0.0001659	High	3.02664	High	2.89678	High	3.16202	0
	FVPPPPPPPYGPGRIPPPPPAPYGPGIFPPPPPQP	4	1	1	P02814		3585.92	0	0	0	0	0.002225	High	2.85458	High	3.43089	High	3.84655	0
	PPQPFGPGFVPPPPPPPYGPGR	6	1	1	P02814		2252.17	4.91676e+07	4.90419e+07	34416588	0	0.001341	High	2.77688	High	2.56555	High	2.22863	0
	PGFVPPPPPPPYGPGR	7	1	1	P02814		1628.86	2.0586e+07	1.96988e+07	2.32527e+07	0	0.0003127	High	2.60485	High	3.98486	High	3.67239	0
	RGPYPPGPLAPPQPF	9	1	1	P02814		1590.85	1.53826e+08	1.46829e+08	1.31023e+08	0	0.000103	High	2.53813	High	2.68976	High	2.7975	0
	VPPPPPPPYGP	9	1	1	P02814		1114.59	3.19499e+07	0	2.50105e+07	0	0.001253	High	2.52612	High	2.23685	High	2.46635	0
	PPQPFGPGFVPPPPPPPYGPG	8	1	1	P02814		2096.07	3.05826e+07	31243581	2.83253e+07	0	0.0001757	High	2.51455	High	2.4135	High	2.83742	0
	RIPPPPPAPYGPGIFPPPPPQP	9	1	1	P02814		2286.25	0	25619736	3.12723e+07	0	5.331e-05	High	2.49767	High	3.07247	High	3.38475	0
	GPYPPGPLAPPQP	12	1	1	P02814		1287.68	395916553	370011337	364691155	0	0.0003332	High	2.44034	High	2.53314	High	2.48104	0
	FVPPPPPPPYGPGRIPPPPPAPY	7	1	1	P02814		2404.29	58175668	6.69476e+07	0	0.001	0.03346	High	4.07369	High	2.86085	High	2.91515	0
	YPPGPLAPPQPFGPGFVPPPPPP	4	1	1	P02814		2320.22	2.47198e+06	0	2.11304e+06	0.001	0.03226	High	3.41812	High	2.41363	High	3.18798	0
	GPGIFPPPPPQ	31	1	1	P02814		1103.59	1528854532	1.67121e+09	2.39919e+09	0.001	0.01138	High	3.34415	High	3.13625	High	3.30894	0
	VPPPPPPPYGPGRIPPPPP	18	1	1	P02814		1926.07	7.27278e+07	1.06907e+07	0	0.001	0.01654	High	3.33309	High	3.00534	High	3.45657	0
	GIFPPPPPQ	61	1	1	P02814		949.516	1759916000	1.46061e+09	1704483408	0.001	0.0113	High	3.29508	High	3.64158	High	3.25588	0
	GPYPPGPLAPPQPFGPGFVPPPPPP	5	1	1	P02814		2474.3	0	0	0	0.001	0.06354	High	3.26501	High	3.31141	High	3.49802	0
	VPPPPPPPY	64	1	1	P02814		960.519	3510333211	3.98357e+09	3.80814e+09	0.001	0.05871	High	3.25657	High	3.08311	High	2.97315	0
	PGIFPPPPPQP	14	1	1	P02814		1143.62	150379440	1.46495e+08	126478276	0.001	0.05814	High	3.10584	High	3.12496	High	3.0061	0
	GIFPPPPPQP	39	1	1	P02814		1046.57	7079985532	6513445540	6383231423	0.001	0.02244	High	3.07068	High	3.18184	High	3.03584	0
	PPPPPPPYGPG	12	1	1	P02814		1072.55	437503696	426377184	464803912	0.001	0.02313	High	2.99268	High	2.79997	High	3.13329	0
	QPFGPGFVPPPPPPP	5	1	1	P02814		1527.8	4.47398e+07	42781897	3.75858e+07	0.001	0.05653	High	2.86525	High	2.44463	High	2.9264	0
	PPGPLAPPQPFGPGF	7	1	1	P02814		1475.77	1.61757e+07	1.53368e+07	1.30401e+07	0.001	0.005786	High	2.86239	High	2.84435	High	3.00604	0
	APPQPFGPGFVPPPPPPPYGP	9	1	1	P02814		2110.08	1.39849e+07	1.40199e+07	1.24565e+07	0.001	0.002354	High	2.8186	High	3.114	High	2.8778	0
	YPPGPLAPPQPFGP	8	1	1	P02814		1434.74	2.38262e+07	1.98642e+07	2.03216e+07	0.001	0.04812	High	2.76057	High	2.42306	High	2.13546	0
	IPPPPPAPYGPGI	5	1	1	P02814		1272.7	21717667	0	19151232	0.001	0.00705	High	2.75365	High	2.62632	High	2.92904	0
	GPGRIPPPPPAP	16	1	1	P02814		1152.65	2702668212	2620539056	2057287075	0.001	0.05166	High	2.69058	High	2.47156	High	2.38457	0
	GRIPPPPPAP	17	1	1	P02814		998.582	106813492	0	75799492	0.001	0.02012	High	2.64699	High	2.90823	High	2.74157	0
	APPQPFGPGF	13	1	1	P02814		1014.51	2507803140	2445207385	2202038590	0.001	0.007656	High	2.62147	High	2.64678	High	2.74376	0
	RIPPPPPAPY	12	1	1	P02814		1104.62	935770496	971895875	736777032	0.001	0.00859	High	2.61282	High	2.33228	High	2.57414	0
	GPLAPPQPFGPGF	13	1	1	P02814		1281.67	1.37086e+08	1.19964e+08	1.08869e+08	0.001	0.009402	High	2.56445	High	2.38905	High	2.66624	0
	GFVPPPPPPP	8	1	1	P02814		1001.55	252491014	218908076	212734113	0.001	0.02156	High	2.53479	High	2.7068	High	2.84916	0
	IPPPPPAPYGPGIF	10	1	1	P02814		1419.77	48017836	0	4.13201e+07	0.001	0.009072	High	2.52416	High	1.86647	High	2.34047	0
	VPPPPPPPYGPGRIPPPPPAPYGP	5	1	1	P02814		2411.29	0	0	4.65532e+06	0.001	0.006634	High	2.48855	High	3.17008	High	2.92865	0
	PYPPGPLAPPQPFGPGF	3	1	1	P02814		1735.89	2.20414e+06	2.61032e+06	2.92977e+06	0.001	0.004196	High	2.47634	High	2.51623	High	2.56767	0
	YPPGPLAPPQPF	24	1	1	P02814		1280.67	3.12314e+09	2880118121	2.53374e+09	0.001	0.01572	High	2.46753	High	2.62913	High	2.60374	0
	IPPPPPAPY	42	1	1	P02814		948.52	1.61838e+09	1279459084	1384138464	0.001	0.02276	High	2.39404	High	2.26743	High	2.06452	0
	RGPYPPGPLAPPQP	11	1	1	P02814		1443.78	0	30304452	3.39468e+07	0.001	0.02279	High	2.18086	High	2.27895	High	2.26524	0
	GLFPPPPP	90	3	1	P02814		821.457	210661840	1.64266e+08	3.33367e+07	0.001	0.02427	High	2.16469	High	2.43371	High	2.58974	0
	IFPPPPPQ	10	1	1	P02814		892.494	2.6544e+07	2.86479e+07	2.52983e+07	0.001	0.01979	High	2.14892	High	2.29459	High	2.23524	0
	GPGRIPPPPPA	7	1	1	P02814		1055.6	67165602	1.29706e+08	4.99094e+07	0.002	0.09349	High	2.74546	High	2.44705	High	2.79936	0
	PPPPPPYGPG	3	1	1	P02814		975.494	0	135302156	103597676	0.002	0.04391	High	2.50933	High	2.70161	High	2.69295	0
	IFPPPPPQP	18	1	1	P02814		989.545	937687616	6848616	940266360	0.002	0.07565	High	2.30192	High	2.23134	High	2.77894	0
P02768	Albumin OS=Homo sapiens OX=9606 GN=ALB PE=1 SV=2 - [ALBU_HUMAN]	8.54	1	6	6	18	7.8777e+07	4.41865e+07	7.78631e+07	22.1682	8.54	6	7	20.7698	7.88	4	6	17.962	6.57
	Sequence	# PSMs	# Proteins	# Protein Groups	Protein Group Accessions	Modifications	MH+ [Da]	A5: Area	B5: Area	C5: Area	q-Value	PEP	A2	XCorr A2	B2	XCorr B2	C2	XCorr C2	# Missed Cleavages
	AHKSEVAHRFKDLGEENFKAL	6	1	1	P02768		2426.25	5.31506e+07	5.18335e+07	5.23856e+07	0	0.01067	High	5.58887	High	5.55273	High	4.97407	0
	GEYKFQNAL	3	1	1	P02768		1069.53	63735819	4.95822e+07	50373743	0.001	0.01908	High	3.0348	High	3.16939	High	3.25137	0
	VEEPQNLIK	3	1	1	P02768		1069.59	3.28765e+07	3.11437e+07	2.95803e+07	0.001	0.01103	High	2.42161	High	2.53005	High	2.39749	0
P68871	Hemoglobin subunit beta OS=Homo sapiens OX=9606 GN=HBB PE=1 SV=2 - [HBB_HUMAN]	93.88	4	50	75	579	5.72233e+09	4.74191e+09	2.22505e+09	711.856	91.16	64	242	555.345	93.88	61	206	408.935	83.67
	Sequence	# PSMs	# Proteins	# Protein Groups	Protein Group Accessions	Modifications	MH+ [Da]	A5: Area	B5: Area	C5: Area	q-Value	PEP	A2	XCorr A2	B2	XCorr B2	C2	XCorr C2	# Missed Cleavages
	WGKVNVDEVGGEALGRL	7	1	1	P68871		1798.94	169233679	8.41283e+07	8.99638e+06	0	0.0002249	High	5.55103	High	4.69582	High	4.52636	0
	FESFGDLSTPDAVMGNPKVK	15	1	1	P68871		2139.04	309652503	2.5261e+08	1.33702e+08	0	0.0001534	High	5.34887	High	4.30854	High	4.19389	0
	WGKVNVDEVGGEAL	4	1	1	P68871		1472.74	57308162	2.99601e+07	14703726	0	0.002972	High	4.90933	High	4.69078	High	4.74345	0
	WGKVNVDEVGGEALG	5	1	1	P68871		1529.76	6.90064e+07	4.32473e+07	1.71675e+07	0	0.00493	High	4.54071	High	4.38669	High	4.43848	0
	SFGDLSTPDAVMGNPK	3	1	1	P68871		1635.77	1.51232e+07	1.14456e+07	1.31387e+07	0	0.0002379	High	4.50206	High	3.75583	High	3.11391	0
	NVDEVGGEALGRLL	6	1	1	P68871		1441.77	2.24049e+07	1.62774e+07	17891954	0	0.0004131	High	4.33764	High	3.89004	High	3.9099	0
	GKVNVDEVGGEALGRL	15	1	1	P68871		1612.87	1.91333e+08	1.88126e+08	103942144	0	8.652e-06	High	4.33594	High	4.46348	High	4.66678	0
	GKVNVDEVGGEALGRLL	7	1	1	P68871		1725.95	8.0008e+07	6.93889e+07	6.57437e+07	0	9.884e-06	High	4.28094	High	4.55204	High	3.87376	0
	VDEVGGEALGRL	9	1	1	P68871		1214.64	3.89075e+07	3.20237e+07	31933267	0	2.436e-06	High	4.25691	High	3.96114	High	4.3942	0
	GDLSTPDAVMGNPKVKAH	3	1	1	P68871		1836.92	30101580	3.27149e+07	2.25262e+07	0	0.01223	High	4.02924	High	4.25995	High	3.9158	0
	VHLTPEEKSAV	10	1	1	P68871		1209.65	8.60097e+07	8.31885e+07	6.58882e+07	0	0.008508	High	4.02565	High	3.60326	High	3.87372	0
	DEVGGEALGRLL	6	1	1	P68871		1228.65	6.03728e+07	5.59398e+07	4.41138e+07	0	0.001481	High	4.00003	High	3.91332	High	3.98679	0
	WGKVNVDEVGGEALGRLL	7	1	1	P68871		1912.03	1.39204e+07	0	1.20554e+07	0	0.0005454	High	3.94378	High	3.95647	High	3.56276	0
	DEVGGEALGRL	11	1	1	P68871		1115.57	154731635	1.19196e+08	1.08392e+08	0	0.006127	High	3.88566	High	3.78297	High	3.77465	0
	VNVDEVGGEALGRLL	3	1	1	P68871		1540.83	4.34913e+06	4.70144e+06	5.84947e+06	0	0.00054	High	3.86955	High	3.79716	High	3.59945	0
	SDGLAHLDNLKGTFA	11	1	1	P68871		1558.79	2.36547e+08	2.03682e+08	2.25494e+08	0	0.0007016	High	3.83668	High	3.93064	High	3.60121	0
	FESFGDLSTPDAVMGNPKVK	8	1	1	P68871	M14(Oxidation)	2155.04	7.2123e+07	8.76875e+07	183567290	0	5.339e-05	High	3.68427	High	4.31868	High	4.68849	0
	EVGGEALGRLL	6	1	1	P68871		1113.63	2.94627e+08	2.40875e+08	1.94659e+08	0	0.001483	High	3.4116	High	2.86669	High	2.88614	0
	ESFGDLSTPDAVMGNPKVK	3	1	1	P68871		1991.98	6.25299e+07	4.82265e+07	3.70224e+07	0	0.002287	High	3.39843	High	2.78243	High	2.96383	0
	EVGGEALGRLLV	3	1	1	P68871		1212.7	1.59058e+07	1.51526e+07	1.08108e+07	0	0.0002228	High	3.2153	High	2.95299	High	3.50299	0
	VHLTPEEKSAVTAL	22	1	1	P68871		1494.82	1.316e+09	1.05209e+09	772079365	0	0.003073	High	3.19899	High	3.14786	High	3.24936	0
	FGDLSTPDAVMGNPKVK	6	1	1	P68871		1775.91	40286232	3.51732e+07	2.48568e+07	0	7.155e-05	High	3.13964	High	3.86917	High	3.86962	0
	FESFGDLSTPD	7	1	1	P68871		1214.52	6.13908e+07	4.66868e+07	3.66831e+07	0	0.000185	High	3.13281	High	3.11104	High	2.95607	0
	FESFGDLSTPDA	5	1	1	P68871		1285.56	65101031	5.98085e+07	4.46271e+07	0	0.0007924	High	3.1307	High	3.19503	High	2.97861	0
	FESFGDLSTPDAVMGNPKVKAHGKKVL	5	1	1	P68871		2872.51	146657878	1.11974e+08	7.08095e+07	0	0.0008614	High	3.02138	High	3.11824	High	2.93935	0
	FESFGDLSTPDAV	6	1	1	P68871		1384.63	3.21205e+07	36785627	3.09609e+07	0	0.0003286	High	2.91454	High	2.56037	High	3.34445	0
	NVDEVGGEALGRL	4	1	1	P68871		1328.69	0	0	2.56351e+07	0	6.689e-06	High	2.70726	High	1.78388	High	3.50461	0
	NVDEVGGEALGR	3	1	1	P68871		1215.6	4.42145e+07	51253522	45991364	0	0.001106	High	1.79912	High	2.17381	High	2.2378	0
	TPEEKSAVTAL	8	1	1	P68871		1145.61	1.66128e+08	1.85911e+08	152095272	0.001	0.01696	High	3.205	High	3.34987	High	3.12087	0
	FESFGDLSTPDAVMGNPKVKAHGKKVLG	3	1	1	P68871		2929.52	7.93089e+07	5.12265e+07	3.0307e+07	0.001	0.007479	High	2.43921	High	2.41592	High	2.67605	0
	EVGGEALGRL	3	1	1	P68871		1000.54	5.27835e+08	460255360	3.94359e+08	0.002	0.04554	High	2.32977	High	2.5851	High	2.16278	0
	GKEFTPPVQAA	5	1	1	P68871		1144.6	91998850	9.13819e+07	7.12058e+07	0.003	0.05422	High	2.61109	High	2.71742	High	2.38802	0
	GKEFTPPVQA	3	1	1	P68871		1073.56	161876027	1.52943e+08	1.29255e+08	0.003	0.0407	High	2.27369	High	2.44552	High	2.79889	0
	SFGDLSTPDAVMGNPKVK	4	1	1	P68871		1862.94	0	80005652	128674819	0.004	0.1013	High	2.58198	High	3.18147	High	2.72851	0
P04080	Cystatin-B OS=Homo sapiens OX=9606 GN=CSTB PE=1 SV=2 - [CYTB_HUMAN]	88.78	1	22	22	77	2.67289e+08	2.74564e+08	2.42437e+08	84.7654	88.78	17	26	73.9605	88.78	15	24	80.2328	82.65
	Sequence	# PSMs	# Proteins	# Protein Groups	Protein Group Accessions	Modifications	MH+ [Da]	A5: Area	B5: Area	C5: Area	q-Value	PEP	A2	XCorr A2	B2	XCorr B2	C2	XCorr C2	# Missed Cleavages
	RVFQSLPHENKPLTLSNYQTNKAKHDELT	3	1	1	P04080		3408.76	7.04864e+07	61533551	5.54002e+07	0	0.005595	High	5.43238	High	5.87468	High	4.06111	0
	SLPHENKPLTLSNYQTNKA	6	1	1	P04080		2155.12	2.16142e+08	2.21807e+08	2.06873e+08	0	3.993e-07	High	4.85496	High	3.77046	High	5.08037	0
	NKKFPVFKAVSFKS	3	1	1	P04080		1626.93	3.21485e+07	3.20096e+07	3.56837e+07	0	0.004123	High	4.13263	High	3.29241	High	3.78485	0
	RVFQSLPHENKPL	6	1	1	P04080		1564.86	1.08198e+08	7.69286e+07	73304787	0	0.0006799	High	4.11802	High	4.2393	High	4.01534	0
	VHVGDEDFVHL	4	1	1	P04080		1266.61	1.78505e+07	14118387	17606998	0	0.008745	High	3.97976	High	3.65438	High	3.44613	0
	ATQPATAETQHIADQVRSQLE	3	1	1	P04080		2294.14	1.91885e+07	1.81219e+07	2.16729e+07	0	0.006821	High	3.7228	High	3.30661	High	3.26286	0
	RVFQSLPHENKPLTLS	3	1	1	P04080		1866.02	3.27694e+07	2.52153e+07	2.03401e+07	0	0.01206	High	3.49519	High	3.53007	High	3.44613	0
	QSLPHENKPLTLSNYQTNKA	3	1	1	P04080		2283.18	3.52827e+08	347955599	3.35963e+08	0	0.003247	High	3.44402	High	3.74419	High	3.92733	0
	HVGDEDFVHL	6	1	1	P04080		1167.55	2.9751e+07	2.33967e+07	2.73046e+07	0	0.0007405	High	3.24461	High	3.03691	High	3.13199	0
	DFVHLRVFQ	4	1	1	P04080		1160.62	2.0409e+07	1.77104e+07	1.57867e+07	0	0.003415	High	3.04363	High	2.85491	High	2.63369	0
	DFVHLRVF	9	1	1	P04080		1032.56	2.05747e+08	1.55869e+08	1.50538e+08	0.001	0.01193	High	2.99134	High	2.64941	High	2.64757	0
	KHDELTYF	13	1	1	P04080		1052.5	2.32899e+08	253929842	184473766	0.002	0.06732	High	2.50954	High	2.34831	High	2.42578	0
P01833	Polymeric immunoglobulin receptor OS=Homo sapiens OX=9606 GN=PIGR PE=1 SV=4 - [PIGR_HUMAN]	10.08	1	22	22	88	1.25744e+08	1.17092e+08	9.59067e+07	74.2162	9.95	15	28	88.5248	10.08	18	32	80.5324	8.51
	Sequence	# PSMs	# Proteins	# Protein Groups	Protein Group Accessions	Modifications	MH+ [Da]	A5: Area	B5: Area	C5: Area	q-Value	PEP	A2	XCorr A2	B2	XCorr B2	C2	XCorr C2	# Missed Cleavages
	ASVDSGSSEEQGGSSRAL	15	1	1	P01833		1723.77	1.86171e+08	171663009	1.41419e+08	0	0.0007341	High	5.27443	High	4.96884	High	5.25342	0
	SLAKADAAPDEKVLDSGFREIENK	8	1	1	P01833		2603.34	108444851	8.17778e+07	7.7526e+07	0	5.112e-05	High	4.98751	High	5.16134	High	2.80053	0
	AIQDPRLFAEE	11	1	1	P01833		1288.65	8.26151e+07	7.32591e+07	6.87752e+07	0	0.01508	High	3.20862	High	2.93077	High	2.99448	0
	AAPDEKVLDSGF	8	1	1	P01833		1248.61	46422487	35007352	3.62777e+07	0	0.01648	High	3.15892	High	3.1243	High	2.84244	0
	ADAAPDEKVLDSGFREIENK	4	1	1	P01833		2204.09	4.86636e+07	4.16656e+07	8093539	0	0.0001129	High	2.93366	High	1.97173	High	3.73732	0
	ALGPEVANVAK	3	1	1	P01833		1068.61	24214244	2.33823e+07	0	0	0.002169	High	2.56363	High	1.79282	High	2.22747	0
	SLAKADAAPDEKVLDS	3	1	1	P01833		1629.84	1.79241e+07	1.76141e+07	1.32584e+07	0.001	0.003703	High	3.01442	High	2.88356	High	2.59452	0
	DSGFREIEN	11	1	1	P01833		1066.48	24867277	48426951	4.77829e+07	0.001	0.006053	High	2.70092	High	2.6703	High	3.03988	0
	AIQDPRLFAEEK	3	1	1	P01833		1416.75	7.59706e+07	7.70704e+07	6.46631e+07	0.001	0.0241	High	2.38017	High	2.24333	High	1.91194	0
	AIQDPRLFA	4	1	1	P01833		1030.57	1.23521e+07	6.61433e+06	8.03537e+06	0.001	0.01776	High	2.20335	High	2.23299	High	2.28021	0
	IQDPRLFAE	3	1	1	P01833		1088.57	8.41803e+06	0	6.47096e+06	0.003	0.05787	High	1.72454	High	1.72646	High	1.76651	0
Q16378	Proline-rich protein 4 OS=Homo sapiens OX=9606 GN=PRR4 PE=1 SV=3 - [PROL4_HUMAN]	36.57	1	9	9	40	1.10273e+08	1.58187e+08	6.39678e+07	53.5335	36.57	9	16	42.261	35.82	7	12	39.8609	36.57
	Sequence	# PSMs	# Proteins	# Protein Groups	Protein Group Accessions	Modifications	MH+ [Da]	A5: Area	B5: Area	C5: Area	q-Value	PEP	A2	XCorr A2	B2	XCorr B2	C2	XCorr C2	# Missed Cleavages
	HPPPPPFQNQQRPP	3	1	1	Q16378		1636.84	65753494	5.49955e+07	9.53994e+06	0	0.003796	High	5.16511	High	4.59563	High	3.99822	0
	PPPEGLLPRPPGDSGNQDDGPQ	14	1	1	Q16378		2240.06	114859171	67959634	83745406	0	2.874e-05	High	4.49352	High	4.69435	High	4.93557	0
	SLPRFPSVSLQE	4	1	1	Q16378		1359.73	1.39189e+07	9.68829e+06	0	0	0.01565	High	3.03036	High	2.58356	High	2.14792	0
	SLPRFPSVSLQ	4	1	1	Q16378		1230.69	5.6836e+07	4.81628e+07	33225680	0	0.0005244	High	2.75652	High	2.83627	High	2.81672	0
	HPPPPPFQNQQ	6	1	1	Q16378		1286.63	1.50207e+08	165016236	7.49322e+07	0.001	0.004093	High	2.94778	High	2.83737	High	3.09554	0
Q8TAX7	Mucin-7 OS=Homo sapiens OX=9606 GN=MUC7 PE=1 SV=2 - [MUC7_HUMAN]	33.42	2	49	49	268	1.08078e+09	9.45183e+08	8.26324e+08	222.971	32.1	39	89	225.987	28.12	35	96	205.192	25.46
	Sequence	# PSMs	# Proteins	# Protein Groups	Protein Group Accessions	Modifications	MH+ [Da]	A5: Area	B5: Area	C5: Area	q-Value	PEP	A2	XCorr A2	B2	XCorr B2	C2	XCorr C2	# Missed Cleavages
	SHFELPHYPGLLAH	9	1	1	Q8TAX7		1617.82	107290656	6.27636e+07	59438858	0	9.74e-05	High	5.078	High	3.9284	High	4.61952	0
	SHFELPHYPGL	6	1	1	Q8TAX7		1296.64	4.76835e+07	3.75633e+07	3.34404e+07	0	0.0005099	High	3.88447	High	3.34292	High	3.87733	0
	TQIPSVTFPSASTKIT	3	1	1	Q8TAX7		1677.91	12919179	1.11147e+07	8.02735e+06	0	0.002368	High	3.82282	High	3.16697	High	2.58799	0
	SHFELPHYPGLL	12	1	1	Q8TAX7		1409.72	5.85567e+07	4.97289e+07	4.84454e+07	0	0.0001171	High	3.75492	High	3.59175	High	3.49733	0
	SPKSHFELPHYPGLL	3	1	1	Q8TAX7		1721.9	55388675	4.49536e+07	4.36656e+07	0	0.001819	High	3.49964	High	3.41752	High	3.18022	0
	FELPHYPGLL	13	1	1	Q8TAX7		1185.63	1.05226e+08	1.01413e+08	9.95557e+07	0	0.001327	High	3.37782	High	3.2644	High	3.30787	0
	SHFELPHYPG	9	1	1	Q8TAX7		1183.56	2.68266e+08	298362820	2.79242e+08	0	0.002168	High	3.33909	High	3.17952	High	2.99088	0
	QIPSVTFPSAST	6	1	1	Q8TAX7		1234.63	1.9206e+08	1.68172e+08	1.61814e+08	0	0.0004273	High	3.29179	High	3.21308	High	2.84934	0
	YMKNLLNRIIDD	34	1	1	Q8TAX7	M2(Oxidation)	1523.79	1.77838e+08	190777145	228647705	0	0.001621	High	3.22247	High	3.32122	High	3.02134	0
	SHFELPHYPGLLAHQKPF	4	1	1	Q8TAX7		2118.09	62097262	58856386	1.62976e+07	0	0.0005625	High	3.16291	High	2.93136	High	2.33838	0
	SVVNPTLVATT	4	1	1	Q8TAX7		1101.62	1.16719e+07	7.88232e+06	1.06217e+07	0	0.0008068	High	3.06898	High	2.69004	High	2.52195	0
	LPPSPNNPPKFPNPHQPPKHPDK	3	1	1	Q8TAX7		2580.35	0	5.2383e+07	17413054	0	1.989e-05	High	2.96751	High	3.41568	High	3.65817	0
	LPPSPNNPPKFP	16	1	1	Q8TAX7		1304.7	87422282	93481638	94099997	0	0.0001803	High	2.52681	High	2.8188	High	2.60013	0
	TQIPSVTFPSASTK	6	1	1	Q8TAX7		1463.78	2.62882e+07	21811806	2.29462e+07	0	0.0008409	High	2.50157	High	2.61775	High	2.71027	0
	KSHFELPHYPGLL	4	1	1	Q8TAX7		1537.82	68357004	4.98579e+07	5.40481e+07	0	0.000791	High	2.16349	High	2.72573	High	2.63453	0
	TTQIPSVTFPS	4	1	1	Q8TAX7		1177.61	1.29694e+07	1.10571e+07	8745129	0	0.0009115	High	2.15564	High	3.23462	High	2.90976	0
	ELPHYPGLLAHQKPF	6	1	1	Q8TAX7		1746.94	6.67925e+07	5.45583e+07	6.26281e+07	0	0.0009102	High	1.89248	High	2.20434	High	3.64136	0
	FELPHYPGL	8	1	1	Q8TAX7		1072.55	6.08449e+07	5.13684e+07	54633593	0.001	0.02138	High	3.23622	High	3.10642	High	3.22204	0
	TQIPSVTFPSAST	4	1	1	Q8TAX7		1335.68	4.9174e+07	3.86817e+07	27115368	0.001	0.04135	High	3.02108	High	2.76618	High	1.88446	0
	HFELPHYPG	4	1	1	Q8TAX7		1096.52	277650248	2.62401e+08	2.74485e+08	0.001	0.01818	High	2.67933	High	2.44652	High	2.54676	0
	HFELPHYPGL	3	1	1	Q8TAX7		1209.61	4.40841e+07	3.87059e+07	37310162	0.001	0.01083	High	2.64125	High	2.61551	High	3.00669	0
	LPHYPGLL	19	1	1	Q8TAX7		909.52	127023061	7.69483e+07	72984401	0.001	0.01031	High	2.62023	High	2.46283	High	2.96716	0
	ELPHYPGLLAH	4	1	1	Q8TAX7		1246.66	5.40591e+07	3.71968e+07	4.00349e+07	0.001	0.04772	High	2.51306	High	1.9574	High	2.26164	0
	ELPHYPGI	28	2	1	Q8TAX7		925.479	1.51176e+08	118090176	111454460	0.001	0.01948	High	1.62424	High	1.73004	High	1.97838	0
	LPPSPNNPPKFPNPHQPPKHPD	4	1	1	Q8TAX7		2452.26	148454358	1.3881e+08	0	0.001	0.0124	High	1.56548	High	2.91498	High	1.50459	0
	FELPHYPG	21	1	1	Q8TAX7		959.464	141364208	1.19481e+08	140360556	0.002	0.04858	High	2.35242	High	2.46132	High	2.34037	0
	ELPHYPGLL	5	1	1	Q8TAX7		1038.56	2696432526	2274785126	1.92525e+09	0.002	0.03085	High	2.1775	High	2.33702	High	2.27331	0
	QIPSVTFPSASTK	5	1	1	Q8TAX7		1362.73	5.35183e+07	4.61122e+07	4.17285e+07	0.003	0.04107	High	2.54429	High	2.0835	High	2.13534	0
P16401	Histone H1.5 OS=Homo sapiens OX=9606 GN=H1-5 PE=1 SV=3 - [H15_HUMAN]	19.91	1	4	8	28	1.65859e+08	1.302e+08	1.33866e+08	33.0278	19.91	8	11	25.8562	17.26	6	9	26.4558	16.81
	Sequence	# PSMs	# Proteins	# Protein Groups	Protein Group Accessions	Modifications	MH+ [Da]	A5: Area	B5: Area	C5: Area	q-Value	PEP	A2	XCorr A2	B2	XCorr B2	C2	XCorr C2	# Missed Cleavages
	KATGPPVSELITK	3	1	1	P16401		1340.78	5.50256e+07	5.00835e+07	43760205	0	4.823e-05	High	5.06446	High	5.43691	High	5.20342	0
	SETAPAETATPAPV	5	1	1	P16401	N-Term(Acetyl)	1383.67	2.28666e+07	18549832	2.00168e+07	0	0.0002932	High	3.26396	High	3.49928	High	2.98138	0
	ATGPPVSELITK	3	1	1	P16401		1212.68	257159644	166814148	2.09542e+08	0.001	0.00557	High	2.82285	High	2.84078	High	2.75217	0
P02671	Fibrinogen alpha chain OS=Homo sapiens OX=9606 GN=FGA PE=1 SV=2 - [FIBA_HUMAN]	1.85	1	1	1	3	7.08898e+06	4.62298e+06	5.89527e+06	4.72885	1.85	1	1	3.56672	1.85	1	1	4.11663	1.85
	Sequence	# PSMs	# Proteins	# Protein Groups	Protein Group Accessions	Modifications	MH+ [Da]	A5: Area	B5: Area	C5: Area	q-Value	PEP	A2	XCorr A2	B2	XCorr B2	C2	XCorr C2	# Missed Cleavages
	ADSGEGDFLAEGGGVR	3	1	1	P02671		1536.69	7.08898e+06	4.62298e+06	5.89527e+06	0	0.001704	High	4.72885	High	3.56672	High	4.11663	0
P15104	Glutamine synthetase OS=Homo sapiens OX=9606 GN=GLUL PE=1 SV=4 - [GLNA_HUMAN]	3.49	1	2	2	5	4.90086e+07	2.75942e+07	4.2136e+07	8.53547	3.49	1	2	8.34899	3.49	2	2	4.70905	3.49
	Sequence	# PSMs	# Proteins	# Protein Groups	Protein Group Accessions	Modifications	MH+ [Da]	A5: Area	B5: Area	C5: Area	q-Value	PEP	A2	XCorr A2	B2	XCorr B2	C2	XCorr C2	# Missed Cleavages
	LNETGDEPFQYKN	4	1	1	P15104		1554.71	4.90086e+07	4.63221e+07	4.2136e+07	0	6.589e-06	High	4.42409	High	5.01753	High	4.70905	0
P06702	Protein S100-A9 OS=Homo sapiens OX=9606 GN=S100A9 PE=1 SV=1 - [S10A9_HUMAN]	57.02	1	9	9	28	52173948	4.92049e+07	3.25995e+07	30.9606	47.37	7	10	32.5136	55.26	7	11	22.3437	27.19
	Sequence	# PSMs	# Proteins	# Protein Groups	Protein Group Accessions	Modifications	MH+ [Da]	A5: Area	B5: Area	C5: Area	q-Value	PEP	A2	XCorr A2	B2	XCorr B2	C2	XCorr C2	# Missed Cleavages
	LDTNADKQLSFEEF	3	1	1	P06702		1656.78	9.02027e+06	6.5833e+06	0	0	0.001023	High	4.29066	High	3.58597	High	2.59822	0
	KLGHPDTLNQGEFKEL	6	1	1	P06702		1825.95	6.73048e+07	5.73828e+07	3.91827e+07	0	3.93e-07	High	4.20224	High	5.33372	High	5.43911	0
	DLDTNADKQLSFEEF	3	1	1	P06702		1771.8	2.29509e+06	1.99845e+06	2.11601e+06	0	0.002758	High	3.70042	High	3.26857	High	3.17715	0
	DTNADKQLSFEEF	6	1	1	P06702		1543.69	39828497	3.59608e+07	3.25139e+07	0	0.005334	High	2.94716	High	2.0524	High	2.5009	0
P31947	14-3-3 protein sigma OS=Homo sapiens OX=9606 GN=SFN PE=1 SV=1 - [1433S_HUMAN]	6.85	1	1	1	5	4.45335e+07	4.30722e+07	4.0187e+07	8.0986	6.85	1	2	3.98953	6.85	1	1	7.48541	6.85
	Sequence	# PSMs	# Proteins	# Protein Groups	Protein Group Accessions	Modifications	MH+ [Da]	A5: Area	B5: Area	C5: Area	q-Value	PEP	A2	XCorr A2	B2	XCorr B2	C2	XCorr C2	# Missed Cleavages
	ADNAGEEGGEAPQEPQS	5	1	1	P31947		1685.69	4.45335e+07	4.30722e+07	4.0187e+07	0	0.0009061	High	4.27718	High	3.98953	High	4.08109	0
Q6MZM9	Proline-rich protein 27 OS=Homo sapiens OX=9606 GN=PRR27 PE=2 SV=1 - [PRR27_HUMAN]	38.36	1	17	17	46	1.37651e+08	1.41835e+08	1.34982e+08	38.0211	30.14	10	13	45.2629	31.96	12	15	53.958	33.33
	Sequence	# PSMs	# Proteins	# Protein Groups	Protein Group Accessions	Modifications	MH+ [Da]	A5: Area	B5: Area	C5: Area	q-Value	PEP	A2	XCorr A2	B2	XCorr B2	C2	XCorr C2	# Missed Cleavages
	KRRFPFIGEDDNDDGHPLHPS	6	1	1	Q6MZM9		2449.17	1.42927e+08	1.60312e+08	1.43261e+08	0	2.271e-06	High	4.26498	High	4.14445	High	4.49833	0
	IGEDDNDDGHPLHPS	11	1	1	Q6MZM9		1617.68	9.32198e+07	88385568	34178146	0	1.988e-05	High	3.69854	High	3.32318	High	3.82138	0
	IGEDDNDDGHPLHPSLNIPY	3	1	1	Q6MZM9		2218.01	9.97176e+07	9.27187e+07	9.34348e+07	0	6.058e-06	High	3.09581	High	4.28929	High	3.1684	0
	FIGEDDNDDGHPLHPS	3	1	1	Q6MZM9		1764.75	1.70307e+08	165961084	1.68082e+08	0	0.0005932	High	2.85196	High	2.38531	High	2.97975	0
P15515	Histatin-1 OS=Homo sapiens OX=9606 GN=HTN1 PE=1 SV=2 - [HIS1_HUMAN]	31.58	1	10	10	63	9.7269e+07	9.04502e+07	8.40782e+07	65.7615	31.58	7	21	64.4024	31.58	8	22	58.3245	31.58
	Sequence	# PSMs	# Proteins	# Protein Groups	Protein Group Accessions	Modifications	MH+ [Da]	A5: Area	B5: Area	C5: Area	q-Value	PEP	A2	XCorr A2	B2	XCorr B2	C2	XCorr C2	# Missed Cleavages
	YGDYGSNYLYDN	10	1	1	P15515		1443.57	8.87686e+07	8.21041e+07	7.37699e+07	0	0.005087	High	4.17442	High	3.9579	High	4.08265	0
	GDYGSNYLYDN	11	1	1	P15515		1280.51	8.05153e+07	7.27159e+07	6.85413e+07	0	0.01591	High	3.81545	High	3.67584	High	3.77848	0
	REFPFYGDY	7	1	1	P15515		1193.53	9.37079e+07	86476463	7.54137e+07	0	0.001654	High	3.35493	High	3.49964	High	3.36964	0
	HREFPFYGDY	10	1	1	P15515		1330.59	109330556	9.07248e+07	8.30699e+07	0	0.01201	High	3.07557	High	2.8316	High	2.77588	0
	YGDYGSNYL	10	1	1	P15515		1051.44	33897843	2.94831e+07	3.51978e+07	0.002	0.04638	High	2.93152	High	2.9683	High	2.89334	0
	EFPFYGDY	8	1	1	P15515		1037.43	3.84221e+07	3.27911e+07	3.08833e+07	0.002	0.09428	High	2.24821	High	2.30369	High	2.17309	0
P04406	Glyceraldehyde-3-phosphate dehydrogenase OS=Homo sapiens OX=9606 GN=GAPDH PE=1 SV=3 - [G3P_HUMAN]	18.81	1	10	10	34	6.31166e+07	5.48e+07	3.32254e+07	40.8563	18.81	10	14	28.8983	14.03	8	10	32.3226	13.13
	Sequence	# PSMs	# Proteins	# Protein Groups	Protein Group Accessions	Modifications	MH+ [Da]	A5: Area	B5: Area	C5: Area	q-Value	PEP	A2	XCorr A2	B2	XCorr B2	C2	XCorr C2	# Missed Cleavages
	NSGKVDIVAINDPF	3	1	1	P04406		1488.77	4.45035e+06	5.37191e+06	3.72687e+06	0	0.001849	High	4.16626	High	4.01586	High	3.97271	0
	YDNEFGYSNRVVDL	6	1	1	P04406		1690.77	8.60606e+07	6.91208e+07	58760394	0	0.003127	High	3.79036	High	3.58561	High	3.56041	0
	DNEFGYSNRVVDL	4	1	1	P04406		1527.71	2.22847e+07	1.85419e+07	1.5122e+07	0	0.0008392	High	3.68992	High	3.09712	High	2.86527	0
	YDNEFGYSNRVV	3	1	1	P04406		1462.66	8.63532e+06	7.90201e+06	7.10529e+06	0	0.00155	High	3.59916	High	3.14284	High	3.41356	0
	YDNEFGYSNRVVD	5	1	1	P04406		1577.69	3.05557e+07	24216053	2.57123e+07	0	0.0003043	High	3.16569	High	3.79979	High	3.60464	0
	EFGYSNRVVDL	5	1	1	P04406		1298.64	1.96859e+07	1.6468e+07	1.52033e+07	0	0.001843	High	2.74888	High	2.71306	High	2.46175	0
P06454	Prothymosin alpha OS=Homo sapiens OX=9606 GN=PTMA PE=1 SV=2 - [PTMA_HUMAN]	12.61	1	1	1	3	53489851	4.23673e+07	3.79944e+07	4.1621	12.61	1	1	3.70776	12.61	1	1	4.49459	12.61
	Sequence	# PSMs	# Proteins	# Protein Groups	Protein Group Accessions	Modifications	MH+ [Da]	A5: Area	B5: Area	C5: Area	q-Value	PEP	A2	XCorr A2	B2	XCorr B2	C2	XCorr C2	# Missed Cleavages
	SDAAVDTSSEITTK	3	1	1	P06454	N-Term(Acetyl)	1466.69	53489851	4.23673e+07	3.79944e+07	0	3.115e-06	High	4.1621	High	3.70776	High	4.49459	0
Q9UBC9	Small proline-rich protein 3 OS=Homo sapiens OX=9606 GN=SPRR3 PE=1 SV=2 - [SPRR3_HUMAN]	47.34	1	33	33	129	9.82889e+07	8.35009e+07	7.87686e+07	129.148	47.34	22	45	122.672	47.34	25	45	113.872	47.34
	Sequence	# PSMs	# Proteins	# Protein Groups	Protein Group Accessions	Modifications	MH+ [Da]	A5: Area	B5: Area	C5: Area	q-Value	PEP	A2	XCorr A2	B2	XCorr B2	C2	XCorr C2	# Missed Cleavages
	FPEPGAIKVPEQGYTKVPVPGYTK	3	1	1	Q9UBC9		2602.4	0	3.03658e+07	3.4794e+07	0	9.769e-06	High	4.10301	High	4.26843	High	4.62142	0
	FPEPGAIKVPEQG	4	1	1	Q9UBC9		1368.72	14919556	1.23893e+07	1.67485e+07	0	0.005678	High	4.04767	High	4.02055	High	3.14627	0
	VPEPGSIKVPDQGFIK	6	1	1	Q9UBC9		1710.94	1.33291e+08	1.03917e+08	1.12792e+08	0	0.003806	High	3.70811	High	3.41614	High	3.44404	0
	FPEPGAIKVPEQGYT	3	1	1	Q9UBC9		1632.83	2.34585e+07	2.175e+07	21352710	0	0.004692	High	3.70795	High	3.35121	High	2.96497	0
	TFTPPPQLQQQQ	3	1	1	Q9UBC9		1412.72	1.37024e+07	8.50728e+06	0	0	0.006703	High	3.54534	High	2.69912	High	3.07635	0
	KQTFTPPPQLQQQ	3	1	1	Q9UBC9		1540.81	2.20345e+07	2.5902e+07	24971462	0	8.428e-06	High	3.44611	High	3.28656	High	4.09894	0
	TFTPPPQLQQQ	13	1	1	Q9UBC9		1284.66	4.25462e+07	23351711	32979791	0	0.01099	High	3.22317	High	2.89495	High	3.0607	0
	TFTPPPQLQ	20	1	1	Q9UBC9		1028.54	59351546	48170050	0	0	0.003603	High	3.15525	High	3.18693	High	3.55399	0
	QPSQPPPQEIFVPTTK	9	1	1	Q9UBC9		1793.95	4.02929e+07	3.32261e+07	29278214	0	0.003917	High	2.90736	High	2.32611	High	2.46192	0
	AIKVPEQGYT	4	1	1	Q9UBC9		1105.59	8.11684e+07	8.45263e+07	7.60782e+07	0	0.001707	High	2.7721	High	2.82316	High	2.97438	0
	VPEPGYTKVPEPGSIK	3	1	1	Q9UBC9		1697.91	25930571	2.57002e+07	2.65709e+07	0.001	0.0537	High	3.68044	High	3.43546	High	3.60473	0
	FTPPPQLQ	8	1	1	Q9UBC9		927.493	1.83043e+07	1.34988e+07	1.2777e+07	0.001	0.04928	High	3.23107	High	3.16366	High	3.14761	0
	VKQPSQPPPQEIFVPT	8	1	1	Q9UBC9		1791.96	3.75244e+07	3.29541e+07	22149718	0.001	0.02303	High	3.17066	High	1.95855	High	2.4921	0
	AIKVPEQGY	3	1	1	Q9UBC9		1004.54	6.09178e+07	6.20597e+07	4.74358e+07	0.001	0.003757	High	2.92372	High	2.93554	High	2.98005	0
	GFIKFPEPG	12	1	1	Q9UBC9		991.523	8.04074e+07	57214512	43439532	0.002	0.08893	High	2.82994	High	2.69033	High	2.21736	0
P00558	Phosphoglycerate kinase 1 OS=Homo sapiens OX=9606 GN=PGK1 PE=1 SV=3 - [PGK1_HUMAN]	6.95	1	5	5	13	23551634	1.80037e+07	1.79337e+07	19.3496	6.95	5	6	11.1515	3.36	2	3	14.6764	6.24
	Sequence	# PSMs	# Proteins	# Protein Groups	Protein Group Accessions	Modifications	MH+ [Da]	A5: Area	B5: Area	C5: Area	q-Value	PEP	A2	XCorr A2	B2	XCorr B2	C2	XCorr C2	# Missed Cleavages
	GKVLPGVDALSNI	5	1	1	P00558		1282.74	3.8776e+07	26916665	30812445	0	6.977e-06	High	4.06403	High	4.02988	High	4.20068	0
	EGKVLPGVDALSNI	3	1	1	P00558		1411.78	11713583	9.09083e+06	7.1861e+06	0	0.006902	High	4.05028	High	3.73983	High	3.79912	0
P33241	Lymphocyte-specific protein 1 OS=Homo sapiens OX=9606 GN=LSP1 PE=1 SV=1 - [LSP1_HUMAN]	4.72	1	1	1	3	2.22358e+07	21941723	1.821e+07	4.02308	4.72	1	1	4.3713	4.72	1	1	3.94435	4.72
	Sequence	# PSMs	# Proteins	# Protein Groups	Protein Group Accessions	Modifications	MH+ [Da]	A5: Area	B5: Area	C5: Area	q-Value	PEP	A2	XCorr A2	B2	XCorr B2	C2	XCorr C2	# Missed Cleavages
	SLKPSEAPELDEDEGF	3	1	1	P33241		1762.81	2.22358e+07	21941723	1.821e+07	0	6.697e-06	High	4.02308	High	4.3713	High	3.94435	0
P01037	Cystatin-SN OS=Homo sapiens OX=9606 GN=CST1 PE=1 SV=3 - [CYTN_HUMAN]	21.99	2	8	8	24	4.99548e+07	2.43893e+07	1.74809e+07	33.1691	21.99	7	11	25.6275	19.86	6	8	15.5952	16.31
	Sequence	# PSMs	# Proteins	# Protein Groups	Protein Group Accessions	Modifications	MH+ [Da]	A5: Area	B5: Area	C5: Area	q-Value	PEP	A2	XCorr A2	B2	XCorr B2	C2	XCorr C2	# Missed Cleavages
	DLNDEWVQRA	5	2	1	P01037		1245.59	1.20339e+07	9.36703e+06	0	0	0.01493	High	3.78135	High	3.81266	High	3.40175	0
	RIIPGGIYNADL	3	1	1	P01037		1301.73	3.81037e+07	3.51006e+07	3.1887e+07	0	0.001794	High	3.23035	High	3.14656	High	3.25482	0
	DRIIPGGIYNADL	5	1	1	P01037		1416.75	2.16767e+07	2.0265e+07	14382821	0	8.724e-06	High	3.12314	High	3.53398	High	3.59574	0
	IIPGGIYNADL	3	1	1	P01037		1145.62	8.53475e+06	6973279	6.173e+06	0.001	0.0496	High	2.86341	High	2.82191	High	2.75982	0
P23528	Cofilin-1 OS=Homo sapiens OX=9606 GN=CFL1 PE=1 SV=3 - [COF1_HUMAN]	22.29	1	5	5	17	3.83202e+07	2.82377e+07	2.68488e+07	25.9286	22.29	5	9	10.3863	8.43	3	4	11.5194	8.43
	Sequence	# PSMs	# Proteins	# Protein Groups	Protein Group Accessions	Modifications	MH+ [Da]	A5: Area	B5: Area	C5: Area	q-Value	PEP	A2	XCorr A2	B2	XCorr B2	C2	XCorr C2	# Missed Cleavages
	ASGVAVSDGVIK	3	1	1	P23528	N-Term(Acetyl)	1144.62	2.34937e+07	1.72279e+07	1.6761e+07	0	0.007013	High	3.70091	High	3.49814	High	3.20328	0
	ASGVAVSDGVIKVF	7	1	1	P23528	N-Term(Acetyl)	1390.76	6.12598e+07	5.73095e+07	5.59322e+07	0	0.003975	High	2.96988	High	2.24004	High	2.86377	0
	ASGVAVSDGVIKV	3	1	1	P23528	N-Term(Acetyl)	1243.69	1.19471e+07	1.01758e+07	7.85336e+06	0	0.0009515	High	2.56632	High	2.45207	High	3.15953	0
O95104	SR-related and CTD-associated factor 4 OS=Homo sapiens OX=9606 GN=SCAF4 PE=1 SV=3 - [SCAF4_HUMAN]	1.05	13	1	2	34	5.27777e+08	7.33857e+08	4.7023e+08	38.7225	1.05	2	13	26.8986	1.05	1	8	42.4012	1.05
	Sequence	# PSMs	# Proteins	# Protein Groups	Protein Group Accessions	Modifications	MH+ [Da]	A5: Area	B5: Area	C5: Area	q-Value	PEP	A2	XCorr A2	B2	XCorr B2	C2	XCorr C2	# Missed Cleavages
	FGPGVPPPPPPP	33	1	1	O95104		1155.62	8.76411e+08	7.33857e+08	4.7023e+08	0	0.001769	High	3.59068	High	3.63254	High	3.7046	0
P02652	Apolipoprotein A-II OS=Homo sapiens OX=9606 GN=APOA2 PE=1 SV=1 - [APOA2_HUMAN]	21	1	1	1	4	3.46506e+07	3.73639e+07	5.12015e+07	3.54481	21	1	1	4.4433	21	1	1	8.47272	21
	Sequence	# PSMs	# Proteins	# Protein Groups	Protein Group Accessions	Modifications	MH+ [Da]	A5: Area	B5: Area	C5: Area	q-Value	PEP	A2	XCorr A2	B2	XCorr B2	C2	XCorr C2	# Missed Cleavages
	TDYGKDLMEKVKSPELQAEAK	4	1	1	P02652	M8(Oxidation)	2396.21	3.46506e+07	3.73639e+07	5.12015e+07	0	1.159e-06	High	3.54481	High	4.4433	High	4.99412	0
P54108	Cysteine-rich secretory protein 3 OS=Homo sapiens OX=9606 GN=CRISP3 PE=1 SV=1 - [CRIS3_HUMAN]	4.9	1	2	2	7	42121156	67092634	6.43291e+07	8.28881	4.9	2	3	6.47083	4.49	1	2	6.38853	4.49
	Sequence	# PSMs	# Proteins	# Protein Groups	Protein Group Accessions	Modifications	MH+ [Da]	A5: Area	B5: Area	C5: Area	q-Value	PEP	A2	XCorr A2	B2	XCorr B2	C2	XCorr C2	# Missed Cleavages
	NEDKDPAFTAL	6	1	1	P54108		1220.58	75442440	67092634	6.43291e+07	0	0.004536	High	3.53939	High	3.38838	High	3.22621	0
Q96DA0	Pancreatic adenocarcinoma up-regulated factor OS=Homo sapiens OX=9606 GN=ZG16B PE=1 SV=4 - [PAUF_HUMAN]	31.4	1	5	5	11	9.7987e+06	3.63166e+07	1.12105e+07	12.4216	19.19	3	5	9.30151	13.95	2	3	7.87688	13.37
	Sequence	# PSMs	# Proteins	# Protein Groups	Protein Group Accessions	Modifications	MH+ [Da]	A5: Area	B5: Area	C5: Area	q-Value	PEP	A2	XCorr A2	B2	XCorr B2	C2	XCorr C2	# Missed Cleavages
	TLQPGEYITKVF	6	1	1	Q96DA0		1395.75	2.0878e+07	1.79898e+07	1.80849e+07	0	0.0004883	High	3.46951	High	3.55054	High	3.09645	0
P10412	Histone H1.4 OS=Homo sapiens OX=9606 GN=H1-4 PE=1 SV=2 - [H14_HUMAN]	30.59	3	2	14	46	2.20469e+08	1.97305e+08	166866694	53.1995	30.59	13	18	43.3033	22.83	11	15	41.4136	20.09
	Sequence	# PSMs	# Proteins	# Protein Groups	Protein Group Accessions	Modifications	MH+ [Da]	A5: Area	B5: Area	C5: Area	q-Value	PEP	A2	XCorr A2	B2	XCorr B2	C2	XCorr C2	# Missed Cleavages
	SETAPAAPAAPAPAEKTPV	4	1	1	P10412	N-Term(Acetyl)	1817.93	18802630	1.37905e+07	1.17776e+07	0	1.542e-05	High	3.20425	High	3.43212	High	3.59382	0
P05109	Protein S100-A8 OS=Homo sapiens OX=9606 GN=S100A8 PE=1 SV=1 - [S10A8_HUMAN]	52.69	1	5	5	9	6.49423e+07	3.81292e+07	3.16048e+07	3.08667	10.75	1	1	10.3224	52.69	4	5	5.09941	21.51
	Sequence	# PSMs	# Proteins	# Protein Groups	Protein Group Accessions	Modifications	MH+ [Da]	A5: Area	B5: Area	C5: Area	q-Value	PEP	A2	XCorr A2	B2	XCorr B2	C2	XCorr C2	# Missed Cleavages
	DINTDGAVNF	5	1	1	P05109		1065.49	6.49423e+07	50950519	5.67368e+07	0	0.001291	High	3.08667	High	3.15467	High	2.85374	0
O60664	Perilipin-3 OS=Homo sapiens OX=9606 GN=PLIN3 PE=1 SV=3 - [PLIN3_HUMAN]	3.92	1	1	1	3	29959982	2.68626e+07	2.44731e+07	3.07948	3.92	1	1	3.20038	3.92	1	1	3.42566	3.92
	Sequence	# PSMs	# Proteins	# Protein Groups	Protein Group Accessions	Modifications	MH+ [Da]	A5: Area	B5: Area	C5: Area	q-Value	PEP	A2	XCorr A2	B2	XCorr B2	C2	XCorr C2	# Missed Cleavages
	VGPFAPGITEKAPEEKK	3	1	1	O60664		1797.98	29959982	2.68626e+07	2.44731e+07	0	5.944e-07	High	3.07948	High	3.20038	High	3.42566	0
Q96DR5	BPI fold-containing family A member 2 OS=Homo sapiens OX=9606 GN=BPIFA2 PE=1 SV=2 - [BPIA2_HUMAN]	9.64	1	4	4	11	4.6595e+07	51641644	5.66308e+07	11.1847	9.64	4	4	11.0078	9.24	3	4	8.36787	5.62
	Sequence	# PSMs	# Proteins	# Protein Groups	Protein Group Accessions	Modifications	MH+ [Da]	A5: Area	B5: Area	C5: Area	q-Value	PEP	A2	XCorr A2	B2	XCorr B2	C2	XCorr C2	# Missed Cleavages
	VVDKLEPVLHE	5	1	1	Q96DR5		1277.71	9.58882e+07	8.23219e+07	9.26607e+07	0	0.0009646	High	2.84203	High	3.33992	High	2.99447	0
	VVDKLEPVLHEGLE	3	1	1	Q96DR5		1576.86	2.7398e+07	2.09614e+07	2.06009e+07	0	0.0004222	High	2.60116	High	2.70297	High	2.82038	0
P30044	Peroxiredoxin-5, mitochondrial OS=Homo sapiens OX=9606 GN=PRDX5 PE=1 SV=4 - [PRDX5_HUMAN]	7.01	1	2	2	6	1.47264e+07	1.21389e+07	9.72558e+06	5.08995	7.01	2	2	5.49334	7.01	2	2	5.39497	7.01
	Sequence	# PSMs	# Proteins	# Protein Groups	Protein Group Accessions	Modifications	MH+ [Da]	A5: Area	B5: Area	C5: Area	q-Value	PEP	A2	XCorr A2	B2	XCorr B2	C2	XCorr C2	# Missed Cleavages
	APIKVGDAIPAVEVF	3	1	1	P30044		1525.87	5.63709e+06	4.87824e+06	5.32041e+06	0	0.001217	High	2.81604	High	2.93357	High	2.54522	0
	APIKVGDAIPAVEV	3	1	1	P30044		1378.8	2.38157e+07	1.93996e+07	1.41307e+07	0	0.002337	High	2.27391	High	2.55977	High	2.84975	0
P01024	Complement C3 OS=Homo sapiens OX=9606 GN=C3 PE=1 SV=2 - [CO3_HUMAN]	0.66	1	1	1	5	1.16179e+07	9.35706e+06	9.02214e+06	2.78902	0.66	1	1	5.20258	0.66	1	2	5.20469	0.66
	Sequence	# PSMs	# Proteins	# Protein Groups	Protein Group Accessions	Modifications	MH+ [Da]	A5: Area	B5: Area	C5: Area	q-Value	PEP	A2	XCorr A2	B2	XCorr B2	C2	XCorr C2	# Missed Cleavages
	YSIITPNILRL	5	1	1	P01024		1302.78	1.16179e+07	9.35706e+06	9.02214e+06	0	0.002778	High	2.78902	High	2.6551	High	2.63973	0
P16402	Histone H1.3 OS=Homo sapiens OX=9606 GN=H1-3 PE=1 SV=2 - [H13_HUMAN]	28.51	3	1	13	42	2.05881e+08	1.97305e+08	166866694	46.7492	28.51	12	16	38.1571	20.81	10	13	40.9601	19.91
	Sequence	# PSMs	# Proteins	# Protein Groups	Protein Group Accessions	Modifications	MH+ [Da]	A5: Area	B5: Area	C5: Area	q-Value	PEP	A2	XCorr A2	B2	XCorr B2	C2	XCorr C2	# Missed Cleavages
	SETAPLAPTIPAPAEKTPV	3	1	1	P16402	N-Term(Acetyl)	1932.03	7866196	5.19736e+06	5.9026e+06	0	0.0001909	High	2.70271	High	3.44714	High	3.14033	0
P28676	Grancalcin OS=Homo sapiens OX=9606 GN=GCA PE=1 SV=2 - [GRAN_HUMAN]	5.53	1	1	1	6	9.76707e+06	1.13493e+07	1.21168e+07	4.83515	5.53	1	2	4.85971	5.53	1	2	4.85661	5.53
	Sequence	# PSMs	# Proteins	# Protein Groups	Protein Group Accessions	Modifications	MH+ [Da]	A5: Area	B5: Area	C5: Area	q-Value	PEP	A2	XCorr A2	B2	XCorr B2	C2	XCorr C2	# Missed Cleavages
	AYPGYGGGFGNF	6	1	1	P28676	N-Term(Acetyl)	1248.53	9.76707e+06	1.13493e+07	1.21168e+07	0	0.0008847	High	2.55406	High	2.81727	High	2.66275	0
P02647	Apolipoprotein A-I OS=Homo sapiens OX=9606 GN=APOA1 PE=1 SV=1 - [APOA1_HUMAN]	4.87	1	1	1	3	0	0	5.97275e+06	2.53028	4.87	1	1	2.90129	4.87	1	1	3.65376	4.87
	Sequence	# PSMs	# Proteins	# Protein Groups	Protein Group Accessions	Modifications	MH+ [Da]	A5: Area	B5: Area	C5: Area	q-Value	PEP	A2	XCorr A2	B2	XCorr B2	C2	XCorr C2	# Missed Cleavages
	LSALEEYTKKLNT	3	1	1	P02647		1509.82	0	0	5.97275e+06	0	1.502e-05	High	2.53028	High	2.90129	High	3.65376	0
P13646	Keratin, type I cytoskeletal 13 OS=Homo sapiens OX=9606 GN=KRT13 PE=1 SV=4 - [K1C13_HUMAN]	2.4	1	1	1	3	8.26573e+06	5.56959e+06	5.34923e+06	1.6919	2.4	1	1	2.15814	2.4	1	1	1.94004	2.4
	Sequence	# PSMs	# Proteins	# Protein Groups	Protein Group Accessions	Modifications	MH+ [Da]	A5: Area	B5: Area	C5: Area	q-Value	PEP	A2	XCorr A2	B2	XCorr B2	C2	XCorr C2	# Missed Cleavages
	ATPGIDLTRVL	3	1	1	P13646		1155.67	8.26573e+06	5.56959e+06	5.34923e+06	0	0.003403	High	1.6919	High	2.15814	High	1.94004	0
O14939	Phospholipase D2 OS=Homo sapiens OX=9606 GN=PLD2 PE=1 SV=2 - [PLD2_HUMAN]	2.79	1	1	1	5	88325716	7.22297e+07	7.09733e+07	6.7295	2.79	1	2	6.41144	2.79	1	2	3.4073	2.79
	Sequence	# PSMs	# Proteins	# Protein Groups	Protein Group Accessions	Modifications	MH+ [Da]	A5: Area	B5: Area	C5: Area	q-Value	PEP	A2	XCorr A2	B2	XCorr B2	C2	XCorr C2	# Missed Cleavages
	SYRQARWWAQEITELAQGPGRDFLQL	5	1	1	O14939		3119.58	88325716	7.22297e+07	7.09733e+07	0.001	0.01771	High	3.79993	High	3.43094	High	3.4073	0
P14618	Pyruvate kinase PKM OS=Homo sapiens OX=9606 GN=PKM PE=1 SV=4 - [KPYM_HUMAN]	4.52	2	3	3	7	1.19734e+07	9.83287e+06	8.98729e+06	6.4296	2.26	2	2	5.08986	2.26	2	2	6.91142	4.52
	Sequence	# PSMs	# Proteins	# Protein Groups	Protein Group Accessions	Modifications	MH+ [Da]	A5: Area	B5: Area	C5: Area	q-Value	PEP	A2	XCorr A2	B2	XCorr B2	C2	XCorr C2	# Missed Cleavages
	ASDPILYRPVAV	3	1	1	P14618		1300.72	0	0	1.41922e+07	0.001	0.02437	High	3.41148	High	2.64972	High	2.06426	0
	ASDPILYRPV	3	1	1	P14618		1130.62	1.19734e+07	9.83287e+06	6460441	0.001	0.05333	High	3.01812	High	2.44014	High	2.48152	0
P06744	Glucose-6-phosphate isomerase OS=Homo sapiens OX=9606 GN=GPI PE=1 SV=4 - [G6PI_HUMAN]	1.79	1	1	1	3	12632518	1.09317e+07	8.92078e+06	3.27998	1.79	1	1	3.20402	1.79	1	1	2.9429	1.79
	Sequence	# PSMs	# Proteins	# Protein Groups	Protein Group Accessions	Modifications	MH+ [Da]	A5: Area	B5: Area	C5: Area	q-Value	PEP	A2	XCorr A2	B2	XCorr B2	C2	XCorr C2	# Missed Cleavages
	AALTRDPQFQ	3	1	1	P06744	N-Term(Acetyl)	1188.6	12632518	1.09317e+07	8.92078e+06	0.001	0.0574	High	3.27998	High	3.20402	High	2.9429	0
P50552	Vasodilator-stimulated phosphoprotein OS=Homo sapiens OX=9606 GN=VASP PE=1 SV=3 - [VASP_HUMAN]	3.95	1	2	2	8	1.13391e+08	1.06996e+08	1.23397e+08	9.83569	3.95	2	3	9.65646	3.95	2	3	6.41712	3.68
	Sequence	# PSMs	# Proteins	# Protein Groups	Protein Group Accessions	Modifications	MH+ [Da]	A5: Area	B5: Area	C5: Area	q-Value	PEP	A2	XCorr A2	B2	XCorr B2	C2	XCorr C2	# Missed Cleavages
	GPPAPPAGGPPPPP	6	1	1	P50552		1205.63	1.43364e+08	131056897	1.23397e+08	0.001	0.0484	High	3.23257	High	3.20188	High	3.24283	0
P01857	Immunoglobulin heavy constant gamma 1 OS=Homo sapiens OX=9606 GN=IGHG1 PE=1 SV=2 - [IGHG1_HUMAN]	3.76	3	2	2	8	3.41884e+07	2.87786e+07	24249751	9.43726	3.76	2	3	9.34535	3.76	2	3	6.01761	3.26
	Sequence	# PSMs	# Proteins	# Protein Groups	Protein Group Accessions	Modifications	MH+ [Da]	A5: Area	B5: Area	C5: Area	q-Value	PEP	A2	XCorr A2	B2	XCorr B2	C2	XCorr C2	# Missed Cleavages
	NKALPAPIEKTIS	6	3	1	P01857		1381.81	27466126	2.35549e+07	24249751	0.001	0.01309	High	3.07498	High	3.33321	High	3.37578	0
P01834	Immunoglobulin kappa constant OS=Homo sapiens OX=9606 GN=IGKC PE=1 SV=2 - [IGKC_HUMAN]	11.21	2	1	1	12	36206296	0	26337787	13.618	11.21	1	5	7.80832	11.21	1	3	10.0271	11.21
	Sequence	# PSMs	# Proteins	# Protein Groups	Protein Group Accessions	Modifications	MH+ [Da]	A5: Area	B5: Area	C5: Area	q-Value	PEP	A2	XCorr A2	B2	XCorr B2	C2	XCorr C2	# Missed Cleavages
	VFIFPPSDEQLK	12	2	1	P01834		1419.75	36206296	0	26337787	0.001	0.03044	High	3.02176	High	2.74798	High	2.58733	0
P02042	Hemoglobin subunit delta OS=Homo sapiens OX=9606 GN=HBD PE=1 SV=2 - [HBD_HUMAN]	65.31	4	1	26	328	5.72233e+09	4.74191e+09	2.22505e+09	408.05	62.59	20	152	283.678	59.86	20	121	159.483	57.82
	Sequence	# PSMs	# Proteins	# Protein Groups	Protein Group Accessions	Modifications	MH+ [Da]	A5: Area	B5: Area	C5: Area	q-Value	PEP	A2	XCorr A2	B2	XCorr B2	C2	XCorr C2	# Missed Cleavages
	GDLSSPDAVMGNPKVK	3	1	1	P02042	N-Term(Acetyl)	1656.83	1.3243e+07	1.10185e+07	7.7609e+06	0.001	0.007025	High	2.92582	High	2.83609	High	2.61443	0
P06703	Protein S100-A6 OS=Homo sapiens OX=9606 GN=S100A6 PE=1 SV=1 - [S10A6_HUMAN]	11.11	1	1	1	3	71460664	4.88632e+07	3.89924e+07	2.88028	11.11	1	1	3.35036	11.11	1	1	2.91471	11.11
	Sequence	# PSMs	# Proteins	# Protein Groups	Protein Group Accessions	Modifications	MH+ [Da]	A5: Area	B5: Area	C5: Area	q-Value	PEP	A2	XCorr A2	B2	XCorr B2	C2	XCorr C2	# Missed Cleavages
	ALIYNEALKG	3	1	1	P06703		1091.61	71460664	4.88632e+07	3.89924e+07	0.001	0.01381	High	2.88028	High	3.35036	High	2.91471	0
Q16630	Cleavage and polyadenylation specificity factor subunit 6 OS=Homo sapiens OX=9606 GN=CPSF6 PE=1 SV=2 - [CPSF6_HUMAN]	1.81	1	2	2	13	642921756	3.31044e+08	5.44976e+08	13.7393	1.81	1	5	10.0833	1.81	2	4	10.9944	1.81
	Sequence	# PSMs	# Proteins	# Protein Groups	Protein Group Accessions	Modifications	MH+ [Da]	A5: Area	B5: Area	C5: Area	q-Value	PEP	A2	XCorr A2	B2	XCorr B2	C2	XCorr C2	# Missed Cleavages
	PQQGPPPPPG	9	1	1	Q16630		971.498	642921756	174498840	740602136	0.001	0.004775	High	2.86325	High	2.74692	High	3.06286	0
P0DTE7	Alpha-amylase 1B OS=Homo sapiens OX=9606 GN=AMY1B PE=1 SV=1 - [AMY1B_HUMAN]	12.72	3	6	6	13	3.65482e+07	3.33402e+07	3.63232e+07	18.4926	12.72	6	6	12.7986	8.41	5	5	4.75046	4.89
	Sequence	# PSMs	# Proteins	# Protein Groups	Protein Group Accessions	Modifications	MH+ [Da]	A5: Area	B5: Area	C5: Area	q-Value	PEP	A2	XCorr A2	B2	XCorr B2	C2	XCorr C2	# Missed Cleavages
	GGEPIKSSDYF	3	3	1	P0DTE7		1199.56	76421764	7.30738e+07	5.91499e+07	0.001	0.02033	High	2.61742	High	2.65845	High	2.57235	0
	GFGGVQVSPPNENV	3	3	1	P0DTE7		1400.68	15622153	1.36669e+07	1.34965e+07	0.001	0.007433	High	2.09086	High	3.01923	High	2.17812	0
Q6UWP8	Suprabasin OS=Homo sapiens OX=9606 GN=SBSN PE=1 SV=2 - [SBSN_HUMAN]	1.86	1	1	1	5	1.74759e+07	1.32532e+07	1.11004e+07	4.71326	1.86	1	2	4.52693	1.86	1	2	1.99407	1.86
	Sequence	# PSMs	# Proteins	# Protein Groups	Protein Group Accessions	Modifications	MH+ [Da]	A5: Area	B5: Area	C5: Area	q-Value	PEP	A2	XCorr A2	B2	XCorr B2	C2	XCorr C2	# Missed Cleavages
	ASDDPIEKVIE	5	1	1	Q6UWP8		1215.61	1.74759e+07	1.32532e+07	1.11004e+07	0.001	0.01822	High	2.39706	High	2.42079	High	1.99407	0
Q8NFU4	Follicular dendritic cell secreted peptide OS=Homo sapiens OX=9606 GN=FDCSP PE=1 SV=1 - [FDSCP_HUMAN]	34.12	1	4	4	10	0	1.28082e+07	37931440	4.23998	11.76	1	2	6.84635	12.94	2	4	10.7388	32.94
	Sequence	# PSMs	# Proteins	# Protein Groups	Protein Group Accessions	Modifications	MH+ [Da]	A5: Area	B5: Area	C5: Area	q-Value	PEP	A2	XCorr A2	B2	XCorr B2	C2	XCorr C2	# Missed Cleavages
	LPPIPFPRFP	6	1	1	Q8NFU4		1180.69	0	1.79833e+07	0	0.001	0.01946	High	2.23289	High	2.57269	High	2.62259	0
Q5T4W7	Artemin OS=Homo sapiens OX=9606 GN=ARTN PE=1 SV=1 - [ARTN_HUMAN]	5.45	1	1	1	4	0	0	21733646	4.30825	5.45	1	2	2.17326	5.45	1	1	2.42704	5.45
	Sequence	# PSMs	# Proteins	# Protein Groups	Protein Group Accessions	Modifications	MH+ [Da]	A5: Area	B5: Area	C5: Area	q-Value	PEP	A2	XCorr A2	B2	XCorr B2	C2	XCorr C2	# Missed Cleavages
	PSRPAPPPPAPP	4	1	1	Q5T4W7		1180.65	0	0	21733646	0.004	0.1057	High	2.38227	High	2.17326	High	2.42704	0
P41218	Myeloid cell nuclear differentiation antigen OS=Homo sapiens OX=9606 GN=MNDA PE=1 SV=1 - [MNDA_HUMAN]	2.95	1	1	1	3	4.36493e+07	3.67358e+07	0	2.18843	2.95	1	1	2.01919	2.95	1	1	1.89005	2.95
	Sequence	# PSMs	# Proteins	# Protein Groups	Protein Group Accessions	Modifications	MH+ [Da]	A5: Area	B5: Area	C5: Area	q-Value	PEP	A2	XCorr A2	B2	XCorr B2	C2	XCorr C2	# Missed Cleavages
	AAVDHPPLPQTS	3	1	1	P41218		1232.63	4.36493e+07	3.67358e+07	0	0.004	0.1138	High	2.18843	High	2.01919	High	1.89005	0
P09694	Uncharacterized protein IRL4 OS=Human cytomegalovirus (strain AD169) OX=10360 PE=4 SV=1 - [IR04_HCMVA]	4.71	5	1	1	7	475791660	4.98322e+08	3.97738e+08	8.84191	4.71	1	4	2.05064	4.71	1	1	4.23697	4.71
	Sequence	# PSMs	# Proteins	# Protein Groups	Protein Group Accessions	Modifications	MH+ [Da]	A5: Area	B5: Area	C5: Area	q-Value	PEP	A2	XCorr A2	B2	XCorr B2	C2	XCorr C2	# Missed Cleavages
	PLPPPPAP	7	5	1	P09694		785.455	475791660	4.98322e+08	3.97738e+08	0.005	0.1509	High	2.40486	High	2.05064	High	2.19202	0
Q9Y613	FH1/FH2 domain-containing protein 1 OS=Homo sapiens OX=9606 GN=FHOD1 PE=1 SV=3 - [FHOD1_HUMAN]	0.77	1	1	1	6	301631256	329398852	0	6.86808	0.77	1	3	4.48782	0.77	1	2	2.19849	0.77
	Sequence	# PSMs	# Proteins	# Protein Groups	Protein Group Accessions	Modifications	MH+ [Da]	A5: Area	B5: Area	C5: Area	q-Value	PEP	A2	XCorr A2	B2	XCorr B2	C2	XCorr C2	# Missed Cleavages
	KGPFPPPPP	6	1	1	Q9Y613	N-Term(Acetyl)	975.526	301631256	329398852	0	0.006	0.07047	High	2.34036	High	2.39085	High	2.19849	0
