# Supplementary material for: Proteomic Profiling of Pre- and Post-Surgery Saliva of Glioblastoma Patients II: A Preliminary Investigation of the Complementary Low Molecular Mass Fraction
Source: Int J Mol Sci. 2025 Oct 14;26(20):9995. doi: 10.3390/ijms26209995 (PMC12562582; doi:10.3390/ijms26209995)
Supplement: Supplementary file 1 [file ijms-26-09995-s001.zip › ijms-3892957-supplementary/TableS5.xlsx]

## Sheet: Sal_RT0_A
List of the peptide sequences identified by software elaboration of LC-MS raw data in triplicate: 782 total peptide sequences (filters applied: high confidence (HIGH) and rank1 peptide).
Number sequences	Sequence	# PSMs	# Proteins	# Protein Groups	Protein Group Accessions	Modifications	MH+ [Da]	A5: Area	B5: Area	C5: Area	q-Value	PEP	A2	XCorr A2	B2	XCorr B2	C2	XCorr C2	# Missed Cleavages
1	GRPQGPPQQGGHQQGPPPPPPGKPQGPPPQGGRPQ	442	1	1	P02810		3492.79	2899001070	2146375968	2.45647e+09	0	5.252e-22	High	13.6391	High	14.289	High	13.7278	0
2	GPPPQGGNQPQGPPPPPGKPQGPPPQGGNKPQGPPPPGKPQGPPPQGGSKS	3	1	1	P02812		4834.48	182472727	1.00955e+08	1.27668e+08	0	3.343e-09	High	12.8919	High	9.75452	High	8.50431	0
3	SPPGKPQGPPPQGGNQPQGPPPPPGKPQGPPPQGGNKPQGPPPPGKPQGPPPQGDNKS	10	1	1	P02812		5610.87	348700885	2.67519e+08	2.78922e+08	0	2.591e-07	High	11.9961	High	12.6607	High	9.88594	0
4	GNKPQGPPPPPGKPQGPPPQGGNKPQGPPPPGKPQGPPPQGDKSRSP	10	1	1	P04280		4612.4	5.59592e+07	4.38294e+07	36842953	0	5.514e-12	High	11.9684	High	10.4101	High	12.437	0
5	GPPPQGGNQPQGPPPPPGKPQGPPPQGGNKPQGPPPPGKPQGPPPQGDKSQSP	2	1	1	P04280		5117.59	3.21255e+07	0	2.9351e+07	0	6.773e-09	High	11.6471			High	11.8995	0
6	SPPGKPQGPPPQGGNQPQGPPPPPGKPQGPPPQGGNKPQGPPPPGKPQGPPPQGDNKSRSS	12	1	1	P02812		5941.05	7.80194e+08	638143458	5.94356e+08	0	4.74e-07	High	10.9502	High	10.2792	High	11.3576	0
7	SPPGKPQGPPPQGGNQPQGPPPPPGKPQGPPPQGGNKPQGPPPPGKPQGPPPQGDKSQ	1	1	1	P04280		5624.88	0	0	0	0	2.487e-05	High	10.9324					0
8	SPPGKPQGPPPQGGNQPQGPPPPPGKPQGPPPQGGNKPQGPPPPGKPQGPPPQGDNKSR	9	1	1	P02812		5766.97	208231262	165457666	1.54932e+08	0	1.095e-08	High	10.6741	High	12.4578	High	10.4779	0
9	SPPGKPQGPPPQGGNQPQGPPPPPGKPQGPPPQGGNKPQGPPPPGKPQGPPPQGGSKS	4	1	1	P02812		5525.86	9.15143e+08	0	5.41188e+07	0	1.681e-07	High	10.523			High	9.29704	0
10	SPPGKPQGPPPQGGNQPQGPPPPPGKPQGPPPQGGNKPQGPPPPGKPQGPPPQGGSKSRSA	6	1	1	P02812		5840.04	4.98257e+08	363859446	3.52773e+08	0	5.999e-05	High	10.2538	High	9.49336	High	9.62255	0
11	SPPGKPQGPPQQEGNNPQGPPPPAGGNPQQPQAPPAGQPQGPP	23	2	2	P04280;P02812		4177.03	1.98041e+08	2.56088e+08	2.39866e+08	0	4.336e-06	High	10.0937	High	9.82023	High	8.43595	0
12	GPPPQGGNQPQGPPPPPGKPQGPPPQGGNKPQGPPPPGKPQ	12	2	2	P04280;P02812		3942.03	1.67589e+08	1.32757e+08	1.5199e+08	0	1.612e-11	High	10.0892	High	9.63872	High	10.7001	0
13	SPPGKPQGPPPQGGNQPQGPPPPPGKPQGPPPQGGNKPQGPPPPGKPQGPPAQGGSKSQSAR	4	1	1	P04280		5942.02	0	78963816	0	0	9.424e-08	High	10.0154	High	11.0626			0
14	SPPGKPQGPPPQGGNQPQGPPPPPGKPQGPPPQGGNKPQ	35	2	2	P04280;P02812		3777.94	1017471646	8.19709e+08	7.8033e+08	0	5.211e-15	High	9.89421	High	9.91714	High	9.76499	0
15	SPPGKPQGPPPQGGNQPQGPPPPPGKPQGPPPQGGNKPQGPPPPGKPQGPPPQGGSKSR	4	1	1	P02812		5681.96	3.32245e+08	2.32856e+08	2.24569e+08	0	1.905e-06	High	9.69878	High	9.67076	High	11.3265	0
16	GRPQGPPQQGGHQQGPPPPPPGKPQ	670	1	1	P02810		2521.29	4.57009e+09	3.77155e+09	3.73792e+09	0	1.355e-13	High	9.60613	High	8.73635	High	9.34283	0
17	GPPPQGGNQPQGPPPPPGKPQGPPPQGGNKPQ	37	2	2	P04280;P02812		3086.57	4.48983e+08	3.16442e+08	3.08442e+08	0	3.773e-12	High	9.58448	High	9.53658	High	9.83947	0
18	RGRPQGPPQQGGHQQGPPPPPPGKPQGPPPQGGRPQ	28	1	1	P02810		3648.89	4.81808e+08	3.6701e+08	3.66628e+08	0	1.642e-12	High	9.46259	High	9.87761	High	9.15382	0
19	SPPGKPQGPPPQGGNQPQGPPPPPGKPQGPPPQGGNKPQGPPPPGKPQ	12	2	2	P04280;P02812		4633.42	532020636	403550341	431923616	0	8.75e-11	High	9.44171	High	9.58784	High	10.895	0
20	SPPGKPQGPPPQGGNQPQGPPPPPGKPQGPPPQGGNKPQGPPPPGKPQGPPPQ	4	2	2	P04280;P02812		5109.62	1.95983e+07	1.20152e+07	1.06527e+07	0	3.386e-10	High	9.39567	High	9.26149	High	10.3601	0
21	NDGPQQGPPQQGGQQQQGPPPPQGKPQ	7	1	1	P02810		2775.33	3.14061e+07	3.2522e+07	3.2405e+07	0	1.366e-15	High	9.24511	High	9.13968	High	9.41128	0
22	QGGNKPQGPPPPPGKPQGPPPQGGNKPQGPPPPGKPQGPPPQGDKSRSP	8	1	1	P04280		4797.49	8.49097e+07	6.77991e+07	6.40939e+07	0	1.872e-05	High	9.14312	High	10.2504	High	10.2761	0
23	GPPQQEGNNPQGPPPPAGGNPQQPQAPPAGQPQGPPRPPQGGRPS	13	2	2	P04280;P02812		4418.16	9.41901e+07	1.04173e+08	1.15891e+08	0	1.465e-11	High	9.13569	High	7.37726	High	8.757	0
24	GPPQQGGHQQGPPPPPPGKPQGPPPQ	22	1	1	P02810		2559.3	42738621	3.72295e+07	3.95781e+07	0	1.04e-08	High	9.08649	High	8.48316	High	9.02438	0
25	ESPSLIAGNPQGPSPQGGNKPQGPPPPPGKPQGPPPQGGNKPQGPPPPGKPQ	2	1	1	P04280		5025.57	7.51263e+06	0	8.44279e+06	0	6.792e-05	High	9.08577			High	4.89361	0
26	SPQSPPGKPQGPPPQGGNQPQGPPPPPGKPQGPPPQGGNKPQ	2	1	1	P04280		4090.09	1.34207e+07	1.41565e+07	0	0	5.822e-11	High	8.96771	High	9.87745			0
27	SPPGKPQGPPPQGGNQPQGPPPPPGKPQ	117	2	2	P04280;P02812		2720.4	1.14557e+09	8.94381e+08	9.15685e+08	0	1.657e-14	High	8.93718	High	8.63201	High	8.98819	0
28	NDGPQQGPPQQGGQQQQGPPPPQGKPQGPPQQGGHPPPPQGRPQ	7	1	1	P02810		4488.2	6.5934e+07	2.67676e+07	4.04142e+07	0	6.199e-08	High	8.76134	High	8.62225	High	7.50826	0
29	SLIAGNPQGPSPQGGNKPQGPPPPPGKPQGPPPQGGNKPQ	3	1	1	P04280		3856.99	1.11255e+07	9.29598e+06	9.80379e+06	0	2.354e-07	High	8.72448	High	6.67792	High	7.62632	0
30	QGGQQQQGPPPPQGKPQGPPQQGGHPPPPQGRPQ	3	1	1	P02810		3469.74	2.16929e+06	5.12267e+06	5.28997e+06	0	2.733e-07	High	8.7016	High	8.25037	High	7.71983	0
31	GPPQQGGHQQGPPPPPPGKPQGPPPQGGRPQGPPQGQSPQ	19	1	1	P02810		3930.97	5.37174e+08	4.42109e+08	4.44312e+08	0	2.49e-08	High	8.60616	High	7.63867	High	8.2713	0
32	AGDGNQNDGPQQGPPQQGGQQQQGPPPPQGKPQ	5	1	1	P02810		3317.54	1.3117e+07	1.18874e+07	1.19806e+07	0	8.831e-17	High	8.57255	High	10.5722	High	9.31801	0
33	SPQSPPGKPQGPPPQGGNQPQGPPPPPGKPQGPPPQGGNKPQGPPPPGKPQ	2	1	1	P04280		4945.53	9.85903e+06	8.0823e+06	0	0	5.976e-07	High	8.49959	High	9.65791			0
34	GNPQGPSPQGGNKPQGPPPPPGKPQGPPPQGGNKPQGPPPPGKPQGPPPQGDKSRSP	5	1	1	P04280		5531.84	0	9.83825e+06	1.3224e+09	0	0.0001382	High	8.40017	High	5.2637	High	6.4498	0
35	SPPGKPQGPPPQGGNQPQGPPPPPGKPQGPPPQ	9	2	2	P04280;P02812		3196.64	1.51896e+07	6.05038e+06	1.38043e+07	0	4.085e-10	High	8.37325	High	7.67702	High	8.27991	0
36	SPPGKPQGPPPQGGNQPQGPPPPPGKPQGPPQQGGNRPQ	4	1	1	P04280		3836.95	1.95503e+07	16676673	1.50582e+07	0	5.511e-14	High	8.33689	High	9.13408	High	9.50102	0
37	SPPGKPQGPPQQEGNNPQGPPPPAGGNPQQPQAPPAGQPQGPPRPPQGGRPS	10	2	2	P04280;P02812		5109.53	1.54124e+08	2.49481e+07	3.02885e+07	0	7.11e-07	High	8.31845	High	9.15016	High	6.98697	0
38	GPPQQEGNNPQGPPPPAGGNPQQPQAPPAGQPQGPP	26	2	2	P04280;P02812		3485.66	6.34325e+07	62623443	6.64268e+07	0	3.288e-09	High	8.2146	High	8.12211	High	7.79608	0
39	PQGPPPPPGKPQGPPPQGGNKPQGPPPPGKPQGPPPQGDNKSRSS	1	1	1	P02812		4417.21	2.0313e+06	0	0	0	0.0001229	High	8.13705					0
40	SPPGKPQGPPQQEGNNPQGPPPPAGGNPQQPQAPPAGQPQGPPRPPQGGRPSRPP	7	2	2	P04280;P02812		5459.75	7.16906e+07	7.52937e+07	1.13238e+07	0	4.071e-07	High	8.1145	High	7.30449	High	4.3906	0
41	SLIAGNPQGPSPQGGNKPQGPPPPPGKPQGPPPQGGNKPQGPPPPGKPQ	2	1	1	P04280		4712.45	6.54907e+06	0	5.43666e+06	0	0.0001784	High	8.06205			High	8.32717	0
42	ERQGPPLGGQQSQPSAGDGNQNDGPQQGPPQQGGQQQQGPPPPQGKPQGPPQQGGHPPPPQGRPQ	2	1	1	P02810		6577.14	3.44057e+06	4.29491e+06	0	0	1.712e-07	High	8.05311	High	9.37664			0
43	GPPSPPGKPQGPPPQGGNQPQGPPPPPGKPQ	9	1	1	P02812		2971.52	9.07892e+06	9.6393e+06	7.75438e+06	0	7.288e-14	High	8.03222	High	8.73263	High	8.43519	0
44	KPQGPPQQGGHPPPPQGRPQGPPQQGGHPRPP	5	1	1	P02810		3290.69	3.00125e+07	2.15473e+07	1.79467e+07	0	5.066e-06	High	7.98703	High	6.06713	High	6.40672	0
45	SPPGKPQGPPPQGGNQPQGPPPPPGKPQGPPPQGGNKPQGPPPPGKPQGPPPQGGSKSRS	3	1	1	P02812		5768.96	0	0	0	0	4.4e-09	High	7.97444	High	12.4808	High	10.2516	0
46	QGPPQQGGQQQQGPPPPQGKPQGPPQQGGHPPPPQGRPQ	9	1	1	P02810		3976.99	7.08703e+07	6.46895e+07	6.28172e+07	0	1.173e-11	High	7.94929	High	8.51384	High	8.28846	0
47	PQGPPQQGGHQQGPPPPPPGKPQ	6	1	1	P02810		2308.17	9.074e+06	9.45328e+06	9.2728e+06	0	4.403e-13	High	7.87352	High	7.55947	High	7.99893	0
48	GPPQQGGHQQGPPPPPPGKPQGPPP	3	1	1	P02810		2431.24	0	0	2.28065e+06	0	7.8e-09	High	7.85524			High	7.82673	0
49	GNKPQGPPPPPGKPQGPPPQGGNKPQ	5	1	1	P04280		2553.34	3.17333e+07	2.63181e+07	2.53295e+07	0	1.514e-07	High	7.8272	High	6.7605	High	7.3995	0
50	DGPQQGPPQQGGQQQQGPPPPQGKPQGPPQQGGHPPPPQGRPQ	2	1	1	P02810		4374.15	2.90648e+06	4.55038e+06	0	0	8.493e-06	High	7.74188	High	4.9075			0
51	GKPQGPPPQGGNQPQGPPPPPGKPQ	3	2	2	P04280;P02812		2439.26	7.09e+06	0	9.19486e+06	0	7.309e-16	High	7.73325	High	7.9756	High	7.73976	0
52	GPPQQGGHQQGPPPPPPGKPQGPPPQGGRPQ	53	1	1	P02810		3054.55	6.77713e+08	5.69486e+08	5.69481e+08	0	8.346e-14	High	7.72858	High	7.90223	High	11.1109	0
53	GNKPQGPPPPPGKPQGPPPQGGNKPQGPPPPGKPQGPPPQGDKS	6	1	1	P04280		4272.23	4.72698e+07	3.9525e+07	35041852	0	0.002924	High	7.62151	High	6.46907	High	6.49155	0
54	GPPPQGGNQPQGPPPPPGKPQGPPPQGGNKPQGPPPPGKPQGPPPQGDKS	2	2	2	P04280;P02812		4805.45	6.39502e+07	0	1.3524e+07	0	2.761e-07	High	7.6163			High	9.59325	0
55	SPPGKPQGPPQQEGNNPQGPPPPAGGNPQQPQAPPAGQPQGPPRPPQGGRPSRPPQ	6	2	2	P04280;P02812		5587.8	489815067	1.16395e+08	5.08817e+08	0	0.001588	High	7.58127	High	6.41514	High	7.88407	0
56	GPPAQGGSKSQSARSPPGKPQGPPQQEGNNPQGPPPPAGGNPQQPQAPPAGQPQGPPRPPQGGRPS	1	1	1	P04280		6418.21	1.53783e+07	0	0	0	4.738e-05	High	7.57454					0
57	QGPPQQGGQQQQGPPPPQGKPQGPPQQGGHPPPPQGRPQGPPQQGGHPRPP	6	1	1	P02810		5182.6	1.52222e+07	2.47302e+08	2.48462e+08	0	0.000909	High	7.55168	High	7.32145	High	6.98485	0
58	DQADGSRASVDSGSSEEQGGSSRA	2	1	1	P01833		2340	1379315	1.3518e+06	0	0	1.201e-10	High	7.52971	High	7.18901			0
59	RGRPQGPPQQGGHQQGPPPPPPGKPQ	21	1	1	P02810		2677.39	5.12862e+08	3.75813e+08	3.71069e+08	0	5.056e-10	High	7.47278	High	7.47118	High	8.07264	0
60	SPPGKPQGPPPQGGNQPQGPPPPPGKPQGPPPQG	6	2	2	P04280;P02812		3253.67	2.06256e+07	1.66223e+07	1.3736e+07	0	2.247e-07	High	7.46826	High	7.53425	High	7.71745	0
61	GRPQGPPQQGGHQQGPPPPPPGKPQGPPPQ	14	1	1	P02810		2997.53	3.25034e+08	2.80137e+08	2.75715e+08	0	2.477e-11	High	7.45945	High	7.59191	High	7.37227	0
62	GPPQQGGHQQGPPPPPPGKPQ	168	1	1	P02810		2083.05	8.00428e+08	7.01667e+08	6.90876e+08	0	3.649e-15	High	7.44269	High	7.46487	High	7.33354	0
63	QGGNKPQGPPPPPGKPQGPPPQGGNKPQGPPPPGKPQGPPPQGDKS	4	1	1	P04280		4457.31	54498200	4.58228e+07	4.04851e+07	0	0.002198	High	7.43398	High	8.43511	High	7.499	0
64	GPPQQEGNNPQGPPPPAGGNPQQPQAPPAGQPQGPPRPPQGGRPSRPP	9	2	2	P04280;P02812		4768.38	4.05048e+07	4.12433e+07	4.25002e+07	0	9.632e-07	High	7.41607	High	7.34361	High	4.92474	0
65	GNQNDGPQQGPPQQGGQQQQGPPPPQGKPQGPPQQGGHPPPPQGRPQGPPQQGGHPRPP	4	1	1	P02810		5992.91	2.5289e+06	1.9753e+06	0	0	0.008776	High	7.3947	High	7.73246	High	7.65705	0
66	DQADGSRASVDSGSSEEQGGSSRAL	3	1	1	P01833		2453.09	2.59573e+06	2291810	2.58986e+06	0	7.502e-11	High	7.37389	High	5.13383	High	6.84508	0
67	QGPPQQGGHQQGPPPPPPGKPQGPPPQGGRPQGPPQGQSPQ	3	1	1	P02810		4059.04	1.35741e+07	0	15762634	0	0.000628	High	7.37028	High	7.07418	High	6.80383	0
68	QGPPQQGGQQQQGPPPPQGKPQ	6	1	1	P02810		2264.12	3.92556e+07	3.51019e+07	3.56639e+07	0	1.822e-10	High	7.327	High	7.25062	High	7.12011	0
69	GQQQQGPPPPQGKPQGPPQQGGHPPPPQGRPQ	9	1	1	P02810		3284.66	8.56447e+07	7.66697e+07	7.80467e+07	0	1.65e-08	High	7.27663	High	6.97456	High	7.1636	0
70	GPQQGPPQQGGQQQQGPPPPQGKPQGPPQQGGHPPPPQGRPQGPPQQGGHPRPP	2	1	1	P02810		5464.72	5.47787e+06	0	0	0	0.0006621	High	7.241			High	7.63389	0
71	GPPPPAGGNPQQPQAPPAGQPQGPP	35	2	2	P04280;P02812		2339.16	5.66552e+08	5.43645e+08	5.57186e+08	0	5.783e-14	High	7.23533	High	7.53861	High	7.41189	0
72	GRPQGPPQQGGHQQGPPPPPPGKPQGPPPQGGRPQGPPQGQSPQ	175	1	1	P02810		4369.21	3066851936	2278316960	2307440960	0	1.501e-12	High	7.18692	High	7.49196	High	12.6648	0
73	GPPPQGGNQPQGPPPPPGKPQGPPPQGGNKPQGPPPPGKPQGPPPQGDKSRSP	5	1	1	P02812		5145.64	134327062	1.16516e+08	9.78627e+07	0	2.687e-06	High	7.16782	High	6.6676	High	7.11482	0
74	GPPQQEGNNPQGPPPPAGGNPQQPQAPPAGQPQGPPRPPQ	5	2	2	P04280;P02812		3963.94	1.3386e+07	2.92255e+07	1.48246e+07	0	1.132e-14	High	7.13614	High	8.23249	High	7.78667	0
75	QGPPLGGQQSQPSAGDGNQNDGPQ	3	1	1	P02810		2334.05	5.06765e+06	3.56167e+06	4.60529e+06	0	9.583e-14	High	7.09477	High	7.47353	High	6.65342	0
76	GNPQGAPPQGGNKPQGPPSPPGKPQGPPPQGGNQPQGPPPPPGKPQGPPPQGGNKPQGPPPPGKPQ	2	1	1	P02812		6312.21	0	5.46085e+07	0	0	0.0007869	High	7.06704	High	5.66217			0
77	GNKPQGPPPPGKPQGPPAQGGSKSQ	5	1	1	P04280		2393.24	1.64072e+07	1.31044e+07	1.39317e+07	0	4.235e-06	High	7.06315	High	6.10001	High	7.02887	0
78	QGGNKPQGPPPPPGKPQGPPPQGGNKPQ	3	1	1	P04280		2738.42	4.69842e+07	4.66147e+07	4.01806e+07	0	5.387e-06	High	7.02987	High	6.11029	High	6.93402	0
79	RTKSTGGAPTFNVTVTKTDKTL	3	1	1	P07737		2323.27	4.26865e+06	3.59248e+06	3.98153e+06	0	1.98e-10	High	6.98235	High	6.67842	High	8.06141	0
80	RPPPPGRPQGPPPPGGNPQQPLPPPAGKPQGPPPPPQGGRPHRPPQGQPPQ	4	1	1	Q04118		5170.71	3.1896e+07	2.82497e+07	2.17665e+07	0	0.0003696	High	6.96769	High	6.20244	High	7.04015	0
81	GPPPQGGNQPQGPPPPPGKPQGPPQQGGNRPQGPPPPGKPQ	5	1	1	P04280		4001.04	2.09932e+07	1.89141e+07	1.91819e+07	0	2.935e-08	High	6.96191	High	7.95985	High	8.03109	0
82	GGNQPQGPPPPPGKPQGPPPQGGNKPQ	6	2	2	P04280;P02812		2610.33	2.0761e+07	1.93154e+07	2.01546e+07	0	2.684e-08	High	6.92554	High	6.85378	High	7.18318	0
83	AGDGNQNDGPQQGPPQQGGQQQQGPPPPQGKPQGPPQQGGHPPPPQGRPQ	4	1	1	P02810		5030.39	9.59733e+06	9.25045e+06	8062091	0	1.403e-07	High	6.88508	High	9.24119	High	7.74644	0
84	ERQGPPLGGQQSQPSAGDGNQNDGPQQGPPQQGGQQQQ	2	1	1	P02810		3880.77	2.03301e+07	0	1.64007e+07	0	1.143e-10	High	6.85453			High	8.96702	0
85	SPPGKPQGPPQQEGNNPQGPPPPAGGNPQQPQAPPAGQPQ	16	2	2	P04280;P02812		3925.91	1.1266e+08	1.14602e+08	1.22289e+08	0	3.204e-08	High	6.84206	High	6.92652	High	6.78173	0
86	GGNKPQGPPPPPGKPQGPPPQGGNKPQGPPPPGKPQ	5	1	1	P04280		3465.83	3.05335e+07	2.35445e+07	2.19247e+07	0	3.586e-08	High	6.78237	High	8.02442	High	7.78221	0
87	SLIAGNPQGPSPQGGNKPQGPPPPPGKPQ	5	1	1	P04280		2799.45	1.38389e+07	1.0669e+07	1.19119e+07	0	1.516e-06	High	6.76273	High	6.06498	High	6.54426	0
88	GNPQGAPPQGGNKPQGPPSPPGKPQGPPPQGGNQPQGPPPPPGKPQ	9	1	1	P02812		4399.22	5.2241e+07	5.36773e+07	5.31623e+07	0	5.462e-07	High	6.71204	High	7.85221	High	6.79256	0
89	SLIAGNPQGPSPQGGNKPQGPPPPPGKPQGPPPQG	2	1	1	P04280		3332.73	1.08582e+06	920896	0	0	4.29e-06	High	6.71103	High	6.24227			0
90	GNPQGPSPQGGNKPQGPPPPPGKPQ	25	1	1	P04280		2415.22	7.94591e+08	7.53428e+08	7.83696e+08	0	3.544e-06	High	6.64322	High	6.14777	High	6.02024	0
91	GPPQQEGNNPQGPPPPAGGNPQQPQAPPAGQPQ	20	2	2	P04280;P02812		3234.53	4.41233e+07	4.20925e+07	4.57064e+07	0	6.435e-11	High	6.63609	High	6.89072	High	6.92883	0
92	QQGPPPPQGKPQGPPQQGGHPPPPQGRPQGPPQQGGHPRPP	3	1	1	P02810		4177.13	9.54556e+07	7.91834e+07	7.28014e+07	0	0.001524	High	6.63419	High	6.22015	High	7.11462	0
93	GPPQQGGHPPPPQGRPQGPPQQ	4	1	1	P02810		2239.12	7.32911e+06	7.07332e+06	6.45718e+06	0	1.869e-07	High	6.60771	High	7.33184	High	6.89785	0
94	GNKPQGPPPPGKPQGPPPQGDKSRSP	2	2	2	P04280;P02812		2602.36	6.60157e+06	4.62224e+06	0	0	2.784e-09	High	6.59523	High	7.41252			0
95	GPPPPAGGNPQQPQAPPAGQPQGPPRPPQGGRPSRPPQ	13	2	2	P04280;P02812		3749.92	1.86594e+08	1.78501e+08	1.5692e+08	0	0.0001857	High	6.51135	High	5.14982	High	4.16511	0
96	ESPSLIAGNPQGPSPQGGNKPQGPPPPPGKPQGPPPQGGNKPQ	6	1	1	P04280		4170.13	1.23137e+07	1.2342e+07	1.35134e+07	0	8.073e-06	High	6.48844	High	6.36372	High	6.3703	0
97	SPPGKPQGPPQQEGNKPQGPPPPGKPQ	10	1	1	P10163		2726.41	503041010	4.49275e+08	4.39123e+08	0	5.492e-10	High	6.46993	High	6.48206	High	5.75037	0
98	SPPGKPQGPPQQEGNNPQGPPPPAGGNPQQPQAPPAGQPQGPPRPPQ	10	2	2	P04280;P02812		4655.3	5.35996e+07	6.59299e+07	6.77263e+07	0	2.344e-07	High	6.45954	High	7.32132	High	5.935	0
99	GPPPQGGNQPQGPPPPPGKPQGPPPQ	6	2	2	P04280;P02812		2505.27	1.46217e+07	1.46954e+07	9.68223e+06	0	4.55e-12	High	6.44456	High	7.81996	High	7.80888	0
100	ESPSLIAGNPQGPSPQGGNKPQGPPPPPGKPQ	6	1	1	P04280		3112.59	1.51372e+07	1.60924e+07	1.45565e+07	0	1.32e-09	High	6.4397	High	6.84496	High	6.98494	0
101	GPSPQGGNKPQGPPPPPGKPQGPPPQGGNKPQ	3	1	1	P04280		3076.59	0	0	0	0	0.0009504	High	6.43711	High	6.00051	High	5.3594	0
102	GPPQQEGNNPQGPPPPAGGNPQQPQAPPAGQPQGPPRPPQGGRPSRPPQ	12	2	2	P04280;P02812		4896.43	1.7684e+08	1.72682e+08	1.73177e+08	0	6.932e-09	High	6.41717	High	6.33364	High	7.84211	0
103	QGPPPPPPGKPQGPPPQ	2	1	1	P02810		1672.88	6.25036e+06	0	4.78285e+06	0	4.624e-08	High	6.36075			High	6.1788	0
104	GPPPQGGNQPQGPPPPPGKPQGPPPQGGNKPQGPPPPGKPQGPPPQ	1	2	2	P04280;P02812		4418.25	0	0	0	0	0.0001207	High	6.3355					0
105	GPPPQGGNQPQGPPPPPGKPQ	45	2	2	P04280;P02812		2029.03	6.19253e+08	5.40324e+08	5.16565e+08	0	5.074e-10	High	6.31537	High	6.51819	High	6.66661	0
106	SPPGKPQGPPQQEGNNPQGPPPPAGGNPQQPQ	9	2	2	P04280;P02812		3179.54	2.25387e+07	2.20861e+07	1.58192e+07	0	3.217e-10	High	6.28242	High	6.92894	High	6.35807	0
107	GNPQGPSPQGGNKPQGPPPPPGKPQGPPPQGGNKPQGPPPPGKPQGPPPQGDKSR	3	1	1	P04280		5347.73	9.37139e+07	5.82473e+07	5.84708e+07	0	0.007465	High	6.24192	High	6.47402	High	5.79393	0
108	GPPPPQGKPQGPPQQGGHPPPPQGRPQGPPQQGGHPRPP	9	1	1	P02810		3921	6.12059e+07	4.73496e+07	3.99801e+07	0	0.003858	High	6.22103	High	5.18435	High	5.02244	0
109	GNPQGAPPQGGNKPQGPPSPPGKPQGPPPQGGNQPQ	8	1	1	P02812		3446.72	89791713	8.95826e+07	72077195	0	9.107e-09	High	6.2115	High	5.66976	High	5.56994	0
110	DGPQQGPPQQGGQQQQGPPPPQGKPQ	3	1	1	P02810		2661.29	3.4367e+06	3.39821e+06	3.85965e+06	0	4.221e-17	High	6.21099	High	8.20019	High	5.17447	0
111	QGPPLGGQQSQPSAGDGNQNDGPQQGPPQQGGQQQQ	1	1	1	P02810		3595.64	1.32728e+06	0	0	0	5.018e-06	High	6.19577					0
112	GGNKPQGPPPPPGKPQGPPPQGGNKPQ	3	1	1	P04280		2610.36	84730223	72898338	7.62937e+07	0	1.471e-08	High	6.18217	High	6.64432	High	6.01431	0
113	PPPPGRPQGPPPPGGNPQQPLPPPAGKPQ	22	1	1	Q04118		2854.52	3.54974e+07	3.21528e+07	3.20659e+07	0	2.564e-06	High	6.11145	High	5.56113	High	4.9718	0
114	GPPPPAGGNPQQPQAPPAGQPQGPPRPPQ	20	2	2	P04280;P02812		2817.43	3.93452e+07	4.13823e+07	4.24154e+07	0	2.248e-08	High	6.08519	High	5.93988	High	5.86255	0
115	GPPPQGGNQPQGPPPPPGKPQGPPP	5	2	2	P04280;P02812		2377.21	1.17975e+07	4.88882e+06	1.03834e+07	0	3.277e-10	High	6.05304	High	6.30299	High	5.77609	0
116	GPPPQGGNKPQGPPPPGKPQGPPPQ	4	2	2	P04280;P02812		2408.26	8.46237e+06	1.08057e+07	1.23812e+07	0	1.383e-10	High	6.04946	High	5.72183	High	6.84012	0
117	PQGPPPPGGNPQQPLPPPAGKPQ	8	1	1	Q04118		2253.18	6465148	6.72804e+06	6.77072e+06	0	6.193e-09	High	5.99983	High	5.98134	High	5.71365	0
118	GNPQGAPPQGGNKPQGPPSPPGKPQGPPPQGGNQPQGPPPPPGKPQGPPPQGGNKPQ	6	1	1	P02812		5456.76	7.11923e+07	8.94644e+07	8.67937e+07	0	5.226e-08	High	5.99786	High	6.38251	High	6.5029	0
119	SLIAGNPQGAPPQGGNKPQGPPSPPGKPQ	3	1	1	P02812		2773.45	3.95292e+06	3.82478e+06	4.14752e+06	0	1.135e-07	High	5.99217	High	5.84955	High	5.71692	0
120	ERQGPPLGGQQSQPSAGDGNQ	3	1	1	P02810		2107.98	1.04634e+07	9.34056e+06	8.39511e+06	0	8.725e-06	High	5.99044	High	5.21665	High	5.28533	0
121	QQGPPPPQGKPQGPPQQGGHPPPPQGRPQ	6	1	1	P02810		2971.51	4.28395e+07	3.73322e+07	3.29663e+07	0	2.282e-05	High	5.98738	High	5.9811	High	6.21466	0
122	GPPPQEGNKPQRPPPPGRPQGPPPPGGNPQQPLPPPAGKPQGPPPPPQGGRPH	7	1	1	Q04118		5314.78	5.76278e+07	5.5453e+07	34655156	0	5.94e-05	High	5.94205	High	5.98804	High	5.83137	0
123	SPPGKPQGPPQQEGNNPQGPPPPAGGNPQQPQAPPA	9	2	2	P04280;P02812		3515.71	2.75583e+07	2.82446e+07	2.81971e+07	0	4.805e-09	High	5.92969	High	5.19075	High	4.93398	0
124	GPPPQGGRPQGPPQGQSPQ	58	1	1	P02810		1866.93	1.95014e+09	1.71377e+09	1.64005e+09	0	2.201e-10	High	5.87496	High	6.01016	High	5.91782	0
125	GNPQGPSPQGGNKPQGPPPPPGKPQGPPPQGGNKPQ	13	1	1	P04280		3472.76	6.06638e+08	5.60489e+08	5.46208e+08	0	6.966e-06	High	5.86328	High	6.06166	High	5.81191	0
126	GGNQPQGPPPPPGKPQGPPQQGGNRPQ	2	1	1	P04280		2669.34	4.02825e+06	3.86245e+06	0	0	3.38e-09	High	5.81331	High	5.86925			0
127	GPPPPGGNPQQPLPPPAGKPQ	53	1	1	Q04118		2028.07	8.17766e+08	6.68434e+08	6.68172e+08	0	5.738e-07	High	5.78869	High	5.1642	High	5.59936	0
128	GPPQQGGHPPPPQGRPQGPPQQGGHPRPP	14	1	1	P02810		2937.48	9.79342e+08	8.30262e+08	7.76449e+08	0	1.857e-06	High	5.78849	High	5.51782	High	6.685	0
129	ASVDSGSSEEQGGSSRAL	3	1	1	P01833		1723.78	1.32823e+07	1.15597e+07	1.18578e+07	0	2.458e-06	High	5.78612	High	5.29111	High	5.32375	0
130	GPPQQGGNRPQGPPPPGKPQGPPPQGDKS	5	1	1	P04280		2854.44	3.00836e+07	2.63948e+07	2.64029e+07	0	1.092e-06	High	5.78182	High	6.15844	High	6.51427	0
131	SPQSPPGKPQGPPPQGGNQPQGPPPPPGKPQ	6	1	1	P04280		3032.55	17371662	1.45582e+07	1.46547e+07	0	2.896e-06	High	5.74973	High	6.44571	High	6.50841	0
132	RSPPGKPQGPPPQGGNQPQGPPPPPGKPQ	2	2	2	P04280;P02812		2876.51	1.32613e+07	0	1.08142e+07	0	1.61e-11	High	5.74591			High	6.72426	0
133	SSRSPPGKPQGPPPQGGNQPQGPPPPPGKPQGPPPQGGNKPQ	1	1	1	P02812		4108.12	7.04301e+06	0	0	0	0.000764	High	5.73916					0
134	QGPPQQGGHQQGPPPPPPGKPQ	3	1	1	P02810		2211.12	2.13921e+07	2.04373e+07	2.05171e+07	0	1.448e-05	High	5.69943	High	5.58374	High	5.51805	0
135	GHQQGPPPPPPGKPQGPPPQGGRPQGPPQGQSPQ	4	1	1	P02810		3366.7	1.3938e+07	1.02828e+07	1.53867e+07	0	3.098e-06	High	5.67938	High	4.29395	High	5.27909	0
136	PPAQGGSKSQSARSPPGKPQGPPQQEGNNPQGPPPPAGGNPQQPQAPPAGQPQGPPRPPQGGRPS	2	1	1	P04280	N-Term(Acetyl)	6403.21	1.93595e+07	2.10869e+07	0	0	3.812e-06	High	5.65863	High	6.34389			0
137	GPPPPAGGNPQQPQAPPAGQPQGPPRPP	6	2	2	P04280;P02812		2689.37	6.31932e+06	6.87163e+06	6.62506e+06	0	1.976e-13	High	5.62511	High	5.50564	High	5.76274	0
138	GRPQGPPQQGGHQQGPPPPPPGKPQGPPP	6	1	1	P02810		2869.47	20989487	0	1.70848e+07	0	7.635e-10	High	5.60777	High	6.08173	High	5.79026	0
139	GPPPPGKPQGPPPQGDKSRSPQSPPGKPQGPPPQGGNQPQGPPPPPGKPQ	1	1	1	P04280		4907.53	2.71812e+07	0	0	0	0.003299	High	5.60393					0
140	GPPPPPPGKPQGPPPQGGRPQ	41	1	1	P02810		2040.08	959914022	828590892	826521762	0	2.082e-07	High	5.59353	High	4.9869	High	5.17923	0
141	GKPEGRRPQGGNQPQRPPPPPGKPQ	3	1	1	P10163		2657.42	174721984	4.1245e+07	95136349	0	0.0007723	High	5.57593	High	3.00063	High	4.37917	0
142	NDGPQQGPPQQGGQQQQGPPPPQGKPQGPPQQGGHPPPPQGRPQGPPQQGGHPRPP	4	1	1	P02810		5693.81	6.61485e+07	0	4.10052e+08	0	0.008308	High	5.54918			High	6.83998	0
143	SARSPPGKPQGPPQQEGNNPQGPPPPAGGNPQQPQAPPAGQPQGPP	5	2	2	P04280;P02812		4491.21	1.5612e+07	0	1.94353e+07	0	8.181e-07	High	5.519			High	6.20757	0
144	GQQQQGPPPPQGKPQ	9	1	1	P02810		1571.8	2.75e+07	2.2491e+07	2.47256e+07	0	9.761e-07	High	5.51828	High	5.45387	High	5.57444	0
145	ASVDSGSSEEQGGSSRA	2	1	1	P01833		1610.7	3.20748e+06	5.66341e+06	0	0	1.71e-06	High	5.50355	High	5.50466			0
146	ESPSLIAGNPQGAPPQGGNKPQGPPSPPGKPQ	11	1	1	P02812		3086.58	6.52614e+06	6.17612e+06	6.25736e+06	0	3.3e-07	High	5.49817	High	5.52437	High	6.15632	0
147	GGNKPQGPPSPPGKPQ	11	1	1	P02812		1542.81	58821126	4.85961e+07	4.56484e+07	0	0.0003632	High	5.48889	High	5.43846	High	5.53424	0
148	GKPQGPPQQGGHPPPPQGRPQ	2	1	1	P02810		2142.1	0	0	0	0	1.997e-06	High	5.48176			High	5.68313	0
149	RPQGPPQQGGHQQGPPPPPPGKPQGPPPQGGRPQ	2	1	1	P02810		3435.77	1.88043e+07	0	0	0	0.0005701	High	5.47333	High	5.29104			0
150	GPPPQGDNKSQSARSPPGKPQGPPPQGGNQPQGPPPPPGKPQ	5	1	1	P02812		4140.1	6.1059e+07	6.04157e+07	6.11181e+07	0	1.75e-07	High	5.47193	High	6.0352	High	5.36118	0
151	SQPSAGDGNQNDGPQ	5	1	1	P02810		1471.61	9239105	0	8.58737e+06	0	1.841e-06	High	5.44212	High	5.20599	High	5.18068	0
152	GPPPQGDKSQSPRSPPGKPQGPPPQGGNQPQGPPPPPGKPQ	3	1	1	P04280		4052.06	5.78886e+07	0	4.94207e+07	0	4.796e-07	High	5.439			High	5.15485	0
153	GNPQGPSPQGGNKPQGPPPPPGKPQGPPPQGGNKPQGPPPPGKPQ	4	1	1	P04280		4328.23	0	0	0	0	0.000116	High	5.40905	High	5.91918	High	7.91968	0
154	LGHPDTLNQGEFKEL	3	1	1	P06702		1697.85	1.72824e+06	1.66326e+06	1.70077e+06	0	3.197e-06	High	5.38577	High	4.81195	High	4.81627	0
155	GPPPQGGNKPQGPPPPGKPQGPPPQGDKSRSP	32	2	2	P04280;P02812		3135.62	1.12521e+09	908094452	836208341	0	1.381e-07	High	5.38362	High	5.88405	High	6.22855	0
156	GPPAQGGSKSQSARSPPGKPQGPPQQEGNNPQGPPPPAGGNPQQPQAPPAGQPQGPP	4	1	1	P04280		5485.7	4.45117e+07	4.03595e+07	4.51481e+07	0	2.302e-06	High	5.37003	High	5.23219	High	6.33749	0
157	QGGNKPQGPPPPPGKPQ	12	1	1	P04280		1680.89	7.26246e+07	6.1721e+07	6.11053e+07	0	8.876e-05	High	5.35616	High	5.46345	High	5.26312	0
158	GNQPQGPPPPPGKPQGPPPQGGNKPQGPPPPGKPQ	3	2	2	P04280;P02812		3408.77	8.34017e+06	5.62833e+06	5.1429e+06	0	0.0001716	High	5.3371	High	5.67485	High	5.4137	0
159	GPPPQGGNKPQGPPPPGKPQGPPPQGGSKSRSA	13	1	1	P02812		3138.63	1.25533e+08	1.03481e+08	1.04761e+08	0	1.373e-06	High	5.31702	High	4.08576	High	4.73808	0
160	GPPPQGGNQPQGPPPPPGKPQGPPQQGGNRPQ	4	1	1	P04280		3145.58	8.70945e+06	7.67774e+06	7.64122e+06	0	5.521e-17	High	5.31558	High	9.25443	High	8.3727	0
161	GGNKPQGPPPPPGKPQGPPPQGGNKPQGPPPPGKPQGPPPQGDKSRSP	7	1	1	P04280		4669.43	6.782e+07	5.30055e+07	5.02649e+07	0	0.0005511	High	5.30691	High	5.92346	High	6.60173	0
162	GPPQQGGNRPQGPPPPGKPQ	7	1	1	P04280		1991.03	3.24401e+07	2.90628e+07	3.08228e+07	0	1.169e-12	High	5.30429	High	5.88885	High	5.33603	0
163	GPPQQGGHPPPPQGRPQ	26	1	1	P02810		1731.87	2841006031	2449050468	2352067746	0	1.672e-08	High	5.28191	High	5.29036	High	5.15465	0
164	GQQQQGPPPPQGKPQGPPQQGGHPPPPQGRPQGPPQQGGHPRPP	6	1	1	P02810		4490.27	366411297	1.72786e+07	273775261	0	0.001841	High	5.27137	High	5.22386	High	5.68808	0
165	GGHQQGPPPPPPGKPQGPPPQGGRPQGPPQGQSPQ	7	1	1	P02810		3423.72	2.32531e+07	9.36502e+06	2.15758e+07	0	1.956e-06	High	5.26492	High	5.79443	High	5.25517	0
166	GPPPPGGNPQQPLPPPAGKPQGPPPPPQGGRPHRPPQGQPPQ	20	1	1	Q04118		4188.18	7.71804e+08	784847239	795725996	0	4.165e-06	High	5.22019	High	6.2324	High	4.78321	0
167	GPPPQGGNKPQGPPPPGKPQ	33	2	2	P04280;P02812		1932.01	482027245	438975211	3.99543e+08	0	4.359e-07	High	5.19746	High	5.28163	High	4.91378	0
168	GNKPQGPPPPPGKPQ	10	1	1	P04280		1495.81	4.8074e+07	38252744	3.717e+07	0	4.108e-06	High	5.16061	High	4.95365	High	5.20997	0
169	SPPGKPQGPPPQGGNQPQGPPPPPGKPQGPPP	4	2	2	P04280;P02812		3068.58	1.73549e+07	0	9.08621e+06	0	1.429e-08	High	5.15422	High	6.57096	High	5.71368	0
170	KPQGPPQQEGNNPQGPPPPAGGNPQQPQAPPAGQPQGPP	3	2	2	P04280;P02812		3838.88	2.03763e+06	2.92947e+06	3.13378e+06	0	0.0001613	High	5.1525	High	5.25375	High	5.00681	0
171	GPPPQGGNKPQGPPPPGKPQGPPPQGDNKS	11	1	1	P02812		2909.48	108489877	9.55289e+07	9.02592e+07	0	7.635e-07	High	5.12651	High	5.65903	High	4.65216	0
172	PGKPEGPPPQGGNQSQGPPP	12	1	1	Q04118		1922.94	35480278	3.45681e+07	29756566	0	9.851e-05	High	5.12546	High	4.88261	High	4.95221	0
173	GPPPPGGNPQQPLPPPAGKP	12	1	1	Q04118		1900.01	1.30746e+07	1.12781e+07	1.08946e+07	0	6.022e-09	High	5.1102	High	6.03701	High	5.83632	0
174	SARSPPGKPQGPPQQEGNNPQ	9	2	2	P04280;P02812		2171.07	3.09829e+07	2.60281e+07	2.71147e+07	0	0.0001589	High	5.10799	High	5.07944	High	5.36685	0
175	FIENEEQEYVQTVK	6	1	1	P04083		1755.85	5.54689e+06	5.75696e+06	7.06001e+06	0	6.759e-07	High	5.10648	High	5.37686	High	5.23961	0
176	ESPSLIAGNPQGPSPQGGNKPQ	6	1	1	P04280		2160.08	1.05344e+07	9.65987e+06	9.55097e+06	0	6.068e-11	High	5.08964	High	5.39473	High	5.22578	0
177	DEERQGPPLGGQQSQPSAGDGNQ	3	1	1	P02810		2352.06	3.17147e+06	2.67747e+06	2.77885e+06	0	3.17e-07	High	5.07556	High	5.3042	High	3.99797	0
178	RGRPQGPPQQGGHQQGPPPPPPGKPQGPPPQGGRPQGPPQGQSPQ	5	1	1	P02810		4525.31	1.90958e+08	0	7.62996e+08	0	0.0009592	High	5.06761			High	4.51695	0
179	GPPPPPGKPQGPPPQGGNKPQGPPPPGKPQGPPPQ	2	2	2	P04280;P02812		3360.78	0	6.79584e+06	0	0	0.001124	High	5.06595	High	5.24569			0
180	GPPPPPPGKPQGPPPQGGRPQGPPQGQSPQ	44	1	1	P02810		2916.5	1263181648	933454186	791674900	0	8.853e-06	High	5.05522	High	5.03126	High	5.62678	0
181	SPPGKPQGPPPQGGNQPQ	39	2	2	P04280;P02812		1767.88	1.33028e+09	1.12471e+09	1.05141e+09	0	4.924e-07	High	5.05329	High	4.92579	High	5.18527	0
182	IDEERQGPPLGGQQSQPSAGDGNQNDGPQQGPPQQGGQQQQ	1	1	1	P02810		4237.92	937920	0	0	0	0.000896	High	5.04254					0
183	GPPPQGGNKPQGPPPPGKPQGPPPQGDNKSRSS	12	1	1	P02812		3239.64	2.419e+08	1.99389e+08	1.93276e+08	0	3.06e-06	High	5.02658	High	5.61342	High	5.38546	0
184	SPQSPPGKPQGPPPQGGNQPQ	6	1	1	P04280		2080.03	2.65686e+07	2.49157e+07	25470522	0	8.117e-05	High	5.02594	High	4.93229	High	5.32693	0
185	GPPPQGGNQPQGPPPPPGKP	3	2	2	P04280;P02812		1900.98	6.21994e+06	4.74854e+06	4.83545e+06	0	3.028e-08	High	5.00908	High	4.87379	High	5.56301	0
186	GPPPQGGNKPQGPPPPGKPQGPPAQGGSKSQ	9	1	1	P04280		2926.5	1.13686e+08	9.87151e+07	9.54073e+07	0	7.869e-07	High	5.00085	High	5.93406	High	5.80426	0
187	GPPPQGGNKPQGPPPPGKPQGPPAQGGSKSQSA	6	1	1	P04280		3084.58	3.67514e+07	3.25686e+07	3.08705e+07	0	5.102e-09	High	4.99226	High	6.08365	High	5.87842	0
188	GPPPPGGNPQQPLPPPAGKPQGPPPPPQG	2	1	1	Q04118		2755.44	1.88405e+06	2.28679e+06	0	0	2.263e-09	High	4.98205	High	5.45586			0
189	GNPQGPSPQGGNKPQGPPPPPGKPQGPPPQGGNKPQGPPPPGKPQGPPPQGDKS	1	1	1	P04280		5191.65	3.18693e+07	0	0	0	0.007385	High	4.96922					0
190	RPPPPGRPQGPPPPGGNPQQPLPPPAGKPQGPPPPPQGGRPH	3	1	1	Q04118		4185.22	45888033	3.6215e+07	3.28864e+07	0	6.171e-05	High	4.96338	High	4.78306	High	5.03018	0
191	GPPPPAGGNPQQPQAPPAGQPQGPPRPPQGGRPS	12	2	2	P04280;P02812		3271.65	9.78297e+07	8.47405e+07	8.04081e+07	0	8.704e-06	High	4.92201	High	4.8274	High	5.84339	0
192	GPPPQEGNKPQRPPPPGRPQGPPPPGGNPQQPLPPPAGKPQ	13	1	1	Q04118		4140.19	118428413	113956778	100986038	0	2.972e-06	High	4.91776	High	4.79084	High	4.84055	0
193	GPPPPAGGNPQQPQAPPA	10	2	2	P04280;P02812		1677.84	1.10588e+07	1.1446e+07	9.34828e+06	0	3.69e-05	High	4.91628	High	4.50287	High	4.53589	0
194	SPPGKPQGPPQQEGNNPQ	21	2	2	P04280;P02812		1856.9	2.17732e+08	1.94091e+08	1.84121e+08	0	5.441e-07	High	4.90368	High	5.10119	High	4.89619	0
195	GPPPPGGNPQQPLPPPAGKPQGPPPPPQ	28	1	1	Q04118		2698.42	4.45134e+07	5.21675e+07	4.38019e+07	0	1.204e-08	High	4.86886	High	5.5884	High	5.01494	0
196	RPPPPGRPQGPPPPGGNPQQPLPPPAGKPQ	7	1	1	Q04118		3010.62	3.42624e+07	3.07093e+07	2.48972e+07	0	9.628e-07	High	4.82976	High	5.7342	High	5.64382	0
197	GGNKPQGPPPPPGKPQGPPPQ	4	1	1	P04280		2029.07	7192771	5.05319e+06	5.89069e+06	0	1.134e-05	High	4.82919	High	4.34434	High	5.06189	0
198	GGNKPQGPPPPPGKP	3	1	1	P04280		1424.77	6.01309e+06	5.17882e+06	0	0	0.0001216	High	4.81422	High	4.43763			0
199	SSYQQKQTFTPPPQLQQQQVK	3	1	1	Q9UBC9	N-Term(Acetyl)	2531.29	2.13137e+06	2.03311e+06	2.50541e+06	0	1.805e-09	High	4.80902	High	5.33579	High	6.05636	0
200	DGGDSEQFIDEER	3	1	1	P02810		1496.62	2.73139e+06	2.77223e+06	2.56466e+06	0	2.961e-05	High	4.80773	High	4.7198	High	4.90955	0
201	GPPPPGGNPQQPLPPPAGKPQGPPPPPQGGRPH	35	1	1	Q04118		3202.68	6.02216e+08	5.15737e+08	504766823	0	0.0002615	High	4.79861	High	4.56841	High	4.38567	0
202	GPGFVPPPPPPPYGPG	19	1	1	P02814		1529.78	2.68953e+07	2.90043e+07	3.24289e+07	0	2.459e-06	High	4.75688	High	4.63374	High	4.93229	0
203	GPPPQGGNKPQGPPPPGKPQGPPPQGDNKSR	3	1	1	P02812		3065.58	6.55195e+07	5.6213e+07	5.26792e+07	0	0.0001766	High	4.7553	High	4.36025	High	4.54089	0
204	SPPGKPQGPPQQEGNKPQ	12	1	1	P10163		1870.95	361990832	4.10864e+08	4.90396e+08	0	7.059e-08	High	4.74454	High	4.4828	High	4.53881	0
205	PPPAGGNPQQPQAPPAGQPQGPP	4	2	2	P04280;P02812		2185.09	3.71453e+06	3.9982e+06	3.98835e+06	0	3.478e-07	High	4.72325	High	4.95523	High	4.83226	0
206	KPQGPPQQGGHPPPPQGRPQ	3	1	1	P02810		2085.08	52825009	3.80739e+07	24443199	0	1.029e-10	High	4.72289	High	5.59409	High	1.10409	0
207	ERQGPPLGGQQSQPS	14	1	1	P02810		1565.77	1.05729e+08	9.92771e+07	9.70153e+07	0	0.006901	High	4.70493	High	4.65565	High	4.72168	0
208	GPPQQEGNNPQGPPPPAGGNPQQPQAPPA	10	2	2	P04280;P02812		2824.34	2.91541e+07	3.0696e+07	3.04031e+07	0	6.972e-09	High	4.70459	High	4.9135	High	5.18383	0
209	GGNPQQPQAPPAGQPQGPPRPPQ	2	2	2	P04280;P02812		2301.16	2.06377e+06	0	3.62751e+06	0	1.373e-05	High	4.6998			High	3.46284	0
210	RKRRFPFIGEDDNDDGHPLHPS	4	1	1	Q6MZM9		2605.27	6.8619e+06	5.52108e+06	6.52854e+06	0	1.857e-07	High	4.68865	High	5.04145	High	4.99789	0
211	GPPPPPPGKPQGPPPQ	33	1	1	P02810		1544.83	1.06018e+08	7.8845e+07	7.45735e+07	0	3.488e-06	High	4.67806	High	5.4852	High	5.28455	0
212	NDGPQQGPPQQGGQQQQ	4	1	1	P02810		1791.81	7.19008e+06	6697198	6702368	0	1.041e-05	High	4.65892	High	4.80335	High	4.774	0
213	LNETGDEPFQYKN	3	1	1	P15104		1554.71	1.90362e+06	1.81515e+06	1.69568e+06	0	1.133e-05	High	4.65864	High	4.95804	High	4.91664	0
214	EERQGPPLGGQQSQPS	8	1	1	P02810		1694.81	1.28536e+07	1.27992e+07	1.42001e+07	0	2.243e-05	High	4.65485	High	4.7087	High	5.39928	0
215	GGNQPQGPPPPPGKPQ	12	2	2	P04280;P02812		1552.79	75647126	7.04439e+07	75083888	0	2.136e-05	High	4.6501	High	4.45012	High	4.65566	0
216	PPPEGLLPRPPGDSGNQDDGPQ	9	1	1	Q16378		2240.06	3.71691e+06	4.81461e+06	4.39395e+06	0	0.001131	High	4.64716	High	4.64857	High	4.45656	0
217	GPPPPAGGNPQQPQAPPAGQPQ	19	2	2	P04280;P02812		2088.03	9.43627e+07	8.82462e+07	8.37758e+07	0	3.359e-07	High	4.62616	High	4.52175	High	4.72034	0
218	SLIAGNPQGPSPQGGNKPQ	3	1	1	P04280		1846.95	6.01506e+06	5.25028e+06	4.26032e+06	0	5.686e-07	High	4.59613	High	4.36531	High	4.80528	0
219	NDGPQQGPPQQGGQQQ	6	1	1	P02810		1663.75	1.22348e+07	1.1822e+07	1.12615e+07	0	1.266e-05	High	4.59151	High	4.87348	High	5.00456	0
220	PQGPPQQGGHPRPP	14	1	1	P02810		1449.74	1.40734e+08	1.10975e+08	1.04964e+08	0	3.224e-09	High	4.59045	High	4.8651	High	4.62449	0
221	PPPPGRPQGPPPPGGNPQQPLPPPAGKPQGPPPPPQGGRPH	13	1	1	Q04118		4029.13	4.95758e+07	4.52461e+07	4.78081e+07	0	0.001299	High	4.5522	High	4.52389	High	4.25201	0
222	SSYQQKQTFTPPPQLQQQ	6	1	1	Q9UBC9	N-Term(Acetyl)	2176.07	8.1647e+06	9.16691e+06	1.039e+07	0	0.0001378	High	4.54977	High	4.5589	High	4.61628	0
223	YQPVPEQPLYPQPYQPQ	9	1	1	P02808		2072.02	2.08605e+06	3.12812e+06	4.11363e+06	0	3.905e-07	High	4.53957	High	5.10122	High	5.03927	0
224	QPLPPPAGKPQGPPPPPQGGRPH	6	1	1	Q04118		2304.24	1.17236e+07	7.73294e+06	7.87101e+06	0	0.00469	High	4.53879	High	3.97493	High	4.26044	0
225	DVSQEESPSLIAGNPQGP	2	1	1	P04280		1824.87	2.04076e+06	2.18999e+06	0	0	1.022e-07	High	4.52923	High	4.62347			0
226	QSPRSPPGKPQGPPPQGGNQPQ	3	1	1	P04280		2236.13	0	6.80106e+06	0	0	0.003733	High	4.50142	High	4.32771	High	3.73115	0
227	QGGNKPQGPPPPGKPQGPPPQGDKS	3	2	2	P04280;P02812		2447.25	9.92532e+06	5.98094e+06	6.28626e+06	0	0.009654	High	4.49044	High	4.58632	High	4.75184	0
228	QGGNRPQGPPPPGKPQGPPPQGDKSRSP	1	1	1	P04280		2815.44	4.46993e+06	0	0	0	0.0002938	High	4.48011					0
229	GGHQQGPPPPPPGKPQ	5	1	1	P02810		1575.81	8.67671e+07	68453113	0	0	0.005069	High	4.46361	High	4.35616	High	4.10774	0
230	VHVGDEDFVHL	13	1	1	P04080		1266.61	5.14933e+06	4.99187e+06	4.83124e+06	0	0.000503	High	4.45251	High	4.06825	High	4.14554	0
231	KPQGPPPQEGNKPQRPPPPGRPQ	4	1	1	Q04118		2484.33	8564164	7.54576e+06	6.09542e+06	0	5.395e-06	High	4.43836	High	4.36919	High	4.24932	0
232	PQGPPPPGGNPQQPLPPPAGKPQGPPPPPQGGRPH	3	1	1	Q04118		3427.78	1.54921e+06	3.35573e+06	3.67376e+06	0	0.0002234	High	4.43547	High	5.11296	High	4.99148	0
233	KQTFTPPPQLQQQ	6	1	1	Q9UBC9		1540.82	5.18785e+06	5.28655e+06	5.70644e+06	0	2.849e-06	High	4.43229	High	4.5261	High	4.94468	0
234	VISDGGDSEQF	6	1	1	P02810		1153.5	1.02283e+07	9328322	9.04919e+06	0	0.00024	High	4.4321	High	4.29675	High	4.4852	0
235	GNQPQGPPPPPGKPQ	13	2	2	P04280;P02812		1495.77	4.67382e+07	4.36916e+07	4.37332e+07	0	7.258e-07	High	4.42475	High	4.39584	High	4.87077	0
236	GPPPQGGNKPQGPPPPGKPQGPPPQGDKSRSPR	2	2	2	P04280;P02812		3291.71	7.13614e+07	5.75958e+07	0	0	0.0002172	High	4.38882	High	4.49169			0
237	SLTNMPDEGVMVTKF	3	1	1	P18510	M5(Oxidation); M11(Oxidation)	1700.79	1.4032e+06	1.56582e+06	1.90626e+06	0	1.84e-06	High	4.37607	High	4.59836	High	4.53294	0
238	GGNKPQGPPPPPGKPQ	4	1	1	P04280		1552.83	5.53389e+06	4.10813e+06	4.49372e+06	0	4.429e-05	High	4.37249	High	4.24016	High	4.23792	0
239	QGPPLGGQQSQPSAGDGNQNDGPQQGPPQQGGQQQQGPPPPQGKPQ	2	1	1	P02810		4579.16	0	2.80677e+06	0	0	8.676e-05	High	4.36638	High	3.89963			0
240	QGPPPPQGKPQGPPQQGGHPPPPQGRPQGPPQQGGHPRPP	3	1	1	P02810		4049.06	3.66471e+07	0	2.5378e+07	0	0.0001087	High	4.34666			High	6.36774	0
241	QGGNKPQGPPPPGKPQGPPPQGDKSRSP	8	2	2	P04280;P02812		2787.43	2.03641e+07	1.39309e+07	1.461e+07	0	2.576e-05	High	4.3256	High	4.44707	High	5.30372	0
242	GGRPQGPPQGQSPQ	20	1	1	P02810		1390.69	2.38871e+08	2.11237e+08	2.02105e+08	0	0.001012	High	4.28698	High	4.30944	High	4.23835	0
243	GPPQQGGHPPPPQ	9	1	1	P02810		1293.64	2.40823e+07	2.08584e+07	1.92845e+07	0	0.000831	High	4.28422	High	4.02003	High	4.21872	0
244	GRPQGPPQQGGHQQGPPPPPPGKPQGPPPQGGRPQGPPQGQSP	4	1	1	P02810		4241.15	259810379	2.01799e+08	2.08475e+08	0	0.004284	High	4.28097	High	4.596	High	4.45741	0
245	GPPAQGGSKSQSARSPPGKPQGPPQQEGNNPQ	2	1	1	P04280		3165.56	3.50921e+07	0	3.35509e+07	0	0.0001138	High	4.24524			High	3.10474	0
246	FLISGKPEGRRPQGGNQPQRPPPPPGKPQ	8	1	1	P10163		3117.68	9.63844e+07	7.5192e+07	6.5465e+07	0	2.122e-06	High	4.23436	High	4.49285	High	4.81465	0
247	GPYQPVPEQPLYPQPYQPQ	3	1	1	P02808		2226.09	1.09653e+06	1.55969e+06	1.62344e+06	0	2.871e-07	High	4.23064	High	5.10482	High	5.01426	0
248	GRPQGPPQQGGHQQ	6	1	1	P02810		1471.71	169793	795608	1.02898e+06	0	8.075e-07	High	4.21883	High	4.25089	High	2.81325	0
249	GPPPQGGRPQGPPQGQSP	7	1	1	P02810		1738.87	1.65539e+07	1.53042e+07	1.53981e+07	0	6.61e-06	High	4.2152	High	4.63871	High	4.52437	0
250	GPPQQGGHPRPPRGRPQGPPQQGGHQQGPPPPPPGKPQ	1	1	1	P02810		3883	6.49013e+06	0	0	0	0.002752	High	4.21059					0
251	YQKVVAGVANALAHKYH	3	2	1	P68871		1869.01	6.30519e+06	5.50601e+06	5.09502e+06	0	2.773e-08	High	4.19204	High	4.61852	High	4.68595	0
252	GPPQQEGNNPQGPPPPAGGNPQQPQAPP	6	2	2	P04280;P02812		2753.31	5.93912e+06	6.26386e+06	5.77596e+06	0	8.941e-06	High	4.18893	High	4.6731	High	4.74536	0
253	QQGPPPPPPGKPQ	19	1	1	P02810		1324.7	52673235	4.15715e+07	4.05271e+07	0	0.0001201	High	4.17801	High	3.7913	High	4.03304	0
254	GPPPQEGNKPQRPPPPGRPQGPPPPGGNPQQPLPPPAGKPQGPPPPPQ	7	1	1	Q04118		4810.52	1.90203e+07	1.83384e+07	2.11535e+07	0	0.0002897	High	4.17124	High	3.63262	High	4.58348	0
255	GGNQPQRPPPPPGKPQ	3	1	1	P10163		1651.87	35188416	21634022	2.23241e+07	0	8.705e-05	High	4.14514	High	4.18388	High	4.38003	0
256	IGEDDNDDGHPLHPS	4	1	1	Q6MZM9		1617.68	6.66231e+06	3.99193e+06	4.99161e+06	0	0.000203	High	4.13561	High	4.17741	High	3.96155	0
257	SPPGKPQGPPQQEGNNPQGPPPPAGGNPQ	3	2	2	P04280;P02812		2826.37	1.97676e+07	2.01926e+07	1.79724e+07	0	1.233e-07	High	4.13162	High	4.64372	High	6.26153	0
258	GPPPPQGKPQGPPQQGGHPPPPQGRPQGPPQQGGHPRPPR	4	1	1	P02810		4077.11	0	0	7.04371e+07	0	0.007703	High	4.12688	High	4.68614	High	4.80824	0
259	QGPPPPPPGKPQGPPPQGGRPQ	5	1	1	P02810		2168.14	16681437	1.57605e+07	16421550	0	6.997e-05	High	4.10121	High	4.0328	High	3.94086	0
260	GPPPPGGNPQQPLPPPA	20	1	1	Q04118		1617.84	1.09493e+07	1.15899e+07	1.32613e+07	0	1.658e-06	High	4.09506	High	3.91988	High	4.11698	0
261	DEERQGPPLGGQQ	5	1	1	P02810		1410.66	10430395	9.70511e+06	1.0186e+07	0	5.704e-05	High	4.07065	High	4.34978	High	4.33365	0
262	GNKPQGPPSPPGKPQ	5	1	1	P02812		1485.79	6.80077e+06	6.10075e+06	0	0	0.0004552	High	4.06591	High	3.71784	High	3.87716	0
263	GPGFVPPPPPPPY	71	1	1	P02814		1318.69	2.61978e+08	2.56982e+08	2.69777e+08	0	0.0001456	High	4.06047	High	4.09188	High	3.97227	0
264	GPPPPGGNPQQPLPPPAGKPQGPPPPP	3	1	1	Q04118		2570.35	0	0	0	0	3.492e-07	High	4.05185			High	4.51252	0
265	GPPPPAGGNPQQPQAPPAGQPQGPPRPPQGGRPSRPP	9	2	2	P04280;P02812		3621.86	3.35353e+07	4.10786e+07	34581702	0	0.0002322	High	4.04848	High	4.33156	High	4.28379	0
266	QGGRPQGPPQGQSPQ	6	1	1	P02810		1518.75	7.73707e+06	6.69549e+06	6.6309e+06	0	0.006802	High	4.04824	High	4.33993	High	4.2801	0
267	GDYGSNYLYDN	6	1	1	P15515		1280.51	1.40354e+07	1.27605e+07	1.35762e+07	0	0.0002617	High	4.02378	High	3.78358	High	4.15206	0
268	YHKYSLIKGNF	2	1	1	P05109		1369.73	1.80974e+06	1.63147e+06	0	0	0.006917	High	4.0228	High	3.76588			0
269	GPPPQGGNKPQGPPPPGKPQGPPPQGGSKS	14	1	1	P02812		2824.46	199630118	1.72998e+08	1.60713e+08	0	6.588e-06	High	4.01219	High	4.10052	High	4.08303	0
270	GPPPQGGNKPQGPPPPGKPQGPPPQGDKS	15	2	2	P04280;P02812		2795.43	3.18016e+08	2.73698e+08	259263392	0	3.45e-06	High	4.01078	High	5.00425	High	4.53084	0
271	GPPPPPGKPQGPPPQG	5	2	2	P04280;P02812		1504.8	1.07685e+07	8.99389e+06	8.23622e+06	0	0.003432	High	4.00537	High	3.64438	High	3.87876	0
272	GPPPQGGNKPQGPPPPGKPQGPPPQGGSKSR	5	1	1	P02812		2980.55	82352691	66127875	59395431	0	0.00667	High	3.99688	High	3.82642	High	4.04754	0
273	VHLTPEEKSAV	3	1	1	P68871		1209.65	4.04165e+06	2.74596e+06	2.47968e+06	0	0.001372	High	3.97582	High	3.94006	High	3.46943	0
274	GPGRIPPPPPAPYGPG	3	1	1	P02814		1526.81	3.10694e+06	1.92815e+06	0	0	0.0008211	High	3.9753	High	3.91406			0
275	GNPQGPSPQGGNKPQ	4	1	1	P04280		1462.71	29093577	2.27164e+07	1.07481e+07	0	6.078e-05	High	3.97522	High	3.25109	High	3.63957	0
276	GPGRIPPPPPAPY	76	1	1	P02814		1315.72	4.15776e+08	3.57506e+08	2.77878e+08	0	0.001863	High	3.9638	High	3.87127	High	3.87082	0
277	SLIAGNPQGPSPQ	3	1	1	P04280		1265.65	7.39238e+06	7.37334e+06	8.85223e+06	0	1.275e-06	High	3.94185	High	4.0729	High	4.00527	0
278	GPPPQGDKSRSPQSPPGKPQGPPPQGGNQPQ	4	1	1	P04280		3099.55	6.80939e+07	6.45045e+07	6.29488e+07	0	0.0007821	High	3.94039	High	2.81376	High	3.5504	0
279	YGDYGSNYLYDN	6	1	1	P15515		1443.57	1.09531e+07	1.46867e+07	1.7396e+07	0	1.486e-05	High	3.9385	High	4.17637	High	4.00605	0
280	YQPVPEQPLYPQPY	3	1	1	P02808		1718.84	2.10618e+06	2.4192e+06	3.29855e+06	0	6.147e-06	High	3.92883	High	3.84221	High	4.00792	0
281	DVPLVISDGGDSE	3	1	1	P02810		1302.61	1.94384e+06	2.08626e+06	1.81088e+06	0	2.584e-06	High	3.91123	High	3.82501	High	4.15997	0
282	REFPFYGDYGSN	3	1	1	P15515		1451.63	1293707	1.52556e+06	1.65409e+06	0	8.917e-06	High	3.8879	High	3.79423	High	4.26792	0
283	EERQGPPLGGQQ	10	1	1	P02810		1295.64	6.76022e+07	6.20367e+07	5.96782e+07	0	0.0002683	High	3.88311	High	4.3771	High	4.26048	0
284	RQGPPLGGQQSQPS	4	1	1	P02810		1436.73	39325528	41096730	4.12866e+07	0	0.004595	High	3.87646	High	3.70784	High	4.03145	0
285	ERQGPPLGGQQSQPSA	3	1	1	P02810		1636.81	4.45898e+06	3.95089e+06	4.35694e+06	0	0.0006297	High	3.86707	High	3.7664	High	4.22792	0
286	WTADNAGEEGGEAPQEPQS	1	1	1	P31947		1972.82	633533	0	0	0	0.0003426	High	3.86169					0
287	FVPPPPPPPYGPG	30	1	1	P02814		1318.69	6.05399e+07	6.3569e+07	2.69777e+08	0	0.0004344	High	3.86089	High	3.99986	High	4.21997	0
288	EQPLYPQPYQPQ	8	1	1	P02808		1487.72	1.82588e+07	19092540	1.73252e+07	0	0.005913	High	3.85716	High	3.29817	High	3.15199	0
289	ERQGPPLGGQQ	5	1	1	P02810		1166.6	71172134	6.04549e+07	53740798	0	0.0002469	High	3.85057	High	3.67989	High	3.87712	0
290	GPPPQGGNKPQGPPPPGKPQGPPPQGDKSQSP	5	1	1	P04280		3107.58	6.8404e+07	4.80918e+07	0	0	0.0001615	High	3.84769	High	5.26088	High	3.91181	0
291	DVPLVISDGGDSEQF	6	1	1	P02810		1577.73	4.12318e+06	4.96248e+06	5.34445e+06	0	2.28e-07	High	3.8339	High	4.29868	High	4.19185	0
292	APPAGQPQGPPRPPQ	3	2	2	P04280;P02812		1494.79	5.68977e+06	4.58682e+06	3.90319e+06	0	0.0004363	High	3.82845	High	4.10119	High	3.81025	0
293	GPPPQGGNKPQGPPPPGKPQGPPPQGGSKSRSS	13	1	1	P02812		3154.62	1.06792e+08	0	7.47939e+07	0	0.0006543	High	3.81446	High	3.99708	High	5.79688	0
294	GPPPPPGKPQGPPPQ	12	2	2	P04280;P02812		1447.77	2.30075e+07	1.85403e+07	1.80267e+07	0	0.0006558	High	3.81369	High	3.82637	High	4.15002	0
295	NEDKDPAFTAL	8	1	1	P54108		1220.58	2.40845e+07	2.26119e+07	2.3281e+07	0	0.009162	High	3.80815	High	3.91203	High	3.81761	0
296	FHEKHHSHREFPF	17	1	1	P15515		1734.83	0	2.18265e+07	21641537	0	0.002939	High	3.80575	High	3.12718	High	2.82898	0
297	GPPPPAGGNPQQPQ	15	2	2	P04280;P02812		1341.66	1.36824e+08	1.20176e+08	1.0642e+08	0	0.003078	High	3.79937	High	3.71171	High	3.67136	0
298	APYGPGIFPPPPPQP	6	1	1	P02814		1531.8	2.00419e+06	1.67016e+06	2.02334e+06	0	0.0005963	High	3.7799	High	3.51872	High	3.08705	0
299	SLIAGNPQGPSPQG	2	1	1	P04280		1322.67	834420	0	0	0	0.002398	High	3.76178			High	3.51769	0
300	LLSPYSYSTTAVVTNPKE	5	1	1	P02766		1970.01	955812	1.12285e+06	1.27761e+06	0	1.121e-07	High	3.76105	High	5.15262	High	5.20076	0
301	GPPPPPQGGRPP	17	1	1	P10163		1153.61	149605985	1.28532e+08	1.27837e+08	0	0.0004319	High	3.75283	High	3.74055	High	3.83816	0
302	GPPPPGGNPQQPLPPP	7	1	1	Q04118		1546.8	8.28538e+06	8.82651e+06	7.81999e+06	0	0.005091	High	3.75035	High	3.29291	High	3.60067	0
303	GPPPPGGNPQQPLPPPAGKPQGPPPPPQGGRPHRPPQGQPP	12	1	1	Q04118		4060.13	7.53186e+07	7.54758e+07	7.39587e+07	0	0.0009037	High	3.74939	High	3.97958	High	4.1408	0
304	KQTFTPPPQLQ	6	1	1	Q9UBC9		1284.7	4.53808e+06	4.53218e+06	4.19537e+06	0	0.0001143	High	3.74497	High	3.80138	High	3.65847	0
305	VPEQPLYPQPYQPQ	7	1	1	P02808		1683.84	9.62752e+06	9.82986e+06	1.05135e+07	0	0.0003949	High	3.74293	High	3.44477	High	4.05994	0
306	KRRFPFIGEDDNDDGHPLHPS	5	1	1	Q6MZM9		2449.17	2.41808e+06	2.71065e+06	2.50757e+06	0	0.001369	High	3.73013	High	4.52839	High	4.70074	0
307	GNKPQGPPPPGKPQGPPPQGDKS	6	2	2	P04280;P02812		2262.17	2.8204e+07	1.70455e+07	2.17255e+07	0	0.004864	High	3.7191	High	4.08955	High	4.28464	0
308	GRPQGPPQGQSPQ	6	1	1	P02810		1333.67	1.78144e+07	1.16843e+07	1.33931e+07	0	0.007167	High	3.71807	High	3.69936	High	3.65699	0
309	DVPLVISDGGDSEQ	5	1	1	P02810		1430.67	3.41977e+06	3.62334e+06	3.1047e+06	0	2.71e-07	High	3.71674	High	4.00236	High	3.91153	0
310	IFQGLDANQDEQVD	3	1	1	P80511		1591.73	1.45529e+06	1.3918e+06	1.54456e+06	0	8.193e-06	High	3.71205	High	3.83337	High	3.90562	0
311	LISGKPEGRRPQGGNQPQRPPPPPGKPQ	4	1	1	P10163		2970.62	3.34854e+07	2.77575e+07	2.40752e+07	0	0.0002713	High	3.70777	High	3.19092	High	3.20147	0
312	IGRFGYGYGPY	4	1	1	P02808		1249.6	5451078	7.14273e+06	8.01875e+06	0	5.956e-05	High	3.70087	High	4.09236	High	3.80478	0
313	GPPPPGKPQGPPP	8	3	3	P10163;P04280;P02812		1222.67	2.44601e+07	0	2.06087e+07	0	0.005404	High	3.69846	High	3.00438	High	2.9842	0
314	GPPQQGGHPPPP	17	1	1	P02810		1165.58	8.24536e+07	64484824	5.82231e+07	0	0.0004232	High	3.69159	High	4.31704	High	4.22389	0
315	SPPGKPQGPPQQEGNNPQGPPPPAGGNPQQPQAPP	3	2	2	P04280;P02812		3444.68	4.46417e+06	4.13713e+06	4.57891e+06	0	0.001052	High	3.68495	High	4.16562	High	3.35299	0
316	QGRPQGPPQQGGHPRPP	8	1	1	P02810		1790.92	8.2243e+07	5.91661e+07	7.60707e+07	0	0.0003493	High	3.6837	High	4.2177	High	3.7837	0
317	GPGIFPPPPPQP	104	1	1	P02814		1200.64	7.57111e+08	7.24466e+08	7.16791e+08	0	0.003402	High	3.65833	High	3.68911	High	3.63356	0
318	ELPHYPGLLAHQKPF	6	1	1	Q8TAX7		1746.93	7.10932e+06	7.79947e+06	8.65426e+06	0	8.798e-06	High	3.65271	High	3.77766	High	3.98799	0
319	SLAKADAAPDEKVLDSGF	3	1	1	P01833		1833.93	2.35447e+06	2.64809e+06	2.63455e+06	0	2.678e-06	High	3.64551	High	4.02078	High	4.12742	0
320	GPPPPPGKPQGPPPQGGNKPQ	15	2	2	P04280;P02812		2029.07	675894105	6.20979e+08	5.94125e+08	0	4.357e-07	High	3.64161	High	4.32083	High	3.22795	0
321	GYGYGPYQPVPE	7	1	1	P02808		1326.6	5.13725e+07	5.56266e+07	5.94402e+07	0	0.001356	High	3.62915	High	3.59566	High	3.654	0
322	PVDLSKWSGPLS	3	1	1	P30086		1285.68	739497	788028	466961	0	0.0005124	High	3.62723	High	3.6111	High	2.90092	0
323	LASDEEIQDVSGTW	3	2	1	P31025		1549.7	328211	300416	248808	0	0.002845	High	3.58873	High	3.56397	High	3.50445	0
324	LIAGNPQGPSPQ	2	1	1	P04280		1178.62	2.64989e+06	0	2.18024e+06	0	0.0001609	High	3.58098			High	3.80715	0
325	FGPGVPPPPPPP	8	1	1	O95104		1155.62	4.21701e+07	4.33484e+07	4.27135e+07	0	0.003599	High	3.57907	High	3.6472	High	3.76898	0
326	GPPPPGKPQGPPAQGGSKSQSA	9	1	1	P04280		2027.04	6.13805e+07	5.56323e+07	5.73751e+07	0	0.001241	High	3.5718	High	3.36215	High	3.86935	0
327	AKADAAPDEKVLDSGF	3	1	1	P01833		1633.81	2.66306e+06	2.68974e+06	3.428e+06	0	9.73e-08	High	3.56854	High	4.3436	High	4.26954	0
328	ALIYNEALKG	3	1	1	P06703		1091.61	2.03809e+06	1.51622e+06	2.93081e+06	0	0.00535	High	3.55438	High	3.32032	High	3.39708	0
329	SPPGKPQGPPPQ	11	2	2	P04280;P02812		1186.63	53244526	3.7755e+07	37393785	0	0.0003508	High	3.5474	High	3.89555	High	3.62691	0
330	DTNADKQLSF	6	1	1	P06702		1138.54	2.75314e+07	2.71393e+07	2.78471e+07	0	0.0006918	High	3.53723	High	3.53549	High	3.63951	0
331	GNPQGAPPQGGNKPQGPPSPPGKPQ	15	1	1	P02812		2389.21	2.72555e+08	2.53511e+08	2.59321e+08	0	0.0006979	High	3.53413	High	3.26752	High	3.98447	0
332	KFHEKHHSHREFPF	3	1	1	P15515		1862.93	5.23474e+06	4.56645e+06	5.75575e+06	0	0.003347	High	3.52368	High	4.52305	High	4.07178	0
333	GGNPQQPQAPPAGQPQGPPRPPQGGRPS	4	2	2	P04280;P02812		2755.4	16450374	1.39441e+07	1.54453e+07	0	0.004067	High	3.51497	High	3.51011	High	3.85097	0
334	QPQAPPAGQPQGPP	10	2	2	P04280;P02812		1369.69	3.32533e+07	2.77514e+07	2.60133e+07	0	0.0006864	High	3.50587	High	3.88585	High	4.06263	0
335	QAPPAGQPQGPP	11	2	2	P04280;P02812		1144.58	2.18005e+07	1.84853e+07	1.68111e+07	0	0.002318	High	3.50568	High	3.37266	High	3.49676	0
336	GPPPPPGKPQGPPPQGGNKPQGPPPPGKPQGPPPQGDKSRSP	7	2	2	P04280;P02812		4088.13	2.74664e+08	211443203	2.02478e+08	0	0.006159	High	3.50421	High	4.0887	High	4.26454	0
337	QPVPEQPLYPQPYQPQ	6	1	1	P02808		1908.96	1.07332e+07	1.36321e+07	1.53399e+07	0	9.51e-06	High	3.5015	High	3.82264	High	3.76866	0
338	APPAGQPQGPP	17	2	2	P04280;P02812		1016.52	57595824	5.40937e+07	48337682	0	0.0009208	High	3.4727	High	3.45263	High	3.51009	0
339	SLPRFPSVSLQ	6	1	1	Q16378		1230.69	5.31791e+06	6.7685e+06	7.32143e+06	0	0.003535	High	3.46838	High	3.53424	High	3.88555	0
340	GPPPPGKPQGPPPQGDNKSQSA	6	1	1	P02812		2138.07	0	12001369	1.30824e+07	0	0.002052	High	3.46812	High	3.11716	High	3.8309	0
341	GIFPPPPPQ	27	1	1	P02814		949.515	44076424	3.49536e+07	3.87737e+07	0	0.003726	High	3.46079	High	3.49025	High	3.18791	0
342	GPPPPGKPQGPPPQGDKSQSP	9	1	1	P04280		2050.04	1.13483e+08	9.95029e+07	1.00314e+08	0	9.233e-05	High	3.45193	High	2.87286	High	3.01135	0
343	VKQPSQPPPQEIFVPT	3	1	1	Q9UBC9		1791.97	6.63989e+06	6.28714e+06	6.46675e+06	0	0.00426	High	3.44558	High	2.40443	High	2.43738	0
344	NAANVGWNNSTFA	3	1	1	P14174		1365.62	2.38471e+06	2.60038e+06	1.85407e+06	0	0.0001992	High	3.4454	High	3.66883	High	3.32382	0
345	SQGPPPPPGKPE	12	1	1	P10163		1187.61	1.87209e+08	1.67671e+08	1.60774e+08	0	0.003863	High	3.44306	High	3.64196	High	3.49057	0
346	HHSHREFPFYGDYGSN	6	1	1	P15515		1949.84	4.62998e+06	5.07616e+06	5.77957e+06	0	0.006407	High	3.4387	High	3.32132	High	3.53433	0
347	GPYPPGPLAPPQPFGPG	10	1	1	P02814		1645.84	2.02949e+07	2.66707e+07	3.12376e+07	0	1.994e-05	High	3.43612	High	3.29306	High	3.52434	0
348	HREFPFYGDY	4	1	1	P15515		1330.59	7.99731e+06	9.22103e+06	1.1375e+07	0	0.00546	High	3.43603	High	3.17707	High	3.31299	0
349	GPYPPGPLAPPQPF	19	1	1	P02814		1434.74	8.50249e+07	1.04953e+08	1.25743e+08	0	3.811e-06	High	3.43586	High	3.52894	High	3.30591	0
350	LDTNADKQLSF	3	1	1	P06702		1251.62	3.9175e+06	3.53697e+06	3.37987e+06	0	0.001629	High	3.43071	High	3.17871	High	3.36124	0
351	FGYGYGPYQPVPE	3	1	1	P02808		1473.68	507269	768222	906433	0	0.00644	High	3.4305	High	3.17061	High	3.27345	0
352	DEVGGEALGRL	3	1	1	P68871		1115.57	0	0	0	0	0.0002563	High	3.42481	High	3.37941	High	3.45387	0
353	QFIDEERQGPPLGGQQ	3	1	1	P02810		1798.88	1.33148e+06	1.30474e+06	1.12655e+06	0	2.382e-06	High	3.41903	High	3.91093	High	3.16367	0
354	FHEKHHSHRGY	4	1	1	P15516		1434.68	1.21873e+06	1.01486e+06	743486	0	0.0003508	High	3.41889	High	3.26153	High	3.11612	0
355	QPVPEQPLYPQPY	6	1	1	P02808		1555.78	1.69534e+07	1.93578e+07	1.95407e+07	0	0.004917	High	3.39795	High	3.24065	High	3.3912	0
356	ADNAGEEGGEAPQEPQS	3	1	1	P31947		1685.7	3.7044e+06	4.12859e+06	3.96537e+06	0	0.0001879	High	3.39309	High	3.43553	High	3.45405	0
357	GPYQPVPEQPLYPQPY	3	1	1	P02808		1872.92	685790	1.0824e+06	1.25443e+06	0	0.0001515	High	3.38592	High	3.81861	High	3.75988	0
358	GPPPQGDNKSQSARSPPGKPQGPPPQGGNQPQ	12	1	1	P02812		3187.58	6.44437e+07	5.65576e+07	5.58085e+07	0	0.005074	High	3.3649	High	3.30486	High	3.23263	0
359	QGPPLGGQQSQPS	9	1	1	P02810		1280.63	5.00251e+07	4.21281e+07	3.94821e+07	0	0.003864	High	3.36266	High	3.35334	High	3.53975	0
360	GIFPPPPPQP	26	1	1	P02814		1046.57	1.00659e+08	9.9274e+07	9.76914e+07	0	0.00288	High	3.36159	High	3.24648	High	3.40539	0
361	FYGDYGSNY	3	1	1	P15515		1085.42	2.42857e+06	2.29789e+06	2.19837e+06	0	0.002191	High	3.34779	High	3.20677	High	3.32383	0
362	GPPPQGGNKPQGPPPPGKPQGPPAQ	1	1	1	P04280		2382.24	2.72541e+06	0	0	0	0.002091	High	3.33828					0
363	IGRFGYGYGP	9	1	1	P02808		1086.54	1.22968e+07	1.16448e+07	1.15273e+07	0	0.002514	High	3.33159	High	3.54323	High	3.47625	0
364	GPPPPGGNPQQPLPPPAGKPQGPPPPPQGGRPHRPP	9	1	1	Q04118		3552.88	3.29694e+07	0	1.468e+07	0	0.003143	High	3.32088	High	3.19459	High	3.54551	0
365	AVEQNTLQEF	3	1	1	Q9H299		1178.57	2.57054e+06	2.05893e+06	2.10476e+06	0	0.004908	High	3.31965	High	3.09103	High	3.07006	0
366	AAPDEKVLDSGF	3	1	1	P01833		1248.61	3.10091e+06	2.6216e+06	2.37441e+06	0	0.00153	High	3.31764	High	3.23197	High	3.18428	0
367	FLISGKPEGRRPQGGNQPQRPPPPPG	4	1	1	P10163		2764.48	6.00876e+06	4.6159e+06	4.01362e+06	0	0.004538	High	3.30275	High	3.16519	High	3.53915	0
368	REFPFYGDY	5	1	1	P15515		1193.53	1.88539e+06	2.47234e+06	2.82592e+06	0	0.0006843	High	3.30178	High	3.14061	High	3.41041	0
369	YQPVPEQPLYPQP	3	1	1	P02808		1555.78	1.69534e+07	1.93578e+07	1.95407e+07	0	0.002884	High	3.29039	High	3.24225	High	3.08703	0
370	GPPLGGQQSQPS	7	1	1	P02810		1152.57	20719297	17256753	1.65772e+07	0	0.008421	High	3.29005	High	3.43205	High	3.65001	0
371	GYGYGPYQPVPEQP	5	1	1	P02808		1551.72	6.25934e+06	9.25171e+06	1.22564e+07	0	0.0005427	High	3.28915	High	3.55466	High	3.65696	0
372	GPPPPQGKPQGPPQQGGHPPPP	3	1	1	P02810		2149.1	8.28891e+06	7.79615e+06	7.71418e+06	0	0.004886	High	3.28483	High	3.52407	High	3.84416	0
373	ADQLTEEQIAE	3	1	1	P0DP23	N-Term(Acetyl)	1288.59	447876	445129	463668	0	0.0006632	High	3.26674	High	3.40562	High	3.49675	0
374	RGPYPPGPLAPPQPF	13	1	1	P02814		1590.85	5.54902e+07	6.78514e+07	8.24786e+07	0	1.685e-05	High	3.26195	High	3.31329	High	3.07257	0
375	GPGRIPPPPPAPYGP	3	1	1	P02814		1469.79	1.58578e+06	2.0552e+06	1.64627e+06	0	0.005251	High	3.25729	High	2.13243	High	3.15382	0
376	YPQPYQPQYQQY	6	1	1	P02808		1602.72	4.0552e+06	5.55857e+06	6.56245e+06	0	0.008905	High	3.25384	High	3.2744	High	3.3567	0
377	GPYQPVPEQPLYPQP	3	1	1	P02808		1709.86	714751	758079	893252	0	0.0003803	High	3.24853	High	3.40777	High	3.61237	0
378	DTNADKQLSFEE	3	1	1	P06702		1396.63	5.07869e+06	4.69116e+06	4.85429e+06	0	0.0002464	High	3.2464	High	3.11965	High	3.53244	0
379	QGPPLGGQQ	14	1	1	P02810		881.45	3.70915e+07	3.06349e+07	2.75615e+07	0	0.004286	High	3.23728	High	3.22665	High	3.32612	0
380	YMKNLLNRIIDD	11	1	1	Q8TAX7	M2(Oxidation)	1523.79	1.26584e+07	1.49846e+07	1.52311e+07	0	0.0008586	High	3.23582	High	3.10186	High	3.10451	0
381	APPAGKPQGPPPPPQGGRPP	3	1	1	P10163		1900.03	1.1845e+07	1.13538e+07	0	0	7.103e-06	High	3.23062	High	3.46067			0
382	FTPPPQLQQQ	3	1	1	Q9UBC9		1183.61	2.39121e+06	2.01209e+06	2.14666e+06	0	0.002367	High	3.22972	High	3.40547	High	3.33963	0
383	DEVGGEALGRLL	1	1	1	P68871		1228.65	315371	0	0	0	3.631e-05	High	3.22564					0
384	GRIPPPPPAPY	20	1	1	P02814		1161.64	1.54373e+07	1.51367e+07	1.51401e+07	0	0.0001145	High	3.1967	High	3.29546	High	3.70169	0
385	PGIFPPPPPQP	9	1	1	P02814		1143.62	1.01127e+07	8.86059e+06	9.31124e+06	0	0.004213	High	3.19426	High	2.98762	High	2.91622	0
386	GPPPPPPGKPQ	35	1	1	P02810		1068.58	7.93918e+07	39082848	3.48369e+07	0	0.002295	High	3.19179	High	2.81093	High	3.09349	0
387	GPGIFPPPPPQ	12	1	1	P02814		1103.59	1.4009e+08	1.41958e+08	1.36039e+08	0	0.005201	High	3.17918	High	2.73038	High	3.00584	0
388	DTNADKQLSFEEF	3	1	1	P06702		1543.69	2.0658e+06	2.21924e+06	2.48954e+06	0	0.0001264	High	3.15758	High	2.78539	High	3.43012	0
389	GPPPQGGNKPQGPPPPGKPQGPPPQGDKSR	2	2	2	P04280;P02812		2951.53	0	14200689	0	0	0.006645	High	3.14949	High	1.87843			0
390	GPPPQEGNKPQRPPPPGRPQ	6	1	1	Q04118		2131.12	899163852	642863834	629173910	0	0.004585	High	3.14292	High	3.47669	High	3.43339	0
391	GPPPPAGGNPQQPQAPP	5	2	2	P04280;P02812		1606.8	6.55531e+06	1.84875e+07	3.63551e+06	0	0.004738	High	3.14283	High	3.24621	High	3.03634	0
392	YPPGPLAPPQPFGPG	10	1	1	P02814		1491.77	3.99658e+07	4.46638e+07	4.9809e+07	0	0.003026	High	3.13633	High	3.12269	High	2.99448	0
393	SSYQQKQTFTPPPQLQ	5	1	1	Q9UBC9	N-Term(Acetyl)	1919.95	2.91044e+06	3.84098e+06	4.61185e+06	0	7.095e-05	High	3.13347	High	3.82433	High	4.03694	0
394	SHREFPFYGDY	3	1	1	P15515		1417.62	1.91923e+06	2.30186e+06	2.55283e+06	0	0.002336	High	3.12337	High	3.44864	High	3.39846	0
395	YDNEFGYSNRVVD	3	1	1	P04406		1577.69	1.04862e+06	1.10793e+06	1.09338e+06	0	1.363e-05	High	3.11475	High	3.57966	High	3.27379	0
396	TFTPPPQLQ	8	1	1	Q9UBC9		1028.54	3.01894e+06	2.54724e+06	2.34885e+06	0	0.005536	High	3.11089	High	2.96593	High	3.00757	0
397	GYGYGPYQPVPEQ	3	1	1	P02808		1454.66	2.65372e+06	3.24664e+06	3.29883e+06	0	3.305e-05	High	3.10672	High	3.80549	High	3.58145	0
398	PQQGPPPPPG	4	1	1	Q16630		971.498	4.39643e+06	3.88093e+06	3.19152e+06	0	0.007057	High	3.10541	High	2.85606	High	3.14145	0
399	GGNPQQPQAPPAGQPQ	4	2	2	P04280;P02812		1571.76	7.83186e+06	7.65183e+06	6.7762e+06	0	0.0005555	High	3.10411	High	3.26019	High	3.18439	0
400	SNVPHKSSLPEGIRPGTVLR	3	1	1	P47929	N-Term(Acetyl)	2186.21	1.46776e+06	947760	0	0	0.002854	High	3.08849	High	2.96102	High	3.11656	0
401	GFVPPPPPPPY	18	1	1	P02814		1164.61	4.28382e+07	4.29428e+07	4.39566e+07	0	0.005929	High	3.08821	High	3.13606	High	3.04246	0
402	GPPQQGGHPPPPQGRP	3	1	1	P02810		1603.81	106737540	89374969	85745219	0	0.0002396	High	3.07876	High	3.14678	High	2.6759	0
403	GPPSPPGKPQ	13	1	1	P02812		961.513	178559684	1.50231e+08	1.38928e+08	0	0.003033	High	3.07851	High	3.04801	High	3.00408	0
404	LKTPAQFDADEL	3	1	1	P04083		1347.68	527257	520183	657820	0	0.007136	High	3.04638	High	1.98383	High	2.90634	0
405	MTVDREFPEMNL	3	1	1	P31025	M10(Oxidation)	1497.68	1.22648e+06	1.34377e+06	1.17301e+06	0	0.0003581	High	3.02972	High	3.41987	High	3.51185	0
406	NDGPQQGPPQQG	3	1	1	P02810		1222.55	10777166	9.0483e+06	8.59821e+06	0	0.00165	High	3.01664	High	2.58738	High	3.19793	0
407	ELPHYPGLLAHQKP	2	1	1	Q8TAX7		1599.87	1.69571e+06	1.65074e+06	0	0	0.0004123	High	3.01015	High	2.58585			0
408	ASGPPVSELITK	3	3	1	P16403		1198.67	1.06778e+06	756274	886143	0	0.004469	High	3.0086	High	2.97624	High	2.30355	0
409	GFVPPPPPPPYGPG	4	1	1	P02814		1375.71	6.3411e+06	6.67537e+06	6.69336e+06	0	0.003352	High	2.99911	High	2.66378	High	3.04998	0
410	YVNLPINGNGKQ	3	1	1	P09211		1316.7	1.06714e+06	1.00938e+06	1.02162e+06	0	0.000205	High	2.99045	High	3.16488	High	3.32373	0
411	YGPYQPVPEQPL	4	1	1	P02808		1387.69	6.52645e+06	7.24559e+06	7.35836e+06	0	0.009357	High	2.98914	High	2.67258	High	2.94305	0
412	TFTPPPQLQQQ	7	1	1	Q9UBC9		1284.66	3.91344e+06	3.58385e+06	3.43606e+06	0	0.003432	High	2.98524	High	3.15054	High	3.27016	0
413	GYGYGPYQPVPEQPL	6	1	1	P02808		1664.79	8.33842e+06	1.19297e+07	1.41352e+07	0	2.542e-05	High	2.98521	High	3.33361	High	3.6788	0
414	QPLYPQPYQPQYQ	3	1	1	P02808		1649.8	1.55345e+06	1.79782e+06	1.92197e+06	0	0.002424	High	2.97369	High	3.36164	High	3.31974	0
415	GYGYGPYQPVP	5	1	1	P02808		1197.56	3.15087e+06	3.67865e+06	3.78338e+06	0	0.001481	High	2.96631	High	3.29925	High	2.31817	0
416	GPYQPVPEQPLYPQ	1	1	1	P02808		1612.81	0	0	0	0	0.007225	High	2.95621					0
417	GPPPPPPGKP	21	1	1	P02810		940.528	4.92784e+07	3.95389e+07	3.37622e+07	0	0.002575	High	2.94886	High	2.8617	High	3.13943	0
418	RGPYPPGPLAPPQPFGPG	7	1	1	P02814		1801.94	5.03375e+06	6.50833e+06	8.48352e+06	0	3.197e-05	High	2.92343	High	3.94991	High	3.22114	0
419	GPPPPPGKPQGPPPQGGNKPQGPPPPGKPQ	8	2	2	P04280;P02812		2884.53	3.0111e+08	2.47829e+08	2.4845e+08	0	0.001261	High	2.92026	High	4.41258	High	4.00385	0
420	RIPPPPPAPY	17	1	1	P02814		1104.62	17796399	1.8785e+07	3.9134e+06	0	0.000905	High	2.91795	High	3.14842	High	2.9129	0
421	QVKQPSQPPPQEIFVPT	2	1	1	Q9UBC9		1920.03	3.95148e+06	0	4.36171e+06	0	0.009487	High	2.90025			High	3.19758	0
422	AMVSEFLK	10	1	1	P04083	N-Term(Acetyl); M2(Oxidation)	982.493	4.51041e+06	5.4097e+06	5.33092e+06	0	0.001321	High	2.89801	High	2.96941	High	2.76338	0
423	YLKAMTVDREF	2	1	1	P31025	M5(Oxidation)	1388.69	2.05418e+06	1.90504e+06	0	0	0.00504	High	2.89069	High	2.78593			0
424	GRFGYGYGPY	6	1	1	P02808		1136.52	2.12546e+06	2.27107e+06	2.01315e+06	0	0.0009405	High	2.86348	High	2.954	High	3.27317	0
425	GPPPPGKPQGPPPQ	6	2	2	P04280;P02812		1350.72	1.39549e+07	1.04914e+07	9.16873e+06	0	0.0006245	High	2.85774	High	3.21616	High	3.23284	0
426	GFVPPPPPPP	6	1	1	P02814		1001.55	1.1635e+07	1.01303e+07	1.04602e+07	0	0.008664	High	2.8524	High	2.6844	High	2.94	0
427	QPVPEQPLYPQP	6	1	1	P02808		1392.72	4.97602e+06	4.74422e+06	4.76157e+06	0	0.001894	High	2.84728	High	3.24927	High	3.31011	0
428	QPQAPPAGQPQ	7	2	2	P04280;P02812		1118.56	23772657	18148244	1.89016e+07	0	0.01003	High	2.84578	High	2.88616	High	2.86109	0
429	DGGDSEQFIDE	6	1	1	P02810		1211.47	2.7004e+06	2.59705e+06	2.45192e+06	0	0.005173	High	2.83863	High	3.01051	High	2.76084	0
430	HREFPFYGDYGS	5	1	1	P15515		1474.64	1.88856e+06	2.19171e+06	2.69896e+06	0	0.003379	High	2.8349	High	2.95841	High	3.22047	0
431	IDEERQGPPLGGQQSQPS	3	1	1	P02810		1922.93	4.82019e+06	3.55269e+06	2.91715e+06	0	6.138e-05	High	2.8286	High	3.24692	High	2.77822	0
432	GPPPPGKPQGPPPQGDKSRSP	3	2	2	P04280;P02812		2078.09	41153824	37908672	0	0	0.003145	High	2.81946	High	2.55301			0
433	YGPGIFPPPPPQP	7	1	1	P02814		1363.71	4.32253e+06	4.34032e+06	4.88119e+06	0	0.004188	High	2.79941	High	2.79974	High	2.42858	0
434	SETAPAETATPAPV	2	1	1	P16401	N-Term(Acetyl)	1383.67	600327	622240	0	0	0.002858	High	2.7949	High	2.77667			0
435	VPPPPPPPYGPG	16	1	1	P02814		1171.62	0	9.54301e+06	1.15364e+07	0	0.0008455	High	2.79171	High	2.61723	High	2.90529	0
436	SQGTPPPPGKPE	6	1	1	P10163		1191.6	109030504	97564548	9.93122e+07	0	0.003414	High	2.77032	High	2.79868	High	2.72064	0
437	FESFGDLSTPD	3	1	1	P68871		1214.52	651739	699923	608997	0	0.001301	High	2.76335	High	2.98621	High	2.82537	0
438	GPPPPGKPQGPPPQGDNKSQ	10	1	1	P02812		1980	6.25282e+07	5.17219e+07	5.10351e+07	0	9.711e-06	High	2.76191	High	3.41194	High	2.82285	0
439	GPYQPVPEQPL	9	1	1	P02808		1224.63	1.61216e+07	1.61976e+07	1.51517e+07	0	0.003365	High	2.76122	High	2.82432	High	2.87187	0
440	FTPPPQLQ	4	1	1	Q9UBC9		927.493	1.45429e+06	1.20947e+06	1.12454e+06	0	0.00819	High	2.75863	High	2.67368	High	2.6241	0
441	SLWKPSSPVSQ	2	1	1	Q8TDL5		1215.64	2.095e+06	2.01979e+06	0	0	0.006598	High	2.75825	High	3.07775			0
442	HHSHREFPFYGDY	6	1	1	P15515		1691.74	1.49497e+07	1.78203e+07	2.12676e+07	0	0.007331	High	2.75639	High	2.89714	High	3.11353	0
443	APPQPFGPGFVPPPPPPP	7	1	1	P02814		1792.95	1.21142e+06	1.89752e+06	2.34152e+06	0	0.0004553	High	2.75573	High	2.63631	High	2.84161	0
444	LFAEEKAVADTRDQADGSR	2	1	1	P01833		2079.01	3.30887e+06	4.30569e+06	0	0	0.0006006	High	2.75527	High	3.74994			0
445	FIGEDDNDDGHPLHPS	3	1	1	Q6MZM9		1764.75	2.96057e+06	2.18828e+06	1.88103e+06	0	5.458e-05	High	2.75379	High	2.85951	High	1.90035	0
446	SDKPDMAEIEKF	3	1	1	P62328	N-Term(Acetyl)	1451.67	692349	920504	957229	0	0.00156	High	2.7462	High	2.44366	High	2.9655	0
447	DYGSNYLYDN	3	1	1	P15515		1223.49	639232	858955	848890	0	0.00197	High	2.74482	High	2.74304	High	2.89843	0
448	YPQPYQPQYQQYT	6	1	1	P02808		1703.77	2.57888e+06	3.48435e+06	4.94339e+06	0	0.005507	High	2.73781	High	3.24806	High	3.38409	0
449	EFPFYGDYGSN	8	1	1	P15515		1295.52	1.647e+06	2.00948e+06	2.40846e+06	0	0.0006294	High	2.70697	High	3.21128	High	3.51324	0
450	YGYGPYQPVPEQP	3	1	1	P02808		1494.69	1.88354e+06	2.73478e+06	3.58692e+06	0	0.0008606	High	2.70317	High	3.44612	High	3.10607	0
451	AGQPQGPPRPPQ	6	2	2	P04280;P02812		1229.64	9.8562e+06	8.69493e+06	9.0127e+06	0	0.003265	High	2.6991	High	2.56512	High	2.66773	0
452	RIIPGGIYNADL	2	1	1	P01037		1301.73	485284	0	746894	0	0.002615	High	2.68072			High	2.92702	0
453	FGPGFVPPPPPPP	6	1	1	P02814		1302.69	2.7059e+06	2.89191e+06	2.947e+06	0	0.00503	High	2.66664	High	2.71951	High	2.64384	0
454	FGPGFVPPPPPPPY	4	1	1	P02814		1465.76	1.5381e+06	1.95455e+06	2.51312e+06	0	0.006977	High	2.65743	High	2.65063	High	2.64211	0
455	ASVDSGSSEEQGGSSRALVS	1	1	1	P01833		1909.88	1.6246e+06	0	0	0	0.0001701	High	2.61185					0
456	REIENKAIQDPRL	3	1	1	P01833		1581.87	1.19197e+07	1.03829e+07	1.05111e+07	0	0.006492	High	2.5873	High	2.37334	High	2.7595	0
457	SHFELPHYPGLLAH	2	1	1	Q8TAX7		1617.82	383394	0	590719	0	0.002259	High	2.57228			High	3.01552	0
458	LTTQTQVQREIV	3	1	1	P54108		1415.79	0	0	1.43727e+06	0	0.003488	High	2.56694	High	2.42885	High	2.66298	0
459	GPYPPGPLAPPQP	6	1	1	P02814		1287.68	1.18837e+07	1.2064e+07	1.16203e+07	0	0.001309	High	2.54925	High	2.81846	High	3.03807	0
460	VKQPSQPPPQEIF	4	1	1	Q9UBC9		1494.8	4.85391e+06	4.29206e+06	4.4449e+06	0	0.0008273	High	2.54832	High	3.09096	High	3.15744	0
461	QPQGPPPPPGKPQ	1	2	2	P04280;P02812		1324.71	52673235	0	0	0	0.004417	High	2.54784					0
462	QPLYPQPYQPQYQQ	3	1	1	P02808		1777.85	523348	458761	531248	0	0.001025	High	2.51889	High	2.79967	High	3.32371	0
463	GPRGPYPPGPL	5	2	1	P02814		1107.6	1.74749e+07	1.68041e+07	1.67511e+07	0	0.003421	High	2.51585	High	2.5375	High	2.60986	0
464	GPPPPQGKPQGPPQQGGHPPPPQGRPQ	4	1	1	P02810		2715.4	2.60061e+08	2.20397e+08	2.03383e+08	0	0.01026	High	2.50454	High	2.15685	High	2.8948	0
465	LVVYPWTQRF	6	5	1	P68871		1308.71	7.40011e+06	7.68971e+06	8.57414e+06	0	0.008078	High	2.48171	High	2.54131	High	2.87543	0
466	GPPPPPGKPQGPPQQGGNRPQGPPPPGKPQ	2	1	1	P04280		2943.55	3.33706e+07	0	3.12732e+07	0	0.01005	High	2.48097			High	2.50432	0
467	QVKQPSQPPPQEIF	3	1	1	Q9UBC9		1622.86	2.6295e+06	2.11589e+06	2.03115e+06	0	0.008614	High	2.47629	High	2.40625	High	2.62479	0
468	EVGGEALGRL	3	1	1	P68871		1000.54	4.88647e+06	5.11504e+06	4.28458e+06	0	0.008921	High	2.42455	High	2.65343	High	2.33297	0
469	SAETASGPTEDQVEIL	2	1	1	Q9BPY8	N-Term(Acetyl)	1688.79	437303	0	706156	0	0.006188	High	2.38937			High	3.10992	0
470	GPPPPPQGGRPHRPP	12	1	1	Q04118		1543.83	3.69067e+07	1.59759e+07	3.21716e+07	0	0.0007501	High	2.35707	High	3.13012	High	2.83941	0
471	GPLAPPQPFGPG	3	1	1	P02814		1134.6	3.37279e+06	3240486	2.91982e+06	0	0.007297	High	2.25523	High	2.58399	High	2.59703	0
472	GPPPPGKPQGPPPQGDNKS	10	1	1	P02812		1851.94	142944628	1.21608e+08	1.22717e+08	0	0.001167	High	2.25442	High	1.96266	High	2.14226	0
473	YGYGPYQPVPEQPL	3	1	1	P02808		1607.77	1.15454e+06	1.35103e+06	1.87885e+06	0	0.0001855	High	2.21615	High	2.67882	High	2.68068	0
474	SGPPVSELITK	3	3	1	P16403		1127.63	1.26746e+06	1.29072e+06	1.13104e+06	0	0.001428	High	2.21239	High	2.12205	High	2.76556	0
475	GYGPYQPVPEQPL	6	1	1	P02808		1444.71	2.35115e+07	2.43991e+07	2.52592e+07	0	0.001385	High	2.16858	High	2.55031	High	2.71608	0
476	IPPPPPAPY	14	1	1	P02814		948.519	2.60459e+07	2.28861e+07	2.13303e+07	0	0.005617	High	2.13804	High	2.05957	High	2.11046	0
477	SFKSQVVAGTNY	3	1	1	P04080		1300.65	1.18902e+06	0	1.4996e+06	0	3.005e-05	High	2.10312	High	4.19142	High	4.40927	0
478	LAPPQPFGPG	3	1	1	P02814		980.521	4.01796e+06	3.67402e+06	3.57901e+06	0	0.001351	High	1.96384	High	2.50713	High	2.43113	0
479	ELPHYPGLLAH	5	1	1	Q8TAX7		1246.66	3.46259e+06	2.78565e+06	2.48731e+06	0	0.006097	High	1.89131	High	2.27521	High	2.41349	0
480	GPPPPGKPQGPPPQGGSKS	5	1	1	P02812		1766.92	3.12021e+08	3.04582e+08	3.03938e+08	0	0.004885	High	1.63406	High	1.66817	High	1.6679	0
481	EVGGEALGRLL	2	1	1	P68871		1113.63	1.22213e+06	1.36409e+06	0	0	0.006826	High	1.54106	High	1.63451			0
482	ERQGPPLGGQQSQPSAGDGNQNDGPQQGPPQQGGQQQQGPPPPQGKPQ	3	1	1	P02810		4864.31	0	2.06026e+06	3.29928e+06	0	4.904e-20			High	11.6313	High	9.63962	0
483	GPPPQGGNQPQGPPPPPGKPQGPPPQGGNKPQGPPPPGKPQGPPAQGGSKSQSA	1	1	1	P04280		5094.59	0	0	0	0	1.536e-08			High	10.4235			0
484	GPPPQGGNQPQGPPPPPGKPQGPPPQGGNKPQGPPPPGKPQGPPPQGDNKSQ	3	1	1	P02812		5047.54	0	0	1.26018e+07	0	4.575e-08			High	9.58854	High	11.4398	0
485	SPPGKPQGPPPQGGNQPQGPPPPPGKPQGPPPQGGNKPQGPPPPGKPQGPPAQGGSKSQSA	1	1	1	P04280		5785.98	0	4.311e+07	0	0	0.0007348			High	9.40408			0
486	GPPPQGGNQPQGPPPPPGKPQGPPPQGGNKPQGPPPPGKPQGPPAQGGSKSQ	1	1	1	P04280		4936.53	0	2.72419e+07	0	0	1.391e-06			High	9.28994			0
487	SPPGKPQGPPPQGGNQPQGPPPPPGKPQGPPPQGGNKPQGPPPPGKPQGPPAQGGSKSQ	1	1	1	P04280		5627.9	0	83797592	0	0	1.35e-07			High	8.96091			0
488	SPPGKPQGPPPQGGNQPQGPPPPPGKPQGPPPQGGNKPQGPPPPGKPQGPPP	4	2	2	P04280;P02812		4981.59	0	6.43293e+06	0	0	1.781e-08			High	8.93333	High	9.0877	0
489	SQPSAGDGNQNDGPQQGPPQQGGQQQQGPPPPQGKPQGPPQQGGHPPPPQGRPQ	3	1	1	P02810		5429.58	0	1.25435e+07	6.07371e+06	0	1.493e-06			High	8.79115	High	7.92902	0
490	PPPPGKPQGPPAQGGSKSQSARSPPGKPQGPPQQEGNNPQGPPPPAGGNPQQPQAPPAGQPQGPPRPPQGGRPSRPPQ	1	1	1	P04280	N-Term(Acetyl)	7736.94	0	0	0	0	6.962e-05			High	8.11482			0
491	SPPGKPQGPPPQGGNQPQGPPPPPGKPQGPPPQGGNKP	2	2	2	P04280;P02812		3649.88	0	0	4.07123e+06	0	0.0009278			High	7.97654	High	4.87967	0
492	AGDGNQNDGPQQGPPQQGGQQQQGPPPPQGKPQGPPQQGGHPPPPQGRPQGPPQQGGHPRPP	2	1	1	P02810		6235.96	0	5276152	1.30216e+07	0	5.46e-05			High	6.7093	High	7.94692	0
493	SARSPPGKPQGPPQQEGNKPQGPPPPGKPQ	1	1	1	P10163		3040.58	0	2.35603e+06	0	0	4.537e-06			High	6.69965			0
494	QGGQQQQGPPPPQGKPQGPPQQGGHPPPPQGRPQGPPQQGGHPRPP	2	1	1	P02810		4675.34	0	1.5408e+07	1.53382e+07	0	4.745e-05			High	6.53464	High	6.47806	0
495	PGKPQGPPPQGGNQPQGPPPPPGKPQGPPQQGGNRPQGPPPPGKPQGPPPQGDKSRSP	1	1	1	P04280		5711.94	0	1.13604e+06	0	0	0.0006226			High	6.44346			0
496	RSPQSPPGKPQGPPPQGGNQPQGPPPPPGKPQGPPPQGGNKPQ	1	1	1	P04280		4246.2	0	7.64848e+06	0	0	0.00135			High	6.01792			0
497	QQGGHQQGPPPPPPGKPQGPPPQGGRPQGPPQGQSPQ	2	1	1	P02810		3679.84	0	3.76906e+06	3.1792e+06	0	0.000339			High	6.01443	High	5.5575	0
498	GGNPQQPQAPPAGQPQGPP	1	2	2	P04280;P02812		1822.89	0	1.03263e+07	0	0	2.687e-08			High	5.54982			0
499	HPPPPPFQNQQRPP	2	1	1	Q16378		1636.84	0	3.19716e+06	0	0	0.0007545			High	5.35213	High	5.11785	0
500	GPPPPGKPQGPPAQGGSKSQSARSPPGKPQGPPQQEGNNPQGPPPPAGGNPQQPQAPPAGQPQ	1	1	1	P04280		6090.04	0	0	0	0	0.004919			High	5.1527			0
501	GAPPQGGNKPQGPPSPPGKPQGPPPQGGNQPQGPPPPPGKPQ	2	1	1	P02812		4003.03	0	4.20537e+06	4.6192e+06	0	0.0003379			High	5.10855	High	6.21249	0
502	SPPGKPQGPPQQEGNNPQGPPPPAGGNPQQPQAPPAGQPQGPPRPP	2	2	2	P04280;P02812		4527.26	0	0	4.85296e+06	0	7.222e-07			High	4.98221	High	6.16086	0
503	GPPAQGGSKSQSARSPPGKPQGPPQQEGNNPQGPPPPAGGNPQQPQAPPAGQPQ	2	1	1	P04280		5234.56	0	3.81868e+06	6730391	0	1.645e-05			High	4.93658	High	5.02084	0
504	GGNKPQGPPPPGKPQGPPAQGGSKSQ	2	1	1	P04280		2450.26	0	0	0	0	0.003862			High	4.92661	High	4.62047	0
505	GGSKSRSSRSPPGKPQGPPPQGGNQPQGPPPPPGKPQ	1	1	1	P02812	N-Term(Acetyl)	3664.9	0	6.02766e+06	0	0	0.0001184			High	4.90181			0
506	GPPPQGGNKPQGPPPPGKPQGPPPQGDNKSQSA	2	1	1	P02812		3195.61	0	8.2053e+06	3.95819e+06	0	0.0008051			High	4.8589	High	6.21777	0
507	PPPQGGNQPQGPPPPPGKPQ	1	2	2	P04280;P02812		1972.01	0	2.62701e+06	0	0	5.9e-06			High	4.81039			0
508	GPPPQGDKSRSPQSPPGKPQGPPPQGGNQPQGPPPPPGKPQ	1	1	1	P04280		4052.07	0	4.97712e+07	0	0	1.769e-07			High	4.73877			0
509	RPPPPGRPQGPPPPGGNPQQPLPPPAGKPQGPPPPPQ	1	1	1	Q04118		3680.98	0	2.63736e+06	0	0	0.0005723			High	4.3592			0
510	GPPPPGGNPQQPLPPPAG	1	1	1	Q04118		1674.86	0	1.00939e+06	0	0	2.431e-05			High	4.30199			0
511	SSYQQKQTFTPPPQLQQQQ	2	1	1	Q9UBC9	N-Term(Acetyl)	2304.12	0	0	1.78817e+06	0	0.00247			High	3.83169	High	4.51791	0
512	GPGFVPPPPPPP	1	1	1	P02814		1155.62	0	4.33484e+07	0	0	0.004685			High	3.72912			0
513	YLKAMTVDREF	2	1	1	P31025		1372.7	0	1.02687e+06	1.8834e+06	0	0.0004255			High	3.5635	High	3.52043	0
514	KQTFTPPPQLQQQQ	2	1	1	Q9UBC9		1668.87	0	1.80807e+06	1.57151e+06	0	0.0006903			High	3.51429	High	2.88906	0
515	LLSPYSYSTTA	2	2	1	P02766		1202.6	0	867591	849829	0	0.001385			High	3.34403	High	2.97515	0
516	ASVDSGSSEEQGGSSRALVST	1	1	1	P01833		2010.93	0	816537	0	0	0.002232			High	3.24297			0
517	GPGFVPPPPPPPYGP	2	1	1	P02814		1472.76	0	0	1248275	0	0.004348			High	3.20334	High	2.36977	0
518	QPLYPQPYQPQ	5	1	1	P02808		1358.68	0	2.30766e+07	2.32953e+07	0	0.004001			High	3.10497	High	3.062	0
519	QPQGPPPPPG	1	2	2	P04280;P02812		971.498	0	3.88093e+06	0	0	0.003037			High	3.00388			0
520	MARLTWASHEKMHEGDEGPGH	1	1	1	P06702	M12(Oxidation)	2392.06	0	4.51458e+06	0	0	0.002647			High	2.9763			0
521	GPPPPPGKPQGPPP	3	2	2	P04280;P02812		1319.72	0	8.85211e+06	1.03681e+07	0	0.002752			High	2.93298	High	3.15747	0
522	QGLDANQDEQVD	1	1	1	P80511		1331.57	0	2.05074e+06	0	0	0.0006219			High	2.56122			0
523	GRPQGPPQQGGHPRPP	1	1	1	P02810		1662.86	0	0	0	0	0.0006613			High	2.55073			0
524	PGRIPPPPPAPY	1	1	1	P02814		1258.7	0	1.95764e+06	0	0	0.007427			High	2.48391			0
525	GPPPQGDKSQSPRSPPGKPQ	1	1	1	P04280		2042.05	0	265627970	0	0	0.001579			High	1.43958			0
526	HASVESGGETQE	1	1	1	P03244		1230.52	0	0	0	0	0.0001509			High	0.356321			0
527	PCLECPEHTLPSPEGATSCECEEGFFRAPQDPASMPCTRPPSAPHYLTAVGMGAKVELRW	1	1	1	P29317	N-Term(Acetyl)	6526.02	0	0	0	0	0.004754			High	0.248333			0
528	LQLTFNCCNMDPK	1	1	1	Q96S53	N-Term(Acetyl); M10(Oxidation)	1584.68	0	0	0	0	0.003018			High	0.247705			0
529	ESPSLIAGNPQGPSPQGGNKPQGPPPPPGKPQGPPPQGGNKPQGPPPPGKPQGPPPQGDKSRSP	1	1	1	P04280		6229.2	0	0	3.08978e+07	0	0.002339					High	10.918	0
530	SPPGKPQGPPPQGGNQPQGPPPPPGKPQGPPPQGGNKPQGPPPPGKPQGPPPQGDKSQSP	2	1	1	P04280		5808.96	0	0	7.29608e+07	0	0.001714					High	10.7067	0
531	SQPSAGDGNQNDGPQQGPPQQGGQQQQGPPPPQGKPQ	1	1	1	P02810		3716.71	0	0	6.30105e+06	0	1.369e-10					High	8.7656	0
532	SPPGKPQGPPPQGGNQPQGPPPPPGKPQGPPPQGGNKPQGPPPPGKPQGPPPQGD	1	2	2	P04280;P02812		5281.67	0	0	0	0	0.0001698					High	8.72963	0
533	SPPGKPQGPPPQGGNQPQGPPPPPGKPQGPPPQGGNKPQGPPPPGKPQGPPAQGGSKSQSARSPPGKPQ	1	1	1	P04280		6633.44	0	0	0	0	0.0003719					High	8.26898	0
534	PPPGKPQGPPPQGGNKPQGPPPPGKPQGPPPQGDKSRSP	1	2	2	P04280;P02812		3836.96	0	0	2.54949e+06	0	0.005508					High	6.98464	0
535	SQPSAGDGNQNDGPQQGPPQQGGQQQQGPPPPQGKPQGPPQQGGHPPPPQGRPQGPPQQGGHPRPP	1	1	1	P02810		6635.21	0	0	4.36758e+07	0	0.01084					High	6.89748	0
536	GPPSPPGKPQGPPPQGGNQPQGPPPPPGKPQGPPPQGGNKPQGPPPPGKPQ	1	1	1	P02812		4884.5	0	0	2.21952e+06	0	0.004392					High	6.61552	0
537	IAGNPQGPSPQGGNKPQGPPPPPGKPQGPPPQGGNKPQ	1	1	1	P04280		3656.88	0	0	0	0	0.00015					High	6.35172	0
538	GPPPQEGNKPQRPPPPGRPQGPPPPGGNPQQPLPPPAGKPQGPPPPPQGGRPHRPPQGQPP	1	1	1	Q04118		6172.22	0	0	3.66291e+06	0	0.002041					High	6.10132	0
539	GPPQQGGHPPPPQGRPQGPPQQGGHPRPPRGRPQGPPQQGGHQQ	1	1	1	P02810		4546.27	0	0	1.09555e+07	0	0.001193					High	5.7043	0
540	GKPQGPPQQEGNNPQGPPPPAGGNPQQPQAPPAGQPQGPP	1	2	2	P04280;P02812		3895.9	0	0	5.44415e+06	0	1.885e-05					High	5.55844	0
541	GPPPQGGNQPQGPPPPPGKPQGPPPQGGNKPQGPPPPG	1	2	2	P04280;P02812		3588.81	0	0	7.22888e+06	0	0.0005393					High	5.37629	0
542	GNKPQGPPPPGKPQGPPAQGGSKSQSA	1	1	1	P04280		2551.31	0	0	2013786	0	0.0009017					High	5.30319	0
543	GNNPQGPPPPAGGNPQQPQAPPAGQPQ	1	2	2	P04280;P02812		2598.25	0	0	1.97324e+06	0	0.00402					High	4.27924	0
544	KPGPVCQPPVSQSRSLFSSVPSKPPMSLEPQ	1	1	1	Q6AI12		3291.69	0	0	0	0	0.005017					High	4.21652	0
545	GGHQQGPPPPPPGKPQGPPPQGGRPQ	1	1	1	P02810		2547.3	0	0	1.57079e+07	0	0.002157					High	3.3472	0
546	ATVQQLEGRW	1	1	1	Q01469	N-Term(Acetyl)	1229.63	0	0	724102	0	0.0001882					High	3.28036	0
547	ASVDSGSSEEQGGSSRALV	1	1	1	P01833		1822.85	0	0	1.84996e+06	0	0.003874					High	3.13581	0
548	TFTPPPQLQQQQ	1	1	1	Q9UBC9		1412.72	0	0	1.01903e+06	0	0.001183					High	3.11551	0
549	HHSHREFPFYGDYGS	2	1	1	P15515		1835.79	0	0	4.26518e+06	0	0.01104					High	2.91132	0
550	HREFPFYGDYGSN	1	1	1	P15515		1588.68	0	0	493858	0	0.007428					High	2.90873	0
551	VSGTWYLKA	1	2	1	P31025		1024.55	0	0	1.45325e+06	0	0.00723					High	2.33662	0
552	SPPGKPQGPPPQGGNQPQGPPPPPGKPQGPPPQGGNKPQGPPPPGKPQGPPPQGDNKSQSARSPPGKPQ	2	1	1	P02812		6744.46	0	0	7012985	0.001	0.01091	High	10.2619			High	9.29133	0
553	DGPQQGPPQQGGQQQQGPPPPQGKPQGPPQQGGHPPPPQGRPQGPPQQGGHPRPP	2	1	1	P02810		5579.79	0	0	0	0.001	0.02908	High	5.49873			High	5.71582	0
554	GNPQGPSPQGGNKPQGPPPPPGKPQGPPPQGGNKP	2	1	1	P04280		3344.7	0	0	3900574	0.001	0.008448	High	5.27798			High	5.28926	0
555	SAGDGNQNDGPQQGPPQQGGQQQQGPPPPQGKP	1	1	1	P02810	N-Term(Acetyl)	3318.53	1.18569e+07	0	0	0.001	0.01092	High	4.52123					0
556	KPQGPPPQGGRPQGPPQGQSPQ	5	1	1	P02810		2220.14	4.68869e+07	4.21496e+07	38940988	0.001	0.02924	High	4.05089	High	4.44061	High	4.00192	0
557	SSRSPPGKPQGPPPQGGNQPQ	8	1	1	P02812		2098.04	1.48497e+07	1.29337e+07	1.41357e+07	0.001	0.03611	High	3.98459	High	3.86081	High	3.37167	0
558	GGNKPQGPPPPGKPQ	1	2	2	P04280;P02812		1455.77	3.29601e+07	0	0	0.001	0.01978	High	3.82216					0
559	SAGDGNQNDGPQQGPPQQGGQQ	3	1	1	P02810	N-Term(Acetyl)	2206.94	6.15439e+06	6.20873e+06	5.63999e+06	0.001	0.0362	High	3.7847	High	3.82508	High	3.69314	0
560	NNPQGPPPPAGGNPQQPQ	1	2	2	P04280;P02812		1794.86	0	0	0	0.001	0.01348	High	3.77359					0
561	FLISGKPEGRRPQGGNQPQ	3	1	1	P10163		2066.1	9.36449e+06	8.65957e+06	8.62177e+06	0.001	0.01432	High	3.70889	High	3.10697	High	3.54926	0
562	GPPPPPGKPQGPPPQGGNKPQGPPPPGKPQGPPAQGGSKSQ	3	1	1	P04280		3879.01	4.62875e+07	0	3.94348e+07	0.001	0.01253	High	3.48123			High	2.65083	0
563	REIENKAIQDPRLF	5	1	1	P01833		1728.94	1.37237e+06	1.74662e+06	611120	0.001	0.01895	High	3.41011	High	2.92269	High	2.8986	0
564	GPPPPGGNPQQPLPPPAGKPQGPPPPPQGGRPHRPPQ	2	1	1	Q04118		3680.95	8.95789e+06	0	6.16392e+06	0.001	0.02404	High	3.35704			High	3.16602	0
565	YGDYGSNYL	4	1	1	P15515		1051.44	5.31666e+06	5.79351e+06	4.45362e+06	0.001	0.01874	High	3.35474	High	3.16932	High	3.12429	0
566	SRQSSVSFR	4	1	1	P13647	N-Term(Acetyl)	1095.56	4.29992e+06	3.6111e+06	0	0.001	0.03638	High	3.25451	High	3.17725			0
567	QPYQPQYQQY	2	1	1	P02808		1342.61	3.21215e+06	0	3.02381e+06	0.001	0.03389	High	3.23519			High	3.53477	0
568	NLLNRIIDD	3	1	1	Q8TAX7		1085.6	1.42651e+06	1.64111e+06	1.75636e+06	0.001	0.0174	High	3.19944	High	2.93374	High	3.00761	0
569	FVPPPPPPPY	32	1	1	P02814		1107.59	1.81534e+08	1.95925e+08	1.93723e+08	0.001	0.0261	High	3.19907	High	3.16514	High	3.36588	0
570	HFELPHYPG	4	1	1	Q8TAX7		1096.52	4.5505e+06	3.75907e+06	3.5072e+06	0.001	0.01845	High	3.17867	High	3.00395	High	2.68588	0
571	LVISDGGDSEQF	1	1	1	P02810		1266.59	1.64614e+06	0	0	0.001	0.01528	High	3.14366					0
572	SLIAGNPQGP	2	1	1	P04280		953.506	410594	0	0	0.001	0.01263	High	3.14114			High	2.63258	0
573	PPPPAGGNPQQPQAPPAGQPQGPP	2	2	2	P04280;P02812		2282.14	1.9508e+06	946728	0	0.001	0.02641	High	3.13135	High	3.11213			0
574	VPPPPPPPY	36	1	1	P02814		960.519	3.31501e+07	2.61442e+07	2.46378e+07	0.001	0.008974	High	3.05924	High	3.01622	High	3.23004	0
575	RLVDSKGFDEY	2	1	1	Q01469		1328.65	755437	0	0	0.001	0.01015	High	2.98697	High	3.39674			0
576	EQPLYPQPYQP	3	1	1	P02808		1359.66	3.52864e+06	3.4086e+06	3.71837e+06	0.001	0.02024	High	2.96342	High	2.98364	High	3.02884	0
577	AIKVPEQGYT	3	1	1	Q9UBC9		1105.59	1.73608e+06	1.99143e+06	1.742e+06	0.001	0.0324	High	2.95813	High	2.97899	High	2.87253	0
578	PLYPQPYQPQY	3	1	1	P02808		1393.68	937853	1.15318e+06	1.25695e+06	0.001	0.0252	High	2.94792	High	2.94447	High	2.82775	0
579	GPPPHPGKPQGPPPQEGNKPQ	2	1	1	Q04118		2141.1	0	0	0	0.001	0.02424	High	2.93129			High	2.81375	0
580	GPPSPPGKP	6	1	1	P02812		833.454	9.02248e+06	0	0	0.001	0.01569	High	2.92166	High	2.98534	High	2.97691	0
581	GPPQQGGHPPPPQGRPQGPPQQGGHP	2	1	1	P02810		2587.27	2.64223e+07	0	2.08264e+07	0.001	0.01211	High	2.90279			High	3.56195	0
582	LNETGDEPFQYK	2	1	1	P15104		1440.67	0	0	0	0.001	0.0299	High	2.81072	High	2.35452			0
583	GGVLPNIQAV	3	13	1	Q96KK5		967.559	536936	795542	517652	0.001	0.02034	High	2.80829	High	2.52158	High	2.03701	0
584	GRFGYGYGP	3	1	1	P02808		973.454	9.72854e+06	9.21125e+06	8.70666e+06	0.001	0.02217	High	2.7907	High	2.87251	High	2.61738	0
585	DGGDSEQFI	5	1	1	P02810		967.402	5.31268e+06	4.8102e+06	4.26048e+06	0.001	0.02704	High	2.77126	High	2.60783	High	2.77669	0
586	DVSQEESL	5	1	1	P10163		906.405	2.27824e+06	2.12336e+06	1.95152e+06	0.001	0.03709	High	2.72233	High	2.87775	High	2.73649	0
587	AHLPAEFTPA	3	1	1	P69905		1053.54	4.26741e+06	3.71895e+06	4.03228e+06	0.001	0.01388	High	2.67628	High	2.57633	High	2.83329	0
588	HREFPFYGD	3	1	1	P15515		1167.52	2.0998e+06	1.91843e+06	1.91857e+06	0.001	0.02618	High	2.62652	High	2.47125	High	3.06075	0
589	QPLPPPAGKPQ	10	1	1	Q04118		1129.64	1.2308e+08	9.99029e+07	96372006	0.001	0.01488	High	2.59799	High	2.57763	High	2.30362	0
590	LNRIIDD	18	2	1	Q8TAX7		858.47	2.45385e+07	1.7924e+07	1.77185e+07	0.001	0.01723	High	2.53887	High	2.37485	High	2.44339	0
591	QGPPPPPPGKPQ	8	1	1	P02810		1196.65	130736644	108661605	1.06767e+08	0.001	0.01243	High	2.53254	High	2.10007	High	2.02521	0
592	DLDTNADKQLSF	1	1	1	P06702		1366.65	359139	0	0	0.001	0.01115	High	2.52225					0
593	GYGPYQPVPE	4	1	1	P02808		1106.52	4.43562e+06	3.89338e+06	3.84282e+06	0.001	0.03654	High	2.46442	High	2.12264	High	2.50375	0
594	RLRISPDRVY	3	1	1	P14174		1274.74	2.20889e+06	2.08051e+06	1.71531e+06	0.001	0.02517	High	2.46302	High	2.94878	High	2.43854	0
595	YDNEFGYSNRVV	3	1	1	P04406		1462.66	683593	664514	631765	0.001	0.01464	High	2.36121	High	2.66543	High	2.63758	0
596	IFPPPPPQP	16	1	1	P02814		989.546	2.34235e+07	2.06779e+07	18422441	0.001	0.0259	High	2.34336	High	2.17974	High	2.2266	0
597	YQPVPEQPLYPQ	3	1	1	P02808		1458.73	1.1172e+06	1.31887e+06	1.44865e+06	0.001	0.02183	High	2.27295	High	2.90962	High	3.10532	0
598	AAHLPAEFTPAV	3	1	1	P69905		1223.64	1.98454e+06	2.19054e+06	1.84302e+06	0.001	0.02863	High	2.27268	High	2.34024	High	2.44783	0
599	NVGWNNSTFA	3	1	1	P14174		1109.5	2.05514e+06	1.93171e+06	1.67627e+06	0.001	0.01047	High	2.22463	High	2.3775	High	2.20029	0
600	GPGRIPPPPPAP	8	1	1	P02814		1152.66	4.3497e+07	3.02173e+07	3.25613e+07	0.001	0.03746	High	2.16936	High	2.21675	High	2.22832	0
601	APPQPFGPGF	5	1	1	P02814		1014.51	4.07831e+06	3.66201e+06	3.57279e+06	0.001	0.03026	High	2.08828	High	2.39548	High	2.34693	0
602	YPQPYQPQ	3	1	1	P02808		1020.48	7.51976e+07	0	6.82676e+07	0.001	0.02096	High	1.9791			High	2.33731	0
603	AGQPQGPPRPPQGGRPS	2	2	2	P04280;P02812		1683.87	2.46699e+07	0	1.78747e+07	0.001	0.01256	High	1.97779			High	2.20325	0
604	PGFVPPPPPPPYGPG	2	1	1	P02814		1472.76	0	0	646390	0.001	0.02418	High	1.58138			High	2.06951	0
605	EERQGPPLGGQQSQPSAGDGNQNDGPQQGPPQQGGQQQQGPPPPQGKPQGPPQQGGHPPPPQGRPQGPPQQGGHPRPP	2	1	1	P02810		7911.78	0	1.45142e+06	9.84485e+06	0.001	0.03142			High	6.43631	High	7.40841	0
606	LYPQPYQPQYQQY	2	1	1	P02808		1715.81	0	612003	597494	0.001	0.01851			High	3.03447	High	2.95125	0
607	YQPVPEQPLYPQPYQ	2	1	1	P02808		1846.91	0	0	583625	0.001	0.03827			High	2.76948	High	2.81992	0
608	GPPPPGKPQGPPPQGDKS	1	2	2	P04280;P02812		1737.9	0	3.25597e+06	0	0.001	0.008313			High	2.76639			0
609	DTNADKQLSFE	2	1	1	P06702		1267.58	0	1007049	790516	0.001	0.02133			High	2.67836	High	2.99786	0
610	ATLKDQLIYN	2	1	1	P00338	N-Term(Acetyl)	1220.65	0	616319	647543	0.001	0.02144			High	2.66978	High	2.90196	0
611	PLYPQPYQPQYQ	2	1	1	P02808		1521.74	0	1.26327e+06	1.2397e+06	0.001	0.01459			High	2.60174	High	3.05368	0
612	GPYQPVPEQP	2	1	1	P02808		1111.54	0	3.14949e+06	2.73949e+06	0.001	0.01616			High	2.43682	High	2.45112	0
613	MKNLLNRIIDD	2	1	1	Q8TAX7	M1(Oxidation)	1360.72	0	1.06805e+06	1.25875e+06	0.001	0.0208			High	2.40583	High	2.39055	0
614	TDNDVNYEDF	2	1	1	Q16378		1231.48	0	758168	836294	0.001	0.02607			High	2.37135	High	2.88085	0
615	QSQPSAGDGNQNDGPQQGPPQQGGQQQQGPPPPQGKPQGPPQQGGHPPPPQGRPQGPPQQGGHPRPP	1	1	1	P02810		6763.25	0	0	0	0.001	0.02467					High	6.42586	0
616	GNPQGAPPQGGNKPQGPPSPPGKPQGPPPQGGNQPQGPPPPPGKPQGPPPQGGNKPQGPPPPGKPQGPPPQGDKSR	1	1	1	P02812		7331.73	0	0	0	0.001	0.01471					High	4.83672	0
617	GPPPQGDKSQSPRSPPGKPQGPPPQGGNQPQGPPPPPGKPQGPPPQGGNKPQ	1	1	1	P04280		5109.6	0	0	2.28715e+07	0.001	0.02557					High	4.29459	0
618	GPPQQGGHPPPPQGRPQGPPQQGGHPRPPRGRPQ	1	1	1	P02810		3531.82	0	0	1.08928e+07	0.001	0.0167					High	4.24835	0
619	PPAQGGSKSQSARSPPGKPQGPPQQEGNNPQGPPPPAGGNPQQPQAPPAGQPQGPP	1	1	1	P04280	N-Term(Acetyl)	5470.71	0	0	2.49641e+06	0.001	0.01757					High	4.21142	0
620	SPPGKPQGPPPQGGNQP	1	2	2	P04280;P02812		1639.82	0	0	0	0.001	0.01139					High	3.2006	0
621	PYQPQYQQY	1	1	1	P02808		1214.55	0	0	1.7228e+06	0.001	0.02285					High	3.02438	0
622	DVHDGKVVSTHEQVLRTKN	1	1	1	P02533		2162.13	0	0	1.29934e+06	0.001	0.03001					High	2.95635	0
623	YQPQYQQYT	1	1	1	P02808		1218.54	0	0	6.04976e+06	0.001	0.0322					High	2.91158	0
624	GKVLPGVDALSNI	1	1	1	P00558		1282.74	0	0	460997	0.001	0.02551					High	2.52895	0
625	YPPGPLAPPQP	2	1	1	P02814		1133.6	0	0	1.20087e+07	0.001	0.034					High	2.10385	0
626	EGGNLEAKVTML	1	1	1	P31025	M11(Oxidation)	1277.63	0	0	0	0.001	0.02297					High	2.0747	0
627	TGDSGAPPVPPTGDAGPPPVPPTGDSGAPPVPPTGDSGAPPVTPTGDSETAPVPPTGDSGAPPVPPTGDSEA	1	1	1	P19835	N-Term(Acetyl)	6564.07	862158	0	0	0.002	0.04366	High	6.06487					0
628	GPPPQEGNKPQRPPPPGRPQGPPPPGGNPQQPLPPPAGKPQGPPPPPQGGRPHRPPQGQPPQ	2	1	1	Q04118		6300.28	8.96882e+07	5.33818e+07	0	0.002	0.01696	High	4.70145	High	5.53008			0
629	SLIAGNPQGAPPQGGNKPQGPPSPPGKPQGPPPQGGNQPQ	2	1	1	P02812		3830.94	1.58256e+06	0	2.39028e+06	0.002	0.04224	High	3.75983			High	3.41009	0
630	PPPPPGKPEGRPP	3	1	1	P10163		1322.72	1.63383e+07	1.44348e+07	1.33616e+07	0.002	0.04429	High	3.31592	High	2.8982	High	3.09435	0
631	WFIENEEQE	3	1	1	P04083		1223.52	713035	739438	745080	0.002	0.04354	High	2.80436	High	2.45885	High	3.43957	0
632	PQGPPPPPGKPQ	2	2	2	P04280;P02812		1196.65	2.7431e+06	0	0	0.002	0.03874	High	2.61897			High	3.10224	0
633	PVPEQPLYPQPY	1	1	1	P02808		1427.72	550171	0	0	0.002	0.03905	High	2.58044					0
634	GIFPPPP	2	4	1	P02814		724.404	540800	0	0	0.002	0.03831	High	2.40468					0
635	TDNQAIKALLQ	2	1	1	P58546		1214.68	473072	365381	0	0.002	0.01624	High	2.39613	High	2.52269			0
636	ADNFSLHD	3	1	1	P17931	N-Term(Acetyl)	960.407	0	575880	501112	0.002	0.0178	High	2.28748	High	2.45299	High	2.2222	0
637	VQGVNVHLGTL	2	1	1	Q8N4F0		1136.64	675206	0	739736	0.002	0.04131	High	1.8239			High	1.54968	0
638	SNVPHKSSLPEGIRPGTVL	1	1	1	P47929	N-Term(Acetyl)	2030.11	0	561012	0	0.002	0.01239			High	2.86035			0
639	YGYGPYQPVPE	2	1	1	P02808		1269.58	0	7.24633e+06	7.55695e+06	0.002	0.01244			High	2.63485	High	2.44643	0
640	DLSPWASVKN	2	1	1	P22079		1116.57	0	1.31197e+06	1.16358e+06	0.002	0.01349			High	2.37844	High	2.39336	0
641	DVSQEDVPLVIS	2	1	1	P02810		1300.67	0	892624	850597	0.002	0.01426			High	2.30979	High	2.12056	0
642	QERDPSKIKWGDAGAEY	1	1	1	P04406		1949.94	1.69933e+06	0	0	0.003	0.05836	High	4.02493					0
643	KPQGPPPPPQGGRPHRPPQGQPPQ	1	1	1	Q04118		2532.33	6.09703e+06	0	0	0.003	0.05523	High	3.36011					0
644	PLYPQPYQPQ	1	1	1	P02808		1230.62	3.35858e+06	0	0	0.003	0.05696	High	2.97969					0
645	YPPGPLAPPQPF	4	1	1	P02814		1280.67	9.70988e+07	0	1.11358e+08	0.003	0.05157	High	2.49459			High	2.61311	0
646	ADKQLSFEEF	1	1	1	P06702		1213.58	284055	0	0	0.003	0.04598	High	2.39166					0
647	ESPSLIAGNPQGP	3	1	1	P04280		1266.64	1.46561e+06	1.22671e+06	1.20052e+06	0.003	0.01838	High	2.29993	High	2.36539	High	2.22152	0
648	FVPPPPPPP	6	1	1	P02814		944.524	2.42717e+07	2.07337e+07	1.87615e+07	0.003	0.01946	High	2.25783	High	2.36208	High	2.34034	0
649	VVYPWTQRF	4	5	1	P68871		1195.63	3.92753e+06	0	4.39566e+06	0.003	0.05544	High	2.22312			High	2.4478	0
650	QPVPEQPLYPQPYQ	3	1	1	P02808		1683.84	358403	281913	321176	0.003	0.04999	High	2.21827	High	2.36291	High	2.60966	0
651	GQPQGPPRPPQ	4	2	2	P04280;P02812		1158.61	0	0	0	0.003	0.05932	High	2.21453	High	2.26894			0
652	DVSQEDVPLVI	3	1	1	P02810		1213.63	775176	889714	757261	0.003	0.0578	High	2.20869	High	2.16077	High	1.99943	0
653	SQGPPPHPGKPEGPPPQEGNKS	2	1	1	P10163		2219.09	58954703	46735980	0	0.003	0.05157	High	1.92139	High	2.69692			0
654	GPGFVPPPPPPPYGPGR	2	1	1	P02814		1685.88	4.33902e+06	0	4.2721e+06	0.003	0.04834	High	1.86762			High	2.32195	0
655	VDPVNFKLL	3	2	1	P69905		1044.61	1.53129e+06	1.27511e+06	1.15661e+06	0.003	0.05096	High	1.86327	High	2.05686	High	1.80582	0
656	ELPHYPGI	10	2	1	Q8TAX7		925.479	7.3673e+06	6.23053e+06	5.77957e+06	0.003	0.04907	High	1.83883	High	1.51934	High	1.59601	0
657	GPPPPPGKPQGPPQQGGNRPQ	2	1	1	P04280		2088.08	0	6.83932e+07	7.08457e+07	0.003	0.04782			High	2.39736	High	2.17912	0
658	WSPQEEDR	1	1	1	P09228		1046.46	0	4.08891e+06	0	0.003	0.02283			High	2.0571			0
659	RQGPPLGGQQSQPSAGDGNQNDGPQQGPPQQGGQQQQGPPPPQGKPQGPPQQGGHPPPPQGRPQGPPQQGGHPRPP	1	1	1	P02810		7653.7	0	0	7.66449e+06	0.003	0.04865					High	6.54501	0
660	KGPFPPPPP	2	1	1	Q9Y613	N-Term(Acetyl)	975.531	0	0	1.24679e+07	0.003	0.05206					High	2.91283	0
661	SHREFPFYGDYGSN	1	1	1	P15515		1675.71	0	0	3.12602e+06	0.003	0.04746					High	2.8266	0
662	HLPAEFTPAV	1	1	1	P69905		1081.57	0	0	1.97457e+06	0.003	0.04845					High	2.21364	0
663	GPYPPGPL	1	2	1	P02814		797.419	0	0	0	0.003	0.05107					High	1.87098	0
664	GPPPHPGKPQGPPPQEGNKPQRPPPPGRPQ	1	1	1	Q04118		3123.64	0	0	3.88176e+07	0.003	0.0484					High	1.35292	0
665	QGPPLGGQQSQPSAGDGNQNDGPQQGPPQQGGQQQQGPPPPQGKPQGPPQQGGHPPPPQGRPQGPPQQGGHPRPP	3	1	1	P02810		7497.61	0	5.30051e+06	0	0.004	0.08678	High	7.22185	High	4.29725	High	8.59969	0
666	GPPQQGGHPRPPRGRPQGPPQQGGHQQGPPPPPPGKPQGPPPQGGRPQGPPQGQSPQ	1	1	1	P02810		5730.93	0	0	0	0.004	0.07871	High	5.18003					0
667	QQQQQQQQQQQQQQQQQPPPAAANVRKPGGSGLLASPAAAPSPSSSSVSSSSATAPSSVVAATSGGGRPGLGRGRNSNKGLPQSTISFDGIYAN	1	1	1	Q99700		9393.59	8.60565e+06	0	0	0.004	0.08429	High	4.35032					0
668	PSPSFCIPLDVPAEPGPSCKSPSDQLPAQQPLEAEKASPHASP	1	1	1	Q5IS77		4407.14	2.6148e+06	0	0	0.004	0.07104	High	4.32118					0
669	GPPPPPGKPQGPPPQGGNKPQGPPPPGKPQGPPPQGGSKS	2	1	1	P02812		3776.98	1.2611e+07	8.47908e+06	0	0.004	0.06812	High	3.87176	High	3.64775			0
670	EERQGPPLGGQQSQPSAGDGNQNDGPQQGPPQQGGQQQQGPPPPQGKP	1	1	1	P02810		4865.29	1.21664e+07	0	0	0.004	0.06724	High	3.66098					0
671	GEYKFQNAL	2	1	1	P02768		1069.53	8.52816e+06	0	1.06462e+07	0.004	0.05565	High	3.3432			High	3.25328	0
672	PGKPQGPPQQEGNKPQGPPPPGKPQ	1	1	1	P10163		2542.33	0	0	0	0.004	0.08517	High	3.30925					0
673	YQPQYQQY	1	1	1	P02808		1117.5	3.40208e+06	0	0	0.004	0.08341	High	3.16866					0
674	GPPPPPGKPQGPPPQGGNKPQGPPPPGKPQGPPPQGDNKS	6	1	1	P02812		3861.99	8.37763e+07	7.6255e+07	6.85784e+07	0.004	0.06597	High	3.15999	High	3.57725	High	3.69912	0
675	LFAEEKAVADTR	1	1	1	P01833		1349.71	754524	0	0	0.004	0.05977	High	2.89675					0
676	QPYQPQYQQYT	3	1	1	P02808		1443.66	1.77183e+06	1.54208e+06	1.75848e+06	0.004	0.0669	High	2.82861	High	2.54549	High	2.71249	0
677	PPPGKPQGPPPQGDKSRSP	1	2	2	P04280;P02812		1924.01	13689913	0	0	0.004	0.08962	High	2.68292					0
678	GAPPQGGNKPQGPPSPPGKPQ	1	1	1	P02812		1993.03	1.73167e+07	0	0	0.004	0.06396	High	2.68057					0
679	EQPLYPQPY	8	1	1	P02808		1134.55	2.63823e+07	2.38856e+07	2.30109e+07	0.004	0.02974	High	2.58148	High	2.33935	High	2.36626	0
680	ADAAPDEKVLDSGF	1	1	1	P01833		1434.68	410441	0	0	0.004	0.08484	High	2.55451					0
681	GFPLATQL	2	1	1	Q6MZM9		846.472	0	388834	0	0.004	0.05216	High	2.5246	High	2.00418			0
682	RGPYPPGPL	2	2	1	P02814		953.522	5.4108e+07	4.71809e+07	0	0.004	0.03968	High	2.43646	High	2.29732			0
683	IGRFGYGYG	2	1	1	P02808		989.487	2.31005e+06	2.14026e+06	0	0.004	0.04881	High	2.35101	High	2.56152			0
684	RGPYPPGPLAPPQP	1	1	1	P02814		1443.78	4.29579e+06	0	0	0.004	0.07439	High	2.27771					0
685	GYGPYQPVPEQP	2	1	1	P02808		1331.63	1.29035e+07	0	1.1232e+07	0.004	0.05996	High	2.22579			High	2.18376	0
686	KSPIFGPEEVN	1	1	1	P01833		1216.62	619263	0	0	0.004	0.07579	High	2.10188					0
687	YTKVPVPGYT	2	1	1	Q9UBC9		1124.6	575746	550625	0	0.004	0.07822	High	1.89102	High	2.27983			0
688	HEKHHSHREFPF	4	1	1	P15515		1587.76	2.31746e+07	1.46614e+07	0	0.004	0.03876	High	1.68065	High	1.84366			0
689	FVSNHAY	2	1	1	P04075		837.39	4.70943e+06	0	3.61071e+06	0.004	0.07673	High	1.62714			High	1.8341	0
690	QSFGNNH	1	1	1	P19224		803.351	0	0	0	0.004	0.08979	High	0.305617					0
691	SPPGKPQGPPPQGGNQPQGPPPPPGKPQGPPPQGGNKPQGPPPPGKPQGPPPQGDKSQSPR	1	1	1	P04280		5965.06	0	4.2978e+07	0	0.004	0.03935			High	10.1643			0
692	ESPSLIAGNPQGPSPQGGNKPQGPPPPPGKPQGPPPQGGNKPQGPPPPGKPQGPPPQGDKS	1	1	1	P04280		5889	0	6.57058e+06	0	0.004	0.02672			High	7.90611			0
693	GPPSPPGKPQGPPPQGGNQPQGPPPPPGKPQGPPPQGGNKPQ	1	1	1	P02812		4029.03	0	5.87396e+06	0	0.004	0.02754			High	5.36249			0
694	GPPPQGDKSRSPQSPPGKPQGPPPQGGNQPQGPPPPPGKPQGPPPQGGNKPQ	1	1	1	P04280		5109.61	0	3.7434e+06	0	0.004	0.03932			High	5.0118			0
695	GNKPQGPPPPGKPQGPPPQGGSKS	1	1	1	P02812		2291.2	0	1.31383e+07	0	0.004	0.02622			High	4.66791			0
696	QPLPPPAGKPQGPPPPPQGGRPHRPPQGQPPQ	1	1	1	Q04118		3289.75	0	7.28107e+06	0	0.004	0.02834			High	4.40177			0
697	KPQGPPPQGDNKSRSSRSPPGKPQGPPPQGGNQPQGPPPPPGKPQGPPPQ	1	1	1	P02812		5013.56	0	0	0	0.004	0.02897			High	4.30932			0
698	GPPPQGDKSQSPRSPPGKPQGPPPQGGNQPQ	3	1	1	P04280		3099.55	0	6.45045e+07	6.29488e+07	0.004	0.04261			High	3.12837	High	2.81997	0
699	GPPPPPGKPQGPPPQGGNKPQGPPPPGKPQGPPPQGGSKSR	1	1	1	P02812		3933.08	0	4.48015e+06	0	0.004	0.03628			High	2.95124			0
700	GNPQGPSPQGGNKPQGPPPPPGKP	1	1	1	P04280		2287.16	0	8.09188e+06	0	0.004	0.04143			High	2.87971			0
701	GPPPPGKPQGPPAQGGSKSQS	1	1	1	P04280		1956	0	6268845	0	0.004	0.03707			High	2.76241			0
702	AAPAAPPIAAEPA	1	1	1	Q6MZM9		1146.62	0	688487	0	0.004	0.03469			High	2.75307			0
703	YGPYQPVPEQP	2	1	1	P02808		1274.61	0	3.9715e+06	3.62033e+06	0.004	0.04983			High	2.69553	High	2.7871	0
704	FQSETKNLL	2	1	1	P02788		1079.57	0	1.3442e+06	1.6456e+06	0.004	0.03502			High	2.60581	High	2.67226	0
705	QNTDGNNNEAWAKDLKL	1	1	1	P02788		1930.93	0	869385	0	0.004	0.05071			High	2.6054			0
706	GNQPQRTPPPP	1	1	1	Q04118		1188.61	0	34038472	0	0.004	0.04767			High	2.5908			0
707	SLPRFPSVSL	2	1	1	Q16378		1102.63	0	1.06932e+07	1.0073e+07	0.004	0.02298			High	2.57856	High	2.6819	0
708	KHHSHREFPFYGDY	2	1	1	P15515		1819.83	0	2.88409e+06	0	0.004	0.05379			High	2.57459			0
709	VLTPASLWKPSSPVSQ	1	1	1	Q8TDL5		1696.93	0	468045	0	0.004	0.02299			High	2.48899			0
710	LENVIRDAV	1	1	1	P62805		1028.58	0	0	0	0.004	0.02753			High	2.39972			0
711	YPQPYQPQYQQ	1	1	1	P02808		1439.66	0	1.29971e+06	0	0.004	0.04015			High	2.26854			0
712	GPPPPPQGGRPHRPPQGQPPQ	1	1	1	Q04118		2179.13	0	8.12597e+08	0	0.004	0.03827			High	2.11737			0
713	HEKHHSHREFPFYGDYGS	2	1	1	P15515		2229.99	0	3.92139e+06	2.77582e+06	0.004	0.03269			High	2.03634	High	1.83502	0
714	FGAITLNSMDATSERDFVAEFLFWASLCMTHLSRMAEDLILYCTKEFSFVQLSDAY	1	1	1	P04424	M29(Oxidation); M35(Oxidation)	6466.03	0	718119	0	0.004	0.03337			High	2.03582			0
715	SLTNMPDEGVMVTKF	1	1	1	P18510	M5(Oxidation)	1684.8	0	0	0	0.004	0.02754			High	1.85668			0
716	GPPPPPQGGRPHRPPQGQPP	1	1	1	Q04118		2051.08	0	7.94616e+07	0	0.004	0.04111			High	1.70309			0
717	QLSLPRFPS	1	1	1	Q16378		1044.58	0	1.65814e+06	0	0.004	0.04424			High	1.38877			0
718	PPPPGKPQGPPAQGGSKSQSARSPPGKPQGPPQQEGNNPQGPPPPAGGNPQQPQAPPAGQPQGPPRPPQ	1	1	1	P04280	N-Term(Acetyl)	6804.42	0	0	0	0.004	0.06095					High	5.38509	0
719	GPPPPQGKPQGPPQQGGHPPPPQGRPQGPPQQGGHPRPPRGRPQGPPQQGGHQQ	1	1	1	P02810		5529.79	0	0	2.00584e+07	0.004	0.05884					High	5.03809	0
720	PQGPPPPGKPQGPPPQG	1	2	2	P04280;P02812		1632.85	0	0	2.23705e+06	0.004	0.05534					High	3.92783	0
721	GPYQPVPEQPLY	1	1	1	P02808		1387.69	0	0	270743	0.004	0.05562					High	2.66773	0
722	AAHLPAEFTPA	1	1	1	P69905		1124.57	0	0	3.36191e+06	0.004	0.05798					High	2.52144	0
723	SQGPPPPPGKPEGRPP	2	1	1	P10163		1594.84	1.06532e+07	0	9.23585e+06	0.005	0.09888	High	2.59494			High	2.77517	0
724	FELPHYPG	4	1	1	Q8TAX7		959.463	3.99586e+06	3.62627e+06	3.63736e+06	0.005	0.0659	High	2.22507	High	2.26147	High	2.51611	0
725	SQGPPPHPGKPERPPPQGGNQ	1	1	1	P10163		2159.08	0	0	0	0.005	0.09362	High	2.18573					0
726	GNKPQGPPPPPGKPQGPPPQG	1	1	1	P04280		2029.07	0	5.05319e+06	0	0.005	0.06069			High	4.06748			0
727	ERQGPPLGGQQSQPSAGDGNQN	1	1	1	P02810		2222.03	0	3.0487e+06	0	0.005	0.05921			High	3.65469			0
728	YGSNYLYDN	2	1	1	P15515		1108.46	0	3.87646e+06	4.38152e+06	0.005	0.06932			High	2.5872	High	2.42095	0
729	APPQPFGPG	4	1	1	P02814		867.435	0	4.59177e+07	4.55136e+07	0.005	0.06361			High	1.55888	High	1.79748	0
730	PPPRPGKPEGPPP	1	1	1	Q04118		1322.72	0	0	1.33616e+07	0.005	0.06256					High	3.31469	0
731	EKHHSHREFPFYGDY	1	1	1	P15515		1948.88	0	0	2.32756e+06	0.005	0.06849					High	2.91581	0
732	HSHREFPFYGDYGS	1	1	1	P15515		1698.73	0	0	9.88201e+06	0.005	0.06972					High	2.35536	0
733	YMKNLLNRIID	1	1	1	Q8TAX7	M2(Oxidation)	1408.76	0	0	1.93875e+06	0.005	0.06516					High	1.63058	0
734	GPGRIPPPPP	3	1	1	P02814		984.566	0	0	0	0.006	0.106	High	2.7414					0
735	LYPQPYQPQYQ	1	1	1	P02808		1424.69	1.11011e+06	0	0	0.006	0.1048	High	2.58901					0
736	GSGTTPSPVPTTSTTSASTTSTTSAPTTSTTSGPGTTPSPVPSTSTTSAATTSTTSAPTTRTTSAPTSSM	1	1	1	P98088		6525.09	0	0	0	0.006	0.07761					High	3.22906	0
737	PFMSPRFPGGPRPTLRMPSQPPAGLPGSQPLLPGAMEPSPRA	1	1	1	Q9BWG4	N-Term(Acetyl)	4419.28	0	0	4.34815e+06	0.006	0.0823					High	3.10895	0
738	HSHREFPFYGDYGSN	1	1	1	P15515		1812.78	0	0	3.94062e+06	0.006	0.07966					High	2.84812	0
739	HREFPFYG	1	1	1	P15515		1052.5	0	0	1.79694e+06	0.006	0.07617					High	2.53715	0
740	IGRFGYGY	1	1	1	P02808		932.462	0	0	4.75664e+06	0.006	0.07563					High	2.43708	0
741	GNKPQGPPPPGKPQ	1	3	3	P10163;P04280;P02812		1398.75	2.63479e+07	0	0	0.007	0.1072	High	3.45429					0
742	PQAGGPPPPP	1	1	1	P23246		914.476	0	0	0	0.007	0.1117	High	2.81996					0
743	LPHYPGLL	2	1	1	Q8TAX7		909.519	1.73412e+06	0	1.49044e+06	0.007	0.109	High	2.36508			High	2.20991	0
744	GYSNRVVDL	2	1	1	P04406		1022.53	3.75969e+06	3.52996e+06	0	0.007	0.1152	High	2.22194	High	2.19134			0
745	GYRSNYLYDN	2	1	1	P15516		1264.56	0	3.19317e+06	2.84079e+06	0.007	0.06726			High	2.74872	High	2.84581	0
746	QPLYPQPYQPQYQQY	1	1	1	P02808		1940.92	0	240134	0	0.007	0.0689			High	2.29508			0
747	GPPPPPGKPQ	1	2	2	P04280;P02812		971.533	0	1.32806e+08	0	0.007	0.07096			High	2.20608			0
748	AANLSRNGPALQEA	1	1	1	Q9UJU6	N-Term(Acetyl)	1453.75	0	0	0	0.007	0.06556			High	1.93078			0
749	LKKENFNMMNALDQLPKPFSNPKSMNRTVTTKGLPLASKGNLVNFLEDDTIN	1	1	1	Q8TC99	M9(Oxidation); M25(Oxidation)	5866.01	0	0	9.77056e+07	0.007	0.08701					High	4.77183	0
750	VHLTPEEKSAVTAL	1	1	1	P68871		1494.82	0	0	1.12715e+07	0.007	0.0829					High	2.17477	0
751	GPPPQGGNKPQGPPPPGKPQGPPPQGGSKSRSSRSPPGKPQGPPPQGGNQPQGPPPPPGKPQ	2	1	1	P02812	N-Term(Acetyl)	6054.1	0	0	0	0.008	0.12	High	7.46421					0
752	ERQGPPLGGQQSQPSAGDGNQNDGPQQGPPQQGGQQQQGPPPPQGKPQGPPQQGGHPPPPQGRPQGPPQQGGHPRPPR	2	1	1	P02810		7938.85	0	0	0	0.008	0.1293	High	5.81838			High	6.68114	0
753	PGIFPPPPPQ	1	1	1	P02814		1046.57	0	0	0	0.008	0.1204	High	2.45746					0
754	VHVGDEDF	1	1	1	P04080		917.402	2.94691e+06	0	0	0.008	0.1269	High	2.15296					0
755	TTSAATTSTTSGPETTPRPVPTTSTTSSPTTSTTSAPTTSTTSASTTSTTSGAGTTPSPVPTTSTTSAP	1	1	1	P98088	N-Term(Acetyl)	6536.09	0	0	0	0.008	0.09005			High	6.24078			0
756	GPPPPGKPQGPPAQGGSKSQSARSPPGKPQGPPQQEGNNPQGPPPPAGGNPQQPQAPPAGQPQGPP	1	1	1	P04280		6341.17	0	1.41021e+07	0	0.008	0.09122			High	5.79148			0
757	QFIDEERQGPPLGGQQSQPS	1	1	1	P02810		2198.05	0	1.60158e+06	0	0.008	0.07756			High	2.94649			0
758	GPPPPGKPQGPPPQGDKSRSPQSPPGKPQ	1	1	1	P04280		2897.51	0	3772228	0	0.008	0.08742			High	2.91376			0
759	QGGHQQGPPPPPPGKPQ	1	1	1	P02810		1703.86	0	15375715	0	0.008	0.07818			High	2.66034			0
760	VVAGTNYF	1	1	1	P04080		870.436	0	747867	0	0.008	0.08105			High	1.8753			0
761	HEKHHSHREFPFYGDY	1	1	1	P15515		2085.94	0	9451115	0	0.008	0.07773			High	1.87082			0
762	GPLQPPFPQPP	2	1	1	Q9NQL9	N-Term(Acetyl)	1216.64	0	3.52231e+06	3.61933e+06	0.008	0.1091			High	1.68113	High	1.77381	0
763	RGRPQGPPQQGGHQQGPPPPPPGKPQGPPPQGGRPQGPPQGQSP	1	1	1	P02810		4397.25	0	0	3.16785e+07	0.008	0.09398					High	2.71246	0
764	LYPQPYQPQ	1	1	1	P02808		1133.57	0	0	2.09868e+06	0.008	0.09861					High	2.43062	0
765	YQPVPEQPL	2	1	1	P02808		1070.55	0	0	7.31258e+06	0.008	0.1095					High	2.3334	0
766	LDTNADKQLSFEE	1	1	1	P06702		1509.71	0	0	515116	0.008	0.09573					High	2.33223	0
767	SIKVPDQGF	1	1	1	Q9UBC9		990.527	0	0	0	0.008	0.1101					High	2.27942	0
768	ASDPILYRPVAV	1	1	1	P14618		1300.73	0	0	408261	0.008	0.1003					High	2.25995	0
769	VDREFPEMNL	1	1	1	P31025	M8(Oxidation)	1265.59	0	0	2.50608e+06	0.008	0.09115					High	2.19508	0
770	SQGPPPHPGKPERPPPQGGNQSHRPPPPPGKPE	1	1	1	P10163		3435.75	0	0	28850002	0.008	0.1035					High	2.06366	0
771	PPPPPGKPQ	1	4	4	P10163;P04280;P02812;P02810		914.512	3.63053e+07	0	0	0.009	0.1406	High	2.00394					0
772	PARAQAPASARDPAPAPAPVAGPAPASTSAPG	1	1	1	Q6ZRI6	N-Term(Acetyl)	2917.5	0	0	0	0.009	0.1402	High	1.4744					0
773	FQSETKNLLF	1	1	1	P02788		1226.64	0	863398	0	0.009	0.09598			High	2.25075			0
774	PPPPPPPYGPG	1	1	1	P02814		1072.55	0	0	0	0.009	0.1006			High	2.03872			0
775	SLPRFPSVS	1	1	1	Q16378		989.543	0	5.97194e+06	0	0.009	0.09658			High	1.6807			0
776	QPVPEQPLYPQ	1	1	1	P02808		1295.66	0	1.28265e+06	0	0.009	0.09499			High	1.67376			0
777	IDEERQGPPLGGQQSQPSAGDGNQNDGPQQGPPQQGGQQQQGPPPPQGKPQGPPQQGGHPPPPQGRPQGPPQQGGHPRPP	1	1	1	P02810		8139.92	0	0	5.52174e+07	0.009	0.1307					High	7.38392	0
778	PSGKHILRRHLAEEMSAVFHPANSTGIREAERFGTPPGRASSVTRAGKEENSSGL	1	1	1	Q674X7	N-Term(Acetyl); M15(Oxidation)	5941.01	0	0	0	0.009	0.1263					High	3.1117	0
779	SHREFPFY	1	1	1	P15515		1082.51	0	0	3.52594e+06	0.009	0.1123					High	2.86912	0
780	YGSKEDPQTFY	1	1	1	P02787		1334.59	0	0	0	0.009	0.1309					High	2.19998	0
781	FHEKHHSHREFPFYGDY	1	1	1	P15515		2233	0	0	8.23723e+06	0.009	0.1264					High	2.18548	0
782	NPSTNTQPLQQAKPVVVNTTPVRMSVPIVSAQAVKQVVPKPINPT	1	1	1	Q6MZP7		4773.68	0	0	0	0.009	0.114					High	0.483678	0

## Sheet: Sal_RT0_B
List of the peptides sequences identified with high confidence (HIGH) in all the analytical triplicates: 454 total peptide sequences. The list was filtered for unique peptides resulting in 380 unique peptides sequences and 74 non-unique peptides (in grey) excluded from further analysis.
Number sequences	Sequence	# PSMs	# Proteins	# Protein Groups	Protein Group Accessions	Modifications	MH+ [Da]	A5: Area	B5: Area	C5: Area	q-Value	PEP	A2	XCorr A2	B2	XCorr B2	C2	XCorr C2	# Missed Cleavages
1	GRPQGPPQQGGHQQGPPPPPPGKPQGPPPQGGRPQ	442	1	1	P02810		3492.79	2899001070	2146375968	2.45647e+09	0	5.252e-22	High	13.6391	High	14.289	High	13.7278	0
2	GPPPQGGNQPQGPPPPPGKPQGPPPQGGNKPQGPPPPGKPQGPPPQGGSKS	3	1	1	P02812		4834.48	182472727	1.00955e+08	1.27668e+08	0	3.343e-09	High	12.8919	High	9.75452	High	8.50431	0
3	SPPGKPQGPPPQGGNQPQGPPPPPGKPQGPPPQGGNKPQGPPPPGKPQGPPPQGDNKS	10	1	1	P02812		5610.87	348700885	2.67519e+08	2.78922e+08	0	2.591e-07	High	11.9961	High	12.6607	High	9.88594	0
4	GNKPQGPPPPPGKPQGPPPQGGNKPQGPPPPGKPQGPPPQGDKSRSP	10	1	1	P04280		4612.4	5.59592e+07	4.38294e+07	36842953	0	5.514e-12	High	11.9684	High	10.4101	High	12.437	0
5	SPPGKPQGPPPQGGNQPQGPPPPPGKPQGPPPQGGNKPQGPPPPGKPQGPPPQGDNKSRSS	12	1	1	P02812		5941.05	7.80194e+08	638143458	5.94356e+08	0	4.74e-07	High	10.9502	High	10.2792	High	11.3576	0
6	SPPGKPQGPPPQGGNQPQGPPPPPGKPQGPPPQGGNKPQGPPPPGKPQGPPPQGDNKSR	9	1	1	P02812		5766.97	208231262	165457666	1.54932e+08	0	1.095e-08	High	10.6741	High	12.4578	High	10.4779	0
7	SPPGKPQGPPPQGGNQPQGPPPPPGKPQGPPPQGGNKPQGPPPPGKPQGPPPQGGSKSRSA	6	1	1	P02812		5840.04	4.98257e+08	363859446	3.52773e+08	0	5.999e-05	High	10.2538	High	9.49336	High	9.62255	0
8	SPPGKPQGPPQQEGNNPQGPPPPAGGNPQQPQAPPAGQPQGPP	23	2	2	P04280;P02812		4177.03	1.98041e+08	2.56088e+08	2.39866e+08	0	4.336e-06	High	10.0937	High	9.82023	High	8.43595	0
9	GPPPQGGNQPQGPPPPPGKPQGPPPQGGNKPQGPPPPGKPQ	12	2	2	P04280;P02812		3942.03	1.67589e+08	1.32757e+08	1.5199e+08	0	1.612e-11	High	10.0892	High	9.63872	High	10.7001	0
10	SPPGKPQGPPPQGGNQPQGPPPPPGKPQGPPPQGGNKPQ	35	2	2	P04280;P02812		3777.94	1017471646	8.19709e+08	7.8033e+08	0	5.211e-15	High	9.89421	High	9.91714	High	9.76499	0
11	SPPGKPQGPPPQGGNQPQGPPPPPGKPQGPPPQGGNKPQGPPPPGKPQGPPPQGGSKSR	4	1	1	P02812		5681.96	3.32245e+08	2.32856e+08	2.24569e+08	0	1.905e-06	High	9.69878	High	9.67076	High	11.3265	0
12	GRPQGPPQQGGHQQGPPPPPPGKPQ	670	1	1	P02810		2521.29	4.57009e+09	3.77155e+09	3.73792e+09	0	1.355e-13	High	9.60613	High	8.73635	High	9.34283	0
13	GPPPQGGNQPQGPPPPPGKPQGPPPQGGNKPQ	37	2	2	P04280;P02812		3086.57	4.48983e+08	3.16442e+08	3.08442e+08	0	3.773e-12	High	9.58448	High	9.53658	High	9.83947	0
14	RGRPQGPPQQGGHQQGPPPPPPGKPQGPPPQGGRPQ	28	1	1	P02810		3648.89	4.81808e+08	3.6701e+08	3.66628e+08	0	1.642e-12	High	9.46259	High	9.87761	High	9.15382	0
15	SPPGKPQGPPPQGGNQPQGPPPPPGKPQGPPPQGGNKPQGPPPPGKPQ	12	2	2	P04280;P02812		4633.42	532020636	403550341	431923616	0	8.75e-11	High	9.44171	High	9.58784	High	10.895	0
16	SPPGKPQGPPPQGGNQPQGPPPPPGKPQGPPPQGGNKPQGPPPPGKPQGPPPQ	4	2	2	P04280;P02812		5109.62	1.95983e+07	1.20152e+07	1.06527e+07	0	3.386e-10	High	9.39567	High	9.26149	High	10.3601	0
17	NDGPQQGPPQQGGQQQQGPPPPQGKPQ	7	1	1	P02810		2775.33	3.14061e+07	3.2522e+07	3.2405e+07	0	1.366e-15	High	9.24511	High	9.13968	High	9.41128	0
18	QGGNKPQGPPPPPGKPQGPPPQGGNKPQGPPPPGKPQGPPPQGDKSRSP	8	1	1	P04280		4797.49	8.49097e+07	6.77991e+07	6.40939e+07	0	1.872e-05	High	9.14312	High	10.2504	High	10.2761	0
19	GPPQQEGNNPQGPPPPAGGNPQQPQAPPAGQPQGPPRPPQGGRPS	13	2	2	P04280;P02812		4418.16	9.41901e+07	1.04173e+08	1.15891e+08	0	1.465e-11	High	9.13569	High	7.37726	High	8.757	0
20	GPPQQGGHQQGPPPPPPGKPQGPPPQ	22	1	1	P02810		2559.3	42738621	3.72295e+07	3.95781e+07	0	1.04e-08	High	9.08649	High	8.48316	High	9.02438	0
21	SPPGKPQGPPPQGGNQPQGPPPPPGKPQ	117	2	2	P04280;P02812		2720.4	1.14557e+09	8.94381e+08	9.15685e+08	0	1.657e-14	High	8.93718	High	8.63201	High	8.98819	0
22	NDGPQQGPPQQGGQQQQGPPPPQGKPQGPPQQGGHPPPPQGRPQ	7	1	1	P02810		4488.2	6.5934e+07	2.67676e+07	4.04142e+07	0	6.199e-08	High	8.76134	High	8.62225	High	7.50826	0
23	SLIAGNPQGPSPQGGNKPQGPPPPPGKPQGPPPQGGNKPQ	3	1	1	P04280		3856.99	1.11255e+07	9.29598e+06	9.80379e+06	0	2.354e-07	High	8.72448	High	6.67792	High	7.62632	0
24	QGGQQQQGPPPPQGKPQGPPQQGGHPPPPQGRPQ	3	1	1	P02810		3469.74	2.16929e+06	5.12267e+06	5.28997e+06	0	2.733e-07	High	8.7016	High	8.25037	High	7.71983	0
25	GPPQQGGHQQGPPPPPPGKPQGPPPQGGRPQGPPQGQSPQ	19	1	1	P02810		3930.97	5.37174e+08	4.42109e+08	4.44312e+08	0	2.49e-08	High	8.60616	High	7.63867	High	8.2713	0
26	AGDGNQNDGPQQGPPQQGGQQQQGPPPPQGKPQ	5	1	1	P02810		3317.54	1.3117e+07	1.18874e+07	1.19806e+07	0	8.831e-17	High	8.57255	High	10.5722	High	9.31801	0
27	GNPQGPSPQGGNKPQGPPPPPGKPQGPPPQGGNKPQGPPPPGKPQGPPPQGDKSRSP	5	1	1	P04280		5531.84	0	9.83825e+06	1.3224e+09	0	0.0001382	High	8.40017	High	5.2637	High	6.4498	0
28	SPPGKPQGPPPQGGNQPQGPPPPPGKPQGPPPQ	9	2	2	P04280;P02812		3196.64	1.51896e+07	6.05038e+06	1.38043e+07	0	4.085e-10	High	8.37325	High	7.67702	High	8.27991	0
29	SPPGKPQGPPPQGGNQPQGPPPPPGKPQGPPQQGGNRPQ	4	1	1	P04280		3836.95	1.95503e+07	16676673	1.50582e+07	0	5.511e-14	High	8.33689	High	9.13408	High	9.50102	0
30	SPPGKPQGPPQQEGNNPQGPPPPAGGNPQQPQAPPAGQPQGPPRPPQGGRPS	10	2	2	P04280;P02812		5109.53	1.54124e+08	2.49481e+07	3.02885e+07	0	7.11e-07	High	8.31845	High	9.15016	High	6.98697	0
31	GPPQQEGNNPQGPPPPAGGNPQQPQAPPAGQPQGPP	26	2	2	P04280;P02812		3485.66	6.34325e+07	62623443	6.64268e+07	0	3.288e-09	High	8.2146	High	8.12211	High	7.79608	0
32	SPPGKPQGPPQQEGNNPQGPPPPAGGNPQQPQAPPAGQPQGPPRPPQGGRPSRPP	7	2	2	P04280;P02812		5459.75	7.16906e+07	7.52937e+07	1.13238e+07	0	4.071e-07	High	8.1145	High	7.30449	High	4.3906	0
33	GPPSPPGKPQGPPPQGGNQPQGPPPPPGKPQ	9	1	1	P02812		2971.52	9.07892e+06	9.6393e+06	7.75438e+06	0	7.288e-14	High	8.03222	High	8.73263	High	8.43519	0
34	KPQGPPQQGGHPPPPQGRPQGPPQQGGHPRPP	5	1	1	P02810		3290.69	3.00125e+07	2.15473e+07	1.79467e+07	0	5.066e-06	High	7.98703	High	6.06713	High	6.40672	0
35	SPPGKPQGPPPQGGNQPQGPPPPPGKPQGPPPQGGNKPQGPPPPGKPQGPPPQGGSKSRS	3	1	1	P02812		5768.96	0	0	0	0	4.4e-09	High	7.97444	High	12.4808	High	10.2516	0
36	QGPPQQGGQQQQGPPPPQGKPQGPPQQGGHPPPPQGRPQ	9	1	1	P02810		3976.99	7.08703e+07	6.46895e+07	6.28172e+07	0	1.173e-11	High	7.94929	High	8.51384	High	8.28846	0
37	PQGPPQQGGHQQGPPPPPPGKPQ	6	1	1	P02810		2308.17	9.074e+06	9.45328e+06	9.2728e+06	0	4.403e-13	High	7.87352	High	7.55947	High	7.99893	0
38	GNKPQGPPPPPGKPQGPPPQGGNKPQ	5	1	1	P04280		2553.34	3.17333e+07	2.63181e+07	2.53295e+07	0	1.514e-07	High	7.8272	High	6.7605	High	7.3995	0
39	GKPQGPPPQGGNQPQGPPPPPGKPQ	3	2	2	P04280;P02812		2439.26	7.09e+06	0	9.19486e+06	0	7.309e-16	High	7.73325	High	7.9756	High	7.73976	0
40	GPPQQGGHQQGPPPPPPGKPQGPPPQGGRPQ	53	1	1	P02810		3054.55	6.77713e+08	5.69486e+08	5.69481e+08	0	8.346e-14	High	7.72858	High	7.90223	High	11.1109	0
41	GNKPQGPPPPPGKPQGPPPQGGNKPQGPPPPGKPQGPPPQGDKS	6	1	1	P04280		4272.23	4.72698e+07	3.9525e+07	35041852	0	0.002924	High	7.62151	High	6.46907	High	6.49155	0
42	SPPGKPQGPPQQEGNNPQGPPPPAGGNPQQPQAPPAGQPQGPPRPPQGGRPSRPPQ	6	2	2	P04280;P02812		5587.8	489815067	1.16395e+08	5.08817e+08	0	0.001588	High	7.58127	High	6.41514	High	7.88407	0
43	QGPPQQGGQQQQGPPPPQGKPQGPPQQGGHPPPPQGRPQGPPQQGGHPRPP	6	1	1	P02810		5182.6	1.52222e+07	2.47302e+08	2.48462e+08	0	0.000909	High	7.55168	High	7.32145	High	6.98485	0
44	RGRPQGPPQQGGHQQGPPPPPPGKPQ	21	1	1	P02810		2677.39	5.12862e+08	3.75813e+08	3.71069e+08	0	5.056e-10	High	7.47278	High	7.47118	High	8.07264	0
45	SPPGKPQGPPPQGGNQPQGPPPPPGKPQGPPPQG	6	2	2	P04280;P02812		3253.67	2.06256e+07	1.66223e+07	1.3736e+07	0	2.247e-07	High	7.46826	High	7.53425	High	7.71745	0
46	GRPQGPPQQGGHQQGPPPPPPGKPQGPPPQ	14	1	1	P02810		2997.53	3.25034e+08	2.80137e+08	2.75715e+08	0	2.477e-11	High	7.45945	High	7.59191	High	7.37227	0
47	GPPQQGGHQQGPPPPPPGKPQ	168	1	1	P02810		2083.05	8.00428e+08	7.01667e+08	6.90876e+08	0	3.649e-15	High	7.44269	High	7.46487	High	7.33354	0
48	QGGNKPQGPPPPPGKPQGPPPQGGNKPQGPPPPGKPQGPPPQGDKS	4	1	1	P04280		4457.31	54498200	4.58228e+07	4.04851e+07	0	0.002198	High	7.43398	High	8.43511	High	7.499	0
49	GPPQQEGNNPQGPPPPAGGNPQQPQAPPAGQPQGPPRPPQGGRPSRPP	9	2	2	P04280;P02812		4768.38	4.05048e+07	4.12433e+07	4.25002e+07	0	9.632e-07	High	7.41607	High	7.34361	High	4.92474	0
50	GNQNDGPQQGPPQQGGQQQQGPPPPQGKPQGPPQQGGHPPPPQGRPQGPPQQGGHPRPP	4	1	1	P02810		5992.91	2.5289e+06	1.9753e+06	0	0	0.008776	High	7.3947	High	7.73246	High	7.65705	0
51	DQADGSRASVDSGSSEEQGGSSRAL	3	1	1	P01833		2453.09	2.59573e+06	2291810	2.58986e+06	0	7.502e-11	High	7.37389	High	5.13383	High	6.84508	0
52	QGPPQQGGHQQGPPPPPPGKPQGPPPQGGRPQGPPQGQSPQ	3	1	1	P02810		4059.04	1.35741e+07	0	15762634	0	0.000628	High	7.37028	High	7.07418	High	6.80383	0
53	QGPPQQGGQQQQGPPPPQGKPQ	6	1	1	P02810		2264.12	3.92556e+07	3.51019e+07	3.56639e+07	0	1.822e-10	High	7.327	High	7.25062	High	7.12011	0
54	GQQQQGPPPPQGKPQGPPQQGGHPPPPQGRPQ	9	1	1	P02810		3284.66	8.56447e+07	7.66697e+07	7.80467e+07	0	1.65e-08	High	7.27663	High	6.97456	High	7.1636	0
55	GPPPPAGGNPQQPQAPPAGQPQGPP	35	2	2	P04280;P02812		2339.16	5.66552e+08	5.43645e+08	5.57186e+08	0	5.783e-14	High	7.23533	High	7.53861	High	7.41189	0
56	GRPQGPPQQGGHQQGPPPPPPGKPQGPPPQGGRPQGPPQGQSPQ	175	1	1	P02810		4369.21	3066851936	2278316960	2307440960	0	1.501e-12	High	7.18692	High	7.49196	High	12.6648	0
57	GPPPQGGNQPQGPPPPPGKPQGPPPQGGNKPQGPPPPGKPQGPPPQGDKSRSP	5	1	1	P02812		5145.64	134327062	1.16516e+08	9.78627e+07	0	2.687e-06	High	7.16782	High	6.6676	High	7.11482	0
58	GPPQQEGNNPQGPPPPAGGNPQQPQAPPAGQPQGPPRPPQ	5	2	2	P04280;P02812		3963.94	1.3386e+07	2.92255e+07	1.48246e+07	0	1.132e-14	High	7.13614	High	8.23249	High	7.78667	0
59	QGPPLGGQQSQPSAGDGNQNDGPQ	3	1	1	P02810		2334.05	5.06765e+06	3.56167e+06	4.60529e+06	0	9.583e-14	High	7.09477	High	7.47353	High	6.65342	0
60	GNKPQGPPPPGKPQGPPAQGGSKSQ	5	1	1	P04280		2393.24	1.64072e+07	1.31044e+07	1.39317e+07	0	4.235e-06	High	7.06315	High	6.10001	High	7.02887	0
61	QGGNKPQGPPPPPGKPQGPPPQGGNKPQ	3	1	1	P04280		2738.42	4.69842e+07	4.66147e+07	4.01806e+07	0	5.387e-06	High	7.02987	High	6.11029	High	6.93402	0
62	RTKSTGGAPTFNVTVTKTDKTL	3	1	1	P07737		2323.27	4.26865e+06	3.59248e+06	3.98153e+06	0	1.98e-10	High	6.98235	High	6.67842	High	8.06141	0
63	RPPPPGRPQGPPPPGGNPQQPLPPPAGKPQGPPPPPQGGRPHRPPQGQPPQ	4	1	1	Q04118		5170.71	3.1896e+07	2.82497e+07	2.17665e+07	0	0.0003696	High	6.96769	High	6.20244	High	7.04015	0
64	GPPPQGGNQPQGPPPPPGKPQGPPQQGGNRPQGPPPPGKPQ	5	1	1	P04280		4001.04	2.09932e+07	1.89141e+07	1.91819e+07	0	2.935e-08	High	6.96191	High	7.95985	High	8.03109	0
65	GGNQPQGPPPPPGKPQGPPPQGGNKPQ	6	2	2	P04280;P02812		2610.33	2.0761e+07	1.93154e+07	2.01546e+07	0	2.684e-08	High	6.92554	High	6.85378	High	7.18318	0
66	AGDGNQNDGPQQGPPQQGGQQQQGPPPPQGKPQGPPQQGGHPPPPQGRPQ	4	1	1	P02810		5030.39	9.59733e+06	9.25045e+06	8062091	0	1.403e-07	High	6.88508	High	9.24119	High	7.74644	0
67	SPPGKPQGPPQQEGNNPQGPPPPAGGNPQQPQAPPAGQPQ	16	2	2	P04280;P02812		3925.91	1.1266e+08	1.14602e+08	1.22289e+08	0	3.204e-08	High	6.84206	High	6.92652	High	6.78173	0
68	GGNKPQGPPPPPGKPQGPPPQGGNKPQGPPPPGKPQ	5	1	1	P04280		3465.83	3.05335e+07	2.35445e+07	2.19247e+07	0	3.586e-08	High	6.78237	High	8.02442	High	7.78221	0
69	SLIAGNPQGPSPQGGNKPQGPPPPPGKPQ	5	1	1	P04280		2799.45	1.38389e+07	1.0669e+07	1.19119e+07	0	1.516e-06	High	6.76273	High	6.06498	High	6.54426	0
70	GNPQGAPPQGGNKPQGPPSPPGKPQGPPPQGGNQPQGPPPPPGKPQ	9	1	1	P02812		4399.22	5.2241e+07	5.36773e+07	5.31623e+07	0	5.462e-07	High	6.71204	High	7.85221	High	6.79256	0
71	GNPQGPSPQGGNKPQGPPPPPGKPQ	25	1	1	P04280		2415.22	7.94591e+08	7.53428e+08	7.83696e+08	0	3.544e-06	High	6.64322	High	6.14777	High	6.02024	0
72	GPPQQEGNNPQGPPPPAGGNPQQPQAPPAGQPQ	20	2	2	P04280;P02812		3234.53	4.41233e+07	4.20925e+07	4.57064e+07	0	6.435e-11	High	6.63609	High	6.89072	High	6.92883	0
73	QQGPPPPQGKPQGPPQQGGHPPPPQGRPQGPPQQGGHPRPP	3	1	1	P02810		4177.13	9.54556e+07	7.91834e+07	7.28014e+07	0	0.001524	High	6.63419	High	6.22015	High	7.11462	0
74	GPPQQGGHPPPPQGRPQGPPQQ	4	1	1	P02810		2239.12	7.32911e+06	7.07332e+06	6.45718e+06	0	1.869e-07	High	6.60771	High	7.33184	High	6.89785	0
75	GPPPPAGGNPQQPQAPPAGQPQGPPRPPQGGRPSRPPQ	13	2	2	P04280;P02812		3749.92	1.86594e+08	1.78501e+08	1.5692e+08	0	0.0001857	High	6.51135	High	5.14982	High	4.16511	0
76	ESPSLIAGNPQGPSPQGGNKPQGPPPPPGKPQGPPPQGGNKPQ	6	1	1	P04280		4170.13	1.23137e+07	1.2342e+07	1.35134e+07	0	8.073e-06	High	6.48844	High	6.36372	High	6.3703	0
77	SPPGKPQGPPQQEGNKPQGPPPPGKPQ	10	1	1	P10163		2726.41	503041010	4.49275e+08	4.39123e+08	0	5.492e-10	High	6.46993	High	6.48206	High	5.75037	0
78	SPPGKPQGPPQQEGNNPQGPPPPAGGNPQQPQAPPAGQPQGPPRPPQ	10	2	2	P04280;P02812		4655.3	5.35996e+07	6.59299e+07	6.77263e+07	0	2.344e-07	High	6.45954	High	7.32132	High	5.935	0
79	GPPPQGGNQPQGPPPPPGKPQGPPPQ	6	2	2	P04280;P02812		2505.27	1.46217e+07	1.46954e+07	9.68223e+06	0	4.55e-12	High	6.44456	High	7.81996	High	7.80888	0
80	ESPSLIAGNPQGPSPQGGNKPQGPPPPPGKPQ	6	1	1	P04280		3112.59	1.51372e+07	1.60924e+07	1.45565e+07	0	1.32e-09	High	6.4397	High	6.84496	High	6.98494	0
81	GPSPQGGNKPQGPPPPPGKPQGPPPQGGNKPQ	3	1	1	P04280		3076.59	0	0	0	0	0.0009504	High	6.43711	High	6.00051	High	5.3594	0
82	GPPQQEGNNPQGPPPPAGGNPQQPQAPPAGQPQGPPRPPQGGRPSRPPQ	12	2	2	P04280;P02812		4896.43	1.7684e+08	1.72682e+08	1.73177e+08	0	6.932e-09	High	6.41717	High	6.33364	High	7.84211	0
83	GPPPQGGNQPQGPPPPPGKPQ	45	2	2	P04280;P02812		2029.03	6.19253e+08	5.40324e+08	5.16565e+08	0	5.074e-10	High	6.31537	High	6.51819	High	6.66661	0
84	SPPGKPQGPPQQEGNNPQGPPPPAGGNPQQPQ	9	2	2	P04280;P02812		3179.54	2.25387e+07	2.20861e+07	1.58192e+07	0	3.217e-10	High	6.28242	High	6.92894	High	6.35807	0
85	GNPQGPSPQGGNKPQGPPPPPGKPQGPPPQGGNKPQGPPPPGKPQGPPPQGDKSR	3	1	1	P04280		5347.73	9.37139e+07	5.82473e+07	5.84708e+07	0	0.007465	High	6.24192	High	6.47402	High	5.79393	0
86	GPPPPQGKPQGPPQQGGHPPPPQGRPQGPPQQGGHPRPP	9	1	1	P02810		3921	6.12059e+07	4.73496e+07	3.99801e+07	0	0.003858	High	6.22103	High	5.18435	High	5.02244	0
87	GNPQGAPPQGGNKPQGPPSPPGKPQGPPPQGGNQPQ	8	1	1	P02812		3446.72	89791713	8.95826e+07	72077195	0	9.107e-09	High	6.2115	High	5.66976	High	5.56994	0
88	DGPQQGPPQQGGQQQQGPPPPQGKPQ	3	1	1	P02810		2661.29	3.4367e+06	3.39821e+06	3.85965e+06	0	4.221e-17	High	6.21099	High	8.20019	High	5.17447	0
89	GGNKPQGPPPPPGKPQGPPPQGGNKPQ	3	1	1	P04280		2610.36	84730223	72898338	7.62937e+07	0	1.471e-08	High	6.18217	High	6.64432	High	6.01431	0
90	PPPPGRPQGPPPPGGNPQQPLPPPAGKPQ	22	1	1	Q04118		2854.52	3.54974e+07	3.21528e+07	3.20659e+07	0	2.564e-06	High	6.11145	High	5.56113	High	4.9718	0
91	GPPPPAGGNPQQPQAPPAGQPQGPPRPPQ	20	2	2	P04280;P02812		2817.43	3.93452e+07	4.13823e+07	4.24154e+07	0	2.248e-08	High	6.08519	High	5.93988	High	5.86255	0
92	GPPPQGGNQPQGPPPPPGKPQGPPP	5	2	2	P04280;P02812		2377.21	1.17975e+07	4.88882e+06	1.03834e+07	0	3.277e-10	High	6.05304	High	6.30299	High	5.77609	0
93	GPPPQGGNKPQGPPPPGKPQGPPPQ	4	2	2	P04280;P02812		2408.26	8.46237e+06	1.08057e+07	1.23812e+07	0	1.383e-10	High	6.04946	High	5.72183	High	6.84012	0
94	PQGPPPPGGNPQQPLPPPAGKPQ	8	1	1	Q04118		2253.18	6465148	6.72804e+06	6.77072e+06	0	6.193e-09	High	5.99983	High	5.98134	High	5.71365	0
95	GNPQGAPPQGGNKPQGPPSPPGKPQGPPPQGGNQPQGPPPPPGKPQGPPPQGGNKPQ	6	1	1	P02812		5456.76	7.11923e+07	8.94644e+07	8.67937e+07	0	5.226e-08	High	5.99786	High	6.38251	High	6.5029	0
96	SLIAGNPQGAPPQGGNKPQGPPSPPGKPQ	3	1	1	P02812		2773.45	3.95292e+06	3.82478e+06	4.14752e+06	0	1.135e-07	High	5.99217	High	5.84955	High	5.71692	0
97	ERQGPPLGGQQSQPSAGDGNQ	3	1	1	P02810		2107.98	1.04634e+07	9.34056e+06	8.39511e+06	0	8.725e-06	High	5.99044	High	5.21665	High	5.28533	0
98	QQGPPPPQGKPQGPPQQGGHPPPPQGRPQ	6	1	1	P02810		2971.51	4.28395e+07	3.73322e+07	3.29663e+07	0	2.282e-05	High	5.98738	High	5.9811	High	6.21466	0
99	GPPPQEGNKPQRPPPPGRPQGPPPPGGNPQQPLPPPAGKPQGPPPPPQGGRPH	7	1	1	Q04118		5314.78	5.76278e+07	5.5453e+07	34655156	0	5.94e-05	High	5.94205	High	5.98804	High	5.83137	0
100	SPPGKPQGPPQQEGNNPQGPPPPAGGNPQQPQAPPA	9	2	2	P04280;P02812		3515.71	2.75583e+07	2.82446e+07	2.81971e+07	0	4.805e-09	High	5.92969	High	5.19075	High	4.93398	0
101	GPPPQGGRPQGPPQGQSPQ	58	1	1	P02810		1866.93	1.95014e+09	1.71377e+09	1.64005e+09	0	2.201e-10	High	5.87496	High	6.01016	High	5.91782	0
102	GNPQGPSPQGGNKPQGPPPPPGKPQGPPPQGGNKPQ	13	1	1	P04280		3472.76	6.06638e+08	5.60489e+08	5.46208e+08	0	6.966e-06	High	5.86328	High	6.06166	High	5.81191	0
103	GPPPPGGNPQQPLPPPAGKPQ	53	1	1	Q04118		2028.07	8.17766e+08	6.68434e+08	6.68172e+08	0	5.738e-07	High	5.78869	High	5.1642	High	5.59936	0
104	GPPQQGGHPPPPQGRPQGPPQQGGHPRPP	14	1	1	P02810		2937.48	9.79342e+08	8.30262e+08	7.76449e+08	0	1.857e-06	High	5.78849	High	5.51782	High	6.685	0
105	ASVDSGSSEEQGGSSRAL	3	1	1	P01833		1723.78	1.32823e+07	1.15597e+07	1.18578e+07	0	2.458e-06	High	5.78612	High	5.29111	High	5.32375	0
106	GPPQQGGNRPQGPPPPGKPQGPPPQGDKS	5	1	1	P04280		2854.44	3.00836e+07	2.63948e+07	2.64029e+07	0	1.092e-06	High	5.78182	High	6.15844	High	6.51427	0
107	SPQSPPGKPQGPPPQGGNQPQGPPPPPGKPQ	6	1	1	P04280		3032.55	17371662	1.45582e+07	1.46547e+07	0	2.896e-06	High	5.74973	High	6.44571	High	6.50841	0
108	QGPPQQGGHQQGPPPPPPGKPQ	3	1	1	P02810		2211.12	2.13921e+07	2.04373e+07	2.05171e+07	0	1.448e-05	High	5.69943	High	5.58374	High	5.51805	0
109	GHQQGPPPPPPGKPQGPPPQGGRPQGPPQGQSPQ	4	1	1	P02810		3366.7	1.3938e+07	1.02828e+07	1.53867e+07	0	3.098e-06	High	5.67938	High	4.29395	High	5.27909	0
110	GPPPPAGGNPQQPQAPPAGQPQGPPRPP	6	2	2	P04280;P02812		2689.37	6.31932e+06	6.87163e+06	6.62506e+06	0	1.976e-13	High	5.62511	High	5.50564	High	5.76274	0
111	GRPQGPPQQGGHQQGPPPPPPGKPQGPPP	6	1	1	P02810		2869.47	20989487	0	1.70848e+07	0	7.635e-10	High	5.60777	High	6.08173	High	5.79026	0
112	GPPPPPPGKPQGPPPQGGRPQ	41	1	1	P02810		2040.08	959914022	828590892	826521762	0	2.082e-07	High	5.59353	High	4.9869	High	5.17923	0
113	GKPEGRRPQGGNQPQRPPPPPGKPQ	3	1	1	P10163		2657.42	174721984	4.1245e+07	95136349	0	0.0007723	High	5.57593	High	3.00063	High	4.37917	0
114	GQQQQGPPPPQGKPQ	9	1	1	P02810		1571.8	2.75e+07	2.2491e+07	2.47256e+07	0	9.761e-07	High	5.51828	High	5.45387	High	5.57444	0
115	ESPSLIAGNPQGAPPQGGNKPQGPPSPPGKPQ	11	1	1	P02812		3086.58	6.52614e+06	6.17612e+06	6.25736e+06	0	3.3e-07	High	5.49817	High	5.52437	High	6.15632	0
116	GGNKPQGPPSPPGKPQ	11	1	1	P02812		1542.81	58821126	4.85961e+07	4.56484e+07	0	0.0003632	High	5.48889	High	5.43846	High	5.53424	0
117	GPPPQGDNKSQSARSPPGKPQGPPPQGGNQPQGPPPPPGKPQ	5	1	1	P02812		4140.1	6.1059e+07	6.04157e+07	6.11181e+07	0	1.75e-07	High	5.47193	High	6.0352	High	5.36118	0
118	SQPSAGDGNQNDGPQ	5	1	1	P02810		1471.61	9239105	0	8.58737e+06	0	1.841e-06	High	5.44212	High	5.20599	High	5.18068	0
119	GNPQGPSPQGGNKPQGPPPPPGKPQGPPPQGGNKPQGPPPPGKPQ	4	1	1	P04280		4328.23	0	0	0	0	0.000116	High	5.40905	High	5.91918	High	7.91968	0
120	LGHPDTLNQGEFKEL	3	1	1	P06702		1697.85	1.72824e+06	1.66326e+06	1.70077e+06	0	3.197e-06	High	5.38577	High	4.81195	High	4.81627	0
121	GPPPQGGNKPQGPPPPGKPQGPPPQGDKSRSP	32	2	2	P04280;P02812		3135.62	1.12521e+09	908094452	836208341	0	1.381e-07	High	5.38362	High	5.88405	High	6.22855	0
122	GPPAQGGSKSQSARSPPGKPQGPPQQEGNNPQGPPPPAGGNPQQPQAPPAGQPQGPP	4	1	1	P04280		5485.7	4.45117e+07	4.03595e+07	4.51481e+07	0	2.302e-06	High	5.37003	High	5.23219	High	6.33749	0
123	QGGNKPQGPPPPPGKPQ	12	1	1	P04280		1680.89	7.26246e+07	6.1721e+07	6.11053e+07	0	8.876e-05	High	5.35616	High	5.46345	High	5.26312	0
124	GNQPQGPPPPPGKPQGPPPQGGNKPQGPPPPGKPQ	3	2	2	P04280;P02812		3408.77	8.34017e+06	5.62833e+06	5.1429e+06	0	0.0001716	High	5.3371	High	5.67485	High	5.4137	0
125	GPPPQGGNKPQGPPPPGKPQGPPPQGGSKSRSA	13	1	1	P02812		3138.63	1.25533e+08	1.03481e+08	1.04761e+08	0	1.373e-06	High	5.31702	High	4.08576	High	4.73808	0
126	GPPPQGGNQPQGPPPPPGKPQGPPQQGGNRPQ	4	1	1	P04280		3145.58	8.70945e+06	7.67774e+06	7.64122e+06	0	5.521e-17	High	5.31558	High	9.25443	High	8.3727	0
127	GGNKPQGPPPPPGKPQGPPPQGGNKPQGPPPPGKPQGPPPQGDKSRSP	7	1	1	P04280		4669.43	6.782e+07	5.30055e+07	5.02649e+07	0	0.0005511	High	5.30691	High	5.92346	High	6.60173	0
128	GPPQQGGNRPQGPPPPGKPQ	7	1	1	P04280		1991.03	3.24401e+07	2.90628e+07	3.08228e+07	0	1.169e-12	High	5.30429	High	5.88885	High	5.33603	0
129	GPPQQGGHPPPPQGRPQ	26	1	1	P02810		1731.87	2841006031	2449050468	2352067746	0	1.672e-08	High	5.28191	High	5.29036	High	5.15465	0
130	GQQQQGPPPPQGKPQGPPQQGGHPPPPQGRPQGPPQQGGHPRPP	6	1	1	P02810		4490.27	366411297	1.72786e+07	273775261	0	0.001841	High	5.27137	High	5.22386	High	5.68808	0
131	GGHQQGPPPPPPGKPQGPPPQGGRPQGPPQGQSPQ	7	1	1	P02810		3423.72	2.32531e+07	9.36502e+06	2.15758e+07	0	1.956e-06	High	5.26492	High	5.79443	High	5.25517	0
132	GPPPPGGNPQQPLPPPAGKPQGPPPPPQGGRPHRPPQGQPPQ	20	1	1	Q04118		4188.18	7.71804e+08	784847239	795725996	0	4.165e-06	High	5.22019	High	6.2324	High	4.78321	0
133	GPPPQGGNKPQGPPPPGKPQ	33	2	2	P04280;P02812		1932.01	482027245	438975211	3.99543e+08	0	4.359e-07	High	5.19746	High	5.28163	High	4.91378	0
134	GNKPQGPPPPPGKPQ	10	1	1	P04280		1495.81	4.8074e+07	38252744	3.717e+07	0	4.108e-06	High	5.16061	High	4.95365	High	5.20997	0
135	SPPGKPQGPPPQGGNQPQGPPPPPGKPQGPPP	4	2	2	P04280;P02812		3068.58	1.73549e+07	0	9.08621e+06	0	1.429e-08	High	5.15422	High	6.57096	High	5.71368	0
136	KPQGPPQQEGNNPQGPPPPAGGNPQQPQAPPAGQPQGPP	3	2	2	P04280;P02812		3838.88	2.03763e+06	2.92947e+06	3.13378e+06	0	0.0001613	High	5.1525	High	5.25375	High	5.00681	0
137	GPPPQGGNKPQGPPPPGKPQGPPPQGDNKS	11	1	1	P02812		2909.48	108489877	9.55289e+07	9.02592e+07	0	7.635e-07	High	5.12651	High	5.65903	High	4.65216	0
138	PGKPEGPPPQGGNQSQGPPP	12	1	1	Q04118		1922.94	35480278	3.45681e+07	29756566	0	9.851e-05	High	5.12546	High	4.88261	High	4.95221	0
139	GPPPPGGNPQQPLPPPAGKP	12	1	1	Q04118		1900.01	1.30746e+07	1.12781e+07	1.08946e+07	0	6.022e-09	High	5.1102	High	6.03701	High	5.83632	0
140	SARSPPGKPQGPPQQEGNNPQ	9	2	2	P04280;P02812		2171.07	3.09829e+07	2.60281e+07	2.71147e+07	0	0.0001589	High	5.10799	High	5.07944	High	5.36685	0
141	FIENEEQEYVQTVK	6	1	1	P04083		1755.85	5.54689e+06	5.75696e+06	7.06001e+06	0	6.759e-07	High	5.10648	High	5.37686	High	5.23961	0
142	ESPSLIAGNPQGPSPQGGNKPQ	6	1	1	P04280		2160.08	1.05344e+07	9.65987e+06	9.55097e+06	0	6.068e-11	High	5.08964	High	5.39473	High	5.22578	0
143	DEERQGPPLGGQQSQPSAGDGNQ	3	1	1	P02810		2352.06	3.17147e+06	2.67747e+06	2.77885e+06	0	3.17e-07	High	5.07556	High	5.3042	High	3.99797	0
144	GPPPPPPGKPQGPPPQGGRPQGPPQGQSPQ	44	1	1	P02810		2916.5	1263181648	933454186	791674900	0	8.853e-06	High	5.05522	High	5.03126	High	5.62678	0
145	SPPGKPQGPPPQGGNQPQ	39	2	2	P04280;P02812		1767.88	1.33028e+09	1.12471e+09	1.05141e+09	0	4.924e-07	High	5.05329	High	4.92579	High	5.18527	0
146	GPPPQGGNKPQGPPPPGKPQGPPPQGDNKSRSS	12	1	1	P02812		3239.64	2.419e+08	1.99389e+08	1.93276e+08	0	3.06e-06	High	5.02658	High	5.61342	High	5.38546	0
147	SPQSPPGKPQGPPPQGGNQPQ	6	1	1	P04280		2080.03	2.65686e+07	2.49157e+07	25470522	0	8.117e-05	High	5.02594	High	4.93229	High	5.32693	0
148	GPPPQGGNQPQGPPPPPGKP	3	2	2	P04280;P02812		1900.98	6.21994e+06	4.74854e+06	4.83545e+06	0	3.028e-08	High	5.00908	High	4.87379	High	5.56301	0
149	GPPPQGGNKPQGPPPPGKPQGPPAQGGSKSQ	9	1	1	P04280		2926.5	1.13686e+08	9.87151e+07	9.54073e+07	0	7.869e-07	High	5.00085	High	5.93406	High	5.80426	0
150	GPPPQGGNKPQGPPPPGKPQGPPAQGGSKSQSA	6	1	1	P04280		3084.58	3.67514e+07	3.25686e+07	3.08705e+07	0	5.102e-09	High	4.99226	High	6.08365	High	5.87842	0
151	RPPPPGRPQGPPPPGGNPQQPLPPPAGKPQGPPPPPQGGRPH	3	1	1	Q04118		4185.22	45888033	3.6215e+07	3.28864e+07	0	6.171e-05	High	4.96338	High	4.78306	High	5.03018	0
152	GPPPPAGGNPQQPQAPPAGQPQGPPRPPQGGRPS	12	2	2	P04280;P02812		3271.65	9.78297e+07	8.47405e+07	8.04081e+07	0	8.704e-06	High	4.92201	High	4.8274	High	5.84339	0
153	GPPPQEGNKPQRPPPPGRPQGPPPPGGNPQQPLPPPAGKPQ	13	1	1	Q04118		4140.19	118428413	113956778	100986038	0	2.972e-06	High	4.91776	High	4.79084	High	4.84055	0
154	GPPPPAGGNPQQPQAPPA	10	2	2	P04280;P02812		1677.84	1.10588e+07	1.1446e+07	9.34828e+06	0	3.69e-05	High	4.91628	High	4.50287	High	4.53589	0
155	SPPGKPQGPPQQEGNNPQ	21	2	2	P04280;P02812		1856.9	2.17732e+08	1.94091e+08	1.84121e+08	0	5.441e-07	High	4.90368	High	5.10119	High	4.89619	0
156	GPPPPGGNPQQPLPPPAGKPQGPPPPPQ	28	1	1	Q04118		2698.42	4.45134e+07	5.21675e+07	4.38019e+07	0	1.204e-08	High	4.86886	High	5.5884	High	5.01494	0
157	RPPPPGRPQGPPPPGGNPQQPLPPPAGKPQ	7	1	1	Q04118		3010.62	3.42624e+07	3.07093e+07	2.48972e+07	0	9.628e-07	High	4.82976	High	5.7342	High	5.64382	0
158	GGNKPQGPPPPPGKPQGPPPQ	4	1	1	P04280		2029.07	7192771	5.05319e+06	5.89069e+06	0	1.134e-05	High	4.82919	High	4.34434	High	5.06189	0
159	SSYQQKQTFTPPPQLQQQQVK	3	1	1	Q9UBC9	N-Term(Acetyl)	2531.29	2.13137e+06	2.03311e+06	2.50541e+06	0	1.805e-09	High	4.80902	High	5.33579	High	6.05636	0
160	DGGDSEQFIDEER	3	1	1	P02810		1496.62	2.73139e+06	2.77223e+06	2.56466e+06	0	2.961e-05	High	4.80773	High	4.7198	High	4.90955	0
161	GPPPPGGNPQQPLPPPAGKPQGPPPPPQGGRPH	35	1	1	Q04118		3202.68	6.02216e+08	5.15737e+08	504766823	0	0.0002615	High	4.79861	High	4.56841	High	4.38567	0
162	GPGFVPPPPPPPYGPG	19	1	1	P02814		1529.78	2.68953e+07	2.90043e+07	3.24289e+07	0	2.459e-06	High	4.75688	High	4.63374	High	4.93229	0
163	GPPPQGGNKPQGPPPPGKPQGPPPQGDNKSR	3	1	1	P02812		3065.58	6.55195e+07	5.6213e+07	5.26792e+07	0	0.0001766	High	4.7553	High	4.36025	High	4.54089	0
164	SPPGKPQGPPQQEGNKPQ	12	1	1	P10163		1870.95	361990832	4.10864e+08	4.90396e+08	0	7.059e-08	High	4.74454	High	4.4828	High	4.53881	0
165	PPPAGGNPQQPQAPPAGQPQGPP	4	2	2	P04280;P02812		2185.09	3.71453e+06	3.9982e+06	3.98835e+06	0	3.478e-07	High	4.72325	High	4.95523	High	4.83226	0
166	KPQGPPQQGGHPPPPQGRPQ	3	1	1	P02810		2085.08	52825009	3.80739e+07	24443199	0	1.029e-10	High	4.72289	High	5.59409	High	1.10409	0
167	ERQGPPLGGQQSQPS	14	1	1	P02810		1565.77	1.05729e+08	9.92771e+07	9.70153e+07	0	0.006901	High	4.70493	High	4.65565	High	4.72168	0
168	GPPQQEGNNPQGPPPPAGGNPQQPQAPPA	10	2	2	P04280;P02812		2824.34	2.91541e+07	3.0696e+07	3.04031e+07	0	6.972e-09	High	4.70459	High	4.9135	High	5.18383	0
169	RKRRFPFIGEDDNDDGHPLHPS	4	1	1	Q6MZM9		2605.27	6.8619e+06	5.52108e+06	6.52854e+06	0	1.857e-07	High	4.68865	High	5.04145	High	4.99789	0
170	GPPPPPPGKPQGPPPQ	33	1	1	P02810		1544.83	1.06018e+08	7.8845e+07	7.45735e+07	0	3.488e-06	High	4.67806	High	5.4852	High	5.28455	0
171	NDGPQQGPPQQGGQQQQ	4	1	1	P02810		1791.81	7.19008e+06	6697198	6702368	0	1.041e-05	High	4.65892	High	4.80335	High	4.774	0
172	LNETGDEPFQYKN	3	1	1	P15104		1554.71	1.90362e+06	1.81515e+06	1.69568e+06	0	1.133e-05	High	4.65864	High	4.95804	High	4.91664	0
173	EERQGPPLGGQQSQPS	8	1	1	P02810		1694.81	1.28536e+07	1.27992e+07	1.42001e+07	0	2.243e-05	High	4.65485	High	4.7087	High	5.39928	0
174	GGNQPQGPPPPPGKPQ	12	2	2	P04280;P02812		1552.79	75647126	7.04439e+07	75083888	0	2.136e-05	High	4.6501	High	4.45012	High	4.65566	0
175	PPPEGLLPRPPGDSGNQDDGPQ	9	1	1	Q16378		2240.06	3.71691e+06	4.81461e+06	4.39395e+06	0	0.001131	High	4.64716	High	4.64857	High	4.45656	0
176	GPPPPAGGNPQQPQAPPAGQPQ	19	2	2	P04280;P02812		2088.03	9.43627e+07	8.82462e+07	8.37758e+07	0	3.359e-07	High	4.62616	High	4.52175	High	4.72034	0
177	SLIAGNPQGPSPQGGNKPQ	3	1	1	P04280		1846.95	6.01506e+06	5.25028e+06	4.26032e+06	0	5.686e-07	High	4.59613	High	4.36531	High	4.80528	0
178	NDGPQQGPPQQGGQQQ	6	1	1	P02810		1663.75	1.22348e+07	1.1822e+07	1.12615e+07	0	1.266e-05	High	4.59151	High	4.87348	High	5.00456	0
179	PQGPPQQGGHPRPP	14	1	1	P02810		1449.74	1.40734e+08	1.10975e+08	1.04964e+08	0	3.224e-09	High	4.59045	High	4.8651	High	4.62449	0
180	PPPPGRPQGPPPPGGNPQQPLPPPAGKPQGPPPPPQGGRPH	13	1	1	Q04118		4029.13	4.95758e+07	4.52461e+07	4.78081e+07	0	0.001299	High	4.5522	High	4.52389	High	4.25201	0
181	SSYQQKQTFTPPPQLQQQ	6	1	1	Q9UBC9	N-Term(Acetyl)	2176.07	8.1647e+06	9.16691e+06	1.039e+07	0	0.0001378	High	4.54977	High	4.5589	High	4.61628	0
182	YQPVPEQPLYPQPYQPQ	9	1	1	P02808		2072.02	2.08605e+06	3.12812e+06	4.11363e+06	0	3.905e-07	High	4.53957	High	5.10122	High	5.03927	0
183	QPLPPPAGKPQGPPPPPQGGRPH	6	1	1	Q04118		2304.24	1.17236e+07	7.73294e+06	7.87101e+06	0	0.00469	High	4.53879	High	3.97493	High	4.26044	0
184	QSPRSPPGKPQGPPPQGGNQPQ	3	1	1	P04280		2236.13	0	6.80106e+06	0	0	0.003733	High	4.50142	High	4.32771	High	3.73115	0
185	QGGNKPQGPPPPGKPQGPPPQGDKS	3	2	2	P04280;P02812		2447.25	9.92532e+06	5.98094e+06	6.28626e+06	0	0.009654	High	4.49044	High	4.58632	High	4.75184	0
186	GGHQQGPPPPPPGKPQ	5	1	1	P02810		1575.81	8.67671e+07	68453113	0	0	0.005069	High	4.46361	High	4.35616	High	4.10774	0
187	VHVGDEDFVHL	13	1	1	P04080		1266.61	5.14933e+06	4.99187e+06	4.83124e+06	0	0.000503	High	4.45251	High	4.06825	High	4.14554	0
188	KPQGPPPQEGNKPQRPPPPGRPQ	4	1	1	Q04118		2484.33	8564164	7.54576e+06	6.09542e+06	0	5.395e-06	High	4.43836	High	4.36919	High	4.24932	0
189	PQGPPPPGGNPQQPLPPPAGKPQGPPPPPQGGRPH	3	1	1	Q04118		3427.78	1.54921e+06	3.35573e+06	3.67376e+06	0	0.0002234	High	4.43547	High	5.11296	High	4.99148	0
190	KQTFTPPPQLQQQ	6	1	1	Q9UBC9		1540.82	5.18785e+06	5.28655e+06	5.70644e+06	0	2.849e-06	High	4.43229	High	4.5261	High	4.94468	0
191	VISDGGDSEQF	6	1	1	P02810		1153.5	1.02283e+07	9328322	9.04919e+06	0	0.00024	High	4.4321	High	4.29675	High	4.4852	0
192	GNQPQGPPPPPGKPQ	13	2	2	P04280;P02812		1495.77	4.67382e+07	4.36916e+07	4.37332e+07	0	7.258e-07	High	4.42475	High	4.39584	High	4.87077	0
193	SLTNMPDEGVMVTKF	3	1	1	P18510	M5(Oxidation); M11(Oxidation)	1700.79	1.4032e+06	1.56582e+06	1.90626e+06	0	1.84e-06	High	4.37607	High	4.59836	High	4.53294	0
194	GGNKPQGPPPPPGKPQ	4	1	1	P04280		1552.83	5.53389e+06	4.10813e+06	4.49372e+06	0	4.429e-05	High	4.37249	High	4.24016	High	4.23792	0
195	QGGNKPQGPPPPGKPQGPPPQGDKSRSP	8	2	2	P04280;P02812		2787.43	2.03641e+07	1.39309e+07	1.461e+07	0	2.576e-05	High	4.3256	High	4.44707	High	5.30372	0
196	GGRPQGPPQGQSPQ	20	1	1	P02810		1390.69	2.38871e+08	2.11237e+08	2.02105e+08	0	0.001012	High	4.28698	High	4.30944	High	4.23835	0
197	GPPQQGGHPPPPQ	9	1	1	P02810		1293.64	2.40823e+07	2.08584e+07	1.92845e+07	0	0.000831	High	4.28422	High	4.02003	High	4.21872	0
198	GRPQGPPQQGGHQQGPPPPPPGKPQGPPPQGGRPQGPPQGQSP	4	1	1	P02810		4241.15	259810379	2.01799e+08	2.08475e+08	0	0.004284	High	4.28097	High	4.596	High	4.45741	0
199	FLISGKPEGRRPQGGNQPQRPPPPPGKPQ	8	1	1	P10163		3117.68	9.63844e+07	7.5192e+07	6.5465e+07	0	2.122e-06	High	4.23436	High	4.49285	High	4.81465	0
200	GPYQPVPEQPLYPQPYQPQ	3	1	1	P02808		2226.09	1.09653e+06	1.55969e+06	1.62344e+06	0	2.871e-07	High	4.23064	High	5.10482	High	5.01426	0
201	GRPQGPPQQGGHQQ	6	1	1	P02810		1471.71	169793	795608	1.02898e+06	0	8.075e-07	High	4.21883	High	4.25089	High	2.81325	0
202	GPPPQGGRPQGPPQGQSP	7	1	1	P02810		1738.87	1.65539e+07	1.53042e+07	1.53981e+07	0	6.61e-06	High	4.2152	High	4.63871	High	4.52437	0
203	YQKVVAGVANALAHKYH	3	2	1	P68871		1869.01	6.30519e+06	5.50601e+06	5.09502e+06	0	2.773e-08	High	4.19204	High	4.61852	High	4.68595	0
204	GPPQQEGNNPQGPPPPAGGNPQQPQAPP	6	2	2	P04280;P02812		2753.31	5.93912e+06	6.26386e+06	5.77596e+06	0	8.941e-06	High	4.18893	High	4.6731	High	4.74536	0
205	QQGPPPPPPGKPQ	19	1	1	P02810		1324.7	52673235	4.15715e+07	4.05271e+07	0	0.0001201	High	4.17801	High	3.7913	High	4.03304	0
206	GPPPQEGNKPQRPPPPGRPQGPPPPGGNPQQPLPPPAGKPQGPPPPPQ	7	1	1	Q04118		4810.52	1.90203e+07	1.83384e+07	2.11535e+07	0	0.0002897	High	4.17124	High	3.63262	High	4.58348	0
207	GGNQPQRPPPPPGKPQ	3	1	1	P10163		1651.87	35188416	21634022	2.23241e+07	0	8.705e-05	High	4.14514	High	4.18388	High	4.38003	0
208	IGEDDNDDGHPLHPS	4	1	1	Q6MZM9		1617.68	6.66231e+06	3.99193e+06	4.99161e+06	0	0.000203	High	4.13561	High	4.17741	High	3.96155	0
209	SPPGKPQGPPQQEGNNPQGPPPPAGGNPQ	3	2	2	P04280;P02812		2826.37	1.97676e+07	2.01926e+07	1.79724e+07	0	1.233e-07	High	4.13162	High	4.64372	High	6.26153	0
210	GPPPPQGKPQGPPQQGGHPPPPQGRPQGPPQQGGHPRPPR	4	1	1	P02810		4077.11	0	0	7.04371e+07	0	0.007703	High	4.12688	High	4.68614	High	4.80824	0
211	QGPPPPPPGKPQGPPPQGGRPQ	5	1	1	P02810		2168.14	16681437	1.57605e+07	16421550	0	6.997e-05	High	4.10121	High	4.0328	High	3.94086	0
212	GPPPPGGNPQQPLPPPA	20	1	1	Q04118		1617.84	1.09493e+07	1.15899e+07	1.32613e+07	0	1.658e-06	High	4.09506	High	3.91988	High	4.11698	0
213	DEERQGPPLGGQQ	5	1	1	P02810		1410.66	10430395	9.70511e+06	1.0186e+07	0	5.704e-05	High	4.07065	High	4.34978	High	4.33365	0
214	GNKPQGPPSPPGKPQ	5	1	1	P02812		1485.79	6.80077e+06	6.10075e+06	0	0	0.0004552	High	4.06591	High	3.71784	High	3.87716	0
215	GPGFVPPPPPPPY	71	1	1	P02814		1318.69	2.61978e+08	2.56982e+08	2.69777e+08	0	0.0001456	High	4.06047	High	4.09188	High	3.97227	0
216	GPPPPAGGNPQQPQAPPAGQPQGPPRPPQGGRPSRPP	9	2	2	P04280;P02812		3621.86	3.35353e+07	4.10786e+07	34581702	0	0.0002322	High	4.04848	High	4.33156	High	4.28379	0
217	QGGRPQGPPQGQSPQ	6	1	1	P02810		1518.75	7.73707e+06	6.69549e+06	6.6309e+06	0	0.006802	High	4.04824	High	4.33993	High	4.2801	0
218	GDYGSNYLYDN	6	1	1	P15515		1280.51	1.40354e+07	1.27605e+07	1.35762e+07	0	0.0002617	High	4.02378	High	3.78358	High	4.15206	0
219	GPPPQGGNKPQGPPPPGKPQGPPPQGGSKS	14	1	1	P02812		2824.46	199630118	1.72998e+08	1.60713e+08	0	6.588e-06	High	4.01219	High	4.10052	High	4.08303	0
220	GPPPQGGNKPQGPPPPGKPQGPPPQGDKS	15	2	2	P04280;P02812		2795.43	3.18016e+08	2.73698e+08	259263392	0	3.45e-06	High	4.01078	High	5.00425	High	4.53084	0
221	GPPPPPGKPQGPPPQG	5	2	2	P04280;P02812		1504.8	1.07685e+07	8.99389e+06	8.23622e+06	0	0.003432	High	4.00537	High	3.64438	High	3.87876	0
222	GPPPQGGNKPQGPPPPGKPQGPPPQGGSKSR	5	1	1	P02812		2980.55	82352691	66127875	59395431	0	0.00667	High	3.99688	High	3.82642	High	4.04754	0
223	VHLTPEEKSAV	3	1	1	P68871		1209.65	4.04165e+06	2.74596e+06	2.47968e+06	0	0.001372	High	3.97582	High	3.94006	High	3.46943	0
224	GNPQGPSPQGGNKPQ	4	1	1	P04280		1462.71	29093577	2.27164e+07	1.07481e+07	0	6.078e-05	High	3.97522	High	3.25109	High	3.63957	0
225	GPGRIPPPPPAPY	76	1	1	P02814		1315.72	4.15776e+08	3.57506e+08	2.77878e+08	0	0.001863	High	3.9638	High	3.87127	High	3.87082	0
226	SLIAGNPQGPSPQ	3	1	1	P04280		1265.65	7.39238e+06	7.37334e+06	8.85223e+06	0	1.275e-06	High	3.94185	High	4.0729	High	4.00527	0
227	GPPPQGDKSRSPQSPPGKPQGPPPQGGNQPQ	4	1	1	P04280		3099.55	6.80939e+07	6.45045e+07	6.29488e+07	0	0.0007821	High	3.94039	High	2.81376	High	3.5504	0
228	YGDYGSNYLYDN	6	1	1	P15515		1443.57	1.09531e+07	1.46867e+07	1.7396e+07	0	1.486e-05	High	3.9385	High	4.17637	High	4.00605	0
229	YQPVPEQPLYPQPY	3	1	1	P02808		1718.84	2.10618e+06	2.4192e+06	3.29855e+06	0	6.147e-06	High	3.92883	High	3.84221	High	4.00792	0
230	DVPLVISDGGDSE	3	1	1	P02810		1302.61	1.94384e+06	2.08626e+06	1.81088e+06	0	2.584e-06	High	3.91123	High	3.82501	High	4.15997	0
231	REFPFYGDYGSN	3	1	1	P15515		1451.63	1293707	1.52556e+06	1.65409e+06	0	8.917e-06	High	3.8879	High	3.79423	High	4.26792	0
232	EERQGPPLGGQQ	10	1	1	P02810		1295.64	6.76022e+07	6.20367e+07	5.96782e+07	0	0.0002683	High	3.88311	High	4.3771	High	4.26048	0
233	RQGPPLGGQQSQPS	4	1	1	P02810		1436.73	39325528	41096730	4.12866e+07	0	0.004595	High	3.87646	High	3.70784	High	4.03145	0
234	ERQGPPLGGQQSQPSA	3	1	1	P02810		1636.81	4.45898e+06	3.95089e+06	4.35694e+06	0	0.0006297	High	3.86707	High	3.7664	High	4.22792	0
235	FVPPPPPPPYGPG	30	1	1	P02814		1318.69	6.05399e+07	6.3569e+07	2.69777e+08	0	0.0004344	High	3.86089	High	3.99986	High	4.21997	0
236	EQPLYPQPYQPQ	8	1	1	P02808		1487.72	1.82588e+07	19092540	1.73252e+07	0	0.005913	High	3.85716	High	3.29817	High	3.15199	0
237	ERQGPPLGGQQ	5	1	1	P02810		1166.6	71172134	6.04549e+07	53740798	0	0.0002469	High	3.85057	High	3.67989	High	3.87712	0
238	GPPPQGGNKPQGPPPPGKPQGPPPQGDKSQSP	5	1	1	P04280		3107.58	6.8404e+07	4.80918e+07	0	0	0.0001615	High	3.84769	High	5.26088	High	3.91181	0
239	DVPLVISDGGDSEQF	6	1	1	P02810		1577.73	4.12318e+06	4.96248e+06	5.34445e+06	0	2.28e-07	High	3.8339	High	4.29868	High	4.19185	0
240	APPAGQPQGPPRPPQ	3	2	2	P04280;P02812		1494.79	5.68977e+06	4.58682e+06	3.90319e+06	0	0.0004363	High	3.82845	High	4.10119	High	3.81025	0
241	GPPPQGGNKPQGPPPPGKPQGPPPQGGSKSRSS	13	1	1	P02812		3154.62	1.06792e+08	0	7.47939e+07	0	0.0006543	High	3.81446	High	3.99708	High	5.79688	0
242	GPPPPPGKPQGPPPQ	12	2	2	P04280;P02812		1447.77	2.30075e+07	1.85403e+07	1.80267e+07	0	0.0006558	High	3.81369	High	3.82637	High	4.15002	0
243	NEDKDPAFTAL	8	1	1	P54108		1220.58	2.40845e+07	2.26119e+07	2.3281e+07	0	0.009162	High	3.80815	High	3.91203	High	3.81761	0
244	FHEKHHSHREFPF	17	1	1	P15515		1734.83	0	2.18265e+07	21641537	0	0.002939	High	3.80575	High	3.12718	High	2.82898	0
245	GPPPPAGGNPQQPQ	15	2	2	P04280;P02812		1341.66	1.36824e+08	1.20176e+08	1.0642e+08	0	0.003078	High	3.79937	High	3.71171	High	3.67136	0
246	APYGPGIFPPPPPQP	6	1	1	P02814		1531.8	2.00419e+06	1.67016e+06	2.02334e+06	0	0.0005963	High	3.7799	High	3.51872	High	3.08705	0
247	LLSPYSYSTTAVVTNPKE	5	1	1	P02766		1970.01	955812	1.12285e+06	1.27761e+06	0	1.121e-07	High	3.76105	High	5.15262	High	5.20076	0
248	GPPPPPQGGRPP	17	1	1	P10163		1153.61	149605985	1.28532e+08	1.27837e+08	0	0.0004319	High	3.75283	High	3.74055	High	3.83816	0
249	GPPPPGGNPQQPLPPP	7	1	1	Q04118		1546.8	8.28538e+06	8.82651e+06	7.81999e+06	0	0.005091	High	3.75035	High	3.29291	High	3.60067	0
250	GPPPPGGNPQQPLPPPAGKPQGPPPPPQGGRPHRPPQGQPP	12	1	1	Q04118		4060.13	7.53186e+07	7.54758e+07	7.39587e+07	0	0.0009037	High	3.74939	High	3.97958	High	4.1408	0
251	KQTFTPPPQLQ	6	1	1	Q9UBC9		1284.7	4.53808e+06	4.53218e+06	4.19537e+06	0	0.0001143	High	3.74497	High	3.80138	High	3.65847	0
252	VPEQPLYPQPYQPQ	7	1	1	P02808		1683.84	9.62752e+06	9.82986e+06	1.05135e+07	0	0.0003949	High	3.74293	High	3.44477	High	4.05994	0
253	KRRFPFIGEDDNDDGHPLHPS	5	1	1	Q6MZM9		2449.17	2.41808e+06	2.71065e+06	2.50757e+06	0	0.001369	High	3.73013	High	4.52839	High	4.70074	0
254	GNKPQGPPPPGKPQGPPPQGDKS	6	2	2	P04280;P02812		2262.17	2.8204e+07	1.70455e+07	2.17255e+07	0	0.004864	High	3.7191	High	4.08955	High	4.28464	0
255	GRPQGPPQGQSPQ	6	1	1	P02810		1333.67	1.78144e+07	1.16843e+07	1.33931e+07	0	0.007167	High	3.71807	High	3.69936	High	3.65699	0
256	DVPLVISDGGDSEQ	5	1	1	P02810		1430.67	3.41977e+06	3.62334e+06	3.1047e+06	0	2.71e-07	High	3.71674	High	4.00236	High	3.91153	0
257	IFQGLDANQDEQVD	3	1	1	P80511		1591.73	1.45529e+06	1.3918e+06	1.54456e+06	0	8.193e-06	High	3.71205	High	3.83337	High	3.90562	0
258	LISGKPEGRRPQGGNQPQRPPPPPGKPQ	4	1	1	P10163		2970.62	3.34854e+07	2.77575e+07	2.40752e+07	0	0.0002713	High	3.70777	High	3.19092	High	3.20147	0
259	IGRFGYGYGPY	4	1	1	P02808		1249.6	5451078	7.14273e+06	8.01875e+06	0	5.956e-05	High	3.70087	High	4.09236	High	3.80478	0
260	GPPPPGKPQGPPP	8	3	3	P10163;P04280;P02812		1222.67	2.44601e+07	0	2.06087e+07	0	0.005404	High	3.69846	High	3.00438	High	2.9842	0
261	GPPQQGGHPPPP	17	1	1	P02810		1165.58	8.24536e+07	64484824	5.82231e+07	0	0.0004232	High	3.69159	High	4.31704	High	4.22389	0
262	SPPGKPQGPPQQEGNNPQGPPPPAGGNPQQPQAPP	3	2	2	P04280;P02812		3444.68	4.46417e+06	4.13713e+06	4.57891e+06	0	0.001052	High	3.68495	High	4.16562	High	3.35299	0
263	QGRPQGPPQQGGHPRPP	8	1	1	P02810		1790.92	8.2243e+07	5.91661e+07	7.60707e+07	0	0.0003493	High	3.6837	High	4.2177	High	3.7837	0
264	GPGIFPPPPPQP	104	1	1	P02814		1200.64	7.57111e+08	7.24466e+08	7.16791e+08	0	0.003402	High	3.65833	High	3.68911	High	3.63356	0
265	ELPHYPGLLAHQKPF	6	1	1	Q8TAX7		1746.93	7.10932e+06	7.79947e+06	8.65426e+06	0	8.798e-06	High	3.65271	High	3.77766	High	3.98799	0
266	SLAKADAAPDEKVLDSGF	3	1	1	P01833		1833.93	2.35447e+06	2.64809e+06	2.63455e+06	0	2.678e-06	High	3.64551	High	4.02078	High	4.12742	0
267	GPPPPPGKPQGPPPQGGNKPQ	15	2	2	P04280;P02812		2029.07	675894105	6.20979e+08	5.94125e+08	0	4.357e-07	High	3.64161	High	4.32083	High	3.22795	0
268	GYGYGPYQPVPE	7	1	1	P02808		1326.6	5.13725e+07	5.56266e+07	5.94402e+07	0	0.001356	High	3.62915	High	3.59566	High	3.654	0
269	PVDLSKWSGPLS	3	1	1	P30086		1285.68	739497	788028	466961	0	0.0005124	High	3.62723	High	3.6111	High	2.90092	0
270	LASDEEIQDVSGTW	3	2	1	P31025		1549.7	328211	300416	248808	0	0.002845	High	3.58873	High	3.56397	High	3.50445	0
271	FGPGVPPPPPPP	8	1	1	O95104		1155.62	4.21701e+07	4.33484e+07	4.27135e+07	0	0.003599	High	3.57907	High	3.6472	High	3.76898	0
272	GPPPPGKPQGPPAQGGSKSQSA	9	1	1	P04280		2027.04	6.13805e+07	5.56323e+07	5.73751e+07	0	0.001241	High	3.5718	High	3.36215	High	3.86935	0
273	AKADAAPDEKVLDSGF	3	1	1	P01833		1633.81	2.66306e+06	2.68974e+06	3.428e+06	0	9.73e-08	High	3.56854	High	4.3436	High	4.26954	0
274	ALIYNEALKG	3	1	1	P06703		1091.61	2.03809e+06	1.51622e+06	2.93081e+06	0	0.00535	High	3.55438	High	3.32032	High	3.39708	0
275	SPPGKPQGPPPQ	11	2	2	P04280;P02812		1186.63	53244526	3.7755e+07	37393785	0	0.0003508	High	3.5474	High	3.89555	High	3.62691	0
276	DTNADKQLSF	6	1	1	P06702		1138.54	2.75314e+07	2.71393e+07	2.78471e+07	0	0.0006918	High	3.53723	High	3.53549	High	3.63951	0
277	GNPQGAPPQGGNKPQGPPSPPGKPQ	15	1	1	P02812		2389.21	2.72555e+08	2.53511e+08	2.59321e+08	0	0.0006979	High	3.53413	High	3.26752	High	3.98447	0
278	KFHEKHHSHREFPF	3	1	1	P15515		1862.93	5.23474e+06	4.56645e+06	5.75575e+06	0	0.003347	High	3.52368	High	4.52305	High	4.07178	0
279	GGNPQQPQAPPAGQPQGPPRPPQGGRPS	4	2	2	P04280;P02812		2755.4	16450374	1.39441e+07	1.54453e+07	0	0.004067	High	3.51497	High	3.51011	High	3.85097	0
280	QPQAPPAGQPQGPP	10	2	2	P04280;P02812		1369.69	3.32533e+07	2.77514e+07	2.60133e+07	0	0.0006864	High	3.50587	High	3.88585	High	4.06263	0
281	QAPPAGQPQGPP	11	2	2	P04280;P02812		1144.58	2.18005e+07	1.84853e+07	1.68111e+07	0	0.002318	High	3.50568	High	3.37266	High	3.49676	0
282	GPPPPPGKPQGPPPQGGNKPQGPPPPGKPQGPPPQGDKSRSP	7	2	2	P04280;P02812		4088.13	2.74664e+08	211443203	2.02478e+08	0	0.006159	High	3.50421	High	4.0887	High	4.26454	0
283	QPVPEQPLYPQPYQPQ	6	1	1	P02808		1908.96	1.07332e+07	1.36321e+07	1.53399e+07	0	9.51e-06	High	3.5015	High	3.82264	High	3.76866	0
284	APPAGQPQGPP	17	2	2	P04280;P02812		1016.52	57595824	5.40937e+07	48337682	0	0.0009208	High	3.4727	High	3.45263	High	3.51009	0
285	SLPRFPSVSLQ	6	1	1	Q16378		1230.69	5.31791e+06	6.7685e+06	7.32143e+06	0	0.003535	High	3.46838	High	3.53424	High	3.88555	0
286	GPPPPGKPQGPPPQGDNKSQSA	6	1	1	P02812		2138.07	0	12001369	1.30824e+07	0	0.002052	High	3.46812	High	3.11716	High	3.8309	0
287	GIFPPPPPQ	27	1	1	P02814		949.515	44076424	3.49536e+07	3.87737e+07	0	0.003726	High	3.46079	High	3.49025	High	3.18791	0
288	GPPPPGKPQGPPPQGDKSQSP	9	1	1	P04280		2050.04	1.13483e+08	9.95029e+07	1.00314e+08	0	9.233e-05	High	3.45193	High	2.87286	High	3.01135	0
289	VKQPSQPPPQEIFVPT	3	1	1	Q9UBC9		1791.97	6.63989e+06	6.28714e+06	6.46675e+06	0	0.00426	High	3.44558	High	2.40443	High	2.43738	0
290	NAANVGWNNSTFA	3	1	1	P14174		1365.62	2.38471e+06	2.60038e+06	1.85407e+06	0	0.0001992	High	3.4454	High	3.66883	High	3.32382	0
291	SQGPPPPPGKPE	12	1	1	P10163		1187.61	1.87209e+08	1.67671e+08	1.60774e+08	0	0.003863	High	3.44306	High	3.64196	High	3.49057	0
292	HHSHREFPFYGDYGSN	6	1	1	P15515		1949.84	4.62998e+06	5.07616e+06	5.77957e+06	0	0.006407	High	3.4387	High	3.32132	High	3.53433	0
293	GPYPPGPLAPPQPFGPG	10	1	1	P02814		1645.84	2.02949e+07	2.66707e+07	3.12376e+07	0	1.994e-05	High	3.43612	High	3.29306	High	3.52434	0
294	HREFPFYGDY	4	1	1	P15515		1330.59	7.99731e+06	9.22103e+06	1.1375e+07	0	0.00546	High	3.43603	High	3.17707	High	3.31299	0
295	GPYPPGPLAPPQPF	19	1	1	P02814		1434.74	8.50249e+07	1.04953e+08	1.25743e+08	0	3.811e-06	High	3.43586	High	3.52894	High	3.30591	0
296	LDTNADKQLSF	3	1	1	P06702		1251.62	3.9175e+06	3.53697e+06	3.37987e+06	0	0.001629	High	3.43071	High	3.17871	High	3.36124	0
297	FGYGYGPYQPVPE	3	1	1	P02808		1473.68	507269	768222	906433	0	0.00644	High	3.4305	High	3.17061	High	3.27345	0
298	DEVGGEALGRL	3	1	1	P68871		1115.57	0	0	0	0	0.0002563	High	3.42481	High	3.37941	High	3.45387	0
299	QFIDEERQGPPLGGQQ	3	1	1	P02810		1798.88	1.33148e+06	1.30474e+06	1.12655e+06	0	2.382e-06	High	3.41903	High	3.91093	High	3.16367	0
300	FHEKHHSHRGY	4	1	1	P15516		1434.68	1.21873e+06	1.01486e+06	743486	0	0.0003508	High	3.41889	High	3.26153	High	3.11612	0
301	QPVPEQPLYPQPY	6	1	1	P02808		1555.78	1.69534e+07	1.93578e+07	1.95407e+07	0	0.004917	High	3.39795	High	3.24065	High	3.3912	0
302	ADNAGEEGGEAPQEPQS	3	1	1	P31947		1685.7	3.7044e+06	4.12859e+06	3.96537e+06	0	0.0001879	High	3.39309	High	3.43553	High	3.45405	0
303	GPYQPVPEQPLYPQPY	3	1	1	P02808		1872.92	685790	1.0824e+06	1.25443e+06	0	0.0001515	High	3.38592	High	3.81861	High	3.75988	0
304	GPPPQGDNKSQSARSPPGKPQGPPPQGGNQPQ	12	1	1	P02812		3187.58	6.44437e+07	5.65576e+07	5.58085e+07	0	0.005074	High	3.3649	High	3.30486	High	3.23263	0
305	QGPPLGGQQSQPS	9	1	1	P02810		1280.63	5.00251e+07	4.21281e+07	3.94821e+07	0	0.003864	High	3.36266	High	3.35334	High	3.53975	0
306	GIFPPPPPQP	26	1	1	P02814		1046.57	1.00659e+08	9.9274e+07	9.76914e+07	0	0.00288	High	3.36159	High	3.24648	High	3.40539	0
307	FYGDYGSNY	3	1	1	P15515		1085.42	2.42857e+06	2.29789e+06	2.19837e+06	0	0.002191	High	3.34779	High	3.20677	High	3.32383	0
308	IGRFGYGYGP	9	1	1	P02808		1086.54	1.22968e+07	1.16448e+07	1.15273e+07	0	0.002514	High	3.33159	High	3.54323	High	3.47625	0
309	GPPPPGGNPQQPLPPPAGKPQGPPPPPQGGRPHRPP	9	1	1	Q04118		3552.88	3.29694e+07	0	1.468e+07	0	0.003143	High	3.32088	High	3.19459	High	3.54551	0
310	AVEQNTLQEF	3	1	1	Q9H299		1178.57	2.57054e+06	2.05893e+06	2.10476e+06	0	0.004908	High	3.31965	High	3.09103	High	3.07006	0
311	AAPDEKVLDSGF	3	1	1	P01833		1248.61	3.10091e+06	2.6216e+06	2.37441e+06	0	0.00153	High	3.31764	High	3.23197	High	3.18428	0
312	FLISGKPEGRRPQGGNQPQRPPPPPG	4	1	1	P10163		2764.48	6.00876e+06	4.6159e+06	4.01362e+06	0	0.004538	High	3.30275	High	3.16519	High	3.53915	0
313	REFPFYGDY	5	1	1	P15515		1193.53	1.88539e+06	2.47234e+06	2.82592e+06	0	0.0006843	High	3.30178	High	3.14061	High	3.41041	0
314	YQPVPEQPLYPQP	3	1	1	P02808		1555.78	1.69534e+07	1.93578e+07	1.95407e+07	0	0.002884	High	3.29039	High	3.24225	High	3.08703	0
315	GPPLGGQQSQPS	7	1	1	P02810		1152.57	20719297	17256753	1.65772e+07	0	0.008421	High	3.29005	High	3.43205	High	3.65001	0
316	GYGYGPYQPVPEQP	5	1	1	P02808		1551.72	6.25934e+06	9.25171e+06	1.22564e+07	0	0.0005427	High	3.28915	High	3.55466	High	3.65696	0
317	GPPPPQGKPQGPPQQGGHPPPP	3	1	1	P02810		2149.1	8.28891e+06	7.79615e+06	7.71418e+06	0	0.004886	High	3.28483	High	3.52407	High	3.84416	0
318	ADQLTEEQIAE	3	1	1	P0DP23	N-Term(Acetyl)	1288.59	447876	445129	463668	0	0.0006632	High	3.26674	High	3.40562	High	3.49675	0
319	RGPYPPGPLAPPQPF	13	1	1	P02814		1590.85	5.54902e+07	6.78514e+07	8.24786e+07	0	1.685e-05	High	3.26195	High	3.31329	High	3.07257	0
320	GPGRIPPPPPAPYGP	3	1	1	P02814		1469.79	1.58578e+06	2.0552e+06	1.64627e+06	0	0.005251	High	3.25729	High	2.13243	High	3.15382	0
321	YPQPYQPQYQQY	6	1	1	P02808		1602.72	4.0552e+06	5.55857e+06	6.56245e+06	0	0.008905	High	3.25384	High	3.2744	High	3.3567	0
322	GPYQPVPEQPLYPQP	3	1	1	P02808		1709.86	714751	758079	893252	0	0.0003803	High	3.24853	High	3.40777	High	3.61237	0
323	DTNADKQLSFEE	3	1	1	P06702		1396.63	5.07869e+06	4.69116e+06	4.85429e+06	0	0.0002464	High	3.2464	High	3.11965	High	3.53244	0
324	QGPPLGGQQ	14	1	1	P02810		881.45	3.70915e+07	3.06349e+07	2.75615e+07	0	0.004286	High	3.23728	High	3.22665	High	3.32612	0
325	YMKNLLNRIIDD	11	1	1	Q8TAX7	M2(Oxidation)	1523.79	1.26584e+07	1.49846e+07	1.52311e+07	0	0.0008586	High	3.23582	High	3.10186	High	3.10451	0
326	FTPPPQLQQQ	3	1	1	Q9UBC9		1183.61	2.39121e+06	2.01209e+06	2.14666e+06	0	0.002367	High	3.22972	High	3.40547	High	3.33963	0
327	GRIPPPPPAPY	20	1	1	P02814		1161.64	1.54373e+07	1.51367e+07	1.51401e+07	0	0.0001145	High	3.1967	High	3.29546	High	3.70169	0
328	PGIFPPPPPQP	9	1	1	P02814		1143.62	1.01127e+07	8.86059e+06	9.31124e+06	0	0.004213	High	3.19426	High	2.98762	High	2.91622	0
329	GPPPPPPGKPQ	35	1	1	P02810		1068.58	7.93918e+07	39082848	3.48369e+07	0	0.002295	High	3.19179	High	2.81093	High	3.09349	0
330	GPGIFPPPPPQ	12	1	1	P02814		1103.59	1.4009e+08	1.41958e+08	1.36039e+08	0	0.005201	High	3.17918	High	2.73038	High	3.00584	0
331	DTNADKQLSFEEF	3	1	1	P06702		1543.69	2.0658e+06	2.21924e+06	2.48954e+06	0	0.0001264	High	3.15758	High	2.78539	High	3.43012	0
332	GPPPQEGNKPQRPPPPGRPQ	6	1	1	Q04118		2131.12	899163852	642863834	629173910	0	0.004585	High	3.14292	High	3.47669	High	3.43339	0
333	GPPPPAGGNPQQPQAPP	5	2	2	P04280;P02812		1606.8	6.55531e+06	1.84875e+07	3.63551e+06	0	0.004738	High	3.14283	High	3.24621	High	3.03634	0
334	YPPGPLAPPQPFGPG	10	1	1	P02814		1491.77	3.99658e+07	4.46638e+07	4.9809e+07	0	0.003026	High	3.13633	High	3.12269	High	2.99448	0
335	SSYQQKQTFTPPPQLQ	5	1	1	Q9UBC9	N-Term(Acetyl)	1919.95	2.91044e+06	3.84098e+06	4.61185e+06	0	7.095e-05	High	3.13347	High	3.82433	High	4.03694	0
336	SHREFPFYGDY	3	1	1	P15515		1417.62	1.91923e+06	2.30186e+06	2.55283e+06	0	0.002336	High	3.12337	High	3.44864	High	3.39846	0
337	YDNEFGYSNRVVD	3	1	1	P04406		1577.69	1.04862e+06	1.10793e+06	1.09338e+06	0	1.363e-05	High	3.11475	High	3.57966	High	3.27379	0
338	TFTPPPQLQ	8	1	1	Q9UBC9		1028.54	3.01894e+06	2.54724e+06	2.34885e+06	0	0.005536	High	3.11089	High	2.96593	High	3.00757	0
339	GYGYGPYQPVPEQ	3	1	1	P02808		1454.66	2.65372e+06	3.24664e+06	3.29883e+06	0	3.305e-05	High	3.10672	High	3.80549	High	3.58145	0
340	PQQGPPPPPG	4	1	1	Q16630		971.498	4.39643e+06	3.88093e+06	3.19152e+06	0	0.007057	High	3.10541	High	2.85606	High	3.14145	0
341	GGNPQQPQAPPAGQPQ	4	2	2	P04280;P02812		1571.76	7.83186e+06	7.65183e+06	6.7762e+06	0	0.0005555	High	3.10411	High	3.26019	High	3.18439	0
342	SNVPHKSSLPEGIRPGTVLR	3	1	1	P47929	N-Term(Acetyl)	2186.21	1.46776e+06	947760	0	0	0.002854	High	3.08849	High	2.96102	High	3.11656	0
343	GFVPPPPPPPY	18	1	1	P02814		1164.61	4.28382e+07	4.29428e+07	4.39566e+07	0	0.005929	High	3.08821	High	3.13606	High	3.04246	0
344	GPPQQGGHPPPPQGRP	3	1	1	P02810		1603.81	106737540	89374969	85745219	0	0.0002396	High	3.07876	High	3.14678	High	2.6759	0
345	GPPSPPGKPQ	13	1	1	P02812		961.513	178559684	1.50231e+08	1.38928e+08	0	0.003033	High	3.07851	High	3.04801	High	3.00408	0
346	LKTPAQFDADEL	3	1	1	P04083		1347.68	527257	520183	657820	0	0.007136	High	3.04638	High	1.98383	High	2.90634	0
347	MTVDREFPEMNL	3	1	1	P31025	M10(Oxidation)	1497.68	1.22648e+06	1.34377e+06	1.17301e+06	0	0.0003581	High	3.02972	High	3.41987	High	3.51185	0
348	NDGPQQGPPQQG	3	1	1	P02810		1222.55	10777166	9.0483e+06	8.59821e+06	0	0.00165	High	3.01664	High	2.58738	High	3.19793	0
349	ASGPPVSELITK	3	3	1	P16403		1198.67	1.06778e+06	756274	886143	0	0.004469	High	3.0086	High	2.97624	High	2.30355	0
350	GFVPPPPPPPYGPG	4	1	1	P02814		1375.71	6.3411e+06	6.67537e+06	6.69336e+06	0	0.003352	High	2.99911	High	2.66378	High	3.04998	0
351	YVNLPINGNGKQ	3	1	1	P09211		1316.7	1.06714e+06	1.00938e+06	1.02162e+06	0	0.000205	High	2.99045	High	3.16488	High	3.32373	0
352	YGPYQPVPEQPL	4	1	1	P02808		1387.69	6.52645e+06	7.24559e+06	7.35836e+06	0	0.009357	High	2.98914	High	2.67258	High	2.94305	0
353	TFTPPPQLQQQ	7	1	1	Q9UBC9		1284.66	3.91344e+06	3.58385e+06	3.43606e+06	0	0.003432	High	2.98524	High	3.15054	High	3.27016	0
354	GYGYGPYQPVPEQPL	6	1	1	P02808		1664.79	8.33842e+06	1.19297e+07	1.41352e+07	0	2.542e-05	High	2.98521	High	3.33361	High	3.6788	0
355	QPLYPQPYQPQYQ	3	1	1	P02808		1649.8	1.55345e+06	1.79782e+06	1.92197e+06	0	0.002424	High	2.97369	High	3.36164	High	3.31974	0
356	GYGYGPYQPVP	5	1	1	P02808		1197.56	3.15087e+06	3.67865e+06	3.78338e+06	0	0.001481	High	2.96631	High	3.29925	High	2.31817	0
357	GPPPPPPGKP	21	1	1	P02810		940.528	4.92784e+07	3.95389e+07	3.37622e+07	0	0.002575	High	2.94886	High	2.8617	High	3.13943	0
358	RGPYPPGPLAPPQPFGPG	7	1	1	P02814		1801.94	5.03375e+06	6.50833e+06	8.48352e+06	0	3.197e-05	High	2.92343	High	3.94991	High	3.22114	0
359	GPPPPPGKPQGPPPQGGNKPQGPPPPGKPQ	8	2	2	P04280;P02812		2884.53	3.0111e+08	2.47829e+08	2.4845e+08	0	0.001261	High	2.92026	High	4.41258	High	4.00385	0
360	RIPPPPPAPY	17	1	1	P02814		1104.62	17796399	1.8785e+07	3.9134e+06	0	0.000905	High	2.91795	High	3.14842	High	2.9129	0
361	AMVSEFLK	10	1	1	P04083	N-Term(Acetyl); M2(Oxidation)	982.493	4.51041e+06	5.4097e+06	5.33092e+06	0	0.001321	High	2.89801	High	2.96941	High	2.76338	0
362	GRFGYGYGPY	6	1	1	P02808		1136.52	2.12546e+06	2.27107e+06	2.01315e+06	0	0.0009405	High	2.86348	High	2.954	High	3.27317	0
363	GPPPPGKPQGPPPQ	6	2	2	P04280;P02812		1350.72	1.39549e+07	1.04914e+07	9.16873e+06	0	0.0006245	High	2.85774	High	3.21616	High	3.23284	0
364	GFVPPPPPPP	6	1	1	P02814		1001.55	1.1635e+07	1.01303e+07	1.04602e+07	0	0.008664	High	2.8524	High	2.6844	High	2.94	0
365	QPVPEQPLYPQP	6	1	1	P02808		1392.72	4.97602e+06	4.74422e+06	4.76157e+06	0	0.001894	High	2.84728	High	3.24927	High	3.31011	0
366	QPQAPPAGQPQ	7	2	2	P04280;P02812		1118.56	23772657	18148244	1.89016e+07	0	0.01003	High	2.84578	High	2.88616	High	2.86109	0
367	DGGDSEQFIDE	6	1	1	P02810		1211.47	2.7004e+06	2.59705e+06	2.45192e+06	0	0.005173	High	2.83863	High	3.01051	High	2.76084	0
368	HREFPFYGDYGS	5	1	1	P15515		1474.64	1.88856e+06	2.19171e+06	2.69896e+06	0	0.003379	High	2.8349	High	2.95841	High	3.22047	0
369	IDEERQGPPLGGQQSQPS	3	1	1	P02810		1922.93	4.82019e+06	3.55269e+06	2.91715e+06	0	6.138e-05	High	2.8286	High	3.24692	High	2.77822	0
370	YGPGIFPPPPPQP	7	1	1	P02814		1363.71	4.32253e+06	4.34032e+06	4.88119e+06	0	0.004188	High	2.79941	High	2.79974	High	2.42858	0
371	VPPPPPPPYGPG	16	1	1	P02814		1171.62	0	9.54301e+06	1.15364e+07	0	0.0008455	High	2.79171	High	2.61723	High	2.90529	0
372	SQGTPPPPGKPE	6	1	1	P10163		1191.6	109030504	97564548	9.93122e+07	0	0.003414	High	2.77032	High	2.79868	High	2.72064	0
373	FESFGDLSTPD	3	1	1	P68871		1214.52	651739	699923	608997	0	0.001301	High	2.76335	High	2.98621	High	2.82537	0
374	GPPPPGKPQGPPPQGDNKSQ	10	1	1	P02812		1980	6.25282e+07	5.17219e+07	5.10351e+07	0	9.711e-06	High	2.76191	High	3.41194	High	2.82285	0
375	GPYQPVPEQPL	9	1	1	P02808		1224.63	1.61216e+07	1.61976e+07	1.51517e+07	0	0.003365	High	2.76122	High	2.82432	High	2.87187	0
376	FTPPPQLQ	4	1	1	Q9UBC9		927.493	1.45429e+06	1.20947e+06	1.12454e+06	0	0.00819	High	2.75863	High	2.67368	High	2.6241	0
377	HHSHREFPFYGDY	6	1	1	P15515		1691.74	1.49497e+07	1.78203e+07	2.12676e+07	0	0.007331	High	2.75639	High	2.89714	High	3.11353	0
378	APPQPFGPGFVPPPPPPP	7	1	1	P02814		1792.95	1.21142e+06	1.89752e+06	2.34152e+06	0	0.0004553	High	2.75573	High	2.63631	High	2.84161	0
379	FIGEDDNDDGHPLHPS	3	1	1	Q6MZM9		1764.75	2.96057e+06	2.18828e+06	1.88103e+06	0	5.458e-05	High	2.75379	High	2.85951	High	1.90035	0
380	SDKPDMAEIEKF	3	1	1	P62328	N-Term(Acetyl)	1451.67	692349	920504	957229	0	0.00156	High	2.7462	High	2.44366	High	2.9655	0
381	DYGSNYLYDN	3	1	1	P15515		1223.49	639232	858955	848890	0	0.00197	High	2.74482	High	2.74304	High	2.89843	0
382	YPQPYQPQYQQYT	6	1	1	P02808		1703.77	2.57888e+06	3.48435e+06	4.94339e+06	0	0.005507	High	2.73781	High	3.24806	High	3.38409	0
383	EFPFYGDYGSN	8	1	1	P15515		1295.52	1.647e+06	2.00948e+06	2.40846e+06	0	0.0006294	High	2.70697	High	3.21128	High	3.51324	0
384	YGYGPYQPVPEQP	3	1	1	P02808		1494.69	1.88354e+06	2.73478e+06	3.58692e+06	0	0.0008606	High	2.70317	High	3.44612	High	3.10607	0
385	AGQPQGPPRPPQ	6	2	2	P04280;P02812		1229.64	9.8562e+06	8.69493e+06	9.0127e+06	0	0.003265	High	2.6991	High	2.56512	High	2.66773	0
386	FGPGFVPPPPPPP	6	1	1	P02814		1302.69	2.7059e+06	2.89191e+06	2.947e+06	0	0.00503	High	2.66664	High	2.71951	High	2.64384	0
387	FGPGFVPPPPPPPY	4	1	1	P02814		1465.76	1.5381e+06	1.95455e+06	2.51312e+06	0	0.006977	High	2.65743	High	2.65063	High	2.64211	0
388	REIENKAIQDPRL	3	1	1	P01833		1581.87	1.19197e+07	1.03829e+07	1.05111e+07	0	0.006492	High	2.5873	High	2.37334	High	2.7595	0
389	LTTQTQVQREIV	3	1	1	P54108		1415.79	0	0	1.43727e+06	0	0.003488	High	2.56694	High	2.42885	High	2.66298	0
390	GPYPPGPLAPPQP	6	1	1	P02814		1287.68	1.18837e+07	1.2064e+07	1.16203e+07	0	0.001309	High	2.54925	High	2.81846	High	3.03807	0
391	VKQPSQPPPQEIF	4	1	1	Q9UBC9		1494.8	4.85391e+06	4.29206e+06	4.4449e+06	0	0.0008273	High	2.54832	High	3.09096	High	3.15744	0
392	QPLYPQPYQPQYQQ	3	1	1	P02808		1777.85	523348	458761	531248	0	0.001025	High	2.51889	High	2.79967	High	3.32371	0
393	GPRGPYPPGPL	5	2	1	P02814		1107.6	1.74749e+07	1.68041e+07	1.67511e+07	0	0.003421	High	2.51585	High	2.5375	High	2.60986	0
394	GPPPPQGKPQGPPQQGGHPPPPQGRPQ	4	1	1	P02810		2715.4	2.60061e+08	2.20397e+08	2.03383e+08	0	0.01026	High	2.50454	High	2.15685	High	2.8948	0
395	LVVYPWTQRF	6	5	1	P68871		1308.71	7.40011e+06	7.68971e+06	8.57414e+06	0	0.008078	High	2.48171	High	2.54131	High	2.87543	0
396	QVKQPSQPPPQEIF	3	1	1	Q9UBC9		1622.86	2.6295e+06	2.11589e+06	2.03115e+06	0	0.008614	High	2.47629	High	2.40625	High	2.62479	0
397	EVGGEALGRL	3	1	1	P68871		1000.54	4.88647e+06	5.11504e+06	4.28458e+06	0	0.008921	High	2.42455	High	2.65343	High	2.33297	0
398	GPPPPPQGGRPHRPP	12	1	1	Q04118		1543.83	3.69067e+07	1.59759e+07	3.21716e+07	0	0.0007501	High	2.35707	High	3.13012	High	2.83941	0
399	GPLAPPQPFGPG	3	1	1	P02814		1134.6	3.37279e+06	3240486	2.91982e+06	0	0.007297	High	2.25523	High	2.58399	High	2.59703	0
400	GPPPPGKPQGPPPQGDNKS	10	1	1	P02812		1851.94	142944628	1.21608e+08	1.22717e+08	0	0.001167	High	2.25442	High	1.96266	High	2.14226	0
401	YGYGPYQPVPEQPL	3	1	1	P02808		1607.77	1.15454e+06	1.35103e+06	1.87885e+06	0	0.0001855	High	2.21615	High	2.67882	High	2.68068	0
402	SGPPVSELITK	3	3	1	P16403		1127.63	1.26746e+06	1.29072e+06	1.13104e+06	0	0.001428	High	2.21239	High	2.12205	High	2.76556	0
403	GYGPYQPVPEQPL	6	1	1	P02808		1444.71	2.35115e+07	2.43991e+07	2.52592e+07	0	0.001385	High	2.16858	High	2.55031	High	2.71608	0
404	IPPPPPAPY	14	1	1	P02814		948.519	2.60459e+07	2.28861e+07	2.13303e+07	0	0.005617	High	2.13804	High	2.05957	High	2.11046	0
405	SFKSQVVAGTNY	3	1	1	P04080		1300.65	1.18902e+06	0	1.4996e+06	0	3.005e-05	High	2.10312	High	4.19142	High	4.40927	0
406	LAPPQPFGPG	3	1	1	P02814		980.521	4.01796e+06	3.67402e+06	3.57901e+06	0	0.001351	High	1.96384	High	2.50713	High	2.43113	0
407	ELPHYPGLLAH	5	1	1	Q8TAX7		1246.66	3.46259e+06	2.78565e+06	2.48731e+06	0	0.006097	High	1.89131	High	2.27521	High	2.41349	0
408	GPPPPGKPQGPPPQGGSKS	5	1	1	P02812		1766.92	3.12021e+08	3.04582e+08	3.03938e+08	0	0.004885	High	1.63406	High	1.66817	High	1.6679	0
409	KPQGPPPQGGRPQGPPQGQSPQ	5	1	1	P02810		2220.14	4.68869e+07	4.21496e+07	38940988	0.001	0.02924	High	4.05089	High	4.44061	High	4.00192	0
410	SSRSPPGKPQGPPPQGGNQPQ	8	1	1	P02812		2098.04	1.48497e+07	1.29337e+07	1.41357e+07	0.001	0.03611	High	3.98459	High	3.86081	High	3.37167	0
411	SAGDGNQNDGPQQGPPQQGGQQ	3	1	1	P02810	N-Term(Acetyl)	2206.94	6.15439e+06	6.20873e+06	5.63999e+06	0.001	0.0362	High	3.7847	High	3.82508	High	3.69314	0
412	FLISGKPEGRRPQGGNQPQ	3	1	1	P10163		2066.1	9.36449e+06	8.65957e+06	8.62177e+06	0.001	0.01432	High	3.70889	High	3.10697	High	3.54926	0
413	REIENKAIQDPRLF	5	1	1	P01833		1728.94	1.37237e+06	1.74662e+06	611120	0.001	0.01895	High	3.41011	High	2.92269	High	2.8986	0
414	YGDYGSNYL	4	1	1	P15515		1051.44	5.31666e+06	5.79351e+06	4.45362e+06	0.001	0.01874	High	3.35474	High	3.16932	High	3.12429	0
415	NLLNRIIDD	3	1	1	Q8TAX7		1085.6	1.42651e+06	1.64111e+06	1.75636e+06	0.001	0.0174	High	3.19944	High	2.93374	High	3.00761	0
416	FVPPPPPPPY	32	1	1	P02814		1107.59	1.81534e+08	1.95925e+08	1.93723e+08	0.001	0.0261	High	3.19907	High	3.16514	High	3.36588	0
417	HFELPHYPG	4	1	1	Q8TAX7		1096.52	4.5505e+06	3.75907e+06	3.5072e+06	0.001	0.01845	High	3.17867	High	3.00395	High	2.68588	0
418	VPPPPPPPY	36	1	1	P02814		960.519	3.31501e+07	2.61442e+07	2.46378e+07	0.001	0.008974	High	3.05924	High	3.01622	High	3.23004	0
419	EQPLYPQPYQP	3	1	1	P02808		1359.66	3.52864e+06	3.4086e+06	3.71837e+06	0.001	0.02024	High	2.96342	High	2.98364	High	3.02884	0
420	AIKVPEQGYT	3	1	1	Q9UBC9		1105.59	1.73608e+06	1.99143e+06	1.742e+06	0.001	0.0324	High	2.95813	High	2.97899	High	2.87253	0
421	PLYPQPYQPQY	3	1	1	P02808		1393.68	937853	1.15318e+06	1.25695e+06	0.001	0.0252	High	2.94792	High	2.94447	High	2.82775	0
422	GPPSPPGKP	6	1	1	P02812		833.454	9.02248e+06	0	0	0.001	0.01569	High	2.92166	High	2.98534	High	2.97691	0
423	GGVLPNIQAV	3	13	1	Q96KK5		967.559	536936	795542	517652	0.001	0.02034	High	2.80829	High	2.52158	High	2.03701	0
424	GRFGYGYGP	3	1	1	P02808		973.454	9.72854e+06	9.21125e+06	8.70666e+06	0.001	0.02217	High	2.7907	High	2.87251	High	2.61738	0
425	DGGDSEQFI	5	1	1	P02810		967.402	5.31268e+06	4.8102e+06	4.26048e+06	0.001	0.02704	High	2.77126	High	2.60783	High	2.77669	0
426	DVSQEESL	5	1	1	P10163		906.405	2.27824e+06	2.12336e+06	1.95152e+06	0.001	0.03709	High	2.72233	High	2.87775	High	2.73649	0
427	AHLPAEFTPA	3	1	1	P69905		1053.54	4.26741e+06	3.71895e+06	4.03228e+06	0.001	0.01388	High	2.67628	High	2.57633	High	2.83329	0
428	HREFPFYGD	3	1	1	P15515		1167.52	2.0998e+06	1.91843e+06	1.91857e+06	0.001	0.02618	High	2.62652	High	2.47125	High	3.06075	0
429	QPLPPPAGKPQ	10	1	1	Q04118		1129.64	1.2308e+08	9.99029e+07	96372006	0.001	0.01488	High	2.59799	High	2.57763	High	2.30362	0
430	LNRIIDD	18	2	1	Q8TAX7		858.47	2.45385e+07	1.7924e+07	1.77185e+07	0.001	0.01723	High	2.53887	High	2.37485	High	2.44339	0
431	QGPPPPPPGKPQ	8	1	1	P02810		1196.65	130736644	108661605	1.06767e+08	0.001	0.01243	High	2.53254	High	2.10007	High	2.02521	0
432	GYGPYQPVPE	4	1	1	P02808		1106.52	4.43562e+06	3.89338e+06	3.84282e+06	0.001	0.03654	High	2.46442	High	2.12264	High	2.50375	0
433	RLRISPDRVY	3	1	1	P14174		1274.74	2.20889e+06	2.08051e+06	1.71531e+06	0.001	0.02517	High	2.46302	High	2.94878	High	2.43854	0
434	YDNEFGYSNRVV	3	1	1	P04406		1462.66	683593	664514	631765	0.001	0.01464	High	2.36121	High	2.66543	High	2.63758	0
435	IFPPPPPQP	16	1	1	P02814		989.546	2.34235e+07	2.06779e+07	18422441	0.001	0.0259	High	2.34336	High	2.17974	High	2.2266	0
436	YQPVPEQPLYPQ	3	1	1	P02808		1458.73	1.1172e+06	1.31887e+06	1.44865e+06	0.001	0.02183	High	2.27295	High	2.90962	High	3.10532	0
437	AAHLPAEFTPAV	3	1	1	P69905		1223.64	1.98454e+06	2.19054e+06	1.84302e+06	0.001	0.02863	High	2.27268	High	2.34024	High	2.44783	0
438	NVGWNNSTFA	3	1	1	P14174		1109.5	2.05514e+06	1.93171e+06	1.67627e+06	0.001	0.01047	High	2.22463	High	2.3775	High	2.20029	0
439	GPGRIPPPPPAP	8	1	1	P02814		1152.66	4.3497e+07	3.02173e+07	3.25613e+07	0.001	0.03746	High	2.16936	High	2.21675	High	2.22832	0
440	APPQPFGPGF	5	1	1	P02814		1014.51	4.07831e+06	3.66201e+06	3.57279e+06	0.001	0.03026	High	2.08828	High	2.39548	High	2.34693	0
441	PPPPPGKPEGRPP	3	1	1	P10163		1322.72	1.63383e+07	1.44348e+07	1.33616e+07	0.002	0.04429	High	3.31592	High	2.8982	High	3.09435	0
442	WFIENEEQE	3	1	1	P04083		1223.52	713035	739438	745080	0.002	0.04354	High	2.80436	High	2.45885	High	3.43957	0
443	ADNFSLHD	3	1	1	P17931	N-Term(Acetyl)	960.407	0	575880	501112	0.002	0.0178	High	2.28748	High	2.45299	High	2.2222	0
444	ESPSLIAGNPQGP	3	1	1	P04280		1266.64	1.46561e+06	1.22671e+06	1.20052e+06	0.003	0.01838	High	2.29993	High	2.36539	High	2.22152	0
445	FVPPPPPPP	6	1	1	P02814		944.524	2.42717e+07	2.07337e+07	1.87615e+07	0.003	0.01946	High	2.25783	High	2.36208	High	2.34034	0
446	QPVPEQPLYPQPYQ	3	1	1	P02808		1683.84	358403	281913	321176	0.003	0.04999	High	2.21827	High	2.36291	High	2.60966	0
447	DVSQEDVPLVI	3	1	1	P02810		1213.63	775176	889714	757261	0.003	0.0578	High	2.20869	High	2.16077	High	1.99943	0
448	VDPVNFKLL	3	2	1	P69905		1044.61	1.53129e+06	1.27511e+06	1.15661e+06	0.003	0.05096	High	1.86327	High	2.05686	High	1.80582	0
449	ELPHYPGI	10	2	1	Q8TAX7		925.479	7.3673e+06	6.23053e+06	5.77957e+06	0.003	0.04907	High	1.83883	High	1.51934	High	1.59601	0
450	QGPPLGGQQSQPSAGDGNQNDGPQQGPPQQGGQQQQGPPPPQGKPQGPPQQGGHPPPPQGRPQGPPQQGGHPRPP	3	1	1	P02810		7497.61	0	5.30051e+06	0	0.004	0.08678	High	7.22185	High	4.29725	High	8.59969	0
451	GPPPPPGKPQGPPPQGGNKPQGPPPPGKPQGPPPQGDNKS	6	1	1	P02812		3861.99	8.37763e+07	7.6255e+07	6.85784e+07	0.004	0.06597	High	3.15999	High	3.57725	High	3.69912	0
452	QPYQPQYQQYT	3	1	1	P02808		1443.66	1.77183e+06	1.54208e+06	1.75848e+06	0.004	0.0669	High	2.82861	High	2.54549	High	2.71249	0
453	EQPLYPQPY	8	1	1	P02808		1134.55	2.63823e+07	2.38856e+07	2.30109e+07	0.004	0.02974	High	2.58148	High	2.33935	High	2.36626	0
454	FELPHYPG	4	1	1	Q8TAX7		959.463	3.99586e+06	3.62627e+06	3.63736e+06	0.005	0.0659	High	2.22507	High	2.26147	High	2.51611	0

## Sheet: Sal_RT0_C
Final list of the 41 Uniprot accessions and relative 380 rank 1 unique peptide sequences identified with high confidence in the pool.
Accession	Description	ΣCoverage	Σ# Proteins	Σ# Unique Peptides	Σ# Peptides	Σ# PSMs	A5: Area	B5: Area	C5: Area	Score A2	Coverage A2	# Peptides A2	# PSM A2	Score B2	Coverage B2	# Peptides B2	# PSM B2	Score C2	Coverage C2
P02810	Salivary acidic proline-rich phosphoprotein 1/2 OS=Homo sapiens OX=9606 GN=PRH1 PE=1 SV=3 - [PRPC_HUMAN]	87.35	1	134	135	2404	3.51198e+09	2.83297e+09	2.84882e+09	3354.44	87.35	114	811	3358.19	87.35	106	803	3409.55	87.35
	Sequence	# PSMs	# Proteins	# Protein Groups	Protein Group Accessions	Modifications	MH+ [Da]	A5: Area	B5: Area	C5: Area	q-Value	PEP	A2	XCorr A2	B2	XCorr B2	C2	XCorr C2	# Missed Cleavages
	GRPQGPPQQGGHQQGPPPPPPGKPQGPPPQGGRPQ	442	1	1	P02810		3492.79	2899001070	2146375968	2.45647e+09	0	5.252e-22	High	13.6391	High	14.289	High	13.7278	0
	GRPQGPPQQGGHQQGPPPPPPGKPQ	670	1	1	P02810		2521.29	4.57009e+09	3.77155e+09	3.73792e+09	0	1.355e-13	High	9.60613	High	8.73635	High	9.34283	0
	RGRPQGPPQQGGHQQGPPPPPPGKPQGPPPQGGRPQ	28	1	1	P02810		3648.89	4.81808e+08	3.6701e+08	3.66628e+08	0	1.642e-12	High	9.46259	High	9.87761	High	9.15382	0
	NDGPQQGPPQQGGQQQQGPPPPQGKPQ	7	1	1	P02810		2775.33	3.14061e+07	3.2522e+07	3.2405e+07	0	1.366e-15	High	9.24511	High	9.13968	High	9.41128	0
	GPPQQGGHQQGPPPPPPGKPQGPPPQ	22	1	1	P02810		2559.3	42738621	3.72295e+07	3.95781e+07	0	1.04e-08	High	9.08649	High	8.48316	High	9.02438	0
	NDGPQQGPPQQGGQQQQGPPPPQGKPQGPPQQGGHPPPPQGRPQ	7	1	1	P02810		4488.2	6.5934e+07	2.67676e+07	4.04142e+07	0	6.199e-08	High	8.76134	High	8.62225	High	7.50826	0
	QGGQQQQGPPPPQGKPQGPPQQGGHPPPPQGRPQ	3	1	1	P02810		3469.74	2.16929e+06	5.12267e+06	5.28997e+06	0	2.733e-07	High	8.7016	High	8.25037	High	7.71983	0
	GPPQQGGHQQGPPPPPPGKPQGPPPQGGRPQGPPQGQSPQ	19	1	1	P02810		3930.97	5.37174e+08	4.42109e+08	4.44312e+08	0	2.49e-08	High	8.60616	High	7.63867	High	8.2713	0
	AGDGNQNDGPQQGPPQQGGQQQQGPPPPQGKPQ	5	1	1	P02810		3317.54	1.3117e+07	1.18874e+07	1.19806e+07	0	8.831e-17	High	8.57255	High	10.5722	High	9.31801	0
	KPQGPPQQGGHPPPPQGRPQGPPQQGGHPRPP	5	1	1	P02810		3290.69	3.00125e+07	2.15473e+07	1.79467e+07	0	5.066e-06	High	7.98703	High	6.06713	High	6.40672	0
	QGPPQQGGQQQQGPPPPQGKPQGPPQQGGHPPPPQGRPQ	9	1	1	P02810		3976.99	7.08703e+07	6.46895e+07	6.28172e+07	0	1.173e-11	High	7.94929	High	8.51384	High	8.28846	0
	PQGPPQQGGHQQGPPPPPPGKPQ	6	1	1	P02810		2308.17	9.074e+06	9.45328e+06	9.2728e+06	0	4.403e-13	High	7.87352	High	7.55947	High	7.99893	0
	GPPQQGGHQQGPPPPPPGKPQGPPPQGGRPQ	53	1	1	P02810		3054.55	6.77713e+08	5.69486e+08	5.69481e+08	0	8.346e-14	High	7.72858	High	7.90223	High	11.1109	0
	QGPPQQGGQQQQGPPPPQGKPQGPPQQGGHPPPPQGRPQGPPQQGGHPRPP	6	1	1	P02810		5182.6	1.52222e+07	2.47302e+08	2.48462e+08	0	0.000909	High	7.55168	High	7.32145	High	6.98485	0
	RGRPQGPPQQGGHQQGPPPPPPGKPQ	21	1	1	P02810		2677.39	5.12862e+08	3.75813e+08	3.71069e+08	0	5.056e-10	High	7.47278	High	7.47118	High	8.07264	0
	GRPQGPPQQGGHQQGPPPPPPGKPQGPPPQ	14	1	1	P02810		2997.53	3.25034e+08	2.80137e+08	2.75715e+08	0	2.477e-11	High	7.45945	High	7.59191	High	7.37227	0
	GPPQQGGHQQGPPPPPPGKPQ	168	1	1	P02810		2083.05	8.00428e+08	7.01667e+08	6.90876e+08	0	3.649e-15	High	7.44269	High	7.46487	High	7.33354	0
	GNQNDGPQQGPPQQGGQQQQGPPPPQGKPQGPPQQGGHPPPPQGRPQGPPQQGGHPRPP	4	1	1	P02810		5992.91	2.5289e+06	1.9753e+06	0	0	0.008776	High	7.3947	High	7.73246	High	7.65705	0
	QGPPQQGGHQQGPPPPPPGKPQGPPPQGGRPQGPPQGQSPQ	3	1	1	P02810		4059.04	1.35741e+07	0	15762634	0	0.000628	High	7.37028	High	7.07418	High	6.80383	0
	QGPPQQGGQQQQGPPPPQGKPQ	6	1	1	P02810		2264.12	3.92556e+07	3.51019e+07	3.56639e+07	0	1.822e-10	High	7.327	High	7.25062	High	7.12011	0
	GQQQQGPPPPQGKPQGPPQQGGHPPPPQGRPQ	9	1	1	P02810		3284.66	8.56447e+07	7.66697e+07	7.80467e+07	0	1.65e-08	High	7.27663	High	6.97456	High	7.1636	0
	GRPQGPPQQGGHQQGPPPPPPGKPQGPPPQGGRPQGPPQGQSPQ	175	1	1	P02810		4369.21	3066851936	2278316960	2307440960	0	1.501e-12	High	7.18692	High	7.49196	High	12.6648	0
	QGPPLGGQQSQPSAGDGNQNDGPQ	3	1	1	P02810		2334.05	5.06765e+06	3.56167e+06	4.60529e+06	0	9.583e-14	High	7.09477	High	7.47353	High	6.65342	0
	AGDGNQNDGPQQGPPQQGGQQQQGPPPPQGKPQGPPQQGGHPPPPQGRPQ	4	1	1	P02810		5030.39	9.59733e+06	9.25045e+06	8062091	0	1.403e-07	High	6.88508	High	9.24119	High	7.74644	0
	QQGPPPPQGKPQGPPQQGGHPPPPQGRPQGPPQQGGHPRPP	3	1	1	P02810		4177.13	9.54556e+07	7.91834e+07	7.28014e+07	0	0.001524	High	6.63419	High	6.22015	High	7.11462	0
	GPPQQGGHPPPPQGRPQGPPQQ	4	1	1	P02810		2239.12	7.32911e+06	7.07332e+06	6.45718e+06	0	1.869e-07	High	6.60771	High	7.33184	High	6.89785	0
	GPPPPQGKPQGPPQQGGHPPPPQGRPQGPPQQGGHPRPP	9	1	1	P02810		3921	6.12059e+07	4.73496e+07	3.99801e+07	0	0.003858	High	6.22103	High	5.18435	High	5.02244	0
	DGPQQGPPQQGGQQQQGPPPPQGKPQ	3	1	1	P02810		2661.29	3.4367e+06	3.39821e+06	3.85965e+06	0	4.221e-17	High	6.21099	High	8.20019	High	5.17447	0
	ERQGPPLGGQQSQPSAGDGNQ	3	1	1	P02810		2107.98	1.04634e+07	9.34056e+06	8.39511e+06	0	8.725e-06	High	5.99044	High	5.21665	High	5.28533	0
	QQGPPPPQGKPQGPPQQGGHPPPPQGRPQ	6	1	1	P02810		2971.51	4.28395e+07	3.73322e+07	3.29663e+07	0	2.282e-05	High	5.98738	High	5.9811	High	6.21466	0
	GPPPQGGRPQGPPQGQSPQ	58	1	1	P02810		1866.93	1.95014e+09	1.71377e+09	1.64005e+09	0	2.201e-10	High	5.87496	High	6.01016	High	5.91782	0
	GPPQQGGHPPPPQGRPQGPPQQGGHPRPP	14	1	1	P02810		2937.48	9.79342e+08	8.30262e+08	7.76449e+08	0	1.857e-06	High	5.78849	High	5.51782	High	6.685	0
	QGPPQQGGHQQGPPPPPPGKPQ	3	1	1	P02810		2211.12	2.13921e+07	2.04373e+07	2.05171e+07	0	1.448e-05	High	5.69943	High	5.58374	High	5.51805	0
	GHQQGPPPPPPGKPQGPPPQGGRPQGPPQGQSPQ	4	1	1	P02810		3366.7	1.3938e+07	1.02828e+07	1.53867e+07	0	3.098e-06	High	5.67938	High	4.29395	High	5.27909	0
	GRPQGPPQQGGHQQGPPPPPPGKPQGPPP	6	1	1	P02810		2869.47	20989487	0	1.70848e+07	0	7.635e-10	High	5.60777	High	6.08173	High	5.79026	0
	GPPPPPPGKPQGPPPQGGRPQ	41	1	1	P02810		2040.08	959914022	828590892	826521762	0	2.082e-07	High	5.59353	High	4.9869	High	5.17923	0
	GQQQQGPPPPQGKPQ	9	1	1	P02810		1571.8	2.75e+07	2.2491e+07	2.47256e+07	0	9.761e-07	High	5.51828	High	5.45387	High	5.57444	0
	SQPSAGDGNQNDGPQ	5	1	1	P02810		1471.61	9239105	0	8.58737e+06	0	1.841e-06	High	5.44212	High	5.20599	High	5.18068	0
	GPPQQGGHPPPPQGRPQ	26	1	1	P02810		1731.87	2841006031	2449050468	2352067746	0	1.672e-08	High	5.28191	High	5.29036	High	5.15465	0
	GQQQQGPPPPQGKPQGPPQQGGHPPPPQGRPQGPPQQGGHPRPP	6	1	1	P02810		4490.27	366411297	1.72786e+07	273775261	0	0.001841	High	5.27137	High	5.22386	High	5.68808	0
	GGHQQGPPPPPPGKPQGPPPQGGRPQGPPQGQSPQ	7	1	1	P02810		3423.72	2.32531e+07	9.36502e+06	2.15758e+07	0	1.956e-06	High	5.26492	High	5.79443	High	5.25517	0
	DEERQGPPLGGQQSQPSAGDGNQ	3	1	1	P02810		2352.06	3.17147e+06	2.67747e+06	2.77885e+06	0	3.17e-07	High	5.07556	High	5.3042	High	3.99797	0
	GPPPPPPGKPQGPPPQGGRPQGPPQGQSPQ	44	1	1	P02810		2916.5	1263181648	933454186	791674900	0	8.853e-06	High	5.05522	High	5.03126	High	5.62678	0
	DGGDSEQFIDEER	3	1	1	P02810		1496.62	2.73139e+06	2.77223e+06	2.56466e+06	0	2.961e-05	High	4.80773	High	4.7198	High	4.90955	0
	KPQGPPQQGGHPPPPQGRPQ	3	1	1	P02810		2085.08	52825009	3.80739e+07	24443199	0	1.029e-10	High	4.72289	High	5.59409	High	1.10409	0
	ERQGPPLGGQQSQPS	14	1	1	P02810		1565.77	1.05729e+08	9.92771e+07	9.70153e+07	0	0.006901	High	4.70493	High	4.65565	High	4.72168	0
	GPPPPPPGKPQGPPPQ	33	1	1	P02810		1544.83	1.06018e+08	7.8845e+07	7.45735e+07	0	3.488e-06	High	4.67806	High	5.4852	High	5.28455	0
	NDGPQQGPPQQGGQQQQ	4	1	1	P02810		1791.81	7.19008e+06	6697198	6702368	0	1.041e-05	High	4.65892	High	4.80335	High	4.774	0
	EERQGPPLGGQQSQPS	8	1	1	P02810		1694.81	1.28536e+07	1.27992e+07	1.42001e+07	0	2.243e-05	High	4.65485	High	4.7087	High	5.39928	0
	NDGPQQGPPQQGGQQQ	6	1	1	P02810		1663.75	1.22348e+07	1.1822e+07	1.12615e+07	0	1.266e-05	High	4.59151	High	4.87348	High	5.00456	0
	PQGPPQQGGHPRPP	14	1	1	P02810		1449.74	1.40734e+08	1.10975e+08	1.04964e+08	0	3.224e-09	High	4.59045	High	4.8651	High	4.62449	0
	GGHQQGPPPPPPGKPQ	5	1	1	P02810		1575.81	8.67671e+07	68453113	0	0	0.005069	High	4.46361	High	4.35616	High	4.10774	0
	VISDGGDSEQF	6	1	1	P02810		1153.5	1.02283e+07	9328322	9.04919e+06	0	0.00024	High	4.4321	High	4.29675	High	4.4852	0
	GGRPQGPPQGQSPQ	20	1	1	P02810		1390.69	2.38871e+08	2.11237e+08	2.02105e+08	0	0.001012	High	4.28698	High	4.30944	High	4.23835	0
	GPPQQGGHPPPPQ	9	1	1	P02810		1293.64	2.40823e+07	2.08584e+07	1.92845e+07	0	0.000831	High	4.28422	High	4.02003	High	4.21872	0
	GRPQGPPQQGGHQQGPPPPPPGKPQGPPPQGGRPQGPPQGQSP	4	1	1	P02810		4241.15	259810379	2.01799e+08	2.08475e+08	0	0.004284	High	4.28097	High	4.596	High	4.45741	0
	GRPQGPPQQGGHQQ	6	1	1	P02810		1471.71	169793	795608	1.02898e+06	0	8.075e-07	High	4.21883	High	4.25089	High	2.81325	0
	GPPPQGGRPQGPPQGQSP	7	1	1	P02810		1738.87	1.65539e+07	1.53042e+07	1.53981e+07	0	6.61e-06	High	4.2152	High	4.63871	High	4.52437	0
	QQGPPPPPPGKPQ	19	1	1	P02810		1324.7	52673235	4.15715e+07	4.05271e+07	0	0.0001201	High	4.17801	High	3.7913	High	4.03304	0
	GPPPPQGKPQGPPQQGGHPPPPQGRPQGPPQQGGHPRPPR	4	1	1	P02810		4077.11	0	0	7.04371e+07	0	0.007703	High	4.12688	High	4.68614	High	4.80824	0
	QGPPPPPPGKPQGPPPQGGRPQ	5	1	1	P02810		2168.14	16681437	1.57605e+07	16421550	0	6.997e-05	High	4.10121	High	4.0328	High	3.94086	0
	DEERQGPPLGGQQ	5	1	1	P02810		1410.66	10430395	9.70511e+06	1.0186e+07	0	5.704e-05	High	4.07065	High	4.34978	High	4.33365	0
	QGGRPQGPPQGQSPQ	6	1	1	P02810		1518.75	7.73707e+06	6.69549e+06	6.6309e+06	0	0.006802	High	4.04824	High	4.33993	High	4.2801	0
	DVPLVISDGGDSE	3	1	1	P02810		1302.61	1.94384e+06	2.08626e+06	1.81088e+06	0	2.584e-06	High	3.91123	High	3.82501	High	4.15997	0
	EERQGPPLGGQQ	10	1	1	P02810		1295.64	6.76022e+07	6.20367e+07	5.96782e+07	0	0.0002683	High	3.88311	High	4.3771	High	4.26048	0
	RQGPPLGGQQSQPS	4	1	1	P02810		1436.73	39325528	41096730	4.12866e+07	0	0.004595	High	3.87646	High	3.70784	High	4.03145	0
	ERQGPPLGGQQSQPSA	3	1	1	P02810		1636.81	4.45898e+06	3.95089e+06	4.35694e+06	0	0.0006297	High	3.86707	High	3.7664	High	4.22792	0
	ERQGPPLGGQQ	5	1	1	P02810		1166.6	71172134	6.04549e+07	53740798	0	0.0002469	High	3.85057	High	3.67989	High	3.87712	0
	DVPLVISDGGDSEQF	6	1	1	P02810		1577.73	4.12318e+06	4.96248e+06	5.34445e+06	0	2.28e-07	High	3.8339	High	4.29868	High	4.19185	0
	GRPQGPPQGQSPQ	6	1	1	P02810		1333.67	1.78144e+07	1.16843e+07	1.33931e+07	0	0.007167	High	3.71807	High	3.69936	High	3.65699	0
	DVPLVISDGGDSEQ	5	1	1	P02810		1430.67	3.41977e+06	3.62334e+06	3.1047e+06	0	2.71e-07	High	3.71674	High	4.00236	High	3.91153	0
	GPPQQGGHPPPP	17	1	1	P02810		1165.58	8.24536e+07	64484824	5.82231e+07	0	0.0004232	High	3.69159	High	4.31704	High	4.22389	0
	QGRPQGPPQQGGHPRPP	8	1	1	P02810		1790.92	8.2243e+07	5.91661e+07	7.60707e+07	0	0.0003493	High	3.6837	High	4.2177	High	3.7837	0
	QFIDEERQGPPLGGQQ	3	1	1	P02810		1798.88	1.33148e+06	1.30474e+06	1.12655e+06	0	2.382e-06	High	3.41903	High	3.91093	High	3.16367	0
	QGPPLGGQQSQPS	9	1	1	P02810		1280.63	5.00251e+07	4.21281e+07	3.94821e+07	0	0.003864	High	3.36266	High	3.35334	High	3.53975	0
	GPPLGGQQSQPS	7	1	1	P02810		1152.57	20719297	17256753	1.65772e+07	0	0.008421	High	3.29005	High	3.43205	High	3.65001	0
	GPPPPQGKPQGPPQQGGHPPPP	3	1	1	P02810		2149.1	8.28891e+06	7.79615e+06	7.71418e+06	0	0.004886	High	3.28483	High	3.52407	High	3.84416	0
	QGPPLGGQQ	14	1	1	P02810		881.45	3.70915e+07	3.06349e+07	2.75615e+07	0	0.004286	High	3.23728	High	3.22665	High	3.32612	0
	GPPPPPPGKPQ	35	1	1	P02810		1068.58	7.93918e+07	39082848	3.48369e+07	0	0.002295	High	3.19179	High	2.81093	High	3.09349	0
	GPPQQGGHPPPPQGRP	3	1	1	P02810		1603.81	106737540	89374969	85745219	0	0.0002396	High	3.07876	High	3.14678	High	2.6759	0
	NDGPQQGPPQQG	3	1	1	P02810		1222.55	10777166	9.0483e+06	8.59821e+06	0	0.00165	High	3.01664	High	2.58738	High	3.19793	0
	GPPPPPPGKP	21	1	1	P02810		940.528	4.92784e+07	3.95389e+07	3.37622e+07	0	0.002575	High	2.94886	High	2.8617	High	3.13943	0
	DGGDSEQFIDE	6	1	1	P02810		1211.47	2.7004e+06	2.59705e+06	2.45192e+06	0	0.005173	High	2.83863	High	3.01051	High	2.76084	0
	IDEERQGPPLGGQQSQPS	3	1	1	P02810		1922.93	4.82019e+06	3.55269e+06	2.91715e+06	0	6.138e-05	High	2.8286	High	3.24692	High	2.77822	0
	GPPPPQGKPQGPPQQGGHPPPPQGRPQ	4	1	1	P02810		2715.4	2.60061e+08	2.20397e+08	2.03383e+08	0	0.01026	High	2.50454	High	2.15685	High	2.8948	0
	KPQGPPPQGGRPQGPPQGQSPQ	5	1	1	P02810		2220.14	4.68869e+07	4.21496e+07	38940988	0.001	0.02924	High	4.05089	High	4.44061	High	4.00192	0
	SAGDGNQNDGPQQGPPQQGGQQ	3	1	1	P02810	N-Term(Acetyl)	2206.94	6.15439e+06	6.20873e+06	5.63999e+06	0.001	0.0362	High	3.7847	High	3.82508	High	3.69314	0
	DGGDSEQFI	5	1	1	P02810		967.402	5.31268e+06	4.8102e+06	4.26048e+06	0.001	0.02704	High	2.77126	High	2.60783	High	2.77669	0
	QGPPPPPPGKPQ	8	1	1	P02810		1196.65	130736644	108661605	1.06767e+08	0.001	0.01243	High	2.53254	High	2.10007	High	2.02521	0
	DVSQEDVPLVI	3	1	1	P02810		1213.63	775176	889714	757261	0.003	0.0578	High	2.20869	High	2.16077	High	1.99943	0
	QGPPLGGQQSQPSAGDGNQNDGPQQGPPQQGGQQQQGPPPPQGKPQGPPQQGGHPPPPQGRPQGPPQQGGHPRPP	3	1	1	P02810		7497.61	0	5.30051e+06	0	0.004	0.08678	High	7.22185	High	4.29725	High	8.59969	0
P02812	Basic salivary proline-rich protein 2 OS=Homo sapiens OX=9606 GN=PRB2 PE=1 SV=4 - [PRB2_HUMAN]	93.75	1	53	163	1358	1.20035e+09	9.75729e+08	9.34435e+08	2260.29	93.75	137	457	2251.94	93.75	134	451	2254.44	93.75
	Sequence	# PSMs	# Proteins	# Protein Groups	Protein Group Accessions	Modifications	MH+ [Da]	A5: Area	B5: Area	C5: Area	q-Value	PEP	A2	XCorr A2	B2	XCorr B2	C2	XCorr C2	# Missed Cleavages
	GPPPQGGNQPQGPPPPPGKPQGPPPQGGNKPQGPPPPGKPQGPPPQGGSKS	3	1	1	P02812		4834.48	182472727	1.00955e+08	1.27668e+08	0	3.343e-09	High	12.8919	High	9.75452	High	8.50431	0
	SPPGKPQGPPPQGGNQPQGPPPPPGKPQGPPPQGGNKPQGPPPPGKPQGPPPQGDNKS	10	1	1	P02812		5610.87	348700885	2.67519e+08	2.78922e+08	0	2.591e-07	High	11.9961	High	12.6607	High	9.88594	0
	SPPGKPQGPPPQGGNQPQGPPPPPGKPQGPPPQGGNKPQGPPPPGKPQGPPPQGDNKSRSS	12	1	1	P02812		5941.05	7.80194e+08	638143458	5.94356e+08	0	4.74e-07	High	10.9502	High	10.2792	High	11.3576	0
	SPPGKPQGPPPQGGNQPQGPPPPPGKPQGPPPQGGNKPQGPPPPGKPQGPPPQGDNKSR	9	1	1	P02812		5766.97	208231262	165457666	1.54932e+08	0	1.095e-08	High	10.6741	High	12.4578	High	10.4779	0
	SPPGKPQGPPPQGGNQPQGPPPPPGKPQGPPPQGGNKPQGPPPPGKPQGPPPQGGSKSRSA	6	1	1	P02812		5840.04	4.98257e+08	363859446	3.52773e+08	0	5.999e-05	High	10.2538	High	9.49336	High	9.62255	0
	SPPGKPQGPPPQGGNQPQGPPPPPGKPQGPPPQGGNKPQGPPPPGKPQGPPPQGGSKSR	4	1	1	P02812		5681.96	3.32245e+08	2.32856e+08	2.24569e+08	0	1.905e-06	High	9.69878	High	9.67076	High	11.3265	0
	GPPSPPGKPQGPPPQGGNQPQGPPPPPGKPQ	9	1	1	P02812		2971.52	9.07892e+06	9.6393e+06	7.75438e+06	0	7.288e-14	High	8.03222	High	8.73263	High	8.43519	0
	SPPGKPQGPPPQGGNQPQGPPPPPGKPQGPPPQGGNKPQGPPPPGKPQGPPPQGGSKSRS	3	1	1	P02812		5768.96	0	0	0	0	4.4e-09	High	7.97444	High	12.4808	High	10.2516	0
	GPPPQGGNQPQGPPPPPGKPQGPPPQGGNKPQGPPPPGKPQGPPPQGDKSRSP	5	1	1	P02812		5145.64	134327062	1.16516e+08	9.78627e+07	0	2.687e-06	High	7.16782	High	6.6676	High	7.11482	0
	GNPQGAPPQGGNKPQGPPSPPGKPQGPPPQGGNQPQGPPPPPGKPQ	9	1	1	P02812		4399.22	5.2241e+07	5.36773e+07	5.31623e+07	0	5.462e-07	High	6.71204	High	7.85221	High	6.79256	0
	GNPQGAPPQGGNKPQGPPSPPGKPQGPPPQGGNQPQ	8	1	1	P02812		3446.72	89791713	8.95826e+07	72077195	0	9.107e-09	High	6.2115	High	5.66976	High	5.56994	0
	GNPQGAPPQGGNKPQGPPSPPGKPQGPPPQGGNQPQGPPPPPGKPQGPPPQGGNKPQ	6	1	1	P02812		5456.76	7.11923e+07	8.94644e+07	8.67937e+07	0	5.226e-08	High	5.99786	High	6.38251	High	6.5029	0
	SLIAGNPQGAPPQGGNKPQGPPSPPGKPQ	3	1	1	P02812		2773.45	3.95292e+06	3.82478e+06	4.14752e+06	0	1.135e-07	High	5.99217	High	5.84955	High	5.71692	0
	ESPSLIAGNPQGAPPQGGNKPQGPPSPPGKPQ	11	1	1	P02812		3086.58	6.52614e+06	6.17612e+06	6.25736e+06	0	3.3e-07	High	5.49817	High	5.52437	High	6.15632	0
	GGNKPQGPPSPPGKPQ	11	1	1	P02812		1542.81	58821126	4.85961e+07	4.56484e+07	0	0.0003632	High	5.48889	High	5.43846	High	5.53424	0
	GPPPQGDNKSQSARSPPGKPQGPPPQGGNQPQGPPPPPGKPQ	5	1	1	P02812		4140.1	6.1059e+07	6.04157e+07	6.11181e+07	0	1.75e-07	High	5.47193	High	6.0352	High	5.36118	0
	GPPPQGGNKPQGPPPPGKPQGPPPQGGSKSRSA	13	1	1	P02812		3138.63	1.25533e+08	1.03481e+08	1.04761e+08	0	1.373e-06	High	5.31702	High	4.08576	High	4.73808	0
	GPPPQGGNKPQGPPPPGKPQGPPPQGDNKS	11	1	1	P02812		2909.48	108489877	9.55289e+07	9.02592e+07	0	7.635e-07	High	5.12651	High	5.65903	High	4.65216	0
	GPPPQGGNKPQGPPPPGKPQGPPPQGDNKSRSS	12	1	1	P02812		3239.64	2.419e+08	1.99389e+08	1.93276e+08	0	3.06e-06	High	5.02658	High	5.61342	High	5.38546	0
	GPPPQGGNKPQGPPPPGKPQGPPPQGDNKSR	3	1	1	P02812		3065.58	6.55195e+07	5.6213e+07	5.26792e+07	0	0.0001766	High	4.7553	High	4.36025	High	4.54089	0
	GNKPQGPPSPPGKPQ	5	1	1	P02812		1485.79	6.80077e+06	6.10075e+06	0	0	0.0004552	High	4.06591	High	3.71784	High	3.87716	0
	GPPPQGGNKPQGPPPPGKPQGPPPQGGSKS	14	1	1	P02812		2824.46	199630118	1.72998e+08	1.60713e+08	0	6.588e-06	High	4.01219	High	4.10052	High	4.08303	0
	GPPPQGGNKPQGPPPPGKPQGPPPQGGSKSR	5	1	1	P02812		2980.55	82352691	66127875	59395431	0	0.00667	High	3.99688	High	3.82642	High	4.04754	0
	GPPPQGGNKPQGPPPPGKPQGPPPQGGSKSRSS	13	1	1	P02812		3154.62	1.06792e+08	0	7.47939e+07	0	0.0006543	High	3.81446	High	3.99708	High	5.79688	0
	GNPQGAPPQGGNKPQGPPSPPGKPQ	15	1	1	P02812		2389.21	2.72555e+08	2.53511e+08	2.59321e+08	0	0.0006979	High	3.53413	High	3.26752	High	3.98447	0
	GPPPPGKPQGPPPQGDNKSQSA	6	1	1	P02812		2138.07	0	12001369	1.30824e+07	0	0.002052	High	3.46812	High	3.11716	High	3.8309	0
	GPPPQGDNKSQSARSPPGKPQGPPPQGGNQPQ	12	1	1	P02812		3187.58	6.44437e+07	5.65576e+07	5.58085e+07	0	0.005074	High	3.3649	High	3.30486	High	3.23263	0
	GPPSPPGKPQ	13	1	1	P02812		961.513	178559684	1.50231e+08	1.38928e+08	0	0.003033	High	3.07851	High	3.04801	High	3.00408	0
	GPPPPGKPQGPPPQGDNKSQ	10	1	1	P02812		1980	6.25282e+07	5.17219e+07	5.10351e+07	0	9.711e-06	High	2.76191	High	3.41194	High	2.82285	0
	GPPPPGKPQGPPPQGDNKS	10	1	1	P02812		1851.94	142944628	1.21608e+08	1.22717e+08	0	0.001167	High	2.25442	High	1.96266	High	2.14226	0
	GPPPPGKPQGPPPQGGSKS	5	1	1	P02812		1766.92	3.12021e+08	3.04582e+08	3.03938e+08	0	0.004885	High	1.63406	High	1.66817	High	1.6679	0
	SSRSPPGKPQGPPPQGGNQPQ	8	1	1	P02812		2098.04	1.48497e+07	1.29337e+07	1.41357e+07	0.001	0.03611	High	3.98459	High	3.86081	High	3.37167	0
	GPPSPPGKP	6	1	1	P02812		833.454	9.02248e+06	0	0	0.001	0.01569	High	2.92166	High	2.98534	High	2.97691	0
	GPPPPPGKPQGPPPQGGNKPQGPPPPGKPQGPPPQGDNKS	6	1	1	P02812		3861.99	8.37763e+07	7.6255e+07	6.85784e+07	0.004	0.06597	High	3.15999	High	3.57725	High	3.69912	0
P04280	Basic salivary proline-rich protein 1 OS=Homo sapiens OX=9606 GN=PRB1 PE=1 SV=3 - [PRP1_HUMAN]	94.64	1	99	209	1395	1.20035e+09	9.75729e+08	1.0965e+09	2392.32	94.64	163	469	2422.91	94.64	164	466	2392.72	93.37
	Sequence	# PSMs	# Proteins	# Protein Groups	Protein Group Accessions	Modifications	MH+ [Da]	A5: Area	B5: Area	C5: Area	q-Value	PEP	A2	XCorr A2	B2	XCorr B2	C2	XCorr C2	# Missed Cleavages
	GNKPQGPPPPPGKPQGPPPQGGNKPQGPPPPGKPQGPPPQGDKSRSP	10	1	1	P04280		4612.4	5.59592e+07	4.38294e+07	36842953	0	5.514e-12	High	11.9684	High	10.4101	High	12.437	0
	QGGNKPQGPPPPPGKPQGPPPQGGNKPQGPPPPGKPQGPPPQGDKSRSP	8	1	1	P04280		4797.49	8.49097e+07	6.77991e+07	6.40939e+07	0	1.872e-05	High	9.14312	High	10.2504	High	10.2761	0
	SLIAGNPQGPSPQGGNKPQGPPPPPGKPQGPPPQGGNKPQ	3	1	1	P04280		3856.99	1.11255e+07	9.29598e+06	9.80379e+06	0	2.354e-07	High	8.72448	High	6.67792	High	7.62632	0
	GNPQGPSPQGGNKPQGPPPPPGKPQGPPPQGGNKPQGPPPPGKPQGPPPQGDKSRSP	5	1	1	P04280		5531.84	0	9.83825e+06	1.3224e+09	0	0.0001382	High	8.40017	High	5.2637	High	6.4498	0
	SPPGKPQGPPPQGGNQPQGPPPPPGKPQGPPQQGGNRPQ	4	1	1	P04280		3836.95	1.95503e+07	16676673	1.50582e+07	0	5.511e-14	High	8.33689	High	9.13408	High	9.50102	0
	GNKPQGPPPPPGKPQGPPPQGGNKPQ	5	1	1	P04280		2553.34	3.17333e+07	2.63181e+07	2.53295e+07	0	1.514e-07	High	7.8272	High	6.7605	High	7.3995	0
	GNKPQGPPPPPGKPQGPPPQGGNKPQGPPPPGKPQGPPPQGDKS	6	1	1	P04280		4272.23	4.72698e+07	3.9525e+07	35041852	0	0.002924	High	7.62151	High	6.46907	High	6.49155	0
	QGGNKPQGPPPPPGKPQGPPPQGGNKPQGPPPPGKPQGPPPQGDKS	4	1	1	P04280		4457.31	54498200	4.58228e+07	4.04851e+07	0	0.002198	High	7.43398	High	8.43511	High	7.499	0
	GNKPQGPPPPGKPQGPPAQGGSKSQ	5	1	1	P04280		2393.24	1.64072e+07	1.31044e+07	1.39317e+07	0	4.235e-06	High	7.06315	High	6.10001	High	7.02887	0
	QGGNKPQGPPPPPGKPQGPPPQGGNKPQ	3	1	1	P04280		2738.42	4.69842e+07	4.66147e+07	4.01806e+07	0	5.387e-06	High	7.02987	High	6.11029	High	6.93402	0
	GPPPQGGNQPQGPPPPPGKPQGPPQQGGNRPQGPPPPGKPQ	5	1	1	P04280		4001.04	2.09932e+07	1.89141e+07	1.91819e+07	0	2.935e-08	High	6.96191	High	7.95985	High	8.03109	0
	GGNKPQGPPPPPGKPQGPPPQGGNKPQGPPPPGKPQ	5	1	1	P04280		3465.83	3.05335e+07	2.35445e+07	2.19247e+07	0	3.586e-08	High	6.78237	High	8.02442	High	7.78221	0
	SLIAGNPQGPSPQGGNKPQGPPPPPGKPQ	5	1	1	P04280		2799.45	1.38389e+07	1.0669e+07	1.19119e+07	0	1.516e-06	High	6.76273	High	6.06498	High	6.54426	0
	GNPQGPSPQGGNKPQGPPPPPGKPQ	25	1	1	P04280		2415.22	7.94591e+08	7.53428e+08	7.83696e+08	0	3.544e-06	High	6.64322	High	6.14777	High	6.02024	0
	ESPSLIAGNPQGPSPQGGNKPQGPPPPPGKPQGPPPQGGNKPQ	6	1	1	P04280		4170.13	1.23137e+07	1.2342e+07	1.35134e+07	0	8.073e-06	High	6.48844	High	6.36372	High	6.3703	0
	ESPSLIAGNPQGPSPQGGNKPQGPPPPPGKPQ	6	1	1	P04280		3112.59	1.51372e+07	1.60924e+07	1.45565e+07	0	1.32e-09	High	6.4397	High	6.84496	High	6.98494	0
	GPSPQGGNKPQGPPPPPGKPQGPPPQGGNKPQ	3	1	1	P04280		3076.59	0	0	0	0	0.0009504	High	6.43711	High	6.00051	High	5.3594	0
	GNPQGPSPQGGNKPQGPPPPPGKPQGPPPQGGNKPQGPPPPGKPQGPPPQGDKSR	3	1	1	P04280		5347.73	9.37139e+07	5.82473e+07	5.84708e+07	0	0.007465	High	6.24192	High	6.47402	High	5.79393	0
	GGNKPQGPPPPPGKPQGPPPQGGNKPQ	3	1	1	P04280		2610.36	84730223	72898338	7.62937e+07	0	1.471e-08	High	6.18217	High	6.64432	High	6.01431	0
	GNPQGPSPQGGNKPQGPPPPPGKPQGPPPQGGNKPQ	13	1	1	P04280		3472.76	6.06638e+08	5.60489e+08	5.46208e+08	0	6.966e-06	High	5.86328	High	6.06166	High	5.81191	0
	GPPQQGGNRPQGPPPPGKPQGPPPQGDKS	5	1	1	P04280		2854.44	3.00836e+07	2.63948e+07	2.64029e+07	0	1.092e-06	High	5.78182	High	6.15844	High	6.51427	0
	SPQSPPGKPQGPPPQGGNQPQGPPPPPGKPQ	6	1	1	P04280		3032.55	17371662	1.45582e+07	1.46547e+07	0	2.896e-06	High	5.74973	High	6.44571	High	6.50841	0
	GNPQGPSPQGGNKPQGPPPPPGKPQGPPPQGGNKPQGPPPPGKPQ	4	1	1	P04280		4328.23	0	0	0	0	0.000116	High	5.40905	High	5.91918	High	7.91968	0
	GPPAQGGSKSQSARSPPGKPQGPPQQEGNNPQGPPPPAGGNPQQPQAPPAGQPQGPP	4	1	1	P04280		5485.7	4.45117e+07	4.03595e+07	4.51481e+07	0	2.302e-06	High	5.37003	High	5.23219	High	6.33749	0
	QGGNKPQGPPPPPGKPQ	12	1	1	P04280		1680.89	7.26246e+07	6.1721e+07	6.11053e+07	0	8.876e-05	High	5.35616	High	5.46345	High	5.26312	0
	GPPPQGGNQPQGPPPPPGKPQGPPQQGGNRPQ	4	1	1	P04280		3145.58	8.70945e+06	7.67774e+06	7.64122e+06	0	5.521e-17	High	5.31558	High	9.25443	High	8.3727	0
	GGNKPQGPPPPPGKPQGPPPQGGNKPQGPPPPGKPQGPPPQGDKSRSP	7	1	1	P04280		4669.43	6.782e+07	5.30055e+07	5.02649e+07	0	0.0005511	High	5.30691	High	5.92346	High	6.60173	0
	GPPQQGGNRPQGPPPPGKPQ	7	1	1	P04280		1991.03	3.24401e+07	2.90628e+07	3.08228e+07	0	1.169e-12	High	5.30429	High	5.88885	High	5.33603	0
	GNKPQGPPPPPGKPQ	10	1	1	P04280		1495.81	4.8074e+07	38252744	3.717e+07	0	4.108e-06	High	5.16061	High	4.95365	High	5.20997	0
	ESPSLIAGNPQGPSPQGGNKPQ	6	1	1	P04280		2160.08	1.05344e+07	9.65987e+06	9.55097e+06	0	6.068e-11	High	5.08964	High	5.39473	High	5.22578	0
	SPQSPPGKPQGPPPQGGNQPQ	6	1	1	P04280		2080.03	2.65686e+07	2.49157e+07	25470522	0	8.117e-05	High	5.02594	High	4.93229	High	5.32693	0
	GPPPQGGNKPQGPPPPGKPQGPPAQGGSKSQ	9	1	1	P04280		2926.5	1.13686e+08	9.87151e+07	9.54073e+07	0	7.869e-07	High	5.00085	High	5.93406	High	5.80426	0
	GPPPQGGNKPQGPPPPGKPQGPPAQGGSKSQSA	6	1	1	P04280		3084.58	3.67514e+07	3.25686e+07	3.08705e+07	0	5.102e-09	High	4.99226	High	6.08365	High	5.87842	0
	GGNKPQGPPPPPGKPQGPPPQ	4	1	1	P04280		2029.07	7192771	5.05319e+06	5.89069e+06	0	1.134e-05	High	4.82919	High	4.34434	High	5.06189	0
	SLIAGNPQGPSPQGGNKPQ	3	1	1	P04280		1846.95	6.01506e+06	5.25028e+06	4.26032e+06	0	5.686e-07	High	4.59613	High	4.36531	High	4.80528	0
	QSPRSPPGKPQGPPPQGGNQPQ	3	1	1	P04280		2236.13	0	6.80106e+06	0	0	0.003733	High	4.50142	High	4.32771	High	3.73115	0
	GGNKPQGPPPPPGKPQ	4	1	1	P04280		1552.83	5.53389e+06	4.10813e+06	4.49372e+06	0	4.429e-05	High	4.37249	High	4.24016	High	4.23792	0
	GNPQGPSPQGGNKPQ	4	1	1	P04280		1462.71	29093577	2.27164e+07	1.07481e+07	0	6.078e-05	High	3.97522	High	3.25109	High	3.63957	0
	SLIAGNPQGPSPQ	3	1	1	P04280		1265.65	7.39238e+06	7.37334e+06	8.85223e+06	0	1.275e-06	High	3.94185	High	4.0729	High	4.00527	0
	GPPPQGDKSRSPQSPPGKPQGPPPQGGNQPQ	4	1	1	P04280		3099.55	6.80939e+07	6.45045e+07	6.29488e+07	0	0.0007821	High	3.94039	High	2.81376	High	3.5504	0
	GPPPQGGNKPQGPPPPGKPQGPPPQGDKSQSP	5	1	1	P04280		3107.58	6.8404e+07	4.80918e+07	0	0	0.0001615	High	3.84769	High	5.26088	High	3.91181	0
	GPPPPGKPQGPPAQGGSKSQSA	9	1	1	P04280		2027.04	6.13805e+07	5.56323e+07	5.73751e+07	0	0.001241	High	3.5718	High	3.36215	High	3.86935	0
	GPPPPGKPQGPPPQGDKSQSP	9	1	1	P04280		2050.04	1.13483e+08	9.95029e+07	1.00314e+08	0	9.233e-05	High	3.45193	High	2.87286	High	3.01135	0
	ESPSLIAGNPQGP	3	1	1	P04280		1266.64	1.46561e+06	1.22671e+06	1.20052e+06	0.003	0.01838	High	2.29993	High	2.36539	High	2.22152	0
P01833	Polymeric immunoglobulin receptor OS=Homo sapiens OX=9606 GN=PIGR PE=1 SV=4 - [PIGR_HUMAN]	10.6	1	16	16	35	9.50364e+06	9.20201e+06	8.59898e+06	55.6426	10.47	14	14	47.0039	9.16	11	12	32.544	7.59
	Sequence	# PSMs	# Proteins	# Protein Groups	Protein Group Accessions	Modifications	MH+ [Da]	A5: Area	B5: Area	C5: Area	q-Value	PEP	A2	XCorr A2	B2	XCorr B2	C2	XCorr C2	# Missed Cleavages
	DQADGSRASVDSGSSEEQGGSSRAL	3	1	1	P01833		2453.09	2.59573e+06	2291810	2.58986e+06	0	7.502e-11	High	7.37389	High	5.13383	High	6.84508	0
	ASVDSGSSEEQGGSSRAL	3	1	1	P01833		1723.78	1.32823e+07	1.15597e+07	1.18578e+07	0	2.458e-06	High	5.78612	High	5.29111	High	5.32375	0
	SLAKADAAPDEKVLDSGF	3	1	1	P01833		1833.93	2.35447e+06	2.64809e+06	2.63455e+06	0	2.678e-06	High	3.64551	High	4.02078	High	4.12742	0
	AKADAAPDEKVLDSGF	3	1	1	P01833		1633.81	2.66306e+06	2.68974e+06	3.428e+06	0	9.73e-08	High	3.56854	High	4.3436	High	4.26954	0
	AAPDEKVLDSGF	3	1	1	P01833		1248.61	3.10091e+06	2.6216e+06	2.37441e+06	0	0.00153	High	3.31764	High	3.23197	High	3.18428	0
	REIENKAIQDPRL	3	1	1	P01833		1581.87	1.19197e+07	1.03829e+07	1.05111e+07	0	0.006492	High	2.5873	High	2.37334	High	2.7595	0
	REIENKAIQDPRLF	5	1	1	P01833		1728.94	1.37237e+06	1.74662e+06	611120	0.001	0.01895	High	3.41011	High	2.92269	High	2.8986	0
P07737	Profilin-1 OS=Homo sapiens OX=9606 GN=PFN1 PE=1 SV=2 - [PROF1_HUMAN]	15.71	1	1	1	3	4.26865e+06	3.59248e+06	3.98153e+06	6.98235	15.71	1	1	6.67842	15.71	1	1	8.06141	15.71
	Sequence	# PSMs	# Proteins	# Protein Groups	Protein Group Accessions	Modifications	MH+ [Da]	A5: Area	B5: Area	C5: Area	q-Value	PEP	A2	XCorr A2	B2	XCorr B2	C2	XCorr C2	# Missed Cleavages
	RTKSTGGAPTFNVTVTKTDKTL	3	1	1	P07737		2323.27	4.26865e+06	3.59248e+06	3.98153e+06	0	1.98e-10	High	6.98235	High	6.67842	High	8.06141	0
Q04118	Basic salivary proline-rich protein 3 OS=Homo sapiens OX=9606 GN=PRB3 PE=1 SV=3 - [PRB3_HUMAN]	70.66	1	40	40	354	8.29578e+08	7.55293e+08	6.97691e+08	460.126	60.4	31	118	475.859	61.54	33	122	456.429	67.52
	Sequence	# PSMs	# Proteins	# Protein Groups	Protein Group Accessions	Modifications	MH+ [Da]	A5: Area	B5: Area	C5: Area	q-Value	PEP	A2	XCorr A2	B2	XCorr B2	C2	XCorr C2	# Missed Cleavages
	RPPPPGRPQGPPPPGGNPQQPLPPPAGKPQGPPPPPQGGRPHRPPQGQPPQ	4	1	1	Q04118		5170.71	3.1896e+07	2.82497e+07	2.17665e+07	0	0.0003696	High	6.96769	High	6.20244	High	7.04015	0
	PPPPGRPQGPPPPGGNPQQPLPPPAGKPQ	22	1	1	Q04118		2854.52	3.54974e+07	3.21528e+07	3.20659e+07	0	2.564e-06	High	6.11145	High	5.56113	High	4.9718	0
	PQGPPPPGGNPQQPLPPPAGKPQ	8	1	1	Q04118		2253.18	6465148	6.72804e+06	6.77072e+06	0	6.193e-09	High	5.99983	High	5.98134	High	5.71365	0
	GPPPQEGNKPQRPPPPGRPQGPPPPGGNPQQPLPPPAGKPQGPPPPPQGGRPH	7	1	1	Q04118		5314.78	5.76278e+07	5.5453e+07	34655156	0	5.94e-05	High	5.94205	High	5.98804	High	5.83137	0
	GPPPPGGNPQQPLPPPAGKPQ	53	1	1	Q04118		2028.07	8.17766e+08	6.68434e+08	6.68172e+08	0	5.738e-07	High	5.78869	High	5.1642	High	5.59936	0
	GPPPPGGNPQQPLPPPAGKPQGPPPPPQGGRPHRPPQGQPPQ	20	1	1	Q04118		4188.18	7.71804e+08	784847239	795725996	0	4.165e-06	High	5.22019	High	6.2324	High	4.78321	0
	PGKPEGPPPQGGNQSQGPPP	12	1	1	Q04118		1922.94	35480278	3.45681e+07	29756566	0	9.851e-05	High	5.12546	High	4.88261	High	4.95221	0
	GPPPPGGNPQQPLPPPAGKP	12	1	1	Q04118		1900.01	1.30746e+07	1.12781e+07	1.08946e+07	0	6.022e-09	High	5.1102	High	6.03701	High	5.83632	0
	RPPPPGRPQGPPPPGGNPQQPLPPPAGKPQGPPPPPQGGRPH	3	1	1	Q04118		4185.22	45888033	3.6215e+07	3.28864e+07	0	6.171e-05	High	4.96338	High	4.78306	High	5.03018	0
	GPPPQEGNKPQRPPPPGRPQGPPPPGGNPQQPLPPPAGKPQ	13	1	1	Q04118		4140.19	118428413	113956778	100986038	0	2.972e-06	High	4.91776	High	4.79084	High	4.84055	0
	GPPPPGGNPQQPLPPPAGKPQGPPPPPQ	28	1	1	Q04118		2698.42	4.45134e+07	5.21675e+07	4.38019e+07	0	1.204e-08	High	4.86886	High	5.5884	High	5.01494	0
	RPPPPGRPQGPPPPGGNPQQPLPPPAGKPQ	7	1	1	Q04118		3010.62	3.42624e+07	3.07093e+07	2.48972e+07	0	9.628e-07	High	4.82976	High	5.7342	High	5.64382	0
	GPPPPGGNPQQPLPPPAGKPQGPPPPPQGGRPH	35	1	1	Q04118		3202.68	6.02216e+08	5.15737e+08	504766823	0	0.0002615	High	4.79861	High	4.56841	High	4.38567	0
	PPPPGRPQGPPPPGGNPQQPLPPPAGKPQGPPPPPQGGRPH	13	1	1	Q04118		4029.13	4.95758e+07	4.52461e+07	4.78081e+07	0	0.001299	High	4.5522	High	4.52389	High	4.25201	0
	QPLPPPAGKPQGPPPPPQGGRPH	6	1	1	Q04118		2304.24	1.17236e+07	7.73294e+06	7.87101e+06	0	0.00469	High	4.53879	High	3.97493	High	4.26044	0
	KPQGPPPQEGNKPQRPPPPGRPQ	4	1	1	Q04118		2484.33	8564164	7.54576e+06	6.09542e+06	0	5.395e-06	High	4.43836	High	4.36919	High	4.24932	0
	PQGPPPPGGNPQQPLPPPAGKPQGPPPPPQGGRPH	3	1	1	Q04118		3427.78	1.54921e+06	3.35573e+06	3.67376e+06	0	0.0002234	High	4.43547	High	5.11296	High	4.99148	0
	GPPPQEGNKPQRPPPPGRPQGPPPPGGNPQQPLPPPAGKPQGPPPPPQ	7	1	1	Q04118		4810.52	1.90203e+07	1.83384e+07	2.11535e+07	0	0.0002897	High	4.17124	High	3.63262	High	4.58348	0
	GPPPPGGNPQQPLPPPA	20	1	1	Q04118		1617.84	1.09493e+07	1.15899e+07	1.32613e+07	0	1.658e-06	High	4.09506	High	3.91988	High	4.11698	0
	GPPPPGGNPQQPLPPP	7	1	1	Q04118		1546.8	8.28538e+06	8.82651e+06	7.81999e+06	0	0.005091	High	3.75035	High	3.29291	High	3.60067	0
	GPPPPGGNPQQPLPPPAGKPQGPPPPPQGGRPHRPPQGQPP	12	1	1	Q04118		4060.13	7.53186e+07	7.54758e+07	7.39587e+07	0	0.0009037	High	3.74939	High	3.97958	High	4.1408	0
	GPPPPGGNPQQPLPPPAGKPQGPPPPPQGGRPHRPP	9	1	1	Q04118		3552.88	3.29694e+07	0	1.468e+07	0	0.003143	High	3.32088	High	3.19459	High	3.54551	0
	GPPPQEGNKPQRPPPPGRPQ	6	1	1	Q04118		2131.12	899163852	642863834	629173910	0	0.004585	High	3.14292	High	3.47669	High	3.43339	0
	GPPPPPQGGRPHRPP	12	1	1	Q04118		1543.83	3.69067e+07	1.59759e+07	3.21716e+07	0	0.0007501	High	2.35707	High	3.13012	High	2.83941	0
	QPLPPPAGKPQ	10	1	1	Q04118		1129.64	1.2308e+08	9.99029e+07	96372006	0.001	0.01488	High	2.59799	High	2.57763	High	2.30362	0
P10163	Basic salivary proline-rich protein 4 OS=Homo sapiens OX=9606 GN=PRB4 PE=1 SV=4 - [PRB4_HUMAN]	62.9	1	20	23	111	3.50747e+08	3.42603e+08	3.63431e+08	138.169	58.06	21	42	118.693	45.48	17	36	115.28	45.48
	Sequence	# PSMs	# Proteins	# Protein Groups	Protein Group Accessions	Modifications	MH+ [Da]	A5: Area	B5: Area	C5: Area	q-Value	PEP	A2	XCorr A2	B2	XCorr B2	C2	XCorr C2	# Missed Cleavages
	SPPGKPQGPPQQEGNKPQGPPPPGKPQ	10	1	1	P10163		2726.41	503041010	4.49275e+08	4.39123e+08	0	5.492e-10	High	6.46993	High	6.48206	High	5.75037	0
	GKPEGRRPQGGNQPQRPPPPPGKPQ	3	1	1	P10163		2657.42	174721984	4.1245e+07	95136349	0	0.0007723	High	5.57593	High	3.00063	High	4.37917	0
	SPPGKPQGPPQQEGNKPQ	12	1	1	P10163		1870.95	361990832	4.10864e+08	4.90396e+08	0	7.059e-08	High	4.74454	High	4.4828	High	4.53881	0
	FLISGKPEGRRPQGGNQPQRPPPPPGKPQ	8	1	1	P10163		3117.68	9.63844e+07	7.5192e+07	6.5465e+07	0	2.122e-06	High	4.23436	High	4.49285	High	4.81465	0
	GGNQPQRPPPPPGKPQ	3	1	1	P10163		1651.87	35188416	21634022	2.23241e+07	0	8.705e-05	High	4.14514	High	4.18388	High	4.38003	0
	GPPPPPQGGRPP	17	1	1	P10163		1153.61	149605985	1.28532e+08	1.27837e+08	0	0.0004319	High	3.75283	High	3.74055	High	3.83816	0
	LISGKPEGRRPQGGNQPQRPPPPPGKPQ	4	1	1	P10163		2970.62	3.34854e+07	2.77575e+07	2.40752e+07	0	0.0002713	High	3.70777	High	3.19092	High	3.20147	0
	SQGPPPPPGKPE	12	1	1	P10163		1187.61	1.87209e+08	1.67671e+08	1.60774e+08	0	0.003863	High	3.44306	High	3.64196	High	3.49057	0
	FLISGKPEGRRPQGGNQPQRPPPPPG	4	1	1	P10163		2764.48	6.00876e+06	4.6159e+06	4.01362e+06	0	0.004538	High	3.30275	High	3.16519	High	3.53915	0
	SQGTPPPPGKPE	6	1	1	P10163		1191.6	109030504	97564548	9.93122e+07	0	0.003414	High	2.77032	High	2.79868	High	2.72064	0
	FLISGKPEGRRPQGGNQPQ	3	1	1	P10163		2066.1	9.36449e+06	8.65957e+06	8.62177e+06	0.001	0.01432	High	3.70889	High	3.10697	High	3.54926	0
	DVSQEESL	5	1	1	P10163		906.405	2.27824e+06	2.12336e+06	1.95152e+06	0.001	0.03709	High	2.72233	High	2.87775	High	2.73649	0
	PPPPPGKPEGRPP	3	1	1	P10163		1322.72	1.63383e+07	1.44348e+07	1.33616e+07	0.002	0.04429	High	3.31592	High	2.8982	High	3.09435	0
P06702	Protein S100-A9 OS=Homo sapiens OX=9606 GN=S100A9 PE=1 SV=1 - [S10A9_HUMAN]	44.74	1	10	10	24	1.21759e+07	1.2115e+07	1.20271e+07	27.1988	26.32	7	8	26.4588	43.86	7	8	27.6493	25.44
	Sequence	# PSMs	# Proteins	# Protein Groups	Protein Group Accessions	Modifications	MH+ [Da]	A5: Area	B5: Area	C5: Area	q-Value	PEP	A2	XCorr A2	B2	XCorr B2	C2	XCorr C2	# Missed Cleavages
	LGHPDTLNQGEFKEL	3	1	1	P06702		1697.85	1.72824e+06	1.66326e+06	1.70077e+06	0	3.197e-06	High	5.38577	High	4.81195	High	4.81627	0
	DTNADKQLSF	6	1	1	P06702		1138.54	2.75314e+07	2.71393e+07	2.78471e+07	0	0.0006918	High	3.53723	High	3.53549	High	3.63951	0
	LDTNADKQLSF	3	1	1	P06702		1251.62	3.9175e+06	3.53697e+06	3.37987e+06	0	0.001629	High	3.43071	High	3.17871	High	3.36124	0
	DTNADKQLSFEE	3	1	1	P06702		1396.63	5.07869e+06	4.69116e+06	4.85429e+06	0	0.0002464	High	3.2464	High	3.11965	High	3.53244	0
	DTNADKQLSFEEF	3	1	1	P06702		1543.69	2.0658e+06	2.21924e+06	2.48954e+06	0	0.0001264	High	3.15758	High	2.78539	High	3.43012	0
P04083	Annexin A1 OS=Homo sapiens OX=9606 GN=ANXA1 PE=1 SV=2 - [ANXA1_HUMAN]	10.12	1	4	4	22	3.59011e+06	3.9687e+06	4.37867e+06	26.0281	10.12	4	8	23.4414	10.12	4	7	24.0525	10.12
	Sequence	# PSMs	# Proteins	# Protein Groups	Protein Group Accessions	Modifications	MH+ [Da]	A5: Area	B5: Area	C5: Area	q-Value	PEP	A2	XCorr A2	B2	XCorr B2	C2	XCorr C2	# Missed Cleavages
	FIENEEQEYVQTVK	6	1	1	P04083		1755.85	5.54689e+06	5.75696e+06	7.06001e+06	0	6.759e-07	High	5.10648	High	5.37686	High	5.23961	0
	LKTPAQFDADEL	3	1	1	P04083		1347.68	527257	520183	657820	0	0.007136	High	3.04638	High	1.98383	High	2.90634	0
	AMVSEFLK	10	1	1	P04083	N-Term(Acetyl); M2(Oxidation)	982.493	4.51041e+06	5.4097e+06	5.33092e+06	0	0.001321	High	2.89801	High	2.96941	High	2.76338	0
	WFIENEEQE	3	1	1	P04083		1223.52	713035	739438	745080	0.002	0.04354	High	2.80436	High	2.45885	High	3.43957	0
Q9UBC9	Small proline-rich protein 3 OS=Homo sapiens OX=9606 GN=SPRR3 PE=1 SV=2 - [SPRR3_HUMAN]	36.69	1	19	19	71	6.66415e+06	6.91353e+06	7.52108e+06	72.0725	31.36	15	22	76.2414	31.36	16	23	88.6206	31.95
	Sequence	# PSMs	# Proteins	# Protein Groups	Protein Group Accessions	Modifications	MH+ [Da]	A5: Area	B5: Area	C5: Area	q-Value	PEP	A2	XCorr A2	B2	XCorr B2	C2	XCorr C2	# Missed Cleavages
	SSYQQKQTFTPPPQLQQQQVK	3	1	1	Q9UBC9	N-Term(Acetyl)	2531.29	2.13137e+06	2.03311e+06	2.50541e+06	0	1.805e-09	High	4.80902	High	5.33579	High	6.05636	0
	SSYQQKQTFTPPPQLQQQ	6	1	1	Q9UBC9	N-Term(Acetyl)	2176.07	8.1647e+06	9.16691e+06	1.039e+07	0	0.0001378	High	4.54977	High	4.5589	High	4.61628	0
	KQTFTPPPQLQQQ	6	1	1	Q9UBC9		1540.82	5.18785e+06	5.28655e+06	5.70644e+06	0	2.849e-06	High	4.43229	High	4.5261	High	4.94468	0
	KQTFTPPPQLQ	6	1	1	Q9UBC9		1284.7	4.53808e+06	4.53218e+06	4.19537e+06	0	0.0001143	High	3.74497	High	3.80138	High	3.65847	0
	VKQPSQPPPQEIFVPT	3	1	1	Q9UBC9		1791.97	6.63989e+06	6.28714e+06	6.46675e+06	0	0.00426	High	3.44558	High	2.40443	High	2.43738	0
	FTPPPQLQQQ	3	1	1	Q9UBC9		1183.61	2.39121e+06	2.01209e+06	2.14666e+06	0	0.002367	High	3.22972	High	3.40547	High	3.33963	0
	SSYQQKQTFTPPPQLQ	5	1	1	Q9UBC9	N-Term(Acetyl)	1919.95	2.91044e+06	3.84098e+06	4.61185e+06	0	7.095e-05	High	3.13347	High	3.82433	High	4.03694	0
	TFTPPPQLQ	8	1	1	Q9UBC9		1028.54	3.01894e+06	2.54724e+06	2.34885e+06	0	0.005536	High	3.11089	High	2.96593	High	3.00757	0
	TFTPPPQLQQQ	7	1	1	Q9UBC9		1284.66	3.91344e+06	3.58385e+06	3.43606e+06	0	0.003432	High	2.98524	High	3.15054	High	3.27016	0
	FTPPPQLQ	4	1	1	Q9UBC9		927.493	1.45429e+06	1.20947e+06	1.12454e+06	0	0.00819	High	2.75863	High	2.67368	High	2.6241	0
	VKQPSQPPPQEIF	4	1	1	Q9UBC9		1494.8	4.85391e+06	4.29206e+06	4.4449e+06	0	0.0008273	High	2.54832	High	3.09096	High	3.15744	0
	QVKQPSQPPPQEIF	3	1	1	Q9UBC9		1622.86	2.6295e+06	2.11589e+06	2.03115e+06	0	0.008614	High	2.47629	High	2.40625	High	2.62479	0
	AIKVPEQGYT	3	1	1	Q9UBC9		1105.59	1.73608e+06	1.99143e+06	1.742e+06	0.001	0.0324	High	2.95813	High	2.97899	High	2.87253	0
P02814	Submaxillary gland androgen-regulated protein 3B OS=Homo sapiens OX=9606 GN=SMR3B PE=1 SV=2 - [SMR3B_HUMAN]	69.62	5	53	53	712	4.78288e+08	4.46318e+08	4.21482e+08	661.528	69.62	46	247	629.1	69.62	44	228	650.774	69.62
	Sequence	# PSMs	# Proteins	# Protein Groups	Protein Group Accessions	Modifications	MH+ [Da]	A5: Area	B5: Area	C5: Area	q-Value	PEP	A2	XCorr A2	B2	XCorr B2	C2	XCorr C2	# Missed Cleavages
	GPGFVPPPPPPPYGPG	19	1	1	P02814		1529.78	2.68953e+07	2.90043e+07	3.24289e+07	0	2.459e-06	High	4.75688	High	4.63374	High	4.93229	0
	GPGFVPPPPPPPY	71	1	1	P02814		1318.69	2.61978e+08	2.56982e+08	2.69777e+08	0	0.0001456	High	4.06047	High	4.09188	High	3.97227	0
	GPGRIPPPPPAPY	76	1	1	P02814		1315.72	4.15776e+08	3.57506e+08	2.77878e+08	0	0.001863	High	3.9638	High	3.87127	High	3.87082	0
	FVPPPPPPPYGPG	30	1	1	P02814		1318.69	6.05399e+07	6.3569e+07	2.69777e+08	0	0.0004344	High	3.86089	High	3.99986	High	4.21997	0
	APYGPGIFPPPPPQP	6	1	1	P02814		1531.8	2.00419e+06	1.67016e+06	2.02334e+06	0	0.0005963	High	3.7799	High	3.51872	High	3.08705	0
	GPGIFPPPPPQP	104	1	1	P02814		1200.64	7.57111e+08	7.24466e+08	7.16791e+08	0	0.003402	High	3.65833	High	3.68911	High	3.63356	0
	GIFPPPPPQ	27	1	1	P02814		949.515	44076424	3.49536e+07	3.87737e+07	0	0.003726	High	3.46079	High	3.49025	High	3.18791	0
	GPYPPGPLAPPQPFGPG	10	1	1	P02814		1645.84	2.02949e+07	2.66707e+07	3.12376e+07	0	1.994e-05	High	3.43612	High	3.29306	High	3.52434	0
	GPYPPGPLAPPQPF	19	1	1	P02814		1434.74	8.50249e+07	1.04953e+08	1.25743e+08	0	3.811e-06	High	3.43586	High	3.52894	High	3.30591	0
	GIFPPPPPQP	26	1	1	P02814		1046.57	1.00659e+08	9.9274e+07	9.76914e+07	0	0.00288	High	3.36159	High	3.24648	High	3.40539	0
	RGPYPPGPLAPPQPF	13	1	1	P02814		1590.85	5.54902e+07	6.78514e+07	8.24786e+07	0	1.685e-05	High	3.26195	High	3.31329	High	3.07257	0
	GPGRIPPPPPAPYGP	3	1	1	P02814		1469.79	1.58578e+06	2.0552e+06	1.64627e+06	0	0.005251	High	3.25729	High	2.13243	High	3.15382	0
	GRIPPPPPAPY	20	1	1	P02814		1161.64	1.54373e+07	1.51367e+07	1.51401e+07	0	0.0001145	High	3.1967	High	3.29546	High	3.70169	0
	PGIFPPPPPQP	9	1	1	P02814		1143.62	1.01127e+07	8.86059e+06	9.31124e+06	0	0.004213	High	3.19426	High	2.98762	High	2.91622	0
	GPGIFPPPPPQ	12	1	1	P02814		1103.59	1.4009e+08	1.41958e+08	1.36039e+08	0	0.005201	High	3.17918	High	2.73038	High	3.00584	0
	YPPGPLAPPQPFGPG	10	1	1	P02814		1491.77	3.99658e+07	4.46638e+07	4.9809e+07	0	0.003026	High	3.13633	High	3.12269	High	2.99448	0
	GFVPPPPPPPY	18	1	1	P02814		1164.61	4.28382e+07	4.29428e+07	4.39566e+07	0	0.005929	High	3.08821	High	3.13606	High	3.04246	0
	GFVPPPPPPPYGPG	4	1	1	P02814		1375.71	6.3411e+06	6.67537e+06	6.69336e+06	0	0.003352	High	2.99911	High	2.66378	High	3.04998	0
	RGPYPPGPLAPPQPFGPG	7	1	1	P02814		1801.94	5.03375e+06	6.50833e+06	8.48352e+06	0	3.197e-05	High	2.92343	High	3.94991	High	3.22114	0
	RIPPPPPAPY	17	1	1	P02814		1104.62	17796399	1.8785e+07	3.9134e+06	0	0.000905	High	2.91795	High	3.14842	High	2.9129	0
	GFVPPPPPPP	6	1	1	P02814		1001.55	1.1635e+07	1.01303e+07	1.04602e+07	0	0.008664	High	2.8524	High	2.6844	High	2.94	0
	YGPGIFPPPPPQP	7	1	1	P02814		1363.71	4.32253e+06	4.34032e+06	4.88119e+06	0	0.004188	High	2.79941	High	2.79974	High	2.42858	0
	VPPPPPPPYGPG	16	1	1	P02814		1171.62	0	9.54301e+06	1.15364e+07	0	0.0008455	High	2.79171	High	2.61723	High	2.90529	0
	APPQPFGPGFVPPPPPPP	7	1	1	P02814		1792.95	1.21142e+06	1.89752e+06	2.34152e+06	0	0.0004553	High	2.75573	High	2.63631	High	2.84161	0
	FGPGFVPPPPPPP	6	1	1	P02814		1302.69	2.7059e+06	2.89191e+06	2.947e+06	0	0.00503	High	2.66664	High	2.71951	High	2.64384	0
	FGPGFVPPPPPPPY	4	1	1	P02814		1465.76	1.5381e+06	1.95455e+06	2.51312e+06	0	0.006977	High	2.65743	High	2.65063	High	2.64211	0
	GPYPPGPLAPPQP	6	1	1	P02814		1287.68	1.18837e+07	1.2064e+07	1.16203e+07	0	0.001309	High	2.54925	High	2.81846	High	3.03807	0
	GPRGPYPPGPL	5	2	1	P02814		1107.6	1.74749e+07	1.68041e+07	1.67511e+07	0	0.003421	High	2.51585	High	2.5375	High	2.60986	0
	GPLAPPQPFGPG	3	1	1	P02814		1134.6	3.37279e+06	3240486	2.91982e+06	0	0.007297	High	2.25523	High	2.58399	High	2.59703	0
	IPPPPPAPY	14	1	1	P02814		948.519	2.60459e+07	2.28861e+07	2.13303e+07	0	0.005617	High	2.13804	High	2.05957	High	2.11046	0
	LAPPQPFGPG	3	1	1	P02814		980.521	4.01796e+06	3.67402e+06	3.57901e+06	0	0.001351	High	1.96384	High	2.50713	High	2.43113	0
	FVPPPPPPPY	32	1	1	P02814		1107.59	1.81534e+08	1.95925e+08	1.93723e+08	0.001	0.0261	High	3.19907	High	3.16514	High	3.36588	0
	VPPPPPPPY	36	1	1	P02814		960.519	3.31501e+07	2.61442e+07	2.46378e+07	0.001	0.008974	High	3.05924	High	3.01622	High	3.23004	0
	IFPPPPPQP	16	1	1	P02814		989.546	2.34235e+07	2.06779e+07	18422441	0.001	0.0259	High	2.34336	High	2.17974	High	2.2266	0
	GPGRIPPPPPAP	8	1	1	P02814		1152.66	4.3497e+07	3.02173e+07	3.25613e+07	0.001	0.03746	High	2.16936	High	2.21675	High	2.22832	0
	APPQPFGPGF	5	1	1	P02814		1014.51	4.07831e+06	3.66201e+06	3.57279e+06	0.001	0.03026	High	2.08828	High	2.39548	High	2.34693	0
	FVPPPPPPP	6	1	1	P02814		944.524	2.42717e+07	2.07337e+07	1.87615e+07	0.003	0.01946	High	2.25783	High	2.36208	High	2.34034	0
Q6MZM9	Proline-rich protein 27 OS=Homo sapiens OX=9606 GN=PRR27 PE=2 SV=1 - [PRR27_HUMAN]	19.63	1	6	6	19	5.49493e+06	4.07455e+06	4.67591e+06	20.2228	13.7	5	6	25.1352	19.63	6	7	17.6703	10.05
	Sequence	# PSMs	# Proteins	# Protein Groups	Protein Group Accessions	Modifications	MH+ [Da]	A5: Area	B5: Area	C5: Area	q-Value	PEP	A2	XCorr A2	B2	XCorr B2	C2	XCorr C2	# Missed Cleavages
	RKRRFPFIGEDDNDDGHPLHPS	4	1	1	Q6MZM9		2605.27	6.8619e+06	5.52108e+06	6.52854e+06	0	1.857e-07	High	4.68865	High	5.04145	High	4.99789	0
	IGEDDNDDGHPLHPS	4	1	1	Q6MZM9		1617.68	6.66231e+06	3.99193e+06	4.99161e+06	0	0.000203	High	4.13561	High	4.17741	High	3.96155	0
	KRRFPFIGEDDNDDGHPLHPS	5	1	1	Q6MZM9		2449.17	2.41808e+06	2.71065e+06	2.50757e+06	0	0.001369	High	3.73013	High	4.52839	High	4.70074	0
	FIGEDDNDDGHPLHPS	3	1	1	Q6MZM9		1764.75	2.96057e+06	2.18828e+06	1.88103e+06	0	5.458e-05	High	2.75379	High	2.85951	High	1.90035	0
P15104	Glutamine synthetase OS=Homo sapiens OX=9606 GN=GLUL PE=1 SV=4 - [GLNA_HUMAN]	3.49	1	2	2	5	1.90362e+06	1.81515e+06	1.69568e+06	7.46936	3.49	2	2	7.31255	3.49	2	2	4.91664	3.49
	Sequence	# PSMs	# Proteins	# Protein Groups	Protein Group Accessions	Modifications	MH+ [Da]	A5: Area	B5: Area	C5: Area	q-Value	PEP	A2	XCorr A2	B2	XCorr B2	C2	XCorr C2	# Missed Cleavages
	LNETGDEPFQYKN	3	1	1	P15104		1554.71	1.90362e+06	1.81515e+06	1.69568e+06	0	1.133e-05	High	4.65864	High	4.95804	High	4.91664	0
Q16378	Proline-rich protein 4 OS=Homo sapiens OX=9606 GN=PRR4 PE=1 SV=3 - [PROL4_HUMAN]	44.03	1	7	7	23	4.51741e+06	7.81121e+06	7.2628e+06	20.1069	24.63	2	5	31.8395	44.03	7	10	31.5203	42.54
	Sequence	# PSMs	# Proteins	# Protein Groups	Protein Group Accessions	Modifications	MH+ [Da]	A5: Area	B5: Area	C5: Area	q-Value	PEP	A2	XCorr A2	B2	XCorr B2	C2	XCorr C2	# Missed Cleavages
	PPPEGLLPRPPGDSGNQDDGPQ	9	1	1	Q16378		2240.06	3.71691e+06	4.81461e+06	4.39395e+06	0	0.001131	High	4.64716	High	4.64857	High	4.45656	0
	SLPRFPSVSLQ	6	1	1	Q16378		1230.69	5.31791e+06	6.7685e+06	7.32143e+06	0	0.003535	High	3.46838	High	3.53424	High	3.88555	0
P02808	Statherin OS=Homo sapiens OX=9606 GN=STATH PE=1 SV=2 - [STAT_HUMAN]	51.61	1	62	62	219	5.09841e+07	3.46371e+07	5.0989e+07	190.439	51.61	46	64	214.522	51.61	48	71	253.999	51.61
	Sequence	# PSMs	# Proteins	# Protein Groups	Protein Group Accessions	Modifications	MH+ [Da]	A5: Area	B5: Area	C5: Area	q-Value	PEP	A2	XCorr A2	B2	XCorr B2	C2	XCorr C2	# Missed Cleavages
	YQPVPEQPLYPQPYQPQ	9	1	1	P02808		2072.02	2.08605e+06	3.12812e+06	4.11363e+06	0	3.905e-07	High	4.53957	High	5.10122	High	5.03927	0
	GPYQPVPEQPLYPQPYQPQ	3	1	1	P02808		2226.09	1.09653e+06	1.55969e+06	1.62344e+06	0	2.871e-07	High	4.23064	High	5.10482	High	5.01426	0
	YQPVPEQPLYPQPY	3	1	1	P02808		1718.84	2.10618e+06	2.4192e+06	3.29855e+06	0	6.147e-06	High	3.92883	High	3.84221	High	4.00792	0
	EQPLYPQPYQPQ	8	1	1	P02808		1487.72	1.82588e+07	19092540	1.73252e+07	0	0.005913	High	3.85716	High	3.29817	High	3.15199	0
	VPEQPLYPQPYQPQ	7	1	1	P02808		1683.84	9.62752e+06	9.82986e+06	1.05135e+07	0	0.0003949	High	3.74293	High	3.44477	High	4.05994	0
	IGRFGYGYGPY	4	1	1	P02808		1249.6	5451078	7.14273e+06	8.01875e+06	0	5.956e-05	High	3.70087	High	4.09236	High	3.80478	0
	GYGYGPYQPVPE	7	1	1	P02808		1326.6	5.13725e+07	5.56266e+07	5.94402e+07	0	0.001356	High	3.62915	High	3.59566	High	3.654	0
	QPVPEQPLYPQPYQPQ	6	1	1	P02808		1908.96	1.07332e+07	1.36321e+07	1.53399e+07	0	9.51e-06	High	3.5015	High	3.82264	High	3.76866	0
	FGYGYGPYQPVPE	3	1	1	P02808		1473.68	507269	768222	906433	0	0.00644	High	3.4305	High	3.17061	High	3.27345	0
	QPVPEQPLYPQPY	6	1	1	P02808		1555.78	1.69534e+07	1.93578e+07	1.95407e+07	0	0.004917	High	3.39795	High	3.24065	High	3.3912	0
	GPYQPVPEQPLYPQPY	3	1	1	P02808		1872.92	685790	1.0824e+06	1.25443e+06	0	0.0001515	High	3.38592	High	3.81861	High	3.75988	0
	IGRFGYGYGP	9	1	1	P02808		1086.54	1.22968e+07	1.16448e+07	1.15273e+07	0	0.002514	High	3.33159	High	3.54323	High	3.47625	0
	YQPVPEQPLYPQP	3	1	1	P02808		1555.78	1.69534e+07	1.93578e+07	1.95407e+07	0	0.002884	High	3.29039	High	3.24225	High	3.08703	0
	GYGYGPYQPVPEQP	5	1	1	P02808		1551.72	6.25934e+06	9.25171e+06	1.22564e+07	0	0.0005427	High	3.28915	High	3.55466	High	3.65696	0
	YPQPYQPQYQQY	6	1	1	P02808		1602.72	4.0552e+06	5.55857e+06	6.56245e+06	0	0.008905	High	3.25384	High	3.2744	High	3.3567	0
	GPYQPVPEQPLYPQP	3	1	1	P02808		1709.86	714751	758079	893252	0	0.0003803	High	3.24853	High	3.40777	High	3.61237	0
	GYGYGPYQPVPEQ	3	1	1	P02808		1454.66	2.65372e+06	3.24664e+06	3.29883e+06	0	3.305e-05	High	3.10672	High	3.80549	High	3.58145	0
	YGPYQPVPEQPL	4	1	1	P02808		1387.69	6.52645e+06	7.24559e+06	7.35836e+06	0	0.009357	High	2.98914	High	2.67258	High	2.94305	0
	GYGYGPYQPVPEQPL	6	1	1	P02808		1664.79	8.33842e+06	1.19297e+07	1.41352e+07	0	2.542e-05	High	2.98521	High	3.33361	High	3.6788	0
	QPLYPQPYQPQYQ	3	1	1	P02808		1649.8	1.55345e+06	1.79782e+06	1.92197e+06	0	0.002424	High	2.97369	High	3.36164	High	3.31974	0
	GYGYGPYQPVP	5	1	1	P02808		1197.56	3.15087e+06	3.67865e+06	3.78338e+06	0	0.001481	High	2.96631	High	3.29925	High	2.31817	0
	GRFGYGYGPY	6	1	1	P02808		1136.52	2.12546e+06	2.27107e+06	2.01315e+06	0	0.0009405	High	2.86348	High	2.954	High	3.27317	0
	QPVPEQPLYPQP	6	1	1	P02808		1392.72	4.97602e+06	4.74422e+06	4.76157e+06	0	0.001894	High	2.84728	High	3.24927	High	3.31011	0
	GPYQPVPEQPL	9	1	1	P02808		1224.63	1.61216e+07	1.61976e+07	1.51517e+07	0	0.003365	High	2.76122	High	2.82432	High	2.87187	0
	YPQPYQPQYQQYT	6	1	1	P02808		1703.77	2.57888e+06	3.48435e+06	4.94339e+06	0	0.005507	High	2.73781	High	3.24806	High	3.38409	0
	YGYGPYQPVPEQP	3	1	1	P02808		1494.69	1.88354e+06	2.73478e+06	3.58692e+06	0	0.0008606	High	2.70317	High	3.44612	High	3.10607	0
	QPLYPQPYQPQYQQ	3	1	1	P02808		1777.85	523348	458761	531248	0	0.001025	High	2.51889	High	2.79967	High	3.32371	0
	YGYGPYQPVPEQPL	3	1	1	P02808		1607.77	1.15454e+06	1.35103e+06	1.87885e+06	0	0.0001855	High	2.21615	High	2.67882	High	2.68068	0
	GYGPYQPVPEQPL	6	1	1	P02808		1444.71	2.35115e+07	2.43991e+07	2.52592e+07	0	0.001385	High	2.16858	High	2.55031	High	2.71608	0
	EQPLYPQPYQP	3	1	1	P02808		1359.66	3.52864e+06	3.4086e+06	3.71837e+06	0.001	0.02024	High	2.96342	High	2.98364	High	3.02884	0
	PLYPQPYQPQY	3	1	1	P02808		1393.68	937853	1.15318e+06	1.25695e+06	0.001	0.0252	High	2.94792	High	2.94447	High	2.82775	0
	GRFGYGYGP	3	1	1	P02808		973.454	9.72854e+06	9.21125e+06	8.70666e+06	0.001	0.02217	High	2.7907	High	2.87251	High	2.61738	0
	GYGPYQPVPE	4	1	1	P02808		1106.52	4.43562e+06	3.89338e+06	3.84282e+06	0.001	0.03654	High	2.46442	High	2.12264	High	2.50375	0
	YQPVPEQPLYPQ	3	1	1	P02808		1458.73	1.1172e+06	1.31887e+06	1.44865e+06	0.001	0.02183	High	2.27295	High	2.90962	High	3.10532	0
	QPVPEQPLYPQPYQ	3	1	1	P02808		1683.84	358403	281913	321176	0.003	0.04999	High	2.21827	High	2.36291	High	2.60966	0
	QPYQPQYQQYT	3	1	1	P02808		1443.66	1.77183e+06	1.54208e+06	1.75848e+06	0.004	0.0669	High	2.82861	High	2.54549	High	2.71249	0
	EQPLYPQPY	8	1	1	P02808		1134.55	2.63823e+07	2.38856e+07	2.30109e+07	0.004	0.02974	High	2.58148	High	2.33935	High	2.36626	0
P04080	Cystatin-B OS=Homo sapiens OX=9606 GN=CSTB PE=1 SV=2 - [CYTB_HUMAN]	24.49	1	4	4	18	3.09508e+06	2.86987e+06	3.16542e+06	20.6513	23.47	3	7	18.8513	24.49	3	6	18.1837	23.47
	Sequence	# PSMs	# Proteins	# Protein Groups	Protein Group Accessions	Modifications	MH+ [Da]	A5: Area	B5: Area	C5: Area	q-Value	PEP	A2	XCorr A2	B2	XCorr B2	C2	XCorr C2	# Missed Cleavages
	VHVGDEDFVHL	13	1	1	P04080		1266.61	5.14933e+06	4.99187e+06	4.83124e+06	0	0.000503	High	4.45251	High	4.06825	High	4.14554	0
	SFKSQVVAGTNY	3	1	1	P04080		1300.65	1.18902e+06	0	1.4996e+06	0	3.005e-05	High	2.10312	High	4.19142	High	4.40927	0
P18510	Interleukin-1 receptor antagonist protein OS=Homo sapiens OX=9606 GN=IL1RN PE=1 SV=1 - [IL1RA_HUMAN]	8.47	1	1	1	4	1.4032e+06	1.56582e+06	1.90626e+06	4.37607	8.47	1	1	6.45504	8.47	1	2	4.53294	8.47
	Sequence	# PSMs	# Proteins	# Protein Groups	Protein Group Accessions	Modifications	MH+ [Da]	A5: Area	B5: Area	C5: Area	q-Value	PEP	A2	XCorr A2	B2	XCorr B2	C2	XCorr C2	# Missed Cleavages
	SLTNMPDEGVMVTKF	3	1	1	P18510	M5(Oxidation); M11(Oxidation)	1700.79	1.4032e+06	1.56582e+06	1.90626e+06	0	1.84e-06	High	4.37607	High	4.59836	High	4.53294	0
P68871	Hemoglobin subunit beta OS=Homo sapiens OX=9606 GN=HBB PE=1 SV=2 - [HBB_HUMAN]	42.86	5	10	10	29	6.19726e+06	6.10358e+06	8.31357e+06	28.7087	40.82	9	11	23.7595	40.82	7	8	28.5722	42.86
	Sequence	# PSMs	# Proteins	# Protein Groups	Protein Group Accessions	Modifications	MH+ [Da]	A5: Area	B5: Area	C5: Area	q-Value	PEP	A2	XCorr A2	B2	XCorr B2	C2	XCorr C2	# Missed Cleavages
	YQKVVAGVANALAHKYH	3	2	1	P68871		1869.01	6.30519e+06	5.50601e+06	5.09502e+06	0	2.773e-08	High	4.19204	High	4.61852	High	4.68595	0
	VHLTPEEKSAV	3	1	1	P68871		1209.65	4.04165e+06	2.74596e+06	2.47968e+06	0	0.001372	High	3.97582	High	3.94006	High	3.46943	0
	DEVGGEALGRL	3	1	1	P68871		1115.57	0	0	0	0	0.0002563	High	3.42481	High	3.37941	High	3.45387	0
	FESFGDLSTPD	3	1	1	P68871		1214.52	651739	699923	608997	0	0.001301	High	2.76335	High	2.98621	High	2.82537	0
	LVVYPWTQRF	6	5	1	P68871		1308.71	7.40011e+06	7.68971e+06	8.57414e+06	0	0.008078	High	2.48171	High	2.54131	High	2.87543	0
	EVGGEALGRL	3	1	1	P68871		1000.54	4.88647e+06	5.11504e+06	4.28458e+06	0	0.008921	High	2.42455	High	2.65343	High	2.33297	0
P15515	Histatin-1 OS=Homo sapiens OX=9606 GN=HTN1 PE=1 SV=2 - [HIS1_HUMAN]	45.61	1	30	30	106	1.73866e+07	1.81112e+07	2.01017e+07	82.2137	45.61	17	27	87.0327	45.61	21	37	119.541	45.61
	Sequence	# PSMs	# Proteins	# Protein Groups	Protein Group Accessions	Modifications	MH+ [Da]	A5: Area	B5: Area	C5: Area	q-Value	PEP	A2	XCorr A2	B2	XCorr B2	C2	XCorr C2	# Missed Cleavages
	GDYGSNYLYDN	6	1	1	P15515		1280.51	1.40354e+07	1.27605e+07	1.35762e+07	0	0.0002617	High	4.02378	High	3.78358	High	4.15206	0
	YGDYGSNYLYDN	6	1	1	P15515		1443.57	1.09531e+07	1.46867e+07	1.7396e+07	0	1.486e-05	High	3.9385	High	4.17637	High	4.00605	0
	REFPFYGDYGSN	3	1	1	P15515		1451.63	1293707	1.52556e+06	1.65409e+06	0	8.917e-06	High	3.8879	High	3.79423	High	4.26792	0
	FHEKHHSHREFPF	17	1	1	P15515		1734.83	0	2.18265e+07	21641537	0	0.002939	High	3.80575	High	3.12718	High	2.82898	0
	KFHEKHHSHREFPF	3	1	1	P15515		1862.93	5.23474e+06	4.56645e+06	5.75575e+06	0	0.003347	High	3.52368	High	4.52305	High	4.07178	0
	HHSHREFPFYGDYGSN	6	1	1	P15515		1949.84	4.62998e+06	5.07616e+06	5.77957e+06	0	0.006407	High	3.4387	High	3.32132	High	3.53433	0
	HREFPFYGDY	4	1	1	P15515		1330.59	7.99731e+06	9.22103e+06	1.1375e+07	0	0.00546	High	3.43603	High	3.17707	High	3.31299	0
	FYGDYGSNY	3	1	1	P15515		1085.42	2.42857e+06	2.29789e+06	2.19837e+06	0	0.002191	High	3.34779	High	3.20677	High	3.32383	0
	REFPFYGDY	5	1	1	P15515		1193.53	1.88539e+06	2.47234e+06	2.82592e+06	0	0.0006843	High	3.30178	High	3.14061	High	3.41041	0
	SHREFPFYGDY	3	1	1	P15515		1417.62	1.91923e+06	2.30186e+06	2.55283e+06	0	0.002336	High	3.12337	High	3.44864	High	3.39846	0
	HREFPFYGDYGS	5	1	1	P15515		1474.64	1.88856e+06	2.19171e+06	2.69896e+06	0	0.003379	High	2.8349	High	2.95841	High	3.22047	0
	HHSHREFPFYGDY	6	1	1	P15515		1691.74	1.49497e+07	1.78203e+07	2.12676e+07	0	0.007331	High	2.75639	High	2.89714	High	3.11353	0
	DYGSNYLYDN	3	1	1	P15515		1223.49	639232	858955	848890	0	0.00197	High	2.74482	High	2.74304	High	2.89843	0
	EFPFYGDYGSN	8	1	1	P15515		1295.52	1.647e+06	2.00948e+06	2.40846e+06	0	0.0006294	High	2.70697	High	3.21128	High	3.51324	0
	YGDYGSNYL	4	1	1	P15515		1051.44	5.31666e+06	5.79351e+06	4.45362e+06	0.001	0.01874	High	3.35474	High	3.16932	High	3.12429	0
	HREFPFYGD	3	1	1	P15515		1167.52	2.0998e+06	1.91843e+06	1.91857e+06	0.001	0.02618	High	2.62652	High	2.47125	High	3.06075	0
P54108	Cysteine-rich secretory protein 3 OS=Homo sapiens OX=9606 GN=CRISP3 PE=1 SV=1 - [CRIS3_HUMAN]	9.39	1	2	2	11	2.40845e+07	2.26119e+07	1.23591e+07	13.2431	9.39	2	4	10.2215	9.39	2	3	12.9624	9.39
	Sequence	# PSMs	# Proteins	# Protein Groups	Protein Group Accessions	Modifications	MH+ [Da]	A5: Area	B5: Area	C5: Area	q-Value	PEP	A2	XCorr A2	B2	XCorr B2	C2	XCorr C2	# Missed Cleavages
	NEDKDPAFTAL	8	1	1	P54108		1220.58	2.40845e+07	2.26119e+07	2.3281e+07	0	0.009162	High	3.80815	High	3.91203	High	3.81761	0
	LTTQTQVQREIV	3	1	1	P54108		1415.79	0	0	1.43727e+06	0	0.003488	High	2.56694	High	2.42885	High	2.66298	0
P02766	Transthyretin OS=Homo sapiens OX=9606 GN=TTR PE=1 SV=1 - [TTHY_HUMAN]	12.24	2	2	2	7	955812	995222	1.06372e+06	3.76105	12.24	1	1	11.1572	12.24	2	3	11.5479	12.24
	Sequence	# PSMs	# Proteins	# Protein Groups	Protein Group Accessions	Modifications	MH+ [Da]	A5: Area	B5: Area	C5: Area	q-Value	PEP	A2	XCorr A2	B2	XCorr B2	C2	XCorr C2	# Missed Cleavages
	LLSPYSYSTTAVVTNPKE	5	1	1	P02766		1970.01	955812	1.12285e+06	1.27761e+06	0	1.121e-07	High	3.76105	High	5.15262	High	5.20076	0
P80511	Protein S100-A12 OS=Homo sapiens OX=9606 GN=S100A12 PE=1 SV=2 - [S10AC_HUMAN]	15.22	1	2	2	4	1.45529e+06	1.72127e+06	1.54456e+06	3.71205	15.22	1	1	6.39459	15.22	2	2	3.90562	15.22
	Sequence	# PSMs	# Proteins	# Protein Groups	Protein Group Accessions	Modifications	MH+ [Da]	A5: Area	B5: Area	C5: Area	q-Value	PEP	A2	XCorr A2	B2	XCorr B2	C2	XCorr C2	# Missed Cleavages
	IFQGLDANQDEQVD	3	1	1	P80511		1591.73	1.45529e+06	1.3918e+06	1.54456e+06	0	8.193e-06	High	3.71205	High	3.83337	High	3.90562	0
Q8TAX7	Mucin-7 OS=Homo sapiens OX=9606 GN=MUC7 PE=1 SV=2 - [MUC7_HUMAN]	7.96	3	13	13	56	1.48547e+07	1.35694e+07	1.3868e+07	43.3787	7.96	11	21	34.576	7.69	10	16	42.9613	7.96
	Sequence	# PSMs	# Proteins	# Protein Groups	Protein Group Accessions	Modifications	MH+ [Da]	A5: Area	B5: Area	C5: Area	q-Value	PEP	A2	XCorr A2	B2	XCorr B2	C2	XCorr C2	# Missed Cleavages
	ELPHYPGLLAHQKPF	6	1	1	Q8TAX7		1746.93	7.10932e+06	7.79947e+06	8.65426e+06	0	8.798e-06	High	3.65271	High	3.77766	High	3.98799	0
	YMKNLLNRIIDD	11	1	1	Q8TAX7	M2(Oxidation)	1523.79	1.26584e+07	1.49846e+07	1.52311e+07	0	0.0008586	High	3.23582	High	3.10186	High	3.10451	0
	ELPHYPGLLAH	5	1	1	Q8TAX7		1246.66	3.46259e+06	2.78565e+06	2.48731e+06	0	0.006097	High	1.89131	High	2.27521	High	2.41349	0
	NLLNRIIDD	3	1	1	Q8TAX7		1085.6	1.42651e+06	1.64111e+06	1.75636e+06	0.001	0.0174	High	3.19944	High	2.93374	High	3.00761	0
	HFELPHYPG	4	1	1	Q8TAX7		1096.52	4.5505e+06	3.75907e+06	3.5072e+06	0.001	0.01845	High	3.17867	High	3.00395	High	2.68588	0
	LNRIIDD	18	2	1	Q8TAX7		858.47	2.45385e+07	1.7924e+07	1.77185e+07	0.001	0.01723	High	2.53887	High	2.37485	High	2.44339	0
	ELPHYPGI	10	2	1	Q8TAX7		925.479	7.3673e+06	6.23053e+06	5.77957e+06	0.003	0.04907	High	1.83883	High	1.51934	High	1.59601	0
	FELPHYPG	4	1	1	Q8TAX7		959.463	3.99586e+06	3.62627e+06	3.63736e+06	0.005	0.0659	High	2.22507	High	2.26147	High	2.51611	0
P30086	Phosphatidylethanolamine-binding protein 1 OS=Homo sapiens OX=9606 GN=PEBP1 PE=1 SV=3 - [PEBP1_HUMAN]	6.42	1	1	1	3	739497	788028	466961	3.62723	6.42	1	1	3.6111	6.42	1	1	2.90092	6.42
	Sequence	# PSMs	# Proteins	# Protein Groups	Protein Group Accessions	Modifications	MH+ [Da]	A5: Area	B5: Area	C5: Area	q-Value	PEP	A2	XCorr A2	B2	XCorr B2	C2	XCorr C2	# Missed Cleavages
	PVDLSKWSGPLS	3	1	1	P30086		1285.68	739497	788028	466961	0	0.0005124	High	3.62723	High	3.6111	High	2.90092	0
P31025	Lipocalin-1 OS=Homo sapiens OX=9606 GN=LCN1 PE=1 SV=1 - [LCN1_HUMAN]	23.86	2	6	6	13	1.20296e+06	1.18307e+06	1.94758e+06	9.50914	17.05	3	3	13.3333	17.05	3	4	17.1431	23.86
	Sequence	# PSMs	# Proteins	# Protein Groups	Protein Group Accessions	Modifications	MH+ [Da]	A5: Area	B5: Area	C5: Area	q-Value	PEP	A2	XCorr A2	B2	XCorr B2	C2	XCorr C2	# Missed Cleavages
	LASDEEIQDVSGTW	3	2	1	P31025		1549.7	328211	300416	248808	0	0.002845	High	3.58873	High	3.56397	High	3.50445	0
	MTVDREFPEMNL	3	1	1	P31025	M10(Oxidation)	1497.68	1.22648e+06	1.34377e+06	1.17301e+06	0	0.0003581	High	3.02972	High	3.41987	High	3.51185	0
O95104	SR-related and CTD-associated factor 4 OS=Homo sapiens OX=9606 GN=SCAF4 PE=1 SV=3 - [SCAF4_HUMAN]	1.05	1	1	1	8	4.21701e+07	4.33484e+07	4.27135e+07	10.6135	1.05	1	3	7.00977	1.05	1	2	10.9324	1.05
	Sequence	# PSMs	# Proteins	# Protein Groups	Protein Group Accessions	Modifications	MH+ [Da]	A5: Area	B5: Area	C5: Area	q-Value	PEP	A2	XCorr A2	B2	XCorr B2	C2	XCorr C2	# Missed Cleavages
	FGPGVPPPPPPP	8	1	1	O95104		1155.62	4.21701e+07	4.33484e+07	4.27135e+07	0	0.003599	High	3.57907	High	3.6472	High	3.76898	0
P06703	Protein S100-A6 OS=Homo sapiens OX=9606 GN=S100A6 PE=1 SV=1 - [S10A6_HUMAN]	11.11	1	1	1	3	2.03809e+06	1.51622e+06	2.93081e+06	3.55438	11.11	1	1	3.32032	11.11	1	1	3.39708	11.11
	Sequence	# PSMs	# Proteins	# Protein Groups	Protein Group Accessions	Modifications	MH+ [Da]	A5: Area	B5: Area	C5: Area	q-Value	PEP	A2	XCorr A2	B2	XCorr B2	C2	XCorr C2	# Missed Cleavages
	ALIYNEALKG	3	1	1	P06703		1091.61	2.03809e+06	1.51622e+06	2.93081e+06	0	0.00535	High	3.55438	High	3.32032	High	3.39708	0
P14174	Macrophage migration inhibitory factor OS=Homo sapiens OX=9606 GN=MIF PE=1 SV=4 - [MIF_HUMAN]	20	1	3	3	9	2.21625e+06	2.2042e+06	1.74855e+06	8.13305	20	3	3	8.99511	20	3	3	7.96264	20
	Sequence	# PSMs	# Proteins	# Protein Groups	Protein Group Accessions	Modifications	MH+ [Da]	A5: Area	B5: Area	C5: Area	q-Value	PEP	A2	XCorr A2	B2	XCorr B2	C2	XCorr C2	# Missed Cleavages
	NAANVGWNNSTFA	3	1	1	P14174		1365.62	2.38471e+06	2.60038e+06	1.85407e+06	0	0.0001992	High	3.4454	High	3.66883	High	3.32382	0
	RLRISPDRVY	3	1	1	P14174		1274.74	2.20889e+06	2.08051e+06	1.71531e+06	0.001	0.02517	High	2.46302	High	2.94878	High	2.43854	0
	NVGWNNSTFA	3	1	1	P14174		1109.5	2.05514e+06	1.93171e+06	1.67627e+06	0.001	0.01047	High	2.22463	High	2.3775	High	2.20029	0
P15516	Histatin-3 OS=Homo sapiens OX=9606 GN=HTN3 PE=1 SV=2 - [HIS3_HUMAN]	37.25	1	2	2	6	1.21873e+06	2.10402e+06	1.79214e+06	3.41889	21.57	1	1	6.01025	37.25	2	2	8.75234	37.25
	Sequence	# PSMs	# Proteins	# Protein Groups	Protein Group Accessions	Modifications	MH+ [Da]	A5: Area	B5: Area	C5: Area	q-Value	PEP	A2	XCorr A2	B2	XCorr B2	C2	XCorr C2	# Missed Cleavages
	FHEKHHSHRGY	4	1	1	P15516		1434.68	1.21873e+06	1.01486e+06	743486	0	0.0003508	High	3.41889	High	3.26153	High	3.11612	0
P31947	14-3-3 protein sigma OS=Homo sapiens OX=9606 GN=SFN PE=1 SV=1 - [1433S_HUMAN]	7.66	1	2	2	4	2.16897e+06	4.12859e+06	3.96537e+06	7.25478	7.66	2	2	3.43553	6.85	1	1	3.45405	6.85
	Sequence	# PSMs	# Proteins	# Protein Groups	Protein Group Accessions	Modifications	MH+ [Da]	A5: Area	B5: Area	C5: Area	q-Value	PEP	A2	XCorr A2	B2	XCorr B2	C2	XCorr C2	# Missed Cleavages
	ADNAGEEGGEAPQEPQS	3	1	1	P31947		1685.7	3.7044e+06	4.12859e+06	3.96537e+06	0	0.0001879	High	3.39309	High	3.43553	High	3.45405	0
Q9H299	SH3 domain-binding glutamic acid-rich-like protein 3 OS=Homo sapiens OX=9606 GN=SH3BGRL3 PE=1 SV=1 - [SH3L3_HUMAN]	10.75	1	1	1	3	2.57054e+06	2.05893e+06	2.10476e+06	3.31965	10.75	1	1	3.09103	10.75	1	1	3.07006	10.75
	Sequence	# PSMs	# Proteins	# Protein Groups	Protein Group Accessions	Modifications	MH+ [Da]	A5: Area	B5: Area	C5: Area	q-Value	PEP	A2	XCorr A2	B2	XCorr B2	C2	XCorr C2	# Missed Cleavages
	AVEQNTLQEF	3	1	1	Q9H299		1178.57	2.57054e+06	2.05893e+06	2.10476e+06	0	0.004908	High	3.31965	High	3.09103	High	3.07006	0
P0DP23	Calmodulin-1 OS=Homo sapiens OX=9606 GN=CALM1 PE=1 SV=1 - [CALM1_HUMAN]	7.38	1	1	1	3	447876	445129	463668	3.26674	7.38	1	1	3.40562	7.38	1	1	3.49675	7.38
	Sequence	# PSMs	# Proteins	# Protein Groups	Protein Group Accessions	Modifications	MH+ [Da]	A5: Area	B5: Area	C5: Area	q-Value	PEP	A2	XCorr A2	B2	XCorr B2	C2	XCorr C2	# Missed Cleavages
	ADQLTEEQIAE	3	1	1	P0DP23	N-Term(Acetyl)	1288.59	447876	445129	463668	0	0.0006632	High	3.26674	High	3.40562	High	3.49675	0
P04406	Glyceraldehyde-3-phosphate dehydrogenase OS=Homo sapiens OX=9606 GN=GAPDH PE=1 SV=3 - [G3P_HUMAN]	9.25	1	4	4	9	2.16921e+06	1.76747e+06	862573	11.7228	9.25	4	4	8.43643	4.18	3	3	5.91137	3.88
	Sequence	# PSMs	# Proteins	# Protein Groups	Protein Group Accessions	Modifications	MH+ [Da]	A5: Area	B5: Area	C5: Area	q-Value	PEP	A2	XCorr A2	B2	XCorr B2	C2	XCorr C2	# Missed Cleavages
	YDNEFGYSNRVVD	3	1	1	P04406		1577.69	1.04862e+06	1.10793e+06	1.09338e+06	0	1.363e-05	High	3.11475	High	3.57966	High	3.27379	0
	YDNEFGYSNRVV	3	1	1	P04406		1462.66	683593	664514	631765	0.001	0.01464	High	2.36121	High	2.66543	High	2.63758	0
Q16630	Cleavage and polyadenylation specificity factor subunit 6 OS=Homo sapiens OX=9606 GN=CPSF6 PE=1 SV=2 - [CPSF6_HUMAN]	1.81	1	1	1	4	4.39643e+06	3.88093e+06	3.19152e+06	5.75834	1.81	1	2	2.85606	1.81	1	1	3.14145	1.81
	Sequence	# PSMs	# Proteins	# Protein Groups	Protein Group Accessions	Modifications	MH+ [Da]	A5: Area	B5: Area	C5: Area	q-Value	PEP	A2	XCorr A2	B2	XCorr B2	C2	XCorr C2	# Missed Cleavages
	PQQGPPPPPG	4	1	1	Q16630		971.498	4.39643e+06	3.88093e+06	3.19152e+06	0	0.007057	High	3.10541	High	2.85606	High	3.14145	0
P47929	Galectin-7 OS=Homo sapiens OX=9606 GN=LGALS7 PE=1 SV=2 - [LEG7_HUMAN]	14.71	1	2	2	4	1.46776e+06	754386	0	3.08849	14.71	1	1	5.82137	14.71	2	2	3.11656	14.71
	Sequence	# PSMs	# Proteins	# Protein Groups	Protein Group Accessions	Modifications	MH+ [Da]	A5: Area	B5: Area	C5: Area	q-Value	PEP	A2	XCorr A2	B2	XCorr B2	C2	XCorr C2	# Missed Cleavages
	SNVPHKSSLPEGIRPGTVLR	3	1	1	P47929	N-Term(Acetyl)	2186.21	1.46776e+06	947760	0	0	0.002854	High	3.08849	High	2.96102	High	3.11656	0
P16403	Histone H1.2 OS=Homo sapiens OX=9606 GN=H1-2 PE=1 SV=2 - [H12_HUMAN]	5.63	3	2	2	6	1.16762e+06	1.0235e+06	1.00859e+06	5.22099	5.63	2	2	5.09829	5.63	2	2	5.06911	5.63
	Sequence	# PSMs	# Proteins	# Protein Groups	Protein Group Accessions	Modifications	MH+ [Da]	A5: Area	B5: Area	C5: Area	q-Value	PEP	A2	XCorr A2	B2	XCorr B2	C2	XCorr C2	# Missed Cleavages
	ASGPPVSELITK	3	3	1	P16403		1198.67	1.06778e+06	756274	886143	0	0.004469	High	3.0086	High	2.97624	High	2.30355	0
	SGPPVSELITK	3	3	1	P16403		1127.63	1.26746e+06	1.29072e+06	1.13104e+06	0	0.001428	High	2.21239	High	2.12205	High	2.76556	0
P09211	Glutathione S-transferase P OS=Homo sapiens OX=9606 GN=GSTP1 PE=1 SV=2 - [GSTP1_HUMAN]	5.71	1	1	1	3	1.06714e+06	1.00938e+06	1.02162e+06	2.99045	5.71	1	1	3.16488	5.71	1	1	3.32373	5.71
	Sequence	# PSMs	# Proteins	# Protein Groups	Protein Group Accessions	Modifications	MH+ [Da]	A5: Area	B5: Area	C5: Area	q-Value	PEP	A2	XCorr A2	B2	XCorr B2	C2	XCorr C2	# Missed Cleavages
	YVNLPINGNGKQ	3	1	1	P09211		1316.7	1.06714e+06	1.00938e+06	1.02162e+06	0	0.000205	High	2.99045	High	3.16488	High	3.32373	0
P62328	Thymosin beta-4 OS=Homo sapiens OX=9606 GN=TMSB4X PE=1 SV=2 - [TYB4_HUMAN]	27.27	1	1	1	3	692349	920504	957229	2.7462	27.27	1	1	2.44366	27.27	1	1	2.9655	27.27
	Sequence	# PSMs	# Proteins	# Protein Groups	Protein Group Accessions	Modifications	MH+ [Da]	A5: Area	B5: Area	C5: Area	q-Value	PEP	A2	XCorr A2	B2	XCorr B2	C2	XCorr C2	# Missed Cleavages
	SDKPDMAEIEKF	3	1	1	P62328	N-Term(Acetyl)	1451.67	692349	920504	957229	0	0.00156	High	2.7462	High	2.44366	High	2.9655	0
Q96KK5	Histone H2A type 1-H OS=Homo sapiens OX=9606 GN=H2AC12 PE=1 SV=3 - [H2A1H_HUMAN]	7.81	13	1	1	3	536936	795542	517652	2.80829	7.81	1	1	2.52158	7.81	1	1	2.03701	7.81
	Sequence	# PSMs	# Proteins	# Protein Groups	Protein Group Accessions	Modifications	MH+ [Da]	A5: Area	B5: Area	C5: Area	q-Value	PEP	A2	XCorr A2	B2	XCorr B2	C2	XCorr C2	# Missed Cleavages
	GGVLPNIQAV	3	13	1	Q96KK5		967.559	536936	795542	517652	0.001	0.02034	High	2.80829	High	2.52158	High	2.03701	0
P69905	Hemoglobin subunit alpha OS=Homo sapiens OX=9606 GN=HBA1 PE=1 SV=2 - [HBA_HUMAN]	14.79	2	5	5	11	2.59441e+06	2.39487e+06	3.12292e+06	6.81223	14.79	3	3	6.97343	14.79	3	3	11.822	14.79
	Sequence	# PSMs	# Proteins	# Protein Groups	Protein Group Accessions	Modifications	MH+ [Da]	A5: Area	B5: Area	C5: Area	q-Value	PEP	A2	XCorr A2	B2	XCorr B2	C2	XCorr C2	# Missed Cleavages
	AHLPAEFTPA	3	1	1	P69905		1053.54	4.26741e+06	3.71895e+06	4.03228e+06	0.001	0.01388	High	2.67628	High	2.57633	High	2.83329	0
	AAHLPAEFTPAV	3	1	1	P69905		1223.64	1.98454e+06	2.19054e+06	1.84302e+06	0.001	0.02863	High	2.27268	High	2.34024	High	2.44783	0
	VDPVNFKLL	3	2	1	P69905		1044.61	1.53129e+06	1.27511e+06	1.15661e+06	0.003	0.05096	High	1.86327	High	2.05686	High	1.80582	0
P17931	Galectin-3 OS=Homo sapiens OX=9606 GN=LGALS3 PE=1 SV=5 - [LEG3_HUMAN]	3.2	1	1	1	3	0	575880	501112	2.28748	3.2	1	1	2.45299	3.2	1	1	2.2222	3.2
	Sequence	# PSMs	# Proteins	# Protein Groups	Protein Group Accessions	Modifications	MH+ [Da]	A5: Area	B5: Area	C5: Area	q-Value	PEP	A2	XCorr A2	B2	XCorr B2	C2	XCorr C2	# Missed Cleavages
	ADNFSLHD	3	1	1	P17931	N-Term(Acetyl)	960.407	0	575880	501112	0.002	0.0178	High	2.28748	High	2.45299	High	2.2222	0
